# Supplementary material for: Steroid hormone antagonism affords vascular protection in a mouse model of vascular Ehlers-Danlos syndrome
Source: JCI Insight. 2026 Apr 28;11(12):e198202. doi: 10.1172/jci.insight.198202 (PMC13313488; doi:10.1172/jci.insight.198202)
Supplement: Supplemental table 1 [file jciinsight-11-198202-s312.xlsx]

## Sheet: Summary
Supplemental Table 1
Tables included in this file
TAB	content
P30-P60 DEGs	Normalized Counts for transcripts modulated between P30 and P60, calculated with EBSeq Pairwise_FDR < 0.05_FC > 0.25, P30 vs P60 aortas, all untreated
VEDS-Ctrl DEG	Normalized Counts for transcripts modulated in VEDS relative to control aorta at P60, calculated with with EBSeq Pairwise FDR < 0.05, Abs. Log 2(FC) > 0.25
MULTI DEG and divisive clustering output	MultiDEG analysis output, normalized counts, and divisive clustering for transcripts modulated between P30 and P60 in control and VEDS aorta
Enrichment_1E_GOBio	GO Biological process enrichment for transcripts modulated between P30 and P60, or between VEDS and control aorta at P60
Enrichment_1E_Rectome	Reactome enrichment for transcripts modulated between P30 and P60, or between VEDS and control aorta at P60
Ctrl_keyPeaks_motif2gene	Mapped Mef2c and FOSL2::JUN binding sites for pseudo-bulk ATAC peaks in control aorta
VEDS_keyPeaks_motif2gene	Mapped Mef2c and FOSL1::JUND binding sites for pseudo-bulk ATAC peaks in VEDS aorta
MEF2C_peaks_Enrichment	GO Biological process enrichment for nearest-gene for mapped Mef2c binding sites
FOSL1 JUND_peaks_enrichment	GO Biological process enrichment for nearest-gene for mapped FOSL1 JUND binding sites

## Sheet: P30-P60 DEGs
RNASeqChef_EBSeq_MusMusculus_Pairwise_FDR < 0.05_FC > 0.25
P60 aorta, 3 VEDS vs 3 Control, all untreated
Normalized counts
Downregulated
Gene ID	P30_Ctrl1	P30_Ctrl2	P30_Ctrl3	P30_VEDS1	P30_VEDS2	P30_VEDS3	P60_Ctrl1	P60_Ctrl2	P60_Ctrl3	P60_VEDS1	P60_VEDS2	P60_VEDS3
2010003K11Rik	20.6657	42.3213	31.3958	45.5317	26.6544	26.8153	3.14003	15.068	0.914228	12.9105	15.7663	13.6852
4930579P08Rik	46.2517	42.3213	32.3769	30.9616	38.3824	29.0499	29.307	17.0771	24.6842	12.9105	15.7663	18.2469
6430411K18Rik	40.3472	32.2978	26.4902	21.8552	40.5148	17.8769	7.32674	14.0635	12.7992	14.7549	20.6932	14.5975
6430706D22Rik	476.265	511.308	416.662	444.599	467.967	445.648	320.702	386.354	339.307	358.323	388.481	378.095
9030619P08Rik	16.7293	26.7293	7.84896	18.2127	6.39707	3.35192	0	2.00907	0	0	0	1.82469
Aco1	869.926	847.54	732.896	988.948	810.295	826.806	542.179	670.024	530.252	527.487	588.279	711.63
Acsl3	192.899	156.767	156.842	185.35	116.213	187.305	93.4997	110.8	109.451	92.6976	120.77	119.974
Adam23	22.6338	35.639	43.1693	36.4254	26.6544	39.1057	19.8869	17.0771	16.4561	21.2102	13.7955	21.8963
Adamts10	1715.25	1581.48	1848.43	1584.5	1978.83	1674.84	1391.03	1201.42	1360.37	1366.67	1320.42	1281.85
Adamts12	744.948	957.798	811.386	706.652	996.876	907.252	221.896	217.984	208.444	211.179	220.728	270.055
Adamts17	103.328	94.6661	92.2253	87.4209	74.6324	132.959	18.8402	6.0272	15.5419	18.4436	14.7809	7.29877
Adamts2	2971.92	3078.32	3723.35	2969.58	3648.46	3664.76	1450.69	1347.08	1375	1474.57	1535.24	1382.2
Adamts4	57.0766	60.1408	43.1693	71.9401	47.978	50.2787	27.2136	15.068	15.5419	35.9651	31.5325	31.0198
Adamts9	431.026	557.973	537.654	455.317	539.486	582.116	362.15	324.465	294.382	439.88	329.121	291.038
Adamtsl1	123.01	112.486	138.338	99.2591	119.412	112.848	71.1741	65.2947	110.622	75.6188	66.0212	84.8482
Adamtsl4	205.672	212.72	248.223	170.289	220.699	222.344	155.955	164.744	159.076	166.915	144.853	134.115
Adcy7	1503.67	1709.56	1672.81	1736.58	1704.82	1830.15	1353.35	1254.66	1428.94	1433.07	1382.5	1371.26
Adgra2	165.325	223.857	190.337	186.68	186.581	212.288	141.301	160.725	127.992	156.771	142.882	132.29
Adipor2	1267.49	1599.3	1361.79	1825.82	1356.18	1565.34	893.863	1201.42	726.812	827.196	1169.66	1234.4
Agpat3	525.498	560.201	586.71	649.282	562.942	653.624	393.551	397.796	372.091	463.857	541.965	493.579
Agtr2	8.85671	21.1607	3.92448	9.10634	9.5956	12.2904	3.14003	1.00453	0	0	1.97078	1.82469
Akap12	995.888	1050.24	910.479	906.081	981.95	967.587	652.08	772.487	809.092	675.036	862.218	865.817
Akap5	203.704	134.76	157.96	121.114	190.846	139.663	107.808	104.472	92.3371	125.417	97.5538	77.5494
Aldh18a1	387.727	390.915	296.298	417.07	320.92	411.168	268.996	219.993	201.13	277.576	254.231	189.768
Aldh1l2	480.23	635.933	444.447	490.832	496.839	577.647	293.07	219.993	217.586	296.942	299.559	296.513
Alg10b	304.08	296.249	288.449	279.565	318.787	301.672	274.229	240.084	229.471	218.557	217.772	239.947
Als2	258.813	295.046	267.571	319.341	272.942	248.042	207.849	204.925	223.072	192.736	200.035	213.489
Ammecr1	90.5352	94.6661	86.3385	78.3145	92.7575	117.317	64.894	60.272	51.1968	59.0196	63.0651	51.0914
Angptl2	1265.53	1138.22	1134.17	1082.74	1212.24	1158.65	926.31	831.754	874.002	979.356	966.669	873.115
Ank3	51.1721	60.1408	61.8105	50.0849	55.4412	56.9826	27.2136	46.2086	33.8265	24.8989	24.6348	43.7926
Anpep	190.911	226.085	240.374	230.39	183.383	202.232	111.994	149.676	127.078	160.459	157.663	155.099
Anxa8	28.5383	61.2545	18.6413	30.0509	30.9192	34.6365	10.4668	9.04081	6.3996	10.144	20.6932	15.5099
Apaf1	372.966	438.805	331.618	360.611	373.162	355.303	285.743	293.324	280.668	275.732	252.26	271.879
Aplnr	33.4587	56.7997	17.6602	20.9446	37.3162	32.4019	9.4201	9.04081	5.48537	6.45527	12.8101	11.8605
Arcn1	1638.49	1617.12	1568.81	1586.32	1511.84	1617.86	1523.96	1457.58	1405.17	1429.38	1456.41	1394.98
Arf4	952.588	1122.63	886.932	959.808	894.523	1007.81	750.468	707.192	702.127	789.387	836.598	776.407
Armcx4	519.594	502.287	517.05	417.07	564.008	556.418	404.017	336.519	358.378	374.405	440.47	353.99
Armh4	187.959	185.991	154.036	135.684	198.309	182.121	85.8276	122.553	138.048	108.817	116.276	130.466
Arsi	58.0606	79.074	31.3958	53.7274	74.6324	49.1614	17.7935	9.04081	25.5984	11.9884	16.7517	16.4222
Aspg	159.421	184.877	179.545	268.637	196.177	243.573	80.5942	114.517	58.5106	93.1403	133.028	146.888
Aspm	81.6785	165.944	36.3014	95.6166	104.485	72.6249	9.4201	9.04081	10.0565	11.9884	22.664	29.1951
Astn2	221.418	247.246	229.582	221.284	266.544	234.634	199.915	176.798	172.789	184.436	182.297	165.135
Atad2	190.911	316.296	171.696	173.02	178.052	197.763	122.461	126.571	103.308	126.339	118.247	119.517
Atf4	951.604	977.845	841.801	978.021	860.405	973.173	849.902	695.138	814.578	831.807	780.43	794.654
Atp10b	31.4905	27.843	25.5091	36.4254	30.9192	42.4576	8.37342	8.03627	7.31383	8.29963	13.7955	10.9482
Atp1b1	79.7104	90.2112	83.3952	94.7059	100.221	73.7422	33.4937	63.2856	44.7972	40.576	42.3718	42.8803
Atp8b2	716.409	717.235	716.217	692.082	781.508	741.891	599.746	570.575	585.106	595.729	654.3	560.181
Atxn7l3b	675.078	641.502	611.238	629.248	599.192	641.333	496.125	513.317	528.424	514.577	481.857	520.037
Aurka	13.7771	18.9332	3.92448	8.1957	9.5956	7.82114	1.04668	2.00907	3.65691	2.76654	0	0
Aurkb	11.8089	41.2076	10.7923	23.6765	12.7941	14.525	3.14003	0	1.82846	1.84436	1.97078	1.82469
B3gnt9	303.096	337.457	244.299	290.492	265.478	313.963	212.476	223.007	229.471	235.156	244.377	248.158
B4galt1	698.696	603.636	736.821	674.78	681.288	745.243	490.892	527.38	514.711	542.242	528.17	536.46
Banp	116.121	192.673	175.62	147.523	159.927	196.646	102.574	81.3673	125.249	103.284	93.6122	60.2149
Bcat1	70.8537	112.486	70.6406	90.1528	53.3089	90.5017	15.7002	17.0771	15.5419	40.576	33.5033	38.3185
Bmp1	1265.53	1271.87	1524.66	1250.3	1550.22	1329.59	907.469	984.443	934.341	1023.62	925.283	909.609
Brca1	35.4268	47.8899	22.5658	34.6041	40.5148	31.2846	9.4201	10.0453	2.74269	6.45527	14.7809	5.47408
Bub1	17.7134	36.7527	6.86784	17.302	12.7941	18.9942	2.09335	5.02267	2.74269	0.922181	0.985392	2.73704
Bzw1	1090.36	1232.89	1035.08	1110.06	945.7	1153.06	924.216	925.176	934.341	841.951	913.458	936.98
C1qtnf6	480.23	490.036	501.352	365.164	538.42	510.609	135.021	115.521	139.877	160.459	125.145	111.306
C3ar1	42.3154	51.2311	39.2448	49.1742	47.978	36.8711	19.8869	27.1224	18.2846	15.6771	40.4011	29.1951
C430049B03Rik	36.4109	32.2978	11.7734	20.0339	31.9853	29.0499	4.18671	8.03627	1.82846	3.68872	2.95618	3.64939
Cacna1e	25.586	27.843	29.4336	25.4977	21.3236	31.2846	4.18671	5.02267	7.31383	5.53309	6.89774	2.73704
Cacna1g	108.249	129.191	126.564	93.7953	123.677	115.082	58.6139	61.2766	69.4814	82.0741	68.9774	43.7926
Calu	6141.63	6240.17	5318.65	5700.57	6094.27	5595.47	5061.73	4829.8	4861.87	4692.98	4857	4893.83
Capn6	64.9492	61.2545	70.6406	57.3699	61.8383	83.7979	21.9802	23.1043	37.4834	28.5876	48.2842	28.2827
Caprin1	1464.31	1716.24	1373.57	1459.75	1446.8	1386.58	1280.09	1116.04	1221.41	1140.74	1195.28	1338.41
Capza1	870.91	950.002	817.273	845.068	901.986	881.554	745.234	713.219	735.04	703.624	732.146	723.491
Car2	25.586	37.8664	15.6979	30.9616	21.3236	17.8769	9.4201	5.02267	2.74269	10.144	12.8101	10.0358
Cars	170.246	171.513	165.809	182.127	146.066	176.534	123.508	124.562	121.592	117.117	92.6268	116.78
Casq1	1266.51	927.728	1066.48	1119.17	1290.08	1005.57	726.394	567.562	539.395	542.242	611.928	551.97
Ccdc6	367.061	369.755	456.221	376.092	397.684	430.163	324.47	321.451	340.093	354.117	314.34	317.497
Ccdc80	3363.58	3521.58	3184.71	2965.93	3707.1	3460.29	2732.87	2338.56	2594.58	2749.94	2795.56	2536.32
Ccn4	229.29	358.617	200.148	254.977	230.294	282.678	82.6875	95.4307	85.0232	119.884	127.116	124.079
Ccna2	61.0129	129.191	22.5658	61.9231	87.4266	71.5075	15.7002	16.0725	11.885	12.9105	26.6056	14.5975
Ccnb1	47.2358	81.3015	14.7168	37.336	40.5148	18.9942	2.09335	5.02267	3.65691	5.53309	2.95618	2.73704
Ccnb2	27.5542	24.5018	4.9056	24.5871	23.4559	15.6423	1.04668	3.0136	7.31383	3.68872	7.88313	3.64939
Ccnf	20.6657	25.6155	18.6413	26.4084	20.2574	8.93844	8.37342	9.04081	8.22806	4.6109	4.92696	14.5975
Ccnl2	714.441	795.195	822.178	691.171	843.347	803.343	620.68	655.961	648.188	689.791	610.943	649.591
Cd248	245.036	237.222	244.299	258.62	267.611	282.678	125.601	152.689	122.507	169.681	209.888	164.222
Cd34	2120.69	2299.83	1846.47	1828.55	1983.09	2054.72	1329.28	1359.13	1335.69	1522.52	1554.95	1644.05
Cd84	38.3791	73.5054	51.9993	50.0849	38.3824	50.2787	18.8402	20.0907	10.9707	25.8211	37.4449	36.4939
Cd93	823.674	981.186	792.745	742.167	859.339	1005.57	573.579	639.888	634.475	624.316	626.709	489.018
Cdc20	50.188	53.4585	10.7923	38.2466	27.7206	30.1672	5.23339	10.0453	8.22806	11.9884	8.86853	10.9482
Cdc7	16.7293	28.9567	15.6979	23.6765	19.1912	17.8769	11.5135	9.04081	4.57114	7.37745	9.85392	7.29877
Cdca2	25.586	17.8195	6.86784	24.5871	14.9265	21.2288	3.14003	3.0136	8.22806	1.84436	4.92696	7.29877
Cdca3	20.6657	31.1841	4.9056	26.4084	21.3236	14.525	5.23339	4.01814	1.82846	5.53309	3.94157	5.47408
Cdca8	11.8089	17.8195	2.94336	10.017	12.7941	8.93844	2.09335	3.0136	0	2.76654	3.94157	0
Cdh11	355.252	557.973	346.335	407.964	379.559	453.95	252.249	246.111	244.437	266.51	318.429	263.668
Cdk1	42.3154	79.074	11.7734	30.9616	43.7133	33.5192	6.28006	3.0136	4.57114	6.45527	5.91235	6.38642
Cdk2	103.328	116.94	112.829	145.701	111.949	119.552	83.7342	89.4035	91.4228	73.7745	88.6853	99.4458
Cdon	1017.54	743.964	815.31	943.417	1001.14	870.381	522.292	737.328	676.529	569.908	748.898	763.634
Cdv3	827.61	757.329	687.765	745.809	740.994	713.958	602.886	668.015	678.357	620.628	677.95	651.415
Cebpg	423.154	507.856	387.542	449.853	429.67	488.262	402.971	338.528	367.52	371.639	360.653	350.341
Cenpa	23.6179	35.639	17.6602	24.5871	22.3897	21.2288	8.37342	9.04081	10.9707	4.6109	13.7955	13.6852
Cenpe	48.2199	101.348	16.679	61.9231	40.5148	56.9826	14.6535	12.0544	9.14228	13.8327	20.6932	7.29877
Cenpf	133.835	217.175	45.1315	96.5272	119.412	98.3229	14.6535	21.0952	11.885	10.144	23.6494	9.12346
Cenpi	13.7771	20.0469	3.92448	8.1957	15.9927	7.82114	3.14003	4.01814	1.82846	2.76654	2.95618	2.73704
Cenpm	5.90447	18.9332	3.92448	9.10634	6.39707	4.46922	0	2.00907	0.914228	0	2.95618	0
Cep55	13.7771	46.7762	4.9056	15.4808	20.2574	18.9942	1.04668	3.0136	1.82846	1.84436	2.95618	5.47408
Cercam	350.332	307.386	399.316	361.522	375.295	369.828	271.089	263.188	269.697	258.211	269.012	248.158
Cerk	428.074	434.35	431.693	421.623	419.008	446.922	318.19	297.342	330.036	368.872	335.033	349.429
Ces2g	158.437	164.83	176.602	176.663	159.927	160.892	100.481	126.571	119.764	92.2181	137.955	145.975
Cgref1	146.628	151.466	110.867	148.433	130.074	107.261	68.034	62.2811	53.9395	69.1636	114.305	114.043
Chid1	233.227	249.473	204.073	232.212	207.905	174.3	187.355	174.789	175.532	164.148	161.604	161.485
Chst2	93.4875	141.442	103.018	121.114	105.552	129.607	62.8006	65.2947	67.6529	75.6188	77.8459	61.1272
Cit	9.84079	26.7293	8.83008	10.9276	17.0588	10.0557	3.14003	5.02267	0	3.68872	3.94157	0
Ckap2	36.4109	75.7329	17.6602	35.5147	62.9045	41.3403	11.5135	11.0499	3.65691	7.37745	10.8393	9.12346
Ckap2l	36.4109	45.6625	8.83008	20.0339	39.4486	32.4019	6.28006	8.03627	1.82846	5.53309	7.88313	6.38642
Ckap4	618.001	661.549	578.861	625.605	651.435	604.462	478.332	386.746	472.656	558.842	466.09	395.046
Cks2	31.4905	27.843	21.5846	45.5317	27.7206	16.7596	12.5601	16.0725	8.22806	5.53309	14.7809	16.4222
Clec11a	483.183	422.099	421.881	533.631	493.64	437.984	289.93	245.106	250.499	314.464	329.121	324.795
Clspn	21.6497	49.0036	6.86784	16.3914	18.125	14.525	4.18671	2.00907	1.82846	6.45527	3.94157	0
Cmpk1	408.393	494.491	379.693	397.036	349.706	421.224	308.77	323.46	327.294	255.444	301.53	316.584
Cmtm6	578.638	585.816	470.937	601.018	538.42	506.139	452.165	428.936	383.976	425.125	424.704	446.137
Cnpy2	372.966	368.641	346.335	401.59	349.706	353.069	294.116	282.274	309.009	284.032	299.559	355.815
Col11a1	19.6816	20.0469	15.6979	22.7658	19.1912	31.2846	5.23339	6.0272	4.57114	4.6109	2.95618	3.64939
Col14a1	5380.94	6401.66	5515.85	5312.64	6088.94	6793.22	3034.32	3097.98	2885.3	2991.55	3501.1	3125.7
Col15a1	3277.97	3742.1	4103.04	3351.13	4128.24	4073.7	2274.43	1514.84	2014.05	1912.6	2124.5	1745.32
Col16a1	481.214	618.114	540.597	523.614	565.074	607.814	319.237	250.129	300.781	318.152	359.668	298.337
Col1a1	22515.7	19966.8	30395.1	16855.8	30891.4	23223.2	6021.54	5795.16	5233.04	6617.57	7630.87	4837.26
Col1a2	38845.5	36061.1	45483.7	34260.8	48147.5	43979.4	15795.4	14576.8	14277.5	15796	17843.5	13793.8
Col27a1	260.781	299.59	305.128	296.867	308.125	344.13	219.802	197.893	224.9	248.989	196.093	170.609
Col3a1	94260	98038.4	104929	87857	114373	103478	34267.2	28960.7	28080.5	34215.7	34938	30346.5
Col4a3	697.712	752.874	876.14	696.635	965.957	770.941	641.613	542.448	540.309	454.635	534.082	573.866
Col4a4	616.033	635.933	718.18	565.504	774.045	634.629	477.285	426.927	437.001	435.269	469.046	431.54
Col4a5	10797.3	10130.4	12742.8	10153.6	12489.2	12032.3	6280.06	5416.45	6319.15	5700	6073.95	5695.78
Col5a1	5896.6	6322.58	8212.95	5920.03	7849.2	7166.4	3684.3	3462.63	3735.54	4000.42	4062.77	3417.65
Col5a2	9904.75	9996.74	10099.6	8839.52	11149	9898.21	6034.1	5131.16	5630.73	6241.32	6119.28	5657.46
Col5a3	302.112	340.798	370.863	266.816	372.096	340.778	131.881	100.453	105.136	137.405	140.911	149.625
Col6a1	6091.45	5403.76	6441.05	6185.03	6574.05	6288.2	4183.57	3537.97	3987.86	4543.59	4274.63	3812.7
Col6a2	3593.86	3431.37	4191.34	3295.58	4646.4	3822.3	2456.55	2218.01	2444.65	2508.33	2599.46	2079.24
Col6a3	8916.74	9825.23	10307.6	8271.29	11305.7	10183.1	5275.25	4559.58	5035.57	5619.77	5638.41	5068.08
Col6a5	47.4916	23.4104	29.5415	17.4022	35.3438	44.9604	15.8572	6.0473	6.3996	11.9884	3.98098	4.56173
Col6a6	599.048	634.797	591.507	565.403	645.944	824.303	206.038	227.005	198.388	225.934	236.455	218.051
Colgalt1	927.986	963.367	955.611	946.149	941.435	974.29	839.435	775.5	821.891	797.687	854.335	832.972
Copa	2791.83	2696.31	2657.85	2886.71	2806.18	2656.95	2613.55	2483.21	2480.3	2533.23	2584.68	2566.43
Copb1	1150.39	1181.66	1020.36	1074.55	1094.96	1051.38	955.617	982.434	970.911	965.523	994.26	925.119
Copz2	492.039	384.233	386.561	421.623	404.081	396.643	332.843	261.179	310.838	320.919	311.384	293.776
Coro2b	23.6179	32.2978	45.1315	34.6041	31.9853	41.3403	16.7468	23.1043	10.0565	26.7432	19.7078	17.3346
Cpxm1	203.704	232.767	211.922	242.229	236.691	320.667	129.788	125.567	84.109	154.004	163.575	123.167
Cpz	160.405	197.128	195.243	183.948	216.434	233.517	42.9138	41.1859	38.3976	53.4865	80.8021	62.0396
Crtap	366.077	333.002	337.505	324.186	321.986	368.711	299.35	265.197	276.097	302.475	296.603	257.282
Cthrc1	42.3154	82.4152	26.4902	48.2636	24.5221	44.6922	5.23339	6.0272	1.82846	6.45527	10.8393	3.64939
Ctnnbip1	100.376	95.7798	91.2441	108.365	115.147	92.7364	58.6139	67.3038	64.9102	93.1403	77.8459	71.163
Ctsk	387.727	437.691	361.052	447.121	436.067	467.034	205.149	215.975	170.046	256.366	281.822	288.301
Ctsl	2300.78	2364.43	2197.71	2374.02	2236.84	2071.48	1874.6	1902.59	1921.71	1917.21	1943.19	2152.23
Cx3cr1	25.586	36.7527	19.6224	32.7828	18.125	31.2846	19.8869	13.0589	9.14228	8.29963	14.7809	17.3346
Cxcl12	393.631	448.829	442.485	356.968	404.081	481.559	211.429	355.605	239.528	247.144	314.34	322.058
Cyp2a22	13.8066	20.0915	6.92671	22.8751	6.43971	0	0	0	0	0	0	0
Cyp2a4	59.3498	65.8208	9.90931	58.9726	16.4085	1.11731	0	1.03467	0	0	0	0
Cyp2b9	43.2995	70.1643	9.8112	54.638	19.1912	4.46922	0	0	0	0	0	0
Cyp2c40	267.601	293.431	104.685	529.406	95.135	26.8935	2.74229	29.1918	5.02826	0	5.19301	27.0693
Cyp2c69	138.922	131.541	27.2653	179.75	32.0067	5.99993	3.14003	6.2482	0	0	0	10.6562
Cyp3a59	53.1402	60.1408	55.9434	80.1358	12.7941	4.46922	4.18671	14.0635	5.48537	0	0.985392	19.1593
Cyp51	530.418	515.652	441.504	792.251	325.184	388.822	231.316	300.356	237.699	215.79	211.859	301.074
D17H6S56E-5	118.089	228.312	73.584	143.88	131.14	136.311	36.6337	35.1587	21.9415	24.8989	27.591	20.984
Dapk1	464.485	376.437	388.523	519.061	424.339	423.459	239.689	274.238	245.013	265.588	270.983	281.915
Dcaf10	319.826	319.637	356.146	343.309	329.449	335.192	315.05	277.251	245.013	266.51	290.691	293.776
Dchs1	329.666	334.116	413.051	335.113	420.074	395.526	276.323	286.292	300.781	297.864	287.734	238.122
Dclk1	189.927	318.524	219.771	252.246	207.905	290.499	90.0143	115.521	95.994	121.728	100.51	136.852
Dcp2	429.058	418.758	377.731	387.93	382.758	429.045	376.804	340.537	347.407	316.308	318.282	322.971
Depdc1a	17.7134	30.0704	4.9056	7.28507	19.1912	13.4077	2.09335	4.01814	2.74269	3.68872	0.985392	0
Depdc1b	8.85671	6.68231	7.84896	9.10634	8.52942	4.46922	1.04668	0	0.914228	1.84436	0.985392	0.912346
Depp1	111.201	110.258	143.243	65.5656	135.405	96.0883	28.2603	85.3854	31.0838	64.5527	36.4595	72.0754
Diaph3	48.2199	74.6192	21.5846	40.0679	51.1765	46.9268	18.8402	18.0816	16.4561	13.8327	13.7955	18.2469
Dlgap5	21.6497	27.843	3.92448	9.10634	20.2574	14.525	3.14003	2.00907	2.74269	1.84436	3.94157	7.29877
Dnajc13	793.167	873.156	785.877	776.771	839.082	871.498	735.814	741.346	700.299	721.145	738.058	756.335
Dner	17.7134	16.7058	23.5469	10.9276	39.4486	23.4634	1.04668	8.03627	5.48537	4.6109	1.97078	6.38642
Dnmt3a	1246.83	1231.77	1384.36	1032.66	1444.67	1312.83	933.636	820.704	948.969	995.955	916.414	811.988
Dpt	2131.51	2342.15	1803.3	1842.21	2193.13	2078.19	1344.98	1191.38	1179.35	1189.61	1342.1	1328.38
Dpy19l1	384.775	437.691	365.958	429.819	398.75	420.107	317.143	315.424	284.325	272.043	326.165	337.568
Dtl	19.6816	26.7293	5.88672	21.8552	19.1912	16.7596	4.18671	4.01814	0.914228	3.68872	8.86853	6.38642
Dtx4	226.338	196.015	180.526	209.446	222.831	211.171	136.068	124.562	141.705	150.315	176.385	168.784
Ect2	39.3631	49.0036	14.7168	39.1573	31.9853	30.1672	10.4668	17.0771	13.7134	7.37745	13.7955	11.8605
Egflam	41.3313	36.7527	42.1881	34.6041	52.2427	52.5134	23.0269	34.1542	30.1695	12.9105	30.5471	20.984
Ei24	386.743	386.46	358.109	412.517	369.964	378.767	286.79	324.465	271.526	301.553	337.989	351.253
Elk4	375.918	429.895	430.712	405.232	409.412	440.218	332.843	392.773	338.265	333.83	341.931	371.325
Eln	76592.8	65231.6	72823.6	71171.5	82582.9	77172.3	22463.8	14305.6	15967	21388.1	22582.2	17144.8
Eml4	211.577	243.904	199.167	249.514	199.375	215.64	170.608	163.739	186.503	173.37	148.794	163.31
Enpp3	130.882	158.148	141.281	141.148	155.662	158.657	61.754	135.612	106.05	71.9301	86.7145	124.991
Entpd2	192.879	174.854	208.978	196.697	189.78	196.646	128.741	152.689	128.906	148.471	149.78	181.557
Epha1	57.0766	69.0506	63.7728	49.1742	58.6398	46.9268	17.7935	30.136	34.7407	31.3542	27.591	40.1432
Ephb1	20.6657	45.6625	25.5091	35.5147	28.7868	41.3403	9.4201	4.01814	11.885	6.45527	9.85392	12.7728
Ephb2	108.249	113.599	93.2064	103.812	97.0222	117.317	60.7073	60.272	59.4248	75.6188	53.2112	61.1272
Ercc6l	20.6657	21.1607	8.83008	16.3914	15.9927	20.1115	4.18671	4.01814	4.57114	2.76654	1.97078	7.29877
Erp29	422.17	438.805	426.787	449.853	400.883	396.643	300.396	286.292	286.153	348.584	333.062	341.218
Esco2	22.6338	28.9567	6.86784	17.302	7.46324	18.9942	4.18671	2.00907	2.74269	0.922181	2.95618	3.64939
Esrrg	16.7293	40.0939	15.6979	22.7658	26.6544	31.2846	5.23339	11.0499	5.48537	11.0662	10.8393	10.9482
Ezh2	55.1084	81.3015	53.9616	58.2806	50.1104	56.9826	32.447	39.1768	25.5984	35.9651	29.5618	29.1951
Fam111a	119.074	129.191	78.4896	117.472	124.743	110.613	71.1741	56.2539	56.6822	68.2414	80.8021	88.4976
Fanci	14.7612	21.1607	9.8112	11.8382	13.8603	7.82114	2.09335	5.02267	5.48537	3.68872	3.94157	3.64939
Fap	171.23	188.218	128.527	164.825	159.927	192.177	101.528	88.399	109.707	95.9068	117.262	101.27
Fbln5	3632.23	3689.75	3812.63	3596.09	4105.85	4033.47	3147.36	3073.87	3417.39	2562.74	2964.06	2874.8
Fbn1	14380.3	17116.7	16150.2	14626.6	16676.1	18034.4	8575.43	8147.78	8637.63	9394.26	10435.3	10020.3
Fbn2	13.7771	67.9368	11.7734	21.8552	27.7206	36.8711	0	1.00453	2.74269	1.84436	0.985392	4.56173
Fcrls	107.265	126.964	91.2441	103.812	92.7575	134.077	43.9605	47.2131	30.1695	90.3737	78.8313	77.5494
Fkbp10	844.339	764.011	769.198	912.455	843.347	853.621	573.579	547.471	587.849	658.437	646.417	589.376
Fkbp11	36.4109	37.8664	23.5469	56.4593	34.1177	33.5192	17.7935	13.0589	13.7134	16.5993	20.6932	15.5099
Fkbp14	382.807	446.601	345.354	386.109	380.625	389.94	325.517	276.247	248.67	260.977	349.814	307.461
Flrt2	382.807	437.691	333.581	372.449	391.287	415.638	273.183	243.097	287.982	273.888	279.851	336.656
Fndc1	483.183	486.695	636.747	460.781	655.699	568.708	304.583	333.505	286.153	280.343	409.923	320.234
Fndc5	35.4268	37.8664	25.5091	33.6935	55.4412	40.223	12.5601	7.03174	5.48537	3.68872	8.86853	14.5975
Foxm1	22.6338	31.1841	8.83008	12.7489	14.9265	16.7596	5.23339	3.0136	4.57114	8.29963	5.91235	4.56173
Fras1	73.8059	113.599	97.1308	77.4039	116.213	73.7422	34.5404	36.1632	21.9415	19.3658	37.4449	37.4062
Fscn1	40.3472	57.9134	33.3581	39.1573	38.3824	44.6922	20.9335	13.0589	5.48537	23.0545	15.7663	20.984
Fstl1	21127.2	22617.4	19505.6	18333.8	22227.7	20213.2	12374.9	11412.5	11752.4	11612.1	12358.8	11386.1
Fzd3	154.5	154.807	170.715	146.612	156.728	185.473	132.928	104.472	120.678	112.506	105.437	104.007
Fzd4	555.02	565.769	548.446	557.308	600.258	618.987	356.917	461.081	466.256	399.304	454.266	474.42
Galnt17	37.395	49.0036	45.1315	27.319	35.1839	29.0499	19.8869	18.0816	10.0565	25.8211	13.7955	18.2469
Galnt6	231.258	152.579	232.525	194.876	192.978	242.455	72.2207	60.272	74.9667	57.1752	58.1381	55.6531
Ganab	680.982	760.67	809.424	799.537	713.273	758.65	629.053	616.784	648.188	635.383	669.081	707.981
Gars	470.39	483.354	448.372	499.938	440.331	518.43	365.29	334.51	302.61	364.261	389.23	396.871
Gas2l3	86.5989	92.4387	50.0371	84.6889	77.831	79.3287	36.6337	51.2312	44.7972	36.8872	41.3865	38.3185
Gas7	334.587	328.547	319.845	325.096	333.714	403.347	208.289	203.92	202.959	284.954	289.705	239.947
Gfpt1	489.087	506.742	469.956	468.976	516.03	544.128	414.484	457.063	423.288	379.939	450.324	409.644
Gfra2	35.4268	47.8899	39.2448	34.6041	37.3162	36.8711	15.7002	17.0771	10.0565	15.6771	29.5618	21.8963
Gm12022	30.5064	50.1173	30.4147	31.8722	34.1177	31.2846	8.37342	14.0635	10.9707	23.0545	13.7955	29.1951
Gm3414	124.978	108.031	115.772	108.365	109.816	109.496	61.754	81.3673	73.1383	75.6188	86.7145	72.9877
Gpam	803.008	1176.09	907.536	1206.59	995.81	1271.49	554.739	734.314	433.344	560.686	819.846	850.307
Gpc3	456.612	571.338	480.749	482.636	535.221	543.01	312.957	360.628	309.009	285.876	416.821	406.906
Gpm6b	87.583	109.144	77.5085	80.1358	89.5589	115.082	52.3339	64.2902	52.111	66.397	60.1089	72.9877
Gpr153	315.889	324.092	301.204	308.705	276.14	315.08	168.515	134.608	131.649	209.335	170.473	166.959
Gpx7	215.513	245.018	198.186	224.927	250.552	246.925	124.555	122.553	131.649	156.771	135.984	156.011
Grb10	911.257	1246.25	913.422	928.847	1072.57	1131.83	641.613	564.548	602.477	714.69	677.95	596.675
Gxylt2	441.851	494.491	456.221	435.283	455.258	506.139	306.676	269.215	317.237	276.654	271.968	256.369
H19	88.5671	115.827	42.1881	78.3145	69.3016	94.971	16.7468	18.0816	11.885	12.9105	18.7224	17.3346
H1f1	74.79	108.031	30.4147	50.0849	49.0442	53.6307	6.28006	11.0499	12.7992	7.37745	21.6786	19.1593
H1f3	88.5671	174.854	66.7161	111.097	101.287	65.921	35.587	45.204	31.0838	36.8872	51.2404	45.6173
H1f5	37.395	54.5722	10.7923	44.6211	26.6544	39.1057	9.4201	11.0499	7.31383	9.22181	8.86853	2.73704
H2ac15	25.586	41.2076	6.86784	20.0339	20.2574	29.0499	7.32674	7.03174	7.31383	4.6109	2.95618	5.47408
H2ac23	14.4463	7.95195	10.498	9.97144	3.78493	16.592	0	3.79714	3.4375	0	3.66566	0
H2ac24	40.4752	64.4286	15.9236	35.9791	33.2754	41.6867	13.1463	6.88106	3.58378	9.14803	1.06422	12.9097
H2ac4	39.3828	73.2047	19.9364	32.8557	27.0383	32.022	3.6529	10.407	3.22723	1.87203	11.5488	8.57606
H2bc11	20.5082	49.5716	10.7629	18.1034	20.1508	26.4466	4.45885	5.76603	4.88198	3.19075	6.52329	7.29877
H2bc12	28.5088	88.0952	18.4451	38.875	33.3394	37.7761	3.22377	1.21549	7.6978	6.45527	7.99153	5.42846
H2bc13	20.7149	27.1191	3.13958	27.7197	13.7644	17.1506	3.63197	4.30945	1.02394	1.9458	5.20287	2.98337
H2bc15	51.1721	77.4926	19.6714	58.062	60.0898	60.0552	9.03283	9.08099	9.04172	14.0725	17.8159	14.5702
H2bc23	53.711	65.6983	17.1696	47.7901	43.1056	35.6867	15.271	13.0991	17.6812	11.1584	19.0378	21.1026
H2bc3	147.179	199.055	68.3154	115.896	95.7641	89.7196	34.0066	45.7364	43.6453	42.9183	40.539	61.0725
H2bc7	18.3039	23.9227	6.14181	16.9378	20.364	10.1451	3.17143	4.12864	3.32779	3.70717	6.07987	0.930593
H2bc8	100.012	101.348	35.9188	67.7785	78.5986	48.8262	24.105	32.9588	16.4195	26.7894	34.2916	35.2713
H2bc9	25.468	33.5007	6.71086	25.689	23.3919	25.8656	8.37342	4.13868	4.57114	4.73079	6.06016	6.91559
H3c1	51.1622	75.0312	8.44744	41.1151	33.5313	35.8096	11.0843	5.26376	3.09923	2.90487	10.4747	9.84422
H3c10	53.0615	58.4034	13.7455	37.7822	28.7975	22.402	9.3887	10.407	10.3765	15.714	7.38058	4.76245
H3c11	52.4711	47.9345	20.476	24.66	26.4199	37.1392	22.357	17.3985	12.5249	6.66737	15.6677	13.0192
H3c15	41.8725	85.8789	21.3295	40.25	51.5284	25.5975	15.9304	8.67917	3.50149	9.67368	10.3762	5.50145
H3c2	58.8282	69.0506	19.1809	53.7729	34.5761	49.2173	2.76323	7.2226	0	6.99013	4.9171	10.3004
H3c3	40.2587	67.2463	14.3832	28.5028	26.953	26.0444	7.59888	0	5.79621	3.48584	4.73973	3.75887
H3c4	22.7617	20.6483	14.0791	15.0346	20.9611	15.9439	2.39689	1.1954	3.11752	6.68581	7.83386	2.48158
H3c8	16.9655	24.5464	9.45799	20.1979	17.4427	7.94404	2.8051	0	1.6639	1.46627	7.37073	3.50341
H4bc24	53.711	65.6983	17.1696	47.7901	43.1056	35.6867	15.271	13.0991	17.6812	11.1584	19.0378	21.1026
H4c1	75.9217	82.9052	40.9421	50.094	57.2857	35.9214	31.9655	17.941	17.4343	30.3582	22.0531	27.6897
H4c11	24.1985	50.496	10.2233	33.1015	23.0508	19.2288	4.69958	6.94133	6.3356	0.876072	8.24773	8.22024
H4c12	60.4421	58.0804	32.7694	54.5379	44.8115	47.8207	9.87017	26.9918	8.75831	21.5514	19.0082	16.6959
H4c6	84.6308	104.69	34.3392	85.5996	52.2427	61.4518	33.4937	32.1451	17.3703	20.288	31.5325	24.6334
Hacd1	517.625	403.166	410.108	431.64	412.611	358.655	359.01	287.297	290.725	335.674	302.515	294.688
Haspin	10.8249	13.3646	0.98112	8.1957	8.52942	7.82114	0	2.00907	1.82846	1.84436	3.94157	0.912346
Hdlbp	3959.93	4108.51	3891.12	4272.69	3742.28	3770.91	3208.07	2874.98	2769.2	3144.64	3210.41	3089.2
Hells	38.3791	31.1841	14.7168	28.2296	28.7868	27.9326	8.37342	12.0544	4.57114	11.0662	10.8393	6.38642
Heph	149.58	187.105	137.357	149.344	158.86	144.132	114.088	131.594	102.394	85.7628	107.408	122.254
Hjurp	235.224	266.067	221.066	231.092	245.306	256.019	175.423	213.353	176.318	199.597	163.339	188.473
Hmcn1	60.0288	154.807	109.885	118.382	81.0295	126.256	24.0736	50.2267	30.1695	23.9767	48.2842	59.3025
Hmgcr	290.303	334.116	283.544	454.406	236.691	234.634	145.488	211.957	176.446	156.771	168.502	207.103
Hmgn2	227.037	235.039	174.257	227.221	216.967	231.684	175.549	185.296	160.593	156.439	183.726	181.256
Hmmr	49.2039	77.9603	11.7734	39.1573	42.6471	34.6365	3.14003	4.01814	3.65691	4.6109	12.8101	8.21112
Htra3	818.753	672.686	874.178	742.167	786.839	779.879	574.626	561.535	535.738	653.826	585.323	553.794
Ibtk	610.129	619.228	546.484	592.823	530.957	469.268	468.911	459.072	458.028	455.557	455.251	499.966
Idh2	760.693	727.258	686.784	777.681	669.56	721.779	574.626	573.589	613.447	634.46	614.884	692.471
Ifi30	168.277	191.56	180.526	181.216	179.118	181.003	114.088	94.4262	115.193	155.849	111.349	108.569
Igdcc4	64.9492	70.1643	71.6217	69.2082	79.9633	71.5075	27.2136	43.195	38.3976	40.576	59.1235	48.3544
Igf1	1762.48	2145.02	1429.49	2015.23	1289.01	1634.62	596.606	814.677	509.225	663.97	531.126	781.881
Igf2	74.79	75.7329	81.4329	90.1528	81.0295	83.7979	46.0538	31.1406	46.6256	40.576	40.4011	37.4062
Igf2bp3	29.5224	23.3881	17.6602	30.0509	12.7941	10.0557	4.18671	1.00453	1.82846	2.76654	0.985392	3.64939
Igfbp3	55.1084	57.9134	67.6973	65.5656	34.1177	67.0383	11.5135	19.0861	10.9707	24.8989	11.8247	17.3346
Igsf10	654.412	771.807	620.068	680.244	709.008	820.102	365.29	377.705	329.122	413.137	469.046	407.819
Igsf3	477.278	486.695	507.239	464.423	564.008	540.776	370.524	394.782	427.859	362.417	432.587	425.153
Igsf9b	1897.3	1789.75	2160.43	1680.12	2231.51	1941.88	1616.07	1377.22	1545.96	1697.74	1475.13	1259.04
Impa2	54.1243	47.8899	30.4147	56.4593	35.1839	53.6307	26.1669	29.1315	20.113	28.5876	30.5471	24.6334
Iqgap3	42.3154	51.2311	18.6413	23.6765	46.9118	25.698	5.23339	5.02267	3.65691	6.45527	11.8247	3.64939
Ireb2	640.635	648.184	538.635	570.967	568.273	622.339	469.958	511.308	484.541	367.95	470.032	516.388
Irs1	990.967	1091.44	1110.63	1072.73	1235.7	1017.87	973.41	923.167	969.996	863.161	870.101	937.892
Itga4	211.577	261.724	193.281	195.786	226.03	236.869	122.461	169.766	185.588	155.849	139.926	161.485
Itm2a	109.233	119.168	94.1875	83.7783	102.353	122.904	36.6337	25.1134	28.3411	24.8989	44.3426	32.8445
Ivns1abp	399.536	556.859	397.353	426.177	401.949	486.028	311.91	322.455	286.153	343.973	309.413	347.604
Jpt2	179.102	219.403	145.206	212.178	150.331	169.83	117.228	97.4398	99.6509	110.662	83.7583	121.342
Kcne4	345.412	353.049	285.506	344.22	334.78	290.499	234.456	205.929	194.731	247.144	216.786	232.648
Kcnk6	120.058	119.168	104.98	112.008	103.419	130.725	68.034	65.2947	48.4541	94.0625	81.7875	83.9359
Kcnq1ot1	3175.62	3184.12	3297.54	2957.74	3247.58	3508.34	2871.04	2784.57	2794.8	2883.66	2900.01	2811.85
Kdelr2	905.352	929.955	868.291	972.557	908.383	956.413	690.807	668.015	705.784	683.336	755.795	774.582
Kdelr3	614.065	630.365	528.824	581.895	571.471	553.066	377.851	321.451	347.407	321.841	389.23	342.13
Kif11	69.8696	104.69	33.3581	58.2806	62.9045	60.3345	16.7468	11.0499	10.0565	10.144	13.7955	17.3346
Kif14	18.6975	22.2744	6.86784	20.0339	15.9927	18.9942	6.28006	6.0272	5.48537	11.0662	4.92696	0.912346
Kif15	20.6657	45.6625	10.7923	11.8382	21.3236	24.5807	5.23339	0	4.57114	5.53309	2.95618	4.56173
Kif18b	10.8249	18.9332	1.96224	13.6595	8.52942	8.93844	0	2.00907	1.82846	1.84436	2.95618	3.64939
Kif20a	64.9492	93.5524	18.6413	57.3699	45.8456	41.3403	5.23339	11.0499	10.0565	6.45527	10.8393	12.7728
Kif20b	42.3154	72.3917	14.7168	38.2466	43.7133	32.4019	14.6535	7.03174	14.6277	13.8327	17.7371	17.3346
Kif22	14.7612	22.2744	4.9056	28.2296	12.7941	15.6423	2.09335	1.00453	1.82846	0.922181	1.97078	2.73704
Kif23	30.5064	56.7997	18.6413	24.5871	39.4486	22.3461	10.4668	5.02267	7.31383	3.68872	6.89774	14.5975
Kif2c	28.5383	28.9567	8.83008	22.7658	22.3897	12.2904	0	2.00907	0	3.68872	0.985392	0.912346
Kif4	35.4268	59.0271	11.7734	24.5871	41.5809	14.525	6.28006	7.03174	1.82846	4.6109	12.8101	3.64939
Kifc1	14.4364	27.5645	9.8112	16.3914	14.0309	13.0501	7.32674	4.01814	8.22806	0.922181	5.91235	7.29877
Knl1	71.8377	114.713	33.3581	70.1188	73.5663	71.5075	13.6068	16.0725	3.65691	11.0662	18.7224	17.3346
Knstrn	25.586	38.9802	13.7357	29.1403	19.1912	14.525	5.23339	9.04081	2.74269	6.45527	7.88313	10.9482
Kntc1	35.4268	74.6192	10.7923	41.8892	36.25	33.5192	6.28006	8.03627	3.65691	6.45527	7.88313	3.64939
Lama2	3150.04	3718.71	3507.5	3190.86	3921.4	3998.84	2173.95	2136.64	2281.91	2082.28	2358.04	2402.21
Lamb1	374.934	624.796	433.655	540.917	552.28	710.606	232.362	209.948	151.762	228.701	316.311	271.879
Lamc1	3113.62	3328.91	3682.14	2953.19	3662.32	3865.88	2069.28	1680.59	1918.97	2386.6	2036.8	1781.81
Lcp1	203.704	240.563	160.904	240.407	174.853	217.875	121.415	131.594	78.6236	146.627	145.838	176.995
Ldha	1630.62	1858.8	1404.96	2033.45	1460.66	1694.95	1056.1	1143.16	915.143	1155.49	1482.03	1338.41
Lgi2	245.036	404.28	271.77	341.488	312.39	382.118	155.955	158.716	145.362	126.339	199.049	190.68
Lhfpl2	169.262	239.45	151.092	186.68	143.934	221.226	63.8473	72.3265	51.1968	94.9846	85.7291	97.6211
Lman1	990.967	1071.4	914.404	1054.51	888.126	906.135	743.141	786.55	648.188	666.737	674.993	776.407
Lmnb1	47.2358	44.5488	23.5469	40.9785	43.7133	45.8095	25.1203	21.0952	16.4561	16.5993	16.7517	10.0358
Lmntd1	20.6657	18.9332	21.5846	14.5701	18.125	23.4634	5.23339	11.0499	5.48537	5.53309	8.86853	5.47408
Lmo7	107.265	116.94	134.413	96.5272	110.882	102.792	66.9874	78.3537	80.4521	76.541	81.7875	77.5494
Lox	5725.37	6957.4	5156.77	4934.72	6274.46	6269.2	3186.09	2303.4	2840.51	2770.23	2446.73	2195.11
Loxl1	1508.59	1353.17	1602.17	1408.75	1409.49	1399.98	1184.84	966.362	1028.51	1268.92	1184.44	984.422
Loxl2	876.814	942.206	925.196	818.66	1030.99	921.777	413.438	416.882	417.802	506.277	527.185	468.946
Lpar1	228.306	312.955	214.865	237.675	238.824	277.092	169.562	161.73	180.103	176.137	191.166	201.629
Lrp1b	37.395	43.435	42.1881	36.4254	31.9853	39.1057	24.0736	17.0771	15.5419	16.5993	14.7809	20.984
Lrrc59	570.766	594.726	483.692	591.912	465.92	578.764	443.791	370.673	423.288	467.546	445.397	413.293
Lrrn1	49.2039	64.5957	46.1126	64.655	89.5589	81.5633	19.8869	40.1814	31.0838	17.5214	29.5618	36.4939
Lrtm1	5.90447	17.8195	13.7357	15.4808	9.5956	4.46922	1.04668	5.02267	0.914228	0	2.95618	5.47408
Lsamp	91.5193	82.4152	97.1308	71.0294	139.669	84.9152	55.4739	63.2856	73.1383	49.7978	43.3572	43.7926
Lum	1111.02	1528.02	918.328	1173.81	1215.44	1380.99	759.888	687.101	692.985	826.274	844.481	917.82
Maged1	2488.73	2247.48	2261.48	2597.13	2466.07	2339.64	2115.34	2006.05	2035.99	2078.6	2139.29	1979.79
Maged2	1171.05	1423.33	815.31	1169.25	1229.3	1031.27	633.24	670.024	596.991	528.41	768.606	686.084
Map4k4	875.83	975.618	992.893	885.136	1054.45	1042.45	863.509	724.269	816.406	825.352	824.773	708.893
Mapk6	462.517	510.083	424.825	424.355	426.471	423.459	347.497	372.682	382.147	371.639	362.624	363.114
Marcks	470.39	575.793	410.108	424.355	517.096	541.893	277.37	321.451	238.614	244.378	310.398	353.99
Matn2	394.616	581.361	402.259	471.708	486.177	583.233	311.91	254.147	246.842	302.475	310.398	297.425
Mcc	153.516	174.854	179.545	180.306	185.515	156.423	104.668	137.621	149.933	118.961	142.882	145.975
Mcm7	106.28	115.827	104.98	116.561	110.882	99.4402	62.8006	77.3491	62.1675	84.8406	71.9336	93.9717
Mdk	39.3631	49.0036	41.207	61.9231	49.0442	54.748	28.2603	27.1224	35.6549	29.5098	27.591	22.8087
Meg3	759.709	825.266	773.122	700.277	904.119	840.214	599.746	512.312	520.196	635.383	626.709	557.444
Megf6	99.3919	92.4387	125.583	124.757	115.147	121.786	84.7809	89.4035	77.7094	80.2297	71.9336	77.5494
Melk	19.6816	25.6155	6.86784	12.7489	17.0588	11.1731	2.09335	2.00907	1.82846	1.84436	2.95618	1.82469
Mest	23.6179	59.0271	24.528	30.9616	29.853	32.4019	8.37342	12.0544	9.14228	6.45527	6.89774	5.47408
Mfap2	71.8377	79.074	75.5462	70.1188	74.6324	99.4402	19.8869	30.136	24.6842	19.3658	21.6786	26.458
Mfap4	3267.14	3275.45	3055.21	2993.25	3408.57	3197.73	1945.77	1667.53	1871.43	1680.21	1798.34	1831.08
Mfap5	2793.8	3019.29	2370.39	2565.26	2634.53	2563.1	1332.42	1325.99	1271.69	1260.62	1462.32	1317.43
Mis18bp1	24.602	28.9567	14.7168	18.2127	11.728	14.525	3.14003	3.0136	3.65691	4.6109	6.89774	5.47408
Mki67	506.801	893.202	142.262	424.355	442.464	431.28	51.2872	82.3718	60.3391	50.72	104.452	75.7247
Mlec	1588.3	1570.34	1319.61	1588.15	1512.91	1602.22	1072.84	1043.71	990.109	1196.99	1200.21	1134.96
Mme	316.873	447.715	259.997	339.666	368.898	460.33	174.795	207.939	147.191	130.95	232.552	234.473
Mmp14	701.648	818.583	788.82	739.435	848.678	899.431	447.978	427.932	410.489	515.499	517.331	467.121
Mmp16	152.532	182.65	176.602	160.272	197.243	145.25	132.928	124.562	136.22	123.572	112.335	106.745
Mmp2	1287.17	1699.53	1365.72	1514.38	1297.54	1898.3	767.215	682.079	690.242	996.878	927.254	846.657
Morf4l2	1798.9	1757.45	1422.62	1638.23	1513.97	1488.25	1234.03	1224.53	1263.46	1261.54	1199.22	1233.49
Mpp6	217.481	255.042	218.79	264.994	205.772	214.523	158.048	175.793	178.275	188.125	174.414	188.856
Mrc2	615.049	770.693	694.633	639.265	742.06	703.902	498.218	414.873	427.859	602.184	489.74	468.946
Muc4	40.3472	41.2076	36.3014	29.1403	43.7133	51.3961	12.5601	21.0952	15.5419	15.6771	18.7224	15.5099
Mxd3	7.87263	15.5921	6.86784	15.4808	4.26471	7.82114	0	2.00907	0.914228	1.84436	0.985392	0
Mxd4	289.319	297.363	285.506	275.922	335.846	331.84	221.896	226.02	217.586	253.6	242.406	226.262
Myorg	79.7104	89.0975	94.1875	112.919	89.5589	97.2056	48.1472	61.2766	58.5106	51.6421	67.0066	83.9359
N4bp2	245.036	251.7	254.11	251.335	238.824	265.919	150.722	179.812	157.247	142.016	165.546	196.154
Naalad2	265.701	324.092	230.563	230.39	268.677	280.444	189.449	202.916	187.417	196.425	212.845	226.262
Narf	290.303	324.092	322.788	295.045	314.522	307.259	223.989	246.111	218.501	243.456	270.983	300.162
Ncapd2	70.8537	87.9838	51.0182	80.1358	78.8972	70.3902	48.1472	45.204	42.9687	39.6538	43.3572	42.8803
Ncapg	35.4268	34.5253	13.7357	26.4084	22.3897	18.9942	0	3.0136	2.74269	3.68872	5.91235	2.73704
Ncapg2	123.01	168.172	92.2253	142.97	130.074	113.965	52.3339	83.3763	83.1948	52.5643	74.8898	62.0396
Ncaph	23.6179	42.3213	15.6979	18.2127	24.5221	21.2288	8.37342	9.04081	3.65691	7.37745	11.8247	4.56173
Ncstn	309.001	353.049	359.09	335.113	369.964	336.309	316.097	274.238	260.555	268.355	289.705	267.317
Ndc80	15.7453	20.0469	7.84896	12.7489	8.52942	15.6423	2.09335	5.02267	0.914228	3.68872	2.95618	1.82469
Neil3	14.7612	11.1372	5.88672	10.9276	4.26471	8.93844	0	1.00453	5.48537	0	3.94157	0
Nek2	30.5064	43.435	2.94336	29.1403	27.7206	17.8769	4.18671	9.04081	5.48537	0.922181	5.91235	8.21112
Nek6	105.296	101.348	81.4329	118.382	70.3677	81.5633	47.1005	62.2811	48.4541	52.5643	58.1381	64.7766
Neurl1b	40.3472	49.0036	29.4336	49.1742	39.4486	52.5134	16.7468	18.0816	10.0565	16.5993	19.7078	17.3346
Nid1	2110.85	2245.26	2664.72	2016.14	2732.61	2650.25	1182.75	1158.23	1021.19	1249.56	1336.19	1226.19
Nid2	128.914	173.74	179.545	148.433	153.53	166.479	59.6606	79.3582	61.2533	84.8406	61.0943	72.9877
Nin	511.721	570.224	506.258	480.815	578.935	525.134	428.091	449.027	456.2	473.079	457.222	427.89
Nnat	9.84079	13.3646	5.88672	14.5701	25.5883	33.5192	1.04668	2.00907	3.65691	2.76654	1.97078	4.56173
Nnmt	181.07	220.516	151.092	186.68	210.037	169.83	124.555	123.558	114.279	123.572	152.736	149.625
Notch3	295.224	348.594	361.052	300.509	348.64	318.432	254.343	237.07	231.3	271.121	268.027	202.541
Nrep	620.954	633.706	466.032	512.687	675.957	602.228	180.029	281.27	165.475	177.059	217.772	222.613
Nrk	67.9014	171.513	74.5651	94.7059	119.412	97.2056	43.9605	54.2448	61.2533	38.7316	46.3134	36.4939
Nsd1	2344.08	2378.9	2457.7	2302.08	2512.98	2412.26	1987.64	2107.51	2080.78	2059.23	2129.43	2152.23
Nt5dc2	44.2835	37.8664	28.4525	51.9061	40.5148	52.5134	11.5135	14.0635	9.14228	21.2102	18.7224	12.7728
Nudcd2	104.312	119.168	91.2441	127.489	105.552	105.027	75.3608	95.4307	71.3098	91.2959	60.1089	76.6371
Nuf2	27.5542	36.7527	7.84896	27.319	23.4559	17.8769	3.14003	3.0136	1.82846	2.76654	3.94157	3.64939
Obsl1	353.284	357.504	354.184	332.381	398.75	377.649	309.817	236.066	269.697	309.853	245.363	199.804
Olfml2b	1903.21	2147.25	2089.78	2038	1916.99	2231.26	1586.76	1205.44	1595.33	1770.59	1473.16	1394.07
Olfr224	115.137	124.737	139.319	95.6166	182.316	118.434	78.5008	77.3491	60.3391	64.5527	88.6853	51.0914
Ostc	508.769	598.067	395.391	480.815	413.677	445.805	379.944	334.51	330.036	300.631	317.296	376.799
P3h1	369.029	325.206	315.921	334.203	403.015	355.303	289.93	254.147	266.955	296.942	276.895	281.915
P4ha2	343.443	367.527	328.675	359.7	339.045	372.063	253.296	186.843	208.444	294.176	249.304	221.7
P4hb	4941.06	5135.36	4573	5484.75	4383.06	4166.43	3529.4	3772.03	3598.4	3709.93	3659.74	4046.26
Pank3	1055.92	1172.75	1073.34	1160.15	1116.29	1237.97	1009	997.502	874.917	892.671	988.348	1015.44
Pbk	26.5701	52.3448	8.83008	20.0339	28.7868	20.1115	2.09335	7.03174	2.74269	2.76654	3.94157	3.64939
Pcdh17	12.793	24.5018	11.7734	10.9276	20.2574	16.7596	2.09335	5.02267	6.3996	2.76654	3.94157	8.21112
Pcdh18	269.638	300.704	207.016	277.743	305.993	254.746	160.142	195.884	168.218	154.004	118.247	180.645
Pclaf	14.7612	33.4116	9.8112	16.3914	22.3897	13.4077	4.18671	8.03627	1.82846	2.76654	4.92696	0.912346
Pcolce	852.212	821.924	820.216	838.694	851.876	906.135	629.053	575.598	613.447	671.348	691.745	668.75
Pdgfrl	241.099	245.018	273.732	183.948	285.736	236.869	155.955	106.481	143.534	111.584	140.911	126.816
Pdia3	2203.35	2288.69	1895.52	2268.39	2010.81	1951.93	1844.25	1791.08	1729.72	1829.61	1663.34	1809.18
Pfkfb1	28.5383	38.9802	33.3581	43.7104	14.9265	39.1057	10.4668	16.0725	15.5419	12.9105	17.7371	20.0716
Phgdh	201.736	190.446	150.111	187.591	152.463	170.948	85.8276	91.4126	77.7094	128.183	130.072	125.904
Pi15	12692.6	13571.8	10617.7	10890.3	14769.8	13518.3	5892.79	8716.34	6765.29	5309.92	7578.65	8491.21
Piezo1	192.879	262.838	239.393	242.229	277.206	272.623	169.562	163.739	190.16	205.646	192.151	148.712
Pif1	4.92039	8.90975	3.92448	5.4638	7.46324	10.0557	0	1.00453	0	0	1.97078	0.912346
Pigt	100.376	89.0975	103.999	92.8847	87.4266	111.731	76.4075	80.3627	63.0818	64.5527	58.1381	53.8284
Pimreg	12.793	26.7293	2.94336	20.0339	18.125	8.93844	2.09335	0	1.82846	1.84436	5.91235	4.56173
Plagl1	62.981	103.431	75.4873	76.4932	99.1545	89.3844	49.1938	63.0948	47.3387	36.8872	57.941	55.6531
Plk1	10.8249	21.1607	7.84896	7.28507	8.52942	10.0557	2.09335	2.00907	2.74269	4.6109	2.95618	2.73704
Pmp22	1338.35	1135.99	1219.53	1196.57	1287.94	1273.73	878.162	870.931	887.716	904.66	1145.03	987.159
Pnp	425.466	417.221	342.381	474.276	375.7	361.582	286.036	303.319	275.503	249.846	290.395	355.861
Pole	51.1721	89.0975	20.6035	49.1742	42.6471	40.223	19.8869	21.0952	20.113	10.144	17.7371	10.9482
Pole2	35.4268	27.843	11.7734	32.7828	21.3236	32.4019	8.37342	6.0272	13.7134	11.9884	12.8101	15.5099
Ppa1	355.252	357.504	234.488	408.875	268.677	322.901	187.355	210.952	160.904	184.436	219.742	268.23
Ppib	1541.07	1555.87	1371.61	1689.23	1452.13	1372.05	1176.47	1205.44	1194.9	1148.12	1132.22	1202.47
Ppic	1005.73	1082.53	800.594	906.081	1000.07	1128.48	349.59	352.591	363.863	302.475	381.347	324.795
Ppp1ca	932.907	975.618	831.99	954.344	826.288	867.029	746.281	725.274	738.697	802.297	818.861	792.829
Ppp1cc	622.499	571.371	508.053	577.387	574.958	525.782	474.7	483.573	518.011	449.333	438.844	453.245
Ppp1r3b	374.934	678.255	463.088	782.234	510.699	613.401	354.824	312.41	213.929	297.864	398.098	327.532
Prc1	77.7422	180.422	27.4714	79.2251	90.6251	56.9826	13.6068	16.0725	14.6277	11.9884	21.6786	17.3346
Prcp	211.577	263.951	229.582	229.48	242.022	258.098	169.562	184.834	150.848	189.047	192.151	197.067
Prelid3b	149.58	198.242	159.923	152.076	155.662	194.411	142.348	125.567	120.678	121.728	135.984	120.43
Prr14l	730.186	726.145	675.01	653.835	769.78	675.97	584.046	601.716	622.59	564.375	573.498	570.216
Prrc1	354.268	392.029	405.202	355.147	399.817	461.447	308.77	271.224	310.838	315.386	337.004	294.688
Prss35	21.6497	21.1607	16.679	22.7658	19.1912	44.6922	1.04668	4.01814	4.57114	7.37745	3.94157	1.82469
Ptgfrn	716.409	715.007	833.952	760.379	755.92	808.929	472.052	531.399	554.937	605.873	632.621	588.463
Ptprf	214.529	296.249	292.374	302.33	279.339	194.411	162.235	208.943	188.331	102.362	153.721	187.031
Pxdn	1467.26	1614.89	1596.28	1422.41	1908.46	1799.98	905.376	827.736	847.49	947.08	950.903	882.239
Pycr1	122.026	129.191	78.4896	110.187	102.353	117.317	36.6337	53.2403	38.3976	40.576	63.0651	43.7926
Qpct	271.606	316.296	225.658	250.424	294.265	301.672	199.915	194.88	175.532	162.304	219.742	205.278
Rab1a	872.878	827.493	834.933	868.745	832.685	894.962	745.234	785.546	746.01	681.492	758.752	752.686
Racgap1	41.3313	67.9368	11.7734	39.1573	29.853	50.2787	15.7002	10.0453	10.0565	7.37745	10.8393	8.21112
Rad51ap1	12.793	6.68231	3.92448	10.017	6.39707	8.93844	1.04668	1.00453	0	0.922181	3.94157	2.73704
Ralgps2	54.1243	79.074	68.6784	71.9401	57.5736	49.1614	31.4003	49.2222	38.3976	14.7549	41.3865	48.3544
Rap2a	195.832	218.289	184.451	181.216	198.309	166.479	113.041	142.644	164.561	114.35	131.057	173.346
Rassf4	148.596	200.469	153.055	150.255	182.316	183.238	88.9676	88.399	92.3371	115.273	106.422	138.677
Rassf8	655.396	766.239	713.274	654.746	751.655	724.014	568.346	581.625	633.56	626.161	625.724	554.707
Rbl1	99.3919	145.897	79.4707	81.0464	105.552	90.5017	60.7073	66.2993	48.4541	49.7978	66.0212	55.6531
Rbm5	817.769	823.038	863.385	758.558	922.244	894.962	748.374	713.219	786.236	695.324	638.534	682.435
Rcbtb2	464.485	454.397	362.033	438.015	385.956	443.57	373.664	314.419	296.21	352.273	354.741	345.779
Rcn1	750.852	820.811	601.426	722.133	748.457	777.645	477.285	428.936	487.284	442.647	514.374	520.037
Rhou	242.083	251.7	224.676	259.531	236.691	223.461	120.368	116.526	131.649	114.35	89.6706	130.466
Rian	805.96	1044.67	810.405	787.698	922.244	928.481	542.179	490.213	472.656	561.608	605.031	541.021
Rnf144a	156.469	227.199	197.205	154.808	201.508	186.59	119.321	109.494	96.9082	108.817	133.028	98.5334
Rrbp1	2006.54	2031.42	2104.5	2090.82	2122.76	2014.5	1817.03	1626.34	1824.8	1885.86	1823.96	1670.51
Rrm2	22.6338	49.0036	19.6224	39.1573	22.3897	22.3461	8.37342	12.0544	4.57114	14.7549	11.8247	15.5099
Rsad2	56.0925	62.3683	38.2637	55.5487	58.6398	34.6365	36.6337	13.0589	10.0565	44.2647	14.7809	19.1593
S1pr2	123.01	126.964	111.848	129.31	105.552	121.786	65.9407	60.272	55.7679	80.2297	102.481	93.0593
Samd5	38.3791	54.5722	23.5469	37.336	33.0515	50.2787	13.6068	11.0499	17.3703	27.6654	18.7224	12.7728
Sar1a	1661.12	1816.48	1488.36	1531.69	1544.89	1658.08	1459.07	1245.62	1311.92	1401.72	1395.31	1349.36
Scpep1	1165.15	1107.04	1117.5	1137.38	1089.63	1175.41	1074.94	944.262	1012.05	976.59	1036.63	1001.76
Sdc1	524.514	609.204	481.73	569.146	422.206	417.872	264.809	340.537	327.294	271.121	308.428	377.711
Sdc3	127.93	196.015	171.696	182.127	170.588	198.88	106.761	116.526	105.136	138.327	126.13	146.888
Sec14l1	409.377	448.829	401.278	449.853	442.464	462.564	357.964	329.487	361.12	379.939	363.61	355.815
Sec22b	451.692	485.581	422.863	437.104	407.28	443.57	345.404	317.433	357.463	339.363	374.449	360.377
Sec24a	391.663	494.491	439.542	402.5	427.537	492.732	330.75	322.455	335.522	318.152	339.96	382.273
Sema6d	211.577	214.948	202.111	193.965	213.236	205.584	118.275	139.63	128.906	128.183	131.057	152.362
Septin8	550.1	630.365	655.388	582.806	607.721	686.026	531.712	460.077	495.512	552.386	513.389	422.416
Serf1	42.3154	57.9134	43.1693	37.336	47.978	49.1614	31.4003	25.1134	29.2553	24.8989	22.664	21.8963
Serpinh1	8148.17	8646.91	7154.32	9002.53	8237.29	8165.27	5998.51	4678.12	5116.94	6709.79	5820.71	5218.62
Sgo1	13.7771	23.3881	3.92448	13.6595	17.0588	16.7596	2.09335	2.00907	3.65691	4.6109	1.97078	1.82469
Sh3bp5	58.0606	53.4585	69.6595	71.9401	61.8383	79.3287	32.447	47.2131	34.7407	39.6538	48.2842	55.6531
Sh3d19	681.967	729.486	771.16	732.15	745.258	725.131	548.459	701.165	650.016	649.215	593.206	635.905
Sh3pxd2a	3532.84	3244.26	3987.27	3495.01	4277.51	4291.57	3150.5	3027.67	3106.55	3056.11	3177.89	2637.59
Shc2	120.058	96.8935	117.734	103.812	111.949	115.082	73.2674	65.2947	83.1948	90.3737	67.992	83.0235
Shcbp1	22.6338	22.2744	1.96224	15.4808	21.3236	8.93844	2.09335	4.01814	1.82846	2.76654	1.97078	4.56173
Sirpa	308.017	348.594	295.317	306.884	292.133	318.432	232.362	232.047	233.128	245.3	291.676	267.317
Ska3	10.8249	7.79603	5.88672	7.28507	6.39707	6.70383	1.04668	0	0.914228	0.922181	1.97078	0.912346
Slc16a10	246.02	249.473	257.053	221.284	215.368	235.751	200.962	222.002	168.218	169.681	170.473	202.541
Slc1a3	116.121	141.442	106.942	147.523	125.809	154.188	72.2207	90.4081	62.1675	86.685	103.466	109.482
Slc1a4	237.163	270.634	267.846	254.067	228.162	294.969	225.036	177.803	217.586	197.347	162.59	185.206
Slc22a26	20.6657	23.3881	2.94336	20.9446	4.26471	2.23461	0	0	0	0	0	0
Slc22a27	23.6179	16.7058	4.9056	20.0339	2.13236	0	0	0	0	0	0.985392	0
Slc29a3	111.201	89.0975	130.489	102.902	118.346	140.78	91.0609	84.3809	68.5671	90.3737	73.9044	85.7606
Slc31a1	187.959	184.877	158.941	234.944	159.927	151.954	114.088	116.526	93.2513	96.829	90.656	141.414
Slc35g1	111.201	93.5524	96.1497	105.634	86.3604	99.4402	53.3805	58.263	45.7114	59.0196	47.2988	80.2865
Slc39a1	1273.4	1171.63	1220.51	1253.03	1198.38	1230.15	1099.01	990.471	1055.02	1163.79	1078.02	1113.06
Slc6a2	13.7771	26.7293	13.7357	20.0339	15.9927	26.8153	5.23339	5.02267	4.57114	11.0662	7.88313	11.8605
Slfn9	42.3154	44.5488	17.6602	34.6041	14.9265	31.2846	10.4668	9.04081	9.82796	7.37745	19.7078	14.5975
Slitrk6	25.586	32.2978	12.7546	20.9446	18.125	25.698	5.23339	7.03174	11.885	13.8327	6.89774	10.0358
Smarca1	131.867	116.94	96.1497	101.08	111.949	136.311	92.1076	88.399	74.9667	65.4748	76.8606	77.5494
Smc2	131.867	194.901	78.4896	127.489	118.346	116.2	65.9407	67.3038	91.4228	57.1752	63.0651	63.8642
Smpd3	82.6626	98.0073	121.659	97.4378	98.0884	113.965	92.1076	56.2539	58.5106	80.2297	63.0651	46.5297
Soga1	702.632	712.78	905.573	693.903	870.001	765.354	646.847	554.503	607.048	628.927	603.06	454.348
Spag5	23.6179	44.5488	12.7546	21.8552	15.9927	23.4634	2.09335	3.0136	3.65691	4.6109	6.89774	5.47408
Sparc	34238.1	30270.9	38116.5	31717.4	37775.7	36870	17548.6	14670.2	14556.3	15812.6	16893.6	14700.6
Spc25	24.602	33.4116	10.7923	20.0339	23.4559	12.2904	1.04668	3.0136	3.65691	0.922181	2.95618	4.56173
Spon2	49.2039	70.1643	37.2825	52.8168	23.4559	42.4576	6.28006	22.0998	12.7992	13.8327	12.8101	31.9321
Sptlc2	444.804	492.264	425.806	421.623	425.405	404.465	367.384	373.687	337.35	369.795	364.595	374.974
Srpx	204.688	251.7	171.696	229.48	252.684	236.869	107.808	102.462	100.565	134.638	125.145	115.868
Ssc5d	67.9014	87.9838	81.4329	57.3699	95.956	79.3287	48.1472	29.1315	30.1695	54.4087	54.1965	43.7926
Ssr2	650.476	725.031	531.767	681.154	610.92	586.585	431.231	391.768	371.177	433.425	435.543	420.592
Ssr3	1953.4	2058.15	1743.45	1942.38	1787.98	1887.13	1701.9	1757.93	1566.07	1631.34	1605.2	1697.88
St3gal4	215.513	201.583	206.035	209.446	156.728	192.177	114.088	145.657	122.507	142.016	127.116	144.151
Stat2	112.185	99.121	110.867	116.734	110.882	96.0883	79.5475	79.4988	65.3765	64.5527	72.919	94.884
Stc1	58.0606	65.7094	51.9993	53.7274	62.9045	91.619	27.2136	29.1315	35.6549	29.5098	30.5471	33.7568
Steap4	358.205	560.201	353.203	516.329	409.412	410.051	245.969	259.17	231.3	298.787	325.179	318.409
Stmn1	70.8537	113.599	25.5091	71.0294	73.5663	68.1556	20.9335	19.0861	32.9122	19.3658	32.5179	24.6334
Surf4	1417.07	1519.11	1256.81	1571.75	1165.33	1388.81	1106.34	1028.64	1121.76	1185	1140.1	1113.97
Sytl2	43.2995	33.4116	33.3581	20.9446	42.6471	34.6365	23.0269	21.0952	13.7134	19.3658	21.6786	18.2469
Tacc3	43.2995	64.5957	25.5091	40.0679	46.9118	49.1614	19.8869	23.1043	22.8557	30.432	15.7663	17.3346
Tanc2	1014.59	791.854	1039.99	901.528	1021.4	1163.11	632.193	713.219	720.412	592.962	710.467	744.475
Tceal8	339.507	399.825	298.26	302.33	317.721	307.259	243.876	260.174	253.241	262.822	291.676	255.457
Tcf19	89.5512	124.737	57.8861	70.1188	107.684	80.446	40.8204	54.2448	37.4834	54.4087	45.328	61.1272
Tdg	158.171	161.099	138.279	164.078	144.68	179.596	114.13	112.287	120.322	117.117	102.392	114.226
Tent5c	149.58	131.419	123.621	118.382	156.728	100.557	70.1274	95.4307	96.9082	89.4516	84.7437	107.657
Tet1	963.413	758.443	831.008	750.362	793.236	818.985	487.752	564.548	452.543	486.912	547.878	582.077
Tfdp1	315.889	383.119	269.808	295.956	291.067	316.197	273.183	205.929	236.785	250.833	205.947	225.35
Timp1	100.376	141.442	93.2064	117.472	120.478	132.959	71.1741	75.3401	69.4814	83.9185	92.6268	87.5853
Tk1	37.395	54.5722	19.6224	40.0679	28.7868	13.4077	10.4668	16.0725	10.9707	10.144	12.8101	12.7728
Tmem119	246.02	345.253	232.525	305.062	253.75	307.259	153.862	115.521	143.534	226.857	200.035	160.573
Tmem167	707.553	629.251	564.144	588.269	550.148	631.278	505.545	440.99	417.802	509.966	481.857	540.109
Tmem254a	25.1038	27.7984	49.056	50.7405	48.671	51.5972	22.7129	12.5868	20.5336	30.0631	17.4611	18.1557
Tmem26	199.768	152.579	127.546	180.306	203.64	139.663	82.6875	87.3945	110.622	77.4632	89.6706	93.9717
Tmem263	546.164	588.044	462.107	458.049	540.552	621.222	415.531	398.8	403.175	385.472	391.201	397.783
Tmsb10	312.937	377.551	294.336	276.833	283.603	274.857	238.642	233.052	204.787	231.467	228.611	254.545
Tnc	2646.19	3058.27	2906.08	2569.81	3054.6	2841.31	2481.67	1868.43	2110.95	2102.57	2310.74	1793.67
Tnks2	1362.95	1363.19	1302.93	1331.35	1398.83	1478.2	1238.22	1258.68	1268.95	1147.19	1168.67	1284.58
Tnmd	59.0447	79.074	43.1693	54.638	51.1765	48.0441	25.1203	24.1088	18.2846	17.5214	22.664	17.3346
Top2a	265.701	459.966	70.6406	224.016	229.228	199.998	33.4937	27.1224	27.4269	22.1323	50.255	33.7568
Tpx2	74.79	120.282	28.4525	61.9231	67.1692	65.921	14.6535	13.0589	23.7699	21.2102	34.4887	27.3704
Tram1	1291.11	1378.78	1050.78	1273.98	1052.32	1131.83	983.877	938.235	926.113	890.827	876.013	1007.23
Trim2	208.625	256.155	215.846	229.48	198.309	201.115	163.282	196.889	160.904	170.603	172.444	178.82
Tro	210.593	193.787	127.546	163.003	173.787	160.892	73.2674	64.2902	87.7659	83.9185	94.5976	97.6211
Tspan11	365.093	347.48	401.278	366.985	436.067	449.157	257.483	237.07	319.98	291.409	353.756	267.317
Tspan12	247.004	310.728	254.11	276.833	250.552	269.271	131.881	240.084	110.622	128.183	193.137	225.35
Ttk	19.6816	23.3881	3.92448	17.302	11.728	5.58653	1.04668	1.00453	0.914228	3.68872	0.985392	3.64939
Tuba1a	2138.38	2132.31	1516.94	2165.48	1739.47	1785.74	1248.29	1095.87	1296.2	1552.84	1413.75	1281.03
Tubb6	466.453	412.076	307.09	467.155	351.839	358.655	280.51	229.034	246.842	304.32	292.661	270.967
Twist2	40.3472	46.7762	31.3958	27.319	31.9853	33.5192	16.7468	13.0589	24.6842	21.2102	24.6348	15.5099
Tyro3	204.688	150.352	155.998	193.965	204.706	176.534	105.714	104.472	133.477	132.794	128.101	98.5334
Ube2c	18.6975	17.8195	5.88672	15.4808	7.46324	15.6423	4.18671	3.0136	0.914228	4.6109	1.97078	5.47408
Ubfd1	369.029	436.578	353.203	378.824	328.383	374.297	280.51	241.088	280.668	238.845	235.509	242.684
Ubtd2	334.587	398.711	323.769	280.475	383.824	350.834	218.756	214.97	224.9	234.234	214.815	194.33
Uchl3	61.0129	55.6859	35.3203	50.9955	42.6471	46.9268	26.1669	36.1632	28.3411	30.432	23.6494	28.2827
Uhrf1	30.5064	40.0939	24.528	27.319	25.5883	36.8711	8.37342	3.0136	5.48537	6.45527	12.8101	4.56173
Uso1	412.329	425.441	512.144	448.032	449.927	508.374	359.01	374.691	369.348	361.495	373.463	363.114
Vamp3	447.756	447.715	416.976	412.517	469.118	478.207	360.057	343.551	318.151	318.152	379.376	366.763
Vash1	85.6148	130.305	87.3197	108.365	79.9633	105.027	50.2405	39.1768	49.3683	50.72	41.3865	41.0556
Vcan	1972.09	2615.01	1660.05	1856.78	2017.21	2177.63	1324.05	1463.61	1641.04	1452.43	1445.57	1446.98
Wnt5b	30.5064	40.0939	42.1881	41.8892	37.3162	35.7538	26.1669	16.0725	22.8557	15.6771	21.6786	13.6852
Xbp1	957.509	990.096	786.858	984.395	685.552	858.091	679.294	657.97	686.586	673.192	652.329	731.702
Xpnpep1	390.679	302.932	313.958	365.164	296.397	302.79	212.476	202.916	236.785	256.366	270.983	210.752
Xylt1	69.8696	79.074	113.81	67.3869	85.2942	108.379	49.1938	41.1859	52.111	60.8639	63.0651	41.0556
Yeats2	242.083	223.857	238.412	227.658	281.471	241.338	167.468	212.961	199.302	188.125	195.108	184.294
Yipf5	293.255	386.46	282.562	345.13	369.964	325.136	268.996	245.106	226.729	270.199	280.837	243.596
Zfp521	154.5	172.626	148.149	129.31	168.456	154.188	98.3877	125.567	106.965	106.973	126.13	131.378
Upregulated
Gene ID	P30_Ctrl1	P30_Ctrl2	P30_Ctrl3	P30_VEDS1	P30_VEDS2	P30_VEDS3	P60_Ctrl1	P60_Ctrl2	P60_Ctrl3	P60_VEDS1	P60_VEDS2	P60_VEDS3
2310015D24Rik	82.6626	32.2978	53.9616	60.1018	78.8972	54.748	88.9676	109.494	106.965	95.9068	116.276	91.2346
4833439L19Rik	452.676	393.143	473.881	482.636	416.876	488.262	566.252	512.312	509.225	568.027	558.717	508.177
9230112J17Rik	19.6816	20.0469	30.4147	28.2296	25.5883	31.2846	79.5475	62.2811	76.7952	86.685	70.9482	59.3025
Abca2	270.622	283.998	398.335	289.582	349.706	362.007	474.145	396.791	437.001	445.413	438.499	374.062
Abca5	252.908	290.681	259.997	244.05	296.397	282.678	374.711	377.705	362.949	298.787	329.121	330.269
Abca8a	1423.96	1332.01	1584.51	1529.86	1487.32	1449.15	1878.79	2153.72	1972.9	1703.27	2041.73	2318.27
Abcb1b	56.7026	54.2715	49.7035	56.951	53.9166	58.6585	92.5054	73.9337	103.719	76.4672	81.62	73.8271
Abl2	322.778	375.323	379.693	341.488	389.155	393.292	451.118	405.832	484.541	458.324	417.806	415.118
Abr	212.561	231.654	282.562	234.944	264.412	282.678	328.657	309.397	350.149	369.795	317.296	299.25
Acadsb	995.888	859.791	922.253	861.46	969.156	967.587	1153.44	1253.66	1133.64	1016.24	1105.61	1139.52
Actr2	650.476	760.67	756.443	667.495	734.597	801.108	906.423	835.772	937.084	813.364	794.226	914.171
Adam15	332.619	358.617	366.939	377.002	384.89	355.303	458.445	382.727	458.028	511.81	456.236	405.994
Adamtsl3	830.562	809.674	1022.33	774.949	925.442	850.269	1451.74	1175.3	1274.43	1308.57	1241.59	1225.28
Adcy5	1725.09	1545.84	2862.91	1776.65	2310.41	2324	3536.72	2939.27	3623.09	3779.1	2938.44	2663.14
Adcy9	418.233	420.986	532.748	457.138	500.037	521.782	599.746	605.734	557.679	589.274	622.768	598.499
Add1	821.706	801.878	1019.38	922.472	885.994	918.425	1035.16	1020.61	1097.07	1108.46	1034.66	1036.43
Adgre5	662.285	550.177	709.35	654.746	655.699	594.406	769.308	772.487	855.718	959.99	892.765	740.825
Adh7	150.564	92.4387	102.036	90.1528	106.618	106.144	193.635	181.821	177.36	158.615	178.356	160.573
Adss	334.587	344.139	318.864	386.109	341.177	370.945	366.337	419.895	422.374	428.814	441.455	405.994
Ahnak	39489.1	38882.2	45821.2	37201.2	46411.8	42840.8	48432.9	47548.6	54325.3	50275.5	51820.8	48702
Ahnak2	683.935	623.683	942.856	691.171	868.935	772.058	946.196	1124.07	1199.47	940.625	1154.88	1009.97
Akap11	1305.87	1290.8	1321.57	1198.39	1429.74	1327.36	1696.66	1625.34	1727.89	1547.42	1454.44	1439.68
Akap7	173.198	170.399	166.79	168.467	180.184	195.528	208.289	264.192	209.358	224.09	263.1	198.892
Anapc7	249.956	285.112	298.26	276.833	294.265	236.869	380.991	350.582	373.919	358.728	335.033	353.99
Angpt2	297.192	251.7	310.034	293.224	342.243	260.332	329.703	451.036	431.516	350.429	513.389	472.595
Angptl7	105.296	64.5957	104.98	108.365	111.949	110.613	298.303	244.102	250.499	393.771	326.165	350.341
Ank2	1167.12	1152.7	1366.7	1161.06	1496.91	1287.14	1624.44	1653.46	1856.8	1472.72	1635.75	1582.01
Anxa1	971.286	1037.99	1010.55	942.506	1016.07	939.654	1401.5	1315.94	1521.28	1324.25	1409.11	1369.43
Anxa11	484.167	370.868	566.106	521.793	560.81	443.57	879.209	661.988	860.289	885.294	719.336	714.367
Anxa4	314.905	301.818	302.185	320.543	293.199	289.382	355.87	375.696	411.403	356.884	391.201	353.99
Anxa7	711.489	765.125	774.103	739.435	680.221	692.729	901.189	982.434	965.425	854.862	895.721	966.175
Apbb1	257.829	226.085	296.298	248.603	282.537	245.807	359.01	299.351	361.12	400.227	317.296	357.64
Aplp2	2963.06	2748.66	3434.9	3149.88	3482.14	3396.61	4112.4	3749.93	3861.7	4154.43	3978.03	3608.33
Apod	19.6816	42.3213	35.3203	40.0679	23.4559	34.6365	85.8276	42.1904	56.6822	86.685	61.0943	72.0754
Arc	5.90447	3.34116	1.96224	1.82127	8.52942	1.11731	26.1669	8.03627	14.6277	16.5993	15.7663	19.1593
Arhgef10l	743.963	671.572	897.725	769.486	818.825	716.193	1102.15	866.913	1031.25	1115.84	978.494	930.593
Art3	161.389	219.403	200.148	109.276	182.316	177.652	378.897	321.451	363.863	390.083	390.215	364.939
Atl3	2252.56	2397.84	2455.74	2190.99	2450.08	2315.06	2622.97	2530.42	2622.92	2537.84	2510.78	2514.43
Atoh8	170.246	135.874	98.112	87.4209	140.735	99.4402	165.375	155.703	186.503	176.137	197.078	179.732
Atp6ap1	762.661	776.262	819.235	747.63	740.994	831.275	1006.9	876.958	997.423	1039.3	922.327	908.697
Atp6v0e2	27.5542	30.0704	33.3581	22.7658	29.853	36.8711	55.4739	59.2675	68.5671	74.6967	47.2988	59.3025
Axl	2687.52	2283.12	2958.08	2573.45	2902.14	2651.37	3202.83	2985.48	3291.22	3588.21	3327.67	3263.46
Bbs2	94.4716	63.482	90.263	78.3145	89.5589	97.2056	132.928	140.635	147.191	124.494	141.896	114.043
Bbs4	88.5671	56.7997	99.0931	96.5272	102.353	91.619	138.161	138.626	119.764	115.273	138.94	140.501
Bbx	585.527	635.933	645.577	591.912	687.685	655.858	822.688	722.26	760.638	723.912	718.351	746.299
BC024063	105.168	62.7246	54.7857	65.0102	73.0438	95.4179	94.1486	129.052	116.134	110.191	102.924	130.739
Bcam	2128.56	1619.35	2583.29	2235.61	2409.56	1883.78	4707.96	3453.59	4380.98	4657.01	3742.52	3669.46
Bcl2	527.466	524.562	624.973	465.334	629.045	597.758	770.355	708.197	699.385	738.667	683.862	615.834
Bik	86.5989	56.7997	68.6784	49.1742	61.8383	50.2787	105.714	81.3673	102.394	88.5294	103.466	94.884
Bmp3	138.755	145.897	172.677	139.327	174.853	150.836	216.662	215.975	251.413	205.646	198.064	186.119
Bmp6	214.529	178.195	213.884	179.395	218.566	153.071	300.396	291.315	332.779	252.678	304.486	246.334
Bmt2	282.431	253.928	254.11	240.407	292.133	289.382	356.917	342.546	316.323	342.129	311.384	352.166
Bnip2	1462.34	1348.71	1366.7	1278.53	1406.29	1451.38	2223.14	1750.9	1987.53	1899.69	1702.76	1718.86
Brd2	656.38	565.769	651.463	677.512	700.479	668.149	734.768	794.586	787.151	776.476	752.839	686.997
Cab39	1340.32	1440.04	1409.87	1388.72	1486.25	1339.65	1620.26	1607.25	1648.35	1518.83	1566.77	1501.72
Cabin1	410.361	392.029	424.825	393.394	420.074	431.28	524.385	451.036	478.141	574.519	492.696	459.823
Cacna2d1	1097.25	997.892	1183.23	926.115	1085.37	1214.51	1683.06	1569.08	1677.61	1399.87	1304.66	1395.89
Cacnb2	241.099	233.881	240.374	206.714	292.133	205.584	338.077	360.628	422.374	323.686	363.61	315.672
Calcoco1	317.857	257.269	375.769	271.369	353.971	311.728	466.818	418.891	509.225	445.413	430.616	408.731
Calm2	1621.76	1424.45	1362.78	1459.75	1485.19	1268.14	1904.95	1867.43	1835.77	1808.4	1728.38	1836.55
Camk1	487.119	405.394	467.994	438.015	496.839	444.688	535.899	550.485	618.018	616.939	553.79	510.002
Camk2g	644.572	510.083	728.972	638.354	668.493	650.272	949.336	858.877	970.911	1067.89	952.874	865.817
Cap1	1561.73	1407.74	1732.66	1536.24	1470.26	1463.67	2208.49	1852.36	2219.75	2235.37	1902.79	1867.57
Cap2	441.851	457.738	549.427	451.674	504.302	459.213	694.994	581.625	664.644	689.791	568.571	528.249
Capzb	584.543	511.197	569.049	531.81	552.28	547.48	642.66	626.829	692.071	710.079	679.92	643.204
Carmn	1461.36	1082.53	1376.51	988.948	1301.8	984.346	1648.52	1594.2	1634.64	1737.39	1858.45	1521.79
Carns1	197.8	120.282	201.13	199.429	208.971	199.998	237.596	252.138	305.352	255.444	292.661	248.158
Cast	1115.95	1219.52	1213.65	1091.85	1291.14	1231.27	1536.52	1517.85	1599.9	1377.74	1478.09	1496.25
Cavin1	3853.65	3275.45	4024.55	3725.4	4067.47	3663.64	4579.21	4266.26	5135.22	4916.15	4636.27	4204.09
Cbx7	115.137	85.7563	144.225	119.293	110.882	102.792	234.456	228.029	270.612	231.467	244.377	248.158
Ccdc3	2175.8	1457.86	2863.89	2051.66	2445.81	2129.58	4578.17	3680.61	4177.11	4795.34	3604.56	3489.72
Ccdc82	679.998	662.663	661.275	598.286	722.869	652.506	848.855	856.868	829.205	783.854	790.284	777.319
Ccdc85b	70.8537	66.8231	93.2064	87.4209	73.5663	58.0999	115.135	127.576	97.8224	115.273	104.452	95.7964
Ccdc88c	113.169	83.5289	137.357	129.31	185.515	102.792	207.242	183.83	204.787	184.436	194.122	161.485
Ccdc9	75.7741	51.2311	81.4329	78.3145	87.4266	62.5691	103.621	97.4398	111.536	130.028	103.466	102.183
Ccn3	2497.59	2508.09	2987.51	2398.61	2797.65	2507.23	5570.42	4301.42	5326.29	5522.94	4407.66	4412.11
Ccni	1174.01	1244.02	1299.98	1137.38	1324.19	1388.81	1545.94	1651.45	1586.19	1617.51	1438.67	1449.72
Ccser2	1331.46	1294.14	1371.61	1264.87	1500.11	1366.46	1637	1533.92	1610.87	1421.08	1525.39	1517.23
Cd151	1179.91	950.002	1143.99	1097.31	1163.2	1074.85	1527.1	1353.11	1460.02	1330.71	1346.05	1398.63
Cd200	1440.69	1486.81	1714.02	1400.55	1668.57	1604.45	2392.7	2213.99	2484.87	2072.14	2182.64	2227.95
Cd9	760.693	651.526	812.367	675.69	769.78	705.02	984.923	879.972	1077.88	895.438	968.64	871.291
Cdc42ep3	642.603	501.173	652.445	595.555	680.221	593.289	881.302	837.781	836.519	763.566	780.43	836.622
Cdh13	1917.97	1428.9	1988.73	1644.6	1798.64	1798.86	2426.2	2069.34	2352.31	2432.71	2132.39	1987.09
Cdnf	13.7771	4.45488	19.6224	15.4808	28.7868	11.1731	36.6337	38.1723	31.998	33.1985	42.3718	22.8087
Cds2	1247.81	1197.25	1858.24	1336.81	1581.14	1344.12	2513.07	1931.72	2421.79	2472.37	2002.32	1928.7
Cenpb	904.368	868.701	951.686	981.663	992.612	900.548	1250.78	1138.14	1353.97	1291.05	1255.39	1224.37
Cep63	134.819	125.85	135.395	124.757	135.405	135.194	192.589	150.68	202.959	153.082	167.517	169.696
Cfh	5311.93	5275.49	5540.27	5179.93	5208.85	4859.53	7345.68	8299.36	7772.18	8534.68	7183.72	8080.51
Chd2	711.017	650.189	775.801	674.907	702.419	730.204	850.865	821.377	854.182	761.528	815.845	846.192
Chd3	1008.68	878.724	1102.78	1073.64	1195.19	1054.74	1454.88	1274.75	1407	1589.84	1359.84	1255.39
Chm	296.208	311.841	296.298	259.531	324.118	305.024	356.917	392.773	374.834	343.051	318.282	413.293
Chmp3	828.594	706.098	803.537	733.971	792.17	688.26	985.97	907.094	944.398	914.803	862.218	913.259
Chrdl1	86.5989	99.121	96.1497	85.5996	93.8236	73.7422	142.348	212.961	183.76	147.549	185.254	163.31
Cirbp	222.402	134.76	217.809	199.429	207.905	176.534	281.556	327.478	329.122	300.631	358.683	324.795
Clasp2	787.263	993.437	916.366	776.771	958.494	941.888	1247.64	1179.32	1407.91	1077.11	1109.55	1046.46
Clic4	3421.64	3029.32	4173.68	3388.47	3668.72	3839.06	5370.5	4675.1	5340.92	5711.07	4593.9	4343.68
Cltb	321.794	269.52	350.26	330.56	281.471	278.209	396.691	362.637	443.401	425.125	370.507	351.253
Clu	2048.85	1572.57	2340.95	2265.66	1748.53	1567.58	4119.72	3450.57	3503.32	3747.74	3156.21	3256.16
Coch	13.7771	17.8195	11.7734	13.6595	15.9927	20.1115	20.9335	52.2358	41.1403	27.6654	35.4741	32.8445
Col19a1	75.7741	67.9368	126.564	71.0294	110.882	113.965	305.63	229.034	222.158	212.102	184.268	197.067
Comp	66.9173	79.074	68.6784	48.2636	66.103	51.3961	180.029	168.762	233.128	314.464	341.931	248.158
Cox7a2l	740.027	702.757	707.387	675.69	737.795	717.31	845.715	854.859	888.63	795.842	842.51	883.151
Cpe	4778.69	3813.37	5363.78	4562.28	4981.18	5147.43	6882.95	6157.79	7100.81	6505.99	6173.48	5800.7
Cped1	5883.81	4836.88	6390.03	5138.71	6198.76	5291.56	10061.7	9292.95	10855.5	9517.83	8837.98	8583.35
Cpq	1054.93	931.069	1063.53	874.209	1108.82	960.883	1272.76	1176.31	1200.38	1188.69	1188.38	1176.93
Cpxm2	125.962	171.513	191.318	154.808	150.331	156.423	270.043	314.419	267.869	272.043	329.121	345.779
Crebl2	158.437	155.921	196.224	173.931	158.86	165.361	211.429	242.093	224.9	195.502	189.195	247.246
Crebrf	783.327	571.338	752.519	638.354	812.427	796.639	1046.68	1091.93	1049.53	1007.94	904.59	950.665
Crim1	418.233	545.722	710.331	411.607	532.023	635.747	1182.75	830.75	1097.99	1066.04	908.531	772.757
Crip1	855.164	880.952	820.216	750.362	905.185	730.718	933.636	926.18	1101.65	972.901	1028.75	1040.07
Crip2	261.765	228.312	340.449	268.637	221.765	251.394	424.951	358.619	510.139	379.016	361.639	396.871
Cry2	156.469	128.078	125.583	111.097	126.875	120.669	172.702	185.839	187.417	159.537	188.21	166.959
Csde1	3499.38	3225.33	3333.84	3302.87	3630.34	3288.23	4177.29	4083.43	4031.75	3896.21	3946.49	3880.21
Cst3	4015.04	4334.59	4060.85	4053.23	4098.39	4079.28	5109.88	4261.23	4837.18	4895.86	4904.29	4808.98
Ctnna3	487.119	415.417	547.465	449.853	583.199	503.905	708.601	594.684	712.184	663.97	645.432	594.85
Ctsd	3406.88	3568.36	3661.54	3617.95	3813.72	3945.21	4364.64	3901.61	3978.72	4526.06	4585.03	4388.39
Cx3cl1	19.6816	23.3881	23.5469	22.7658	25.5883	22.3461	51.2872	42.1904	37.4834	37.8094	45.328	34.6692
Cyb5r3	1252.73	1141.56	1340.21	1483.42	1207.98	986.581	1889.25	1744.88	1776.35	1640.56	1671.22	1756.27
Cyld	479.246	482.24	490.56	466.245	534.155	490.497	640.567	579.616	672.872	600.34	594.191	601.236
Cyp1b1	552.068	738.396	653.426	525.436	636.508	702.785	803.848	785.546	860.289	1084.48	822.802	801.952
Cytl1	741.995	631.479	705.425	611.946	671.692	630.16	1271.71	1272.74	1396.03	1196.99	1147	935.155
Dact3	429.058	330.774	370.863	358.79	351.839	317.315	608.12	494.231	563.165	545.931	504.521	499.053
Dazap2	517.625	515.652	541.578	546.38	517.096	517.312	545.319	701.165	718.584	634.46	664.154	659.626
Dctn6	331.635	238.336	258.034	302.33	312.39	256.98	394.597	387.75	392.204	391.005	360.653	375.887
Ddx24	336.555	296.249	372.825	313.258	295.331	328.488	371.57	428.936	393.118	423.281	406.967	369.5
Ddx5	3893.02	3592.86	3929.38	3488.64	3806.25	3888.22	4607.47	4330.55	4348.98	4285.37	4230.29	3977.83
Degs1	637.683	644.843	674.029	670.227	654.633	575.412	711.741	744.36	739.611	759.877	789.299	781.881
Degs2	1.96816	3.34116	9.8112	2.7319	2.13236	1.11731	10.4668	17.0771	18.2846	14.7549	14.7809	14.5975
Des	184.023	114.713	207.016	211.267	234.559	164.244	298.303	337.523	364.777	342.129	303.501	258.194
Dgkb	253.892	262.838	295.317	237.675	243.089	269.271	351.684	361.632	369.348	348.584	371.493	320.234
Dgke	243.067	147.011	174.639	181.216	204.706	173.182	262.716	228.029	258.727	281.265	265.07	268.23
Dgkg	66.9173	104.69	96.1497	65.5656	114.081	60.3345	208.289	167.757	268.783	216.713	188.21	139.589
Dkk3	2407.06	2026.97	2596.04	2213.75	2469.27	2424.55	3208.07	2771.51	2946.56	3004.47	2779.79	2624.82
Dmd	12961.3	10716.2	13030.3	11068.8	14331.6	10903.8	16895.5	16165	17377.7	15668.8	14674.5	14467.1
Dmpk	1717.22	1329.78	1980.88	1731.11	2001.22	1560.88	2764.28	2075.37	2794.8	2807.12	2467.42	2285.43
Dmwd	130.882	152.579	170.715	172.11	187.647	172.065	238.642	228.029	248.67	245.3	190.181	203.453
Dnajc27	129.898	109.144	126.564	132.042	98.0884	124.021	173.748	159.721	170.046	150.315	148.794	163.31
Dnajc8	330.65	325.206	284.525	296.867	279.339	302.79	410.298	335.514	402.26	357.806	347.843	346.692
Dock10	499.912	541.267	527.842	396.126	519.229	508.374	793.382	651.943	686.586	658.437	666.125	642.292
Dpp8	1189.75	1174.97	1149.87	1135.56	1160	1265.91	1324.05	1212.47	1321.97	1339.01	1312.54	1276.37
Dpysl3	2677.68	2563.78	3003.21	2538.85	2909.6	2788.79	3097.12	3165.29	3365.27	3082.85	3089.2	2990.67
Dstn	17600.2	14678.8	16432.8	15038.2	17197.4	14385.3	20527.4	19517.1	19878.1	20299	18131.2	17477.8
Dtna	658.349	781.831	720.142	609.214	733.53	602.228	1115.76	854.859	1112.62	1195.15	938.093	845.745
Dynlt3	666.221	659.322	655.388	604.661	640.773	621.222	779.775	778.514	794.464	711.002	707.511	760.897
E030013I19Rik	908.305	947.775	1031.16	922.472	1052.32	965.352	1954.15	1522.87	1801.03	1860.96	1404.18	1265.42
Ebf1	379.854	415.417	455.24	397.947	514.964	488.262	609.166	548.476	621.675	609.562	547.878	526.424
Ecm1	592.415	407.621	694.633	534.542	533.089	549.714	899.096	713.219	853.889	944.313	900.648	792.829
Ecm2	1501.7	1203.93	1613.94	1200.22	1574.74	1413.39	2007.53	2160.75	2204.2	1890.47	1860.42	1819.22
Eef1d	493.023	449.942	481.73	501.759	444.596	451.391	576.719	612.766	618.018	575.441	502.55	555.619
Efhc2	29.5224	33.4116	35.3203	33.6935	36.25	42.4576	64.894	55.2494	68.5671	64.5527	57.1527	82.1112
Efhd2	111.201	84.6426	111.848	112.008	91.6913	98.3229	169.562	115.521	138.048	168.759	126.13	149.625
Egfl7	198.784	208.265	209.96	215.82	228.162	173.182	293.07	300.356	267.869	296.942	267.041	236.298
Ehbp1l1	1132.67	894.316	1225.42	1106.42	1123.75	1055.85	1445.46	1253.66	1481.05	1527.13	1404.18	1241.7
Eif1ax	845.324	772.921	823.159	762.201	861.472	787.7	1010.04	1019.6	1087.93	912.959	963.713	915.083
Eif3h	426.106	436.578	414.033	387.019	429.67	379.884	475.192	498.249	492.769	490.6	480.871	461.647
Eif4b	1271.43	1314.19	1456.96	1255.76	1487.32	1418.98	1684.1	1734.83	1864.11	1492.09	1680.09	1740.76
Emb	601.272	524.562	586.71	431.64	621.582	527.368	840.482	954.307	989.195	695.324	885.867	860.343
Emc10	455.628	383.119	491.541	455.317	442.464	465.916	582.999	518.34	583.278	559.764	550.834	526.424
Eml1	1099.22	978.959	1139.08	1046.32	1296.47	963.117	1293.69	1333.02	1443.57	1344.54	1460.35	1370.34
Eml2	156.469	102.462	168.753	163.003	173.787	122.904	251.203	200.907	255.07	231.467	254.231	192.505
Eml6	100.376	99.121	116.753	111.097	136.471	127.373	158.048	175.793	166.39	119.884	147.809	161.485
Endod1	1782.17	1659.44	1873.94	1635.5	1860.48	1736.29	2262.92	2157.74	2322.14	2313.75	2260.49	1960.63
Enpp1	314.905	305.159	398.335	286.85	312.39	315.08	400.877	419.895	493.683	412.215	377.405	398.695
Enpp5	220.434	255.042	220.752	219.463	220.699	211.171	354.824	330.492	337.35	338.44	336.019	350.341
Epb41l1	245.036	224.971	288.449	249.514	231.361	302.79	373.664	320.446	339.179	418.67	342.916	291.038
Epdr1	370.998	361.959	390.486	321.454	361.434	346.365	417.624	445.009	415.06	426.048	441.455	446.137
Epn2	628.826	575.793	772.141	613.767	670.626	678.204	914.796	828.741	930.685	1108.46	944.005	833.885
Esam	210.593	219.403	196.224	216.731	266.544	222.344	304.583	263.188	291.639	273.888	285.764	268.23
Esyt1	517.625	523.448	652.445	578.253	583.199	577.647	676.154	647.925	771.609	820.741	700.614	653.24
Etv5	35.4268	35.639	33.3581	50.9955	33.0515	39.1057	53.3805	52.2358	60.3391	71.9301	62.0797	68.426
Evc	317.857	314.069	371.844	338.756	405.148	322.901	396.691	422.909	439.744	442.647	450.324	400.52
Fam126b	680.982	802.991	879.083	766.754	904.119	811.164	1173.33	1111.01	1082.45	884.372	937.108	994.458
Fam174b	63.9651	47.8899	53.9616	51.9061	60.7721	65.921	84.7809	103.467	90.5086	88.5294	105.437	89.4099
Fam214b	155.484	153.693	199.167	165.735	189.78	170.948	241.782	182.825	242.271	278.499	263.1	211.664
Faxc	214.529	170.399	225.658	182.127	188.713	193.294	272.136	228.029	256.898	255.444	232.552	231.736
Fbxl2	64.9492	84.6426	80.4518	76.4932	89.5589	87.1498	97.341	118.535	141.705	111.584	109.378	93.9717
Fbxo30	2481.85	2444.61	2678.46	2313.92	3029.01	2334.05	4041.22	4274.29	4316.07	2683.55	3481.39	3400.31
Fbxo44	32.4746	26.7293	25.5091	32.7828	29.853	34.6365	52.3339	57.2584	48.4541	46.109	57.1527	60.2149
Fez1	149.58	140.329	139.319	126.578	167.39	156.423	192.589	177.803	205.701	218.557	194.122	193.417
Fez2	229.29	256.155	297.279	251.335	243.089	259.215	421.811	284.283	365.691	396.538	338.975	300.162
Fgf1	434.963	386.46	523.918	384.287	433.934	399.995	772.448	746.369	794.464	675.959	741.015	713.455
Fgfr2	525.498	787.399	779.009	575.521	884.928	546.362	991.204	955.312	1206.78	878.838	1048.46	1053.76
Fhl1	7804.73	6286.94	7595.83	6852.52	7679.68	6768.64	9634.67	9334.13	10498.1	9253.16	9725.82	9629.82
Fibin	374.934	455.511	562.182	500.849	641.839	546.362	870.836	1028.64	1330.2	1012.55	835.612	849.394
Flii	789.231	696.074	913.422	927.025	819.891	821.219	1057.14	983.439	1147.36	1164.71	1046.49	937.892
Flot1	188.943	202.697	209.96	213.088	198.309	183.238	304.583	218.988	273.354	272.043	265.07	245.421
Flot2	322.778	301.818	354.184	370.628	356.103	376.532	432.278	386.746	451.629	451.869	446.382	455.261
Fmnl3	329.666	249.473	348.297	272.28	337.978	292.734	478.332	382.727	398.604	423.281	426.675	351.253
Fmo2	4447.05	3889.11	4927.18	3852.89	5105.93	4528.44	7625.05	6525.45	7920.87	8554.15	5604.91	5499.62
Fosb	23.6179	3.34116	9.8112	17.302	22.3897	18.9942	34.5404	46.2086	40.226	23.0545	45.328	23.721
Foxc1	321.794	335.229	372.825	307.794	393.42	353.069	514.965	513.317	529.338	423.281	456.236	464.384
Foxp2	748.884	823.038	761.349	732.15	851.876	796.639	853.042	928.19	874.002	906.504	856.305	935.155
Fryl	1196.64	1584.82	1797.41	1122.81	1448.94	1715.06	2333.04	1886.52	2507.73	2543.38	2136.33	1912.28
Fth1	1356.06	1330.89	1561.94	1527.13	1361.51	1269.26	2342.46	2257.19	2150.27	2370.93	2152.1	2016.29
Fyco1	1291.11	1288.57	1555.07	1268.51	1711.22	1293.84	1815.99	1724.79	1862.28	1872.03	1860.42	1759
Fzd1	347.38	386.46	450.334	416.16	421.14	432.397	524.385	556.512	617.104	520.11	503.535	465.297
Fzd7	391.663	351.935	548.446	449.853	478.714	431.28	630.1	612.766	639.96	700.858	659.227	683.347
Gabarapl1	679.998	569.11	708.368	650.193	597.06	522.899	746.281	950.289	842.004	735.9	812.948	991.721
Gabra3	354.268	350.821	367.92	274.101	382.758	404.465	581.953	557.516	538.481	625.239	500.579	493.579
Galnt15	58.0606	41.2076	92.2253	48.2636	70.3677	71.5075	144.441	216.979	191.988	197.347	165.546	168.784
Gas6	1560.75	1356.51	1743.45	1607.27	1537.43	1777.63	2383.28	2099.48	2396.19	2894.73	2164.91	2009.9
Gbp2	217.481	175.968	172.677	166.646	205.772	149.719	235.502	250.129	228.557	224.09	250.289	243.596
Gcnt2	300.144	248.359	337.505	295.956	373.162	278.209	455.305	483.181	554.022	490.6	478.9	456.173
Gdi1	543.211	478.899	534.71	522.704	557.611	499.436	619.633	614.775	659.159	646.449	636.563	596.675
Gid4	395.6	413.19	486.635	420.713	503.236	505.022	594.513	634.866	569.564	600.34	562.659	515.476
Gja4	54.1243	87.9838	76.5273	63.7444	68.2354	62.5691	103.621	106.481	120.678	87.6072	106.422	78.4618
Gldn	129.898	122.509	161.885	107.455	138.603	150.836	202.009	176.798	155.419	194.58	194.122	159.661
Gm10400	454.644	445.488	438.561	427.998	503.236	429.045	582.999	617.788	631.732	544.087	520.287	510.914
Gm10687	50.188	51.2311	62.7917	43.7104	68.2354	52.5134	107.808	86.3899	82.2806	89.4516	95.583	83.9359
Gm13212	99.7265	86.8589	101.526	83.7055	103.291	127.038	198.848	146.13	152.804	170.631	113.527	128.787
Gm13889	152.532	61.2545	123.621	115.651	92.7575	68.1556	306.676	225.016	227.643	267.432	226.64	209.84
Gm51695	112.185	73.5054	105.961	78.3145	92.7575	64.8037	169.562	153.694	135.306	152.16	134.013	129.553
Gnai1	319.826	351.935	409.127	290.492	329.449	382.118	459.491	421.904	531.167	443.569	424.704	415.118
Gnai2	732.155	633.706	690.708	696.635	683.42	636.864	910.609	775.5	873.088	846.562	865.174	741.738
Gnl3l	459.565	486.695	480.749	421.623	506.434	426.811	525.432	535.417	564.993	501.666	575.469	525.512
Gpnmb	37.395	32.2978	39.2448	42.7998	41.5809	27.9326	48.1472	63.2856	60.3391	89.4516	97.5538	76.6371
Gprasp1	614.154	547.337	606.558	490.231	660.774	611.792	827.482	815.421	878.875	663.316	690.769	694.633
Gstm2	548.132	457.738	427.768	506.312	503.236	425.693	612.306	527.38	592.42	595.729	629.665	634.081
Hcfc1r1	593.399	485.581	589.653	555.487	508.567	489.38	660.453	601.716	703.956	758.955	640.505	625.87
Hdac11	128.914	99.121	179.545	128.399	141.802	111.731	193.635	218.988	219.415	163.226	185.254	187.943
Hnrnpdl	604.224	574.679	566.106	630.159	570.405	585.468	686.62	699.156	673.786	737.745	605.031	674.224
Hspb8	580.606	549.063	665.199	640.176	549.082	538.541	801.755	729.292	783.494	738.667	674.008	753.598
Icosl	35.4268	36.7527	46.1126	31.8722	40.5148	45.8095	63.8473	88.399	53.0252	58.0974	67.0066	60.2149
Id1	124.978	148.125	172.677	142.059	157.794	144.132	243.876	209.948	259.641	213.946	242.406	208.015
Ids	481.214	452.17	632.822	423.445	674.891	627.926	813.268	701.165	884.973	737.745	723.278	692.471
Idua	112.185	76.8466	120.678	96.5272	122.61	99.4402	149.675	134.608	161.818	169.681	142.882	116.78
Ift43	154.5	109.144	130.489	151.165	120.478	107.261	243.876	149.676	196.559	214.868	184.268	166.959
Il6st	2747.55	2762.02	3088.56	2868.5	2912.8	3127.34	3239.47	3164.28	3130.32	3247.92	3212.38	3161.28
Impact	299.16	326.32	292.374	295.956	309.192	320.667	442.745	420.9	405.917	394.693	398.098	392.309
Inafm2	316.873	289.567	311.996	265.905	298.53	292.734	399.831	385.741	416.888	450.024	454.266	396.871
Ing5	153.516	151.466	164.828	197.608	169.522	186.59	220.849	238.075	219.415	227.779	200.035	197.067
Inka2	261.765	154.807	271.77	184.859	188.713	210.053	303.536	272.229	287.982	321.841	291.676	296.513
Inpp5k	214.529	233.881	225.658	193.054	250.552	206.702	273.183	280.265	237.699	260.055	284.778	279.178
Insr	1095.28	1128.2	1443.23	1066.35	1164.27	1268.14	1674.68	1530.91	1540.47	1781.65	1423.89	1501.72
Itga1	1459.39	1362.08	1570.77	1445.18	1531.03	1437.97	2324.67	1880.49	2212.43	2270.41	1896.88	2011.72
Itga3	599.304	452.17	760.368	562.772	705.81	572.06	878.162	780.523	908.743	911.115	874.042	734.439
Itga5	496.96	424.327	715.236	554.576	509.633	451.391	1155.53	776.505	1023.02	1241.26	845.466	717.104
Itga8	36161	31538.3	37147.2	30625.5	39407	34656.6	48929	43373.8	47401.8	43059.4	41137.1	39709
Itgb1	7722.07	7404	8276.73	7105.68	8774.64	7635.67	10783.9	9906.72	11035.7	10000.1	9207.5	9231.12
Itgb5	2438.55	1844.32	2789.32	2404.07	2421.29	2322.88	3357.74	2941.28	3644.11	3277.43	3222.23	3067.31
Itgbl1	2195.48	1803.11	2259.52	1765.72	2172.87	1850.26	3111.77	2787.58	3046.21	2442.86	2770.92	2712.41
Itm2b	2975.85	2986.99	2984.57	3000.54	2760.33	3006.67	3339.95	3217.52	3265.62	3180.6	3213.36	3334.63
Ivd	331.635	373.096	311.015	430.73	343.309	343.013	437.511	489.208	431.516	432.503	457.222	502.703
Jade2	116.121	62.3683	127.546	86.5102	109.816	101.675	171.655	176.798	169.132	182.592	173.429	178.82
Jph2	964.397	784.058	1166.55	1037.21	1042.72	907.252	1886.11	1570.09	1877.83	1711.57	1481.04	1253.56
Kalrn	1475.13	977.845	1527.6	1228.45	1340.19	1267.02	2010.67	1585.15	1961.93	2029.72	1713.6	1627.63
Kank1	2540.89	2179.55	3070.9	2493.32	2974.64	2656.95	4349.99	3688.65	4216.42	4123.99	3652.85	3547.2
Kbtbd13	38.3791	35.639	30.4147	30.0509	39.4486	24.5807	65.9407	61.2766	63.0818	65.4748	76.8606	42.8803
Kcnab1	1020.49	941.092	1123.38	937.953	1181.33	973.173	1296.83	1333.02	1350.32	1105.69	1260.32	1256.3
Kcnc4	20.6657	21.1607	36.3014	17.302	43.7133	17.8769	78.5008	75.3401	98.7367	60.8639	67.992	64.7766
Kcnd3	154.5	124.737	159.923	112.008	178.052	116.2	206.195	237.07	309.009	237.001	257.187	213.489
Kcnh2	357.221	174.854	315.921	305.062	382.758	281.561	488.798	486.195	493.683	493.367	490.725	558.356
Kcnq3	36.4109	20.0469	36.3014	21.8552	34.1177	32.4019	138.161	91.4126	100.565	84.8406	67.0066	81.1988
Kctd10	1738.87	1319.76	1917.11	1579.95	1757.06	1624.56	2455.51	2046.24	2546.13	2424.41	2116.62	2014.46
Kif1c	1569.61	1296.37	1846.47	1773.91	1671.77	1605.57	2462.83	2218.01	2514.13	2542.45	2141.26	2071.94
Klhl7	341.475	389.802	372.825	375.181	396.618	367.593	509.732	478.158	478.141	417.748	433.572	447.05
Ktn1	805.96	671.572	799.613	734.882	786.839	753.064	924.216	1029.65	1001.08	953.535	936.122	868.554
Lamp1	3022.11	2763.14	3012.04	3036.05	3098.31	3123.99	3405.89	3288.84	3388.13	3302.33	3293.18	3380.24
Lepr	65.9333	41.2076	87.3197	76.4932	52.2427	45.8095	142.348	116.526	128.906	111.584	106.422	120.43
Lhfp	1888.45	1620.46	1979.9	1709.26	1931.91	1814.5	2624.02	2041.21	2375.17	2374.62	2181.66	2174.12
Lims2	594.384	611.432	925.196	665.673	750.589	686.026	1212.05	927.185	1160.16	1328.86	917.4	916.908
Lix1l	400.52	340.798	415.014	355.147	405.148	375.415	459.491	436.972	489.112	414.981	484.813	479.894
Lmcd1	1480.05	1327.55	1886.69	1625.48	1759.19	1522.89	3447.76	2107.51	3123.92	2706.6	2595.52	2116.64
Lmod1	2643.24	1503.52	2822.68	2352.17	2413.83	2380.98	3490.67	3161.27	3423.79	4076.04	3165.08	3086.47
Lncpint	63.9651	53.4585	74.5651	47.353	73.5663	77.0941	99.4344	109.494	94.1655	113.428	107.408	93.0593
Lnpep	2473.97	2547.07	3019.89	2249.27	2834.97	2753.04	4051.69	3832.3	4082.03	3721	3278.4	3453.23
Lrch1	167.293	174.854	208.978	173.02	155.662	203.35	274.229	258.165	322.723	319.075	261.129	260.931
Lrpap1	812.849	741.737	828.065	803.179	879.597	720.662	949.336	916.135	929.77	961.835	902.619	879.502
Lrrc39	54.1243	54.5722	70.6406	62.8337	81.0295	63.6864	115.135	94.4262	84.109	89.4516	110.364	79.3741
Lynx1	550.1	393.143	573.955	502.67	521.361	482.676	782.915	653.952	807.264	845.64	736.088	715.28
Maf1	256.845	206.038	273.732	216.731	244.155	263.684	369.477	326.474	340.093	344.896	306.457	343.042
Mafk	278.494	317.41	412.07	336.024	382.758	343.013	696.041	427.932	660.073	613.25	443.426	476.245
Mamdc2	42.3154	52.3448	37.2825	25.4977	50.1104	39.1057	71.1741	61.2766	84.109	76.541	77.8459	82.1112
Maoa	218.465	151.466	170.715	187.591	162.059	157.54	274.229	231.043	269.697	237.923	234.523	227.174
Map1lc3b	900.432	811.901	962.478	895.153	937.17	917.308	1042.49	1102.98	1134.56	1183.16	1092.8	1112.15
Map7d1	422.17	341.912	451.315	438.015	400.883	355.303	548.459	521.353	578.707	523.799	516.345	468.946
Map7d2	23.6179	18.9332	37.2825	20.9446	31.9853	39.1057	51.2872	53.2403	71.3098	63.6305	60.1089	48.3544
Marveld1	1021.47	823.038	1160.66	945.238	967.023	1045.8	1455.93	1358.13	1573.39	1581.54	1344.07	1248.09
Mbnl1	4972.55	4885.88	5383.4	4759.88	5903.43	5386.53	7958.94	6973.48	8269.2	6617.57	7021.9	6727.64
Mcam	3804.45	2979.2	4426.81	3897.51	3681.51	3205.55	7109.03	5109.06	6387.71	7206.84	5843.37	5452.18
Mef2c	1045.09	1134.88	1271.53	1074.55	1264.49	1317.3	1571.06	1463.61	1634.64	1417.39	1356.88	1322.9
Mesd	366.077	333.002	363.014	397.947	356.103	370.945	433.324	458.068	439.744	493.367	445.397	432.452
Mfap1b	264.54	195.023	213.658	228.596	269.21	217.327	282.729	270.652	332.843	301.931	298.012	302.744
Mfge8	2082.31	1701.76	2452.8	2153.65	2193.13	1872.6	3323.2	2672.06	3313.16	3148.33	2977.85	2879.37
Mfsd6	318.841	318.524	312.977	288.671	359.302	297.203	374.711	383.732	407.746	369.795	387.259	357.64
Mgp	6498.86	5374.81	6336.07	5665.96	5394.86	6499.37	9071.55	8779.63	9722.82	8668.5	8765.06	8886.25
Mitf	123.994	141.442	157.96	130.221	150.331	128.49	206.195	191.866	222.158	202.88	190.181	166.047
Mmp3	179.102	196.015	203.092	185.769	141.802	151.954	296.21	318.437	285.239	455.557	372.478	396.871
Mob2	405.44	354.163	434.636	336.024	419.008	353.069	613.353	448.022	637.217	688.869	531.126	519.125
Mpv17l	111.201	106.917	109.885	78.3145	115.147	83.7979	137.115	167.757	148.105	130.95	130.072	151.449
Mtap	161.389	170.399	158.941	200.339	154.596	148.602	196.775	207.939	222.158	226.857	199.049	208.015
Mturn	168.277	135.874	228.601	139.327	184.449	187.707	292.023	266.202	334.608	302.475	297.588	324.795
Mup14	0	0	9.90931	0	0	0	29.935	47.7053	12.982	4.42647	17.5695	69.758
Mup17	3.93631	7.79603	11.7734	4.55317	0	1.11731	104.668	212.961	74.9667	10.144	55.1819	102.183
Mup7	13.3933	3.76437	59.3283	30.9524	16.4191	3.38544	517.352	2305.17	838.366	32.9956	413.529	1801.54
Mup8	0	0	0	0	0	0	0	207.195	160.401	0	69.6968	79.8942
Mustn1	410.361	257.269	448.372	369.717	436.067	326.253	626.96	661.988	762.466	712.846	755.795	723.491
Mvb12b	133.835	111.372	156.979	138.416	139.669	146.367	196.775	170.771	171.875	202.88	188.21	163.31
Mvp	297.192	253.928	311.996	382.466	310.258	326.253	387.271	352.591	416.888	473.079	409.923	418.767
Myh11	44247.1	33947.3	52040.6	43085.7	50223.4	39950.4	61906.8	54500	62948.3	68184.2	57860.2	53359.5
Myl12b	348.364	381.983	335.543	387.019	366.765	364.242	482.518	428.936	478.141	436.192	459.193	443.4
Myl9	17330.6	14015	17532.6	16152.8	17404.3	14047.9	21879.7	18244.3	21410.3	21943.3	19034.8	18800.7
Mylip	116.121	101.348	112.829	82.8677	109.816	120.669	154.908	177.803	180.103	169.681	184.268	181.557
Mylk	7414.05	5760.15	9301.01	6969.99	8221.3	7531.76	11882.9	10085.5	11821.9	12661.5	10153.5	9967.38
Mylk2	235.195	98.0073	230.563	165.735	170.588	131.842	363.197	319.442	325.465	327.374	341.931	279.178
Myo1d	565.845	600.294	793.726	632.891	703.677	725.131	925.263	860.886	1006.57	1019.93	872.072	759.985
Myoc	8.85671	1.11372	11.7734	2.7319	8.52942	3.35192	31.4003	27.1224	21.0273	17.5214	40.4011	49.2667
Myof	969.317	951.116	1087.08	920.651	1093.9	1059.21	1221.47	1174.3	1222.32	1221.89	1300.72	1072.01
Nagpa	92.5034	71.278	100.074	83.7783	58.6398	80.446	114.088	109.494	127.992	140.172	108.393	99.4458
Napepld	571.75	550.177	745.651	567.325	667.427	746.36	864.556	837.781	861.203	936.936	776.489	763.634
Nbl1	308.017	296.249	312.977	279.565	281.471	289.382	357.964	365.65	465.342	432.503	492.696	471.683
Ncs1	93.4875	114.713	122.64	92.8847	100.221	96.0883	169.562	125.567	149.019	171.526	159.633	125.904
Ndp	3.93631	5.56859	10.7923	5.4638	8.52942	13.4077	23.0269	30.136	21.9415	12.9105	32.5179	25.5457
Ndrg1	254.876	171.513	223.695	262.263	226.03	216.757	391.457	337.523	377.576	465.701	397.113	392.309
Nebl	92.5034	83.5289	95.1686	78.3145	99.1545	86.0325	146.535	171.775	160.904	131.872	146.823	175.171
Nek7	800.056	823.038	781.952	678.422	784.707	787.7	949.336	958.326	979.139	891.749	869.115	955.227
Nek9	823.674	750.646	905.573	811.375	867.869	873.733	1148.21	1117.04	1235.12	1099.24	1175.57	1088.43
Ngef	75.7741	52.3448	96.1497	77.4039	83.1619	67.0383	109.901	131.594	108.793	108.817	147.809	166.959
Niban1	2063.61	1876.62	2488.12	2091.73	2236.84	2290.48	2925.46	2664.02	3004.15	2898.41	2855.67	2646.72
Nkd1	199.768	110.258	206.035	187.591	205.772	173.182	312.957	268.211	307.181	331.063	266.056	256.369
Nop53	304.08	299.59	337.505	354.237	356.103	343.013	436.464	411.859	499.169	512.733	415.835	429.715
Nos3	210.593	207.152	240.374	199.429	226.03	201.115	324.47	285.288	293.467	287.72	288.72	230.824
Nox4	999.824	851.995	1381.42	791.341	1137.61	1141.89	3633.02	3164.28	3568.23	3222.1	2619.17	2820.97
Noxo1	27.5542	16.7058	37.2825	26.4084	39.4486	35.7538	49.1938	53.2403	57.5964	67.3192	57.1527	61.1272
Nptn	1571.57	1560.32	1633.56	1453.37	1637.65	1506.13	2015.9	1953.82	2084.44	1869.26	1825.93	1984.35
Nqo1	131.867	91.3249	134.413	122.936	123.677	110.613	176.888	178.807	153.59	183.514	151.75	161.485
Nr3c2	226.338	145.897	197.205	174.842	236.691	178.769	304.583	363.641	351.064	245.3	347.843	351.253
Ntn1	1276.35	1151.59	1491.3	1233	1359.38	1267.02	1649.56	1571.09	1699.55	1617.51	1750.06	1467.97
Ntn4	110.217	113.599	166.79	122.025	149.265	154.188	286.79	222.002	279.754	209.335	236.494	204.366
Nuak1	368.045	406.507	314.939	316.901	355.037	368.711	532.759	467.108	568.65	421.437	521.272	421.504
Oat	2616.67	2590.51	2495.97	2479.66	2337.06	2283.77	3101.31	2950.32	3089.18	2845.85	2691.1	2831.01
Ogn	6541.17	5695.56	6575.46	5681.44	6535.67	6426.74	9630.48	9349.2	9861.78	9145.27	7576.68	7629.04
Osbpl3	897.48	778.489	1077.27	901.528	1068.31	869.264	1320.91	1421.42	1578.87	1229.27	1330.28	1208.86
Oxct1	3149.05	2850.01	3105.24	2767.42	3100.45	3214.49	4038.08	3815.22	4165.22	3787.4	3879.49	3801.75
Oxsr1	385.759	390.915	377.731	411.607	430.736	385.47	482.518	483.181	492.769	456.48	462.149	462.56
P3h2	91.5193	115.827	182.488	93.7953	114.081	101.675	326.563	222.002	308.095	309.853	267.041	216.226
Pacsin2	701.648	659.322	748.594	703.009	736.729	710.606	845.715	890.017	963.597	1001.49	865.174	866.729
Pam	12963.3	12024.8	13267.7	11522.3	14156.7	12377.5	17762.1	15485.9	16820	15298.1	15608.6	14655
Pawr	279.478	302.932	331.618	284.118	323.052	289.382	439.605	430.945	586.935	459.246	396.127	377.711
Pbxip1	2727.87	2061.49	3078.75	2749.2	3079.12	2558.63	4106.12	3659.52	4416.64	4138.75	3634.12	3538.08
Pcdh7	9967.73	10070.2	11175	9659.09	11654.4	10442.3	13761.7	12990.6	14055.3	12890.2	12291.8	11736.4
Pcif1	138.755	138.101	155.017	159.361	151.397	163.127	205.149	175.793	225.814	221.323	207.918	173.346
Pcmtd1	906.336	900.999	962.478	971.646	946.766	910.604	1119.94	1265.71	1150.1	1013.48	1038.6	1159.59
Pcnt	434.963	365.3	463.088	451.674	523.493	462.564	524.385	531.399	559.508	598.495	567.586	529.161
Pcp4l1	218.465	209.379	249.204	226.748	248.419	215.64	397.737	381.723	436.087	379.016	381.347	399.608
Pde3a	4303.38	4347.96	5153.82	3806.45	5215.74	4817.82	5564.14	6054.33	6298.12	5735.04	5623.63	5547.98
Pde5a	1507.61	1773.04	1621.79	1521.67	1762.39	1767.58	2233.61	2540.47	2797.54	2200.32	2356.07	2229.77
Pdlim3	848.276	791.854	1002.7	782.234	1011.8	873.733	1644.33	1427.44	1885.14	1588.92	1399.26	1259.04
Pdlim7	1191.72	889.861	1180.29	1233	1147.21	1056.97	1758.42	1407.35	1647.44	1804.71	1474.15	1269.99
Pdzrn3	528.45	415.417	614.181	528.168	611.986	614.518	674.06	762.441	778.008	815.208	723.278	804.689
Pdzrn4	8.85671	10.0235	9.8112	2.7319	4.26471	7.82114	21.9802	19.0861	24.6842	13.8327	23.6494	25.5457
Pecam1	2284.05	2260.85	2397.86	1989.74	2372.25	2418.97	3085.61	3021.64	3019.7	3116.05	2642.82	2398.56
Peg13	315.889	296.249	452.296	407.053	455.258	397.761	574.626	577.607	689.328	686.103	601.089	529.161
Peli3	22.6338	14.4783	30.4147	20.0339	21.3236	26.8153	41.8671	45.204	54.8537	35.9651	34.4887	59.3025
Perp	239.131	241.677	314.939	266.816	237.758	261.449	406.111	427.932	425.116	485.989	415.835	441.576
Pfdn5	524.514	478.899	530.786	524.525	505.368	492.732	700.227	651.943	707.613	645.527	627.695	617.658
Pgm5	2864.65	2280.9	3108.19	2509.71	3124.97	2726.23	4991.6	4850.9	5722.16	5091.36	4757.47	4363.75
Phf1	116.121	106.917	157.96	115.651	139.669	124.021	164.328	158.716	194.731	164.148	164.56	168.784
Pias1	412.329	377.551	447.391	369.717	500.037	451.391	547.412	570.575	545.794	531.176	511.418	498.141
Pik3c3	186.975	154.807	181.507	153.897	167.39	179.886	221.896	194.88	237.699	222.246	227.625	201.629
Pik3ip1	117.105	77.9603	179.545	103.812	149.265	143.015	182.122	248.12	191.074	167.837	213.83	263.668
Pink1	693.775	601.408	756.443	775.86	670.626	674.852	1070.75	1058.78	1179.35	1066.04	1043.53	1018.18
Pitpnm1	125.962	108.031	153.055	142.97	164.191	150.836	205.149	169.766	181.017	190.891	179.341	179.732
Pja2	1054.93	1013.48	1062.55	980.753	1155.74	1143	1239.27	1359.13	1343.92	1129.67	1221.89	1246.27
Pkp4	2057.71	1796.43	2368.42	2004.31	2402.1	2155.28	3345.18	2930.23	3351.56	3140.95	2942.38	2813.68
Pla2g4a	226.338	292.908	326.713	234.033	280.405	327.37	431.231	376.7	433.344	384.549	375.434	340.305
Plaat1	22.6338	8.90975	10.7923	8.1957	20.2574	14.525	43.9605	45.204	50.2826	21.2102	29.5618	35.5815
Plat	465.469	445.488	487.616	438.926	488.309	471.503	635.333	569.571	682.929	646.449	602.074	661.451
Plcb1	498.928	423.213	505.277	422.534	435.001	475.972	692.9	556.512	602.477	651.06	557.732	519.125
Plcb4	2600.92	2176.21	2893.32	2473.28	2941.58	2452.49	3627.78	3605.27	3802.28	3646.3	3239.97	3280.8
Plcd1	282.431	220.516	293.355	250.424	269.743	249.159	348.544	304.374	353.806	361.495	365.58	319.321
Plcd3	125.962	61.2545	95.1686	96.5272	105.552	78.2114	161.188	136.617	149.019	130.028	137.955	119.517
Plekhg3	834.499	796.309	1173.42	856.906	1139.74	918.425	1432.9	1281.79	1433.51	1382.35	1369.69	1133.13
Plekho1	242.083	277.316	354.184	275.922	332.647	310.611	532.759	375.696	506.483	588.351	369.522	383.185
Pls3	7107.02	6167.77	7248.51	6233.29	6987.73	6831.21	9819.93	8012.16	9308.67	8678.64	7762.92	7545.1
Poglut1	299.16	321.865	324.751	320.543	359.302	255.863	431.231	384.737	400.432	407.604	374.449	399.608
Pon3	753.804	817.47	807.462	779.503	904.119	794.404	1002.72	1016.59	986.452	979.356	945.976	1013.62
Ppef1	133.835	114.713	104.98	118.382	116.213	108.379	225.036	206.934	223.986	268.355	197.078	166.047
Ppl	38.3791	41.2076	49.056	30.0509	41.5809	42.4576	60.7073	80.3627	89.5944	51.6421	66.0212	69.3383
Ppp1cb	2468.07	2439.04	2590.16	2205.56	2758.2	2718.4	3550.33	3090.95	3388.13	3125.27	3044.86	3030.81
Ppp1r12a	5840.51	5798.02	6515.62	5776.15	6897.1	5942.95	8230.02	8470.23	8890.87	7984.24	7597.37	7456.61
Ppp1r12c	732.155	701.643	994.855	829.587	884.928	729.6	1242.41	1043.71	1273.52	1297.51	1040.57	988.983
Ppp1r15a	139.739	83.5289	124.602	122.936	103.419	111.731	181.075	193.875	164.561	197.347	150.765	147.8
Ppp1r2	692.791	657.094	643.615	588.269	722.869	691.612	797.568	836.777	784.408	752.5	736.088	723.491
Ppt1	574.702	535.699	511.163	496.295	540.552	508.374	721.161	673.038	692.985	658.437	690.76	677.873
Prelp	826.626	590.271	1301.95	884.225	957.428	1008.93	1512.45	1529.91	1466.42	1675.6	1532.28	1272.72
Prkar1a	1530.24	1499.07	1598.24	1416.04	1700.55	1539.65	1890.3	1829.26	1917.14	1870.18	1781.59	1796.41
Prps2	275.542	285.112	314.939	295.956	309.192	296.086	420.764	419.895	384.89	350.429	315.325	355.815
Prr15	55.1084	30.0704	45.1315	26.4084	29.853	26.8153	76.4075	59.2675	54.8537	50.72	68.9774	78.4618
Prss23	800.056	895.43	987.988	759.469	978.751	782.114	1358.59	1271.74	1468.25	1234.8	1511.59	1447.89
Prxl2c	770.534	771.807	792.745	789.52	808.163	798.873	897.003	941.248	880.402	808.753	853.349	898.661
Ptprz1	1363.93	1680.6	1511.91	1167.43	1448.94	1369.82	3087.7	1889.53	2643.95	2382.92	2049.61	1726.16
Pttg1ip	1233.05	1125.97	1208.74	1247.57	1199.45	1168.7	1407.78	1379.23	1438.08	1346.38	1349.99	1385.85
Pygm	344.428	278.43	344.373	323.275	331.581	306.142	512.872	398.8	454.372	475.845	408.938	401.432
Rab3a	52.1562	42.3213	70.6406	58.2806	51.1765	60.3345	76.4075	75.3401	74.9667	101.44	82.7729	81.1988
Rab3d	233.227	211.607	264.902	213.999	220.699	239.103	312.957	301.36	319.98	354.117	345.872	309.285
Rab5b	932.907	867.587	971.308	946.149	922.244	883.789	1140.88	1060.79	1183.01	1078.95	1088.86	1081.13
Rarg	226.338	208.265	204.073	207.625	201.508	199.998	264.809	246.111	284.325	277.576	282.807	276.441
Rasal2	331.635	364.186	407.165	338.756	416.876	363.124	638.473	603.725	674.701	652.904	556.746	539.197
Rbl2	440.867	526.789	513.126	500.849	545.883	559.77	644.753	641.897	664.644	551.464	631.636	639.555
Rbp1	726.25	573.565	657.35	611.035	632.243	512.843	881.302	748.378	832.862	989.5	764.664	743.562
Rbpms	788.247	628.137	1069.42	746.72	949.964	903.9	1270.67	1278.77	1287.23	1229.27	1084.92	1050.11
Rbpms2	195.832	180.422	227.62	255.888	194.044	212.288	301.443	255.152	332.779	308.931	275.91	271.879
Rcan2	1438.72	1377.67	1492.28	1323.15	1371.1	1394.4	2616.69	1952.81	2483.96	2257.5	2088.05	1811.01
Reep5	957.509	923.273	1071.38	972.557	981.95	1062.56	1213.1	1168.27	1182.1	1164.71	1155.86	1082.96
Retn	19.6816	18.9332	24.528	20.9446	28.7868	27.9326	46.0538	59.2675	44.7972	40.576	31.5325	48.3544
Rftn2	269.638	246.132	335.543	235.854	309.192	292.734	463.678	422.909	470.828	458.324	392.186	363.114
Rgs3	362.141	334.116	371.844	335.113	319.853	356.42	460.538	419.895	456.2	440.802	438.499	414.205
Rgs5	2210.24	3025.97	1854.32	2048.02	2640.92	2669.24	3860.15	5727.85	5823.63	2637.44	5523.12	5456.74
Rgs7bp	296.208	358.617	385.58	295.045	394.486	338.544	555.786	531.399	554.937	453.713	512.404	490.842
Rhbdd1	185.991	199.356	199.167	209.446	155.662	196.646	236.549	259.17	244.099	252.678	257.187	237.21
Rhobtb1	425.122	353.049	663.237	498.117	615.185	664.797	766.168	962.344	910.571	781.087	871.086	840.271
Ric3	102.344	85.7563	96.1497	68.2975	95.956	78.2114	192.589	180.816	192.902	197.347	167.517	166.047
Rilpl1	155.484	139.215	218.79	188.501	190.846	189.942	266.903	211.957	249.584	284.032	241.421	221.7
Rnf167	305.064	304.045	327.694	315.99	308.125	293.851	366.337	353.596	358.378	368.872	389.23	416.03
Rnf220	136.787	129.191	137.357	103.812	117.28	126.256	157.002	143.648	175.532	198.269	149.78	159.661
Rock2	2312.58	2541.51	2538.16	2295.71	2800.85	2413.38	3461.36	3262.73	3688.91	3214.72	3044.86	2878.45
Rpl10	3614.52	3547.19	3487.88	3726.31	3478.94	3415.6	4181.48	4004.07	4150.6	3714.54	3765.18	4047.17
Rpl21	2237.79	2116.07	2136.88	2267.48	2165.41	1985.45	2434.57	2423.94	2487.62	2542.45	2401.4	2379.4
Rpl4	3477.73	3221.99	3320.11	3464.05	3184.67	3197.73	3622.55	3528.93	3620.34	3565.15	3472.52	3737.88
Rpl5	2867.61	2779.84	2736.34	2720.06	2701.69	2634.61	2872.08	2976.43	3040.72	2974.96	2852.71	2893.96
Rps23	2099.04	1984.65	2010.31	2032.53	1833.83	1892.72	2352.93	2233.08	2213.35	2277.79	2132.39	2187.81
Rps6ka2	54.4589	54.9954	57.9449	66.3033	65.6019	62.0328	75.6329	88.1579	101.616	107.803	89.0794	73.3709
Rras	306.048	255.042	273.732	230.39	271.875	246.925	367.384	327.478	371.177	378.094	353.756	354.903
Rrm2b	174.182	147.011	174.639	140.238	170.588	213.405	253.296	252.138	266.04	204.724	225.655	244.509
S100a6	896.496	863.132	979.157	849.621	889.192	765.354	1156.58	1153.21	1323.8	1195.15	1271.16	1294.62
Samd4	1053.95	1147.13	1290.17	945.238	1164.27	1222.33	1959.38	1651.45	2070.73	1801.02	1564.8	1288.23
Sart1	211.577	159.262	217.809	212.178	199.375	206.702	275.276	231.043	258.727	287.72	251.275	239.035
Sdf4	1133.66	1094.79	1092.97	1090.94	1094.96	1158.65	1301.02	1189.37	1256.15	1291.98	1315.5	1288.23
Sema3a	252.908	316.296	317.883	208.535	305.993	296.086	474.145	464.095	481.798	435.269	390.215	400.52
Sema3d	895.512	893.202	951.686	791.341	877.464	894.962	1339.75	1231.56	1305.52	1205.29	1122.36	1181.49
Sema3e	9.84079	5.56859	11.7734	9.10634	13.8603	10.0557	35.587	26.1179	32.9122	28.5876	33.5033	24.6334
Septin6	362.141	317.41	401.278	288.671	340.111	332.957	606.026	540.439	611.619	490.6	527.185	546.495
Serinc1	1609.95	1706.22	1769.94	1576.31	1812.5	1708.36	1971.94	1999.02	2137.47	1860.96	1911.66	1944.21
Serinc3	2259.44	2294.26	2659.82	2172.77	2589.75	2594.38	3012.34	2877.99	3030.67	2854.15	2867.49	2834.66
Serpinb6a	901.416	954.457	816.292	845.068	924.376	861.442	1038.3	992.48	1035.82	948.002	1006.08	998.107
Serpinb9	290.303	322.978	256.072	305.062	287.868	255.863	338.077	332.501	345.578	351.351	320.252	370.413
Serpine2	3495.45	2888.99	3610.52	3161.72	3694.31	3475.94	4612.71	4195.94	4567.49	3934.95	4042.08	4103.73
Serpini1	292.271	367.527	272.751	216.731	270.809	260.332	551.599	522.358	496.426	420.515	428.645	389.572
Sestd1	409.377	418.758	477.805	406.143	464.854	441.336	567.299	476.149	563.165	520.11	497.623	530.986
Setd3	734.123	694.961	739.764	740.345	658.898	673.735	838.389	899.058	857.546	902.815	818.861	862.167
Sgca	89.5512	73.5054	113.81	82.8677	103.419	103.909	139.208	98.4443	157.247	170.603	142.882	137.764
Sgcb	424.138	428.782	456.221	384.287	528.824	524.016	630.1	592.675	632.646	547.775	607.987	604.886
Sgcd	4890.87	4482.72	5202.88	4384.7	4939.6	4710.56	7443.97	7076.94	7267.2	8166.83	6258.22	6213.08
Sgip1	15.7453	16.7058	29.4336	10.017	27.7206	23.4634	52.3339	46.2086	50.2826	35.0429	40.4011	35.5815
Sh3rf2	176.15	226.085	235.469	190.322	276.14	267.036	370.524	341.542	421.459	307.086	317.296	270.055
Shisa3	71.8377	65.7094	63.7728	51.9061	68.2354	79.3287	105.714	112.508	86.8517	117.117	85.7291	96.7087
Slc22a2	4.92039	8.90975	16.679	7.28507	15.9927	6.70383	17.7935	28.127	31.0838	23.0545	17.7371	16.4222
Slc2a1	102.344	91.3249	136.376	108.365	121.544	103.909	161.188	130.589	183.76	194.58	164.56	156.924
Slc35e4	118.089	109.144	98.112	113.829	113.015	86.0325	144.441	117.53	161.818	154.004	163.575	144.151
Slc37a1	8.85671	17.8195	20.6035	27.319	31.9853	16.7596	43.9605	48.2176	36.5691	28.5876	47.2988	45.6173
Slc48a1	604.224	484.468	644.596	605.572	633.31	559.77	679.294	663.997	705.784	785.698	709.482	732.614
Slc6a6	523.53	556.859	609.275	648.371	617.317	634.629	767.215	775.5	707.613	758.955	755.795	835.709
Slc9a2	53.1402	35.639	56.9049	48.2636	56.5074	48.0441	77.4541	79.3582	62.1675	77.4632	71.9336	87.5853
Smim12	79.7104	93.5524	86.3385	101.08	84.228	82.6806	114.088	131.594	131.649	130.95	115.291	144.151
Smim14	1126.77	974.504	1180.29	1065.44	1169.6	1103.9	1238.22	1272.74	1350.32	1258.78	1318.45	1324.73
Smim5	79.7104	50.1173	103.999	61.9231	91.6913	60.3345	141.301	136.617	114.279	105.129	149.78	169.696
Smoc1	615.049	580.248	900.668	660.21	770.847	794.404	920.029	1113.02	1284.49	945.235	1035.65	993.545
Smpdl3a	608.161	643.729	600.445	597.376	651.435	673.735	745.234	804.632	778.008	749.733	768.606	780.968
Snrnp200	1109.06	1103.7	1247.98	1150.13	1218.64	1194.4	1286.37	1262.7	1385.97	1276.3	1341.12	1294.62
Snx17	289.319	281.771	353.203	346.952	329.449	326.253	384.131	352.591	402.26	390.083	385.288	385.01
Sorbs2	467.437	474.444	556.295	455.317	445.662	482.676	810.128	625.825	721.326	691.636	640.505	601.236
Sorl1	2610.76	2348.83	3532.03	2653.59	3289.16	3258.06	4095.65	3856.41	4214.59	4094.48	3917.92	3843.72
Sort1	816.785	849.767	1024.29	915.187	1074.71	1027.92	1186.93	1192.38	1176.61	1233.88	1203.16	1213.42
Sost	1203.53	1179.43	1996.58	1069.08	1257.02	1490.49	3809.91	2694.16	3543.55	2874.44	2749.24	2682.3
Sp4	326.714	191.56	300.223	263.173	281.471	249.159	360.057	395.786	375.748	387.316	315.325	398.695
Sparcl1	824.658	1040.21	1152.82	1048.14	1332.72	980.994	2239.89	2736.35	2605.55	2103.49	2416.18	2552.75
Spata13	323.762	318.524	350.26	325.096	311.324	235.751	422.858	385.741	373.005	422.359	383.317	385.923
Sphk2	131.867	104.69	136.376	112.008	118.346	102.792	161.188	166.753	189.245	162.304	190.181	173.346
Spryd7	131.867	105.803	109.885	143.88	107.684	103.909	166.422	169.766	163.647	144.782	150.765	141.414
Sqstm1	1314.73	1043.55	1302.93	1387.81	1103.49	1092.72	1503.03	1772	1612.7	1418.31	1622.94	1789.11
Src	169.262	143.67	185.432	162.093	187.647	166.479	229.222	243.097	234.042	284.954	189.195	212.577
Srsf5	1266.51	929.955	1226.4	1069.99	1212.24	1145.24	1526.06	1407.35	1385.06	1423.85	1461.34	1376.73
Stimate	471.374	366.413	561.2	441.657	495.773	489.38	683.48	614.775	625.332	599.418	643.461	535.547
Stum	1015.57	648.184	1065.5	836.873	964.891	824.571	1290.55	1324.98	1175.7	1192.38	1383.49	1255.39
Sumf1	295.224	266.179	266.865	271.369	302.794	291.617	361.104	312.41	340.093	333.83	359.668	364.939
Sun1	550.1	506.742	580.823	529.989	573.604	576.53	637.427	650.938	706.699	645.527	653.315	643.204
Sun2	1057.88	860.905	1521.72	1136.47	1216.51	1222.33	2010.67	1699.67	2168.55	2346.03	1578.6	1476.18
Supt5	508.769	453.284	590.634	531.81	556.545	515.078	722.207	629.843	662.816	754.344	570.542	618.571
Surf1	158.437	125.85	142.262	143.88	135.405	135.194	199.915	202.916	163.647	176.137	184.268	209.84
Susd2	78.7263	81.3015	98.112	84.6889	90.6251	71.5075	114.088	126.571	111.536	124.494	164.56	135.94
Susd5	2701.3	2205.16	3565.39	2349.44	3180.41	2659.19	5190.47	3993.02	4980.72	4170.1	4218.46	4172.16
Svil	1883.53	1522.45	2273.25	1835.84	2053.46	1854.73	2311.06	2279.29	2576.3	2492.66	2409.28	2190.54
Syf2	314.905	279.543	301.204	311.437	318.787	262.567	354.824	359.623	373.919	342.129	362.624	368.588
Sync	323.762	250.587	283.544	250.424	283.603	216.757	480.425	380.718	432.43	400.227	391.201	325.708
Synj2	759.709	640.388	883.008	769.486	868.935	706.137	1021.56	999.511	1070.56	1093.71	1001.16	905.048
Synj2bp	639.848	629.875	583.178	614.505	650.262	608.943	753.576	715.088	718.2	719.744	685.557	684.762
Synm	257.829	208.265	248.223	249.514	252.684	222.344	418.671	422.909	514.711	502.589	472.003	428.803
Synpo2	3974.69	2950.24	4921.3	3586.08	4460.89	3940.74	6518.71	6444.09	6675.7	6154.64	5905.45	5488.68
Sytl5	280.462	190.446	218.79	194.876	173.787	177.652	355.87	269.215	326.38	422.359	280.837	293.776
Tacc1	1324.57	1280.78	1502.09	1375.97	1503.31	1424.56	1736.44	1740.86	1850.4	1888.63	1796.37	1720.69
Taf1a	136.787	133.646	155.017	115.651	139.669	131.842	195.729	192.871	205.701	216.713	192.151	160.573
Tafa1	18.6975	4.45488	26.4902	10.017	15.9927	12.2904	115.135	77.3491	99.6509	105.129	76.8606	80.2865
Tagln	19321.4	14764.6	20681	17502.4	20529.3	14489.2	27277.5	22181.1	26682.7	28326.6	23924.3	23715.5
Tax1bp1	940.779	993.437	917.347	915.187	957.428	995.519	1096.92	1094.94	1048.62	1049.44	1037.62	990.808
Tbc1d9	225.354	145.897	217.809	190.322	181.25	185.473	273.183	273.233	290.725	233.312	230.582	246.334
Tcap	86.5989	40.0939	155.017	61.0125	68.2354	118.434	193.635	415.877	245.927	211.179	329.121	455.261
Tceal6	11.9172	7.9965	12.8429	16.2184	11.1735	18.4691	61.9424	31.0903	43.8555	35.6238	40.7952	25.5366
Tcta	230.274	237.222	224.676	239.497	218.566	201.115	264.809	279.26	309.009	277.576	279.851	287.389
Tes	438.899	383.119	357.128	417.981	373.162	299.438	714.881	665.002	788.065	732.212	633.607	673.312
Tgfbr1	1010.65	1178.31	1331.38	987.127	1277.28	1137.42	1885.07	1647.44	1996.67	1565.86	1532.28	1555.55
Timp3	4394.9	4556.22	5250.95	4396.54	4807.4	4919.5	7341.4	6828.82	7463.76	7846.84	7012.05	6800.63
Tk2	78.7263	71.278	89.2819	81.0464	75.6986	84.9152	117.228	126.571	121.592	99.5955	124.159	124.991
Tle2	36.4109	16.7058	27.4714	33.6935	26.6544	27.9326	50.2405	43.195	55.7679	47.0312	48.2842	55.6531
Tm4sf1	3840.86	3533.83	3620.33	3447.66	3900.08	3290.46	4395	5124.13	5151.68	4061.28	4600.79	4545.31
Tmbim1	557.973	543.495	624.973	565.504	591.729	543.01	834.202	775.5	801.778	746.967	735.102	727.14
Tmco3	229.29	197.128	233.506	228.569	247.353	234.634	274.229	245.106	291.639	301.553	316.311	274.616
Tmem123	931.922	877.61	882.027	851.443	883.861	944.123	1136.69	988.462	1067.82	1030.08	941.049	991.721
Tmem200b	24.602	26.7293	47.0937	30.0509	37.3162	31.2846	80.5942	50.2267	73.1383	73.7745	66.0212	47.442
Tmem245	508.769	582.475	556.295	540.917	662.096	616.753	783.961	706.187	778.923	726.679	663.169	700.682
Tmem43	982.111	892.089	1030.18	1037.21	975.553	902.783	1247.64	1120.06	1279.92	1441.37	1297.76	1027.3
Tmtc1	1309.81	1453.4	1819	1292.19	1793.31	1718.42	2734.97	2230.07	2556.18	2390.29	2141.26	2088.36
Tnfrsf11b	71.8377	125.85	77.5085	87.4209	62.9045	82.6806	108.854	138.626	139.877	115.273	141.896	180.645
Tor1aip1	507.785	534.585	541.578	495.385	607.721	612.283	687.667	632.856	650.016	658.437	683.862	621.308
Tpd52l2	619.97	620.341	560.219	556.397	559.743	597.758	703.367	658.974	660.073	694.402	666.125	659.626
Tpp1	420.202	422.099	450.334	390.662	430.736	421.224	454.258	448.022	512.882	540.398	495.652	497.229
Tprgl	641.619	592.498	653.426	656.567	638.641	580.999	882.349	818.695	853.889	805.064	800.138	761.809
Trim23	176.15	167.058	181.507	177.574	181.25	191.059	219.802	240.084	222.158	213.946	236.494	244.509
Trim47	330.65	309.614	305.128	326.007	290	284.913	434.371	427.932	469.913	447.258	456.236	364.939
Trip10	266.685	245.018	273.732	260.441	245.221	211.171	382.037	298.347	367.52	319.997	301.53	321.146
Trmt1	87.583	111.372	126.564	103.812	86.3604	105.027	139.208	133.603	146.277	147.549	140.911	131.378
Trnp1	10.8249	20.0469	15.6979	10.017	17.0588	16.7596	21.9802	29.1315	43.883	28.5876	27.591	31.9321
Trpv2	97.4238	87.9838	98.112	102.902	99.1545	81.5633	125.601	145.657	130.735	176.137	112.335	140.501
Tspan2	1496.78	1315.3	1611.98	1345.01	1752.8	1451.38	2119.52	2340.56	2298.37	1829.61	2015.13	2040.92
Tspan5	210.593	222.744	243.318	215.82	243.089	246.925	367.384	289.306	327.294	331.063	306.457	286.477
Tspyl4	150.564	163.717	173.658	159.361	137.537	159.775	172.702	233.052	221.243	231.467	186.239	232.648
Tsr2	131.867	102.462	117.734	107.455	93.8236	97.2056	158.048	138.626	167.304	156.771	159.633	138.677
Ttc39b	491.055	482.24	588.672	499.027	582.133	550.832	661.5	653.952	716.755	602.184	588.279	735.351
Ttll7	596.352	650.412	724.066	550.933	669.56	656.976	1062.38	910.108	1024.85	982.123	892.765	785.53
Txlnb	59.0447	47.8899	48.0749	45.5317	62.9045	64.8037	102.574	107.485	107.879	106.051	69.9628	100.358
Txndc16	266.685	262.838	275.695	243.139	271.875	281.561	305.63	331.496	346.493	309.853	337.989	318.409
Txnip	1936.67	1587.05	2107.45	1497.08	2115.3	2003.33	2233.61	2920.18	2949.3	2648.5	3125.66	2890.31
Ubc	5206.76	3381.25	4982.13	5042.18	3770	3614.48	6960.41	6167.84	6844.83	7011.34	5404.87	5318.98
Ubr5	2759.36	2811.03	2967.89	2691.83	3122.83	2882.65	3208.07	3101	3293.05	3206.42	3114.82	3101.98
Ubxn2a	593.399	567.997	553.352	537.274	573.604	634.629	746.281	675.047	664.644	747.889	674.993	626.782
Unc45a	278.494	210.493	405.202	342.398	300.662	279.326	485.658	410.854	536.652	545.931	425.689	418.767
Use1	241.099	226.085	245.28	261.352	238.824	220.109	296.21	266.202	328.208	280.343	275.91	298.337
Usp11	52.1562	33.4116	39.2448	64.655	46.9118	41.3403	82.6875	102.462	79.5379	63.6305	80.8021	83.0235
Utrn	5762.76	5340.28	6709.88	5533.01	6599.64	6321.71	7910.79	7649.53	8260.05	7350.7	7544.16	6950.25
Vasp	639.651	496.719	645.577	581.895	575.736	528.485	871.882	776.505	764.295	881.605	661.198	706.156
Vcam1	299.16	271.747	288.449	284.118	262.28	302.79	460.538	372.682	363.863	371.639	364.595	375.887
Vezf1	607.177	590.271	675.991	557.308	652.501	711.724	748.374	787.555	808.178	762.644	791.27	717.104
Vim	14346.9	13101.8	17038.1	13707.8	15951.1	13511.6	24743.5	20245.4	26757.6	24340	21477.6	20045.2
Vit	75.7741	70.1643	80.4518	64.655	89.5589	67.0383	139.208	117.53	125.249	149.393	166.531	133.203
Vldlr	1127.75	1164.95	1180.29	991.68	1470.26	1297.19	1761.56	1673.55	1740.69	1532.66	1481.04	1628.54
Vps13b	1298	1287.46	1321.57	1274.89	1368.97	1403.34	1486.28	1526.89	1460.94	1444.14	1400.24	1448.81
Vwc2	130.882	66.8231	93.2064	97.4378	76.7648	101.675	190.495	169.766	210.273	260.977	218.757	165.135
Wbp2	188.943	171.513	174.639	184.859	143.934	162.009	215.616	226.02	202.959	242.534	230.582	219.875
Wwp2	2014.41	1549.18	1852.35	1640.96	1840.22	1534.06	2298.5	2112.54	2609.21	2183.72	2297.93	2081.97
Xpc	180.086	130.305	209.96	177.574	176.986	159.775	220.849	229.034	226.729	208.413	229.596	224.437
Yae1d1	200.752	268.406	249.204	234.944	246.287	271.505	345.404	329.487	414.145	303.398	318.282	304.724
Zbtb4	1242.89	956.684	1191.08	1059.98	1264.49	1166.47	1427.67	1476.67	1562.42	1358.37	1343.09	1370.34
Zc3h6	98.4079	54.5722	97.1308	91.974	103.419	106.144	146.535	155.703	123.421	132.794	118.247	146.888
Zdhhc1	134.819	106.917	116.753	125.667	138.603	128.49	152.815	149.676	190.16	192.736	175.4	148.712
Zfp365	100.376	101.348	112.829	99.2591	138.603	127.373	162.235	196.889	193.816	164.148	191.166	171.521
Zfp869	319.826	299.59	290.411	266.816	345.442	302.79	363.197	399.805	334.608	378.094	359.668	371.325
Zfp945	286.367	216.061	229.582	241.318	233.493	187.707	302.49	336.519	286.153	263.744	329.121	316.584
Zmat2	162.373	152.579	135.395	148.433	136.471	127.373	186.309	163.739	194.731	194.58	191.166	194.33
Zrsr1	130.882	116.94	165.809	175.752	182.316	155.305	273.183	251.134	268.783	237.923	237.479	219.875

## Sheet: VEDS-Ctrl DEG
RNASeqChef_EBSeq_MusMusculus_Pairwise_FDR < 0.05_FC > 0.25
P60 aorta, 3 VEDS vs 3 Control, all untreated
Normalized counts
Downregulated
Gene ID	Control_1	Control_2	Control_3	VEDS_1	VEDS_2	VEDS_3
Akap11	1752.57	1685.02	1776.75	1599.93	1508.32	1496.64
Arid5a	490.85	443.646	537.724	318.461	356.643	320.573
Atf3	358.947	406.155	350.649	110.603	201.314	178.307
B3galt1	523.285	549.872	513.282	409.041	398.541	432.489
Btg1	885.475	798.772	861.111	642.642	704.089	677.186
C7	528.69	633.185	531.144	359.46	336.205	316.779
Cacna2d1	1738.52	1626.7	1725.04	1447.37	1353	1451.11
Dnajb1	328.675	291.599	383.552	212.625	215.621	243.749
Ecm2	2073.68	2240.1	2266.53	1954.62	1929.35	1891.19
Eif4a2	2431.54	2511.91	2419.76	2128.16	2184.82	2287.64
Filip1l	4453.33	4222.97	4464.43	3663.25	3077.96	3119.42
Gnb4	1464.98	1419.46	1524.81	1235.7	1285.55	1306.95
Gprasp1	854.749	845.365	903.725	685.825	716.362	722.114
Inhba	649.781	657.138	757.702	483.412	522.191	547.25
Jun	662.755	618.606	618.571	389.018	470.074	388.861
Ldlrad4	918.992	927.908	1022.8	738.943	812.411	754.958
Nfat5	2735.35	2713.95	2751.61	2438.99	2440.3	2378.69
Otud1	302.727	310.344	313.986	171.625	230.949	210.554
Ptgs2	124.334	143.716	129.731	92.4871	52.1169	67.3393
Serpine1	2153.68	1546.51	1944.08	1193.75	1075.04	981.636
Serpini1	569.775	541.54	510.462	434.785	444.527	404.984
Tent5a	786.008	708.168	763.343	548.248	500.731	624.074
Tlr4	877.907	956.027	982.381	789.477	739.856	776.773
Upregulated
Gene ID	Control_1	Control_2	Control_3	VEDS_1	VEDS_2	VEDS_3
Agpat3	406.519	412.404	382.611	479.598	562.045	513.106
Aifm2	194.61	183.291	128.791	267.926	302.482	258.924
Atp1a2	3020.78	2864.96	2714.94	3375.3	3496.94	3397.31
C1qa	296.24	255.149	181.435	414.762	389.344	466.633
C1qb	193.529	146.841	137.251	299.391	262.628	285.481
C1qc	230.288	229.113	160.753	311.786	368.906	394.551
Cd163	145.957	140.592	96.828	233.601	201.314	238.059
Cd34	1373.08	1409.05	1373.45	1574.19	1612.56	1709.09
Cilp	176.23	164.545	166.394	247.903	250.366	280.738
Csf1r	242.181	321.8	220.918	418.575	465.986	497.931
Ctsk	211.909	223.906	174.854	265.066	292.263	299.707
Ednrb	48.6525	62.4854	38.5432	89.6266	96.0586	94.844
F13a1	498.418	565.493	484.14	725.594	878.834	904.812
Fbln2	1165.5	1170.56	1228.68	1455.96	1548.18	1420.76
Fbn1	8858	8446.99	8881.85	9713.05	10821.9	10416.7
Fcrls	45.409	48.9469	31.0226	93.4405	81.752	80.6174
Gpx3	192.448	197.87	141.952	294.624	340.293	281.687
Hmcn2	313.538	334.297	305.525	448.133	518.103	536.817
Igfbp6	290.834	361.374	298.005	575.899	595.768	609.847
Islr	820.605	775.861	819.747	1035.47	1095.48	1038.54
Itgam	57.3018	41.6569	37.6031	78.1849	92.9929	87.2565
Kdr	76.7628	89.5624	47.0039	124.905	121.606	155.544
Lum	784.927	712.334	712.579	854.313	875.768	954.131
Lyve1	164.337	164.545	117.51	241.229	257.519	236.162
Lyz2	682.216	618.606	542.425	949.661	869.637	1069.84
Mmp2	792.495	707.127	709.758	1030.71	961.608	880.153
Mmp3	305.97	330.131	293.304	471.017	386.278	412.572
Ptprc	68.1135	55.1954	43.2436	96.301	89.9272	112.864
Serpinf1	1233.61	1363.22	1368.75	1672.39	1655.48	1811.52
Sorcs2	113.522	137.468	108.109	171.625	206.424	188.74
Tenm4	40.0032	40.6155	24.442	62.9293	80.7301	72.0815

## Sheet: MULTIDEG & Divisive Clustering
RNASeqChef_MULTI-DEG ouput, P30 and P60, control and VEDS aorta, all untreated									K-means and normalized counts for transcripts modulaed between P30 and P60															DIVISIVE CLUSTERING
									Filter (fdr < 0.05, basemean > 0, |log2(Wt30/Wt)| > 0.249999999996699, |log2(Het30/Het)| > 0.249999999996699): number of transcriipts = 1102															Filter (fdr < 0.05, basemean > 0, |log2(Wt30/Wt)| > 0.249999999996699, |log2(Het30/Het)| > 0.249999999996699): number of transcriipts = 1102
	Wt30.vs.Het30.log2FC	Wt30.vs.Wt.log2FC	Wt30.vs.Het.log2FC	Het30.vs.Wt.log2FC	Het30.vs.Het.log2FC	Wt.vs.Het.log2FC	padj			Cluster	Wt30_1	Wt30_2	Wt30_3	Het30_1	Het30_2	Het30_3	Wt_1	Wt_2	Wt_3	Het_1	Het_2	Het_3		genes	cluster
0610005C13Rik	0.682672	0.929968	1.22783	0.247296	0.545163	0.297867	0.999861		2310015D24Rik	cluster1	82.6589	32.2978	53.9561	60.1025	78.8972	54.7623	106.965	88.9655	109.506	91.2379	95.9051	116.276		Col3a1	Group1
0610009B22Rik	0.0726704	0.320422	0.450552	0.247752	0.377882	0.13013	0.630366		5930403L14Rik	cluster1	425.103	316.296	437.535	298.691	375.295	364.337	507.397	482.507	472.183	426.081	440.794	519.301		Eln	Group1
0610009E02Rik	0.0296251	-0.500097	-0.349784	-0.529722	-0.379409	0.150313	0.999861		9230112J17Rik	cluster1	19.6807	20.0469	30.4116	28.23	25.5883	31.2927	76.7952	79.5456	62.288	59.3046	86.6834	70.9482		Adamts12	Group1
0610009L18Rik	0.351084	-0.271173	-0.220618	-0.622258	-0.571702	0.0505553	0.895719		Abca8a	cluster1	1423.9	1332.01	1584.35	1529.88	1487.32	1449.52	1972.9	1878.74	2153.96	2318.35	1703.24	2041.73		Adamts2	Group1
0610010F05Rik	-0.0326689	0.167909	0.140165	0.200578	0.172834	-0.0277443	0.935859		Abcb1b	cluster1	57.074	54.5722	50.032	57.3706	54.3751	58.1151	103.308	92.1055	74.3437	73.9027	76.5396	81.7875		Col6a6	Group1
0610010K14Rik	0.0185441	0.062862	0.112464	0.0443179	0.0939201	0.0496022	0.999861		Abr	cluster1	212.552	231.654	282.534	234.946	264.412	282.752	350.149	328.649	309.43	299.26	369.788	317.296		Ppic	Group1
0610012G03Rik	-0.128299	0.0626915	-0.0366579	0.190991	0.0916414	-0.0993494	0.999861		Adamtsl3	cluster1	830.525	809.674	1022.22	774.958	925.442	850.492	1274.43	1451.71	1175.43	1225.32	1308.55	1241.59		C1qtnf6	Group2
0610030E20Rik	-0.00975371	0.333311	0.194468	0.343064	0.204222	-0.138843	0.430394		Adcy5	cluster1	1725.01	1545.84	2862.61	1776.67	2310.41	2324.6	3623.09	3536.64	2939.59	2663.23	3779.03	2938.44		Mfap5	Group2
0610031O16Rik	1.88093	0.0739888	2.97211	-1.80694	1.09118	2.89812	NA		Adcy9	cluster1	418.215	420.986	532.694	457.143	500.037	521.918	557.679	599.732	605.801	598.521	589.263	622.768		Col1a2	Group1
0610038B21Rik	0.282113	0.805625	-0.0349227	0.523512	-0.317036	-0.840548	0.999861		Adgre5	cluster1	662.255	550.177	709.277	654.753	655.699	594.562	855.718	769.29	772.572	740.852	959.973	892.765		Sparc	Group1
0610039H22Rik	0.957358	0.0538078	0.124973	-0.90355	-0.832385	0.0711653	NA		Adh7	cluster1	150.557	92.4387	102.026	90.1537	106.618	106.172	177.36	193.631	181.841	160.579	158.612	178.356		Mfap4	Group2
0610039K10Rik	0.0223192	1.04828	2.0812	1.02596	2.05888	1.03292	NA		Ahnak	cluster1	39487.3	38882.2	45816.6	37201.6	46411.8	42852.1	54325.3	48431.8	47553.8	48703.7	50274.5	51820.8		Loxl2	Group1
0610040B10Rik	2.04213	0.517898	0.563418	-1.52423	-1.47871	0.0455194	NA		Ahnak2	cluster1	683.904	623.683	942.76	691.179	868.935	772.26	1199.47	946.174	1124.2	1010	940.607	1154.88		Comp	Group3
0610040F04Rik	1.80199	0.898442	1.93135	-0.90355	0	1.03291	NA		Anapc7	cluster1	249.945	285.112	298.23	276.836	294.265	236.931	373.919	380.982	350.621	354.003	358.722	335.033		Cpz	Group1
0610040J01Rik	0.304633	0.738775	2.15436	0.434142	1.84973	1.41558	0.328744		Angpt2	cluster1	297.178	251.7	310.002	293.227	342.243	260.4	431.516	329.696	451.085	472.612	350.422	513.389		Angptl7	Group3
0610043K17Rik	-0.471085	-0.962082	0.350181	-0.490997	0.821267	1.31226	0.988831		Angptl7	cluster1	105.292	64.5957	104.969	108.367	111.949	110.642	250.499	298.296	244.129	350.354	393.764	326.165		Fstl1	Group2
1110002E22Rik	-0.393428	-0.0276585	-0.610881	0.365769	-0.217453	-0.583222	0.999861		Ank2	cluster1	1167.07	1152.7	1366.56	1161.07	1496.91	1287.47	1856.8	1624.41	1653.64	1582.07	1472.7	1635.75		Col1a1	Group2
1110002J07Rik	3.4395	1.01598	1.1482	-2.42351	-2.2913	0.132218	NA		Ankrd1	cluster1	10.8244	22.2744	26.4875	21.8554	28.7868	16.764	74.0525	49.1927	77.3576	24.6342	36.8866	35.4741		Nox4	Group3
1110002L01Rik	-0.0904164	-0.00394937	-0.0319136	0.0864671	0.0585028	-0.0279642	0.999861		Anxa1	cluster1	971.242	1037.99	1010.45	942.516	1016.07	939.9	1521.28	1401.47	1316.08	1369.48	1324.23	1409.11		Fbn1	Group1
1110004F10Rik	-0.178532	-0.205882	0.00349489	-0.0273508	0.182027	0.209377	0.89964		Anxa11	cluster1	484.145	370.868	566.048	521.799	560.81	443.686	860.289	879.189	662.061	714.393	885.277	719.336		Col14a1	Group1
1110006O24Rik	0.415976	1.03732	-0.913849	0.621343	-1.32982	-1.95117	NA		Anxa4	cluster1	314.891	301.818	302.154	320.547	293.199	289.458	411.403	355.862	375.737	354.003	356.877	391.2		Col4a5	Group1
1110008P14Rik	-0.270393	0.387399	0.154146	0.657792	0.424539	-0.233253	0.358709		Anxa7	cluster1	711.457	765.125	774.024	739.443	680.221	692.911	965.425	901.168	982.542	966.209	854.846	895.721		Col5a3	Group2
1110015O18Rik	0.957358	1.0156	1.08673	0	0	0	NA		Aox1	cluster1	232.232	167.058	240.35	260.444	233.493	227.99	309.009	283.643	448.071	437.03	278.494	338.975		Col5a2	Group2
1110017D15Rik	-0.813283	-2.42824	-1.33381	-1.61496	-0.520532	1.09443	NA		Apbb1	cluster1	257.817	226.085	296.268	248.606	282.537	245.872	361.12	359.002	299.384	357.653	400.219	317.296		Galnt6	Group1
1110019D14Rik	-0.439151	0.0149511	-0.0948404	0.454102	0.344311	-0.109791	0.996644		Apod	cluster1	19.6807	42.3213	35.3167	40.0683	23.4559	34.6455	56.6822	85.8255	42.1951	72.0779	86.6834	61.0943		Sparcl1	Group3
1110020A21Rik	1.23754	-0.40566	0.0211192	-1.6432	-1.21643	0.426779	0.80577		Arc	cluster1	5.90421	3.34116	1.96204	1.82129	8.52942	1.1176	14.6277	26.1663	8.03716	19.16	16.599	15.7663		Col6a3	Group1
1110025L11Rik	NA	NA	NA	NA	NA	NA	NA		Arhgef10l	cluster1	743.93	671.572	897.633	769.494	818.825	716.38	1031.25	1102.13	867.008	930.627	1115.82	978.494		Cytl1	Group3
1110028F11Rik	-0.148872	2.25445	0.439613	2.40333	0.588485	-1.81484	NA		Art3	cluster1	161.382	219.403	200.128	109.277	182.316	177.698	363.863	378.888	321.486	364.952	390.075	390.215		Pxdn	Group1
1110028F18Rik	NA	NA	NA	NA	NA	NA	NA		Atf3	cluster1	296.194	110.258	116.741	110.188	182.316	92.7606	341.007	347.489	391.811	171.527	106.971	194.122		Nid1	Group1
1110032A03Rik	-0.378264	-0.0799663	-0.282018	0.298298	0.0962467	-0.202051	0.821011		Atoh8	cluster1	170.238	135.874	98.1019	87.4218	140.735	99.4662	186.503	165.371	155.72	179.739	176.133	197.078		Serpine1	Group3
1110032F04Rik	0.253435	0.236141	0.934674	-0.0172942	0.681239	0.698533	0.999861		Atp6ap1	cluster1	762.627	776.262	819.151	747.638	740.994	831.493	997.423	1006.88	877.055	908.729	1039.28	922.327		Mmp3	Group3
1110036E04Rik	NA	NA	NA	NA	NA	NA	NA		Atp6v0e2	cluster1	27.553	30.0704	33.3547	22.7661	29.853	36.8807	68.5671	55.4726	59.274	59.3046	74.6953	47.2988		Lox	Group2
1110038B12Rik	-0.325142	0.166738	0.121355	0.49188	0.446497	-0.0453831	0.999861		Axl	cluster1	2687.4	2283.12	2957.77	2573.48	2902.14	2652.06	3291.22	3202.76	2985.8	3263.58	3588.14	3327.67		Adamts17	Group2
1110038F14Rik	0.25731	-0.101937	0.122667	-0.359247	-0.134643	0.224604	0.971106		Bbs2	cluster1	94.4673	63.482	90.2538	78.3154	89.5589	97.231	147.191	132.925	140.65	114.047	124.492	141.896		Mmp14	Group1
1110046J04Rik	0.758255	-0.355242	0.245231	-1.1135	-0.513023	0.600473	0.850143		Bbs4	cluster1	88.5631	56.7997	99.083	96.5282	102.353	91.643	119.764	138.158	138.641	140.506	115.27	138.94		Cfh	Group3
1110051M20Rik	-0.135491	-0.474673	-0.367241	-0.339182	-0.23175	0.107432	0.328409		Bcam	cluster1	2128.47	1619.35	2583.02	2235.63	2409.56	1884.27	4380.98	4707.85	3453.97	3669.59	4656.93	3742.52		Nrep	Group1
1110058D11Rik	0	0	-0.836796	0	-0.832366	-0.890603	NA		Bik	cluster1	86.5951	56.7997	68.6714	49.1748	61.8383	50.2919	102.394	105.712	81.3762	94.8874	88.5277	103.466		Ctsk	Group1
1110059E24Rik	-0.0899409	-0.10015	-0.123285	-0.0102094	-0.0333439	-0.0231345	0.999861		Bmp3	cluster1	138.749	145.897	172.659	139.328	174.853	150.876	251.413	216.657	215.999	186.125	205.643	198.064		Igsf10	Group1
1110059G10Rik	-0.0174563	-0.350308	-0.264095	-0.332851	-0.246639	0.0862126	0.951901		Bmp6	cluster1	214.52	178.195	213.862	179.397	218.566	153.111	332.779	300.389	291.347	246.342	252.673	304.486		Ccn3	Group3
1110065P20Rik	0.11074	0.243175	0.305189	0.132435	0.194448	0.0620134	0.977039		Bmt2	cluster1	282.418	253.928	254.084	240.41	292.133	289.458	316.323	356.909	342.584	352.178	342.123	311.384		Fgf1	Group3
1190005I06Rik	0.306844	0.0830524	-0.0280808	-0.223791	-0.334924	-0.111133	0.971213		Bnip2	cluster1	1462.28	1348.71	1366.56	1278.54	1406.29	1451.76	1987.53	2223.09	1751.1	1718.92	1899.66	1702.76		Synm	Group3
1190007I07Rik	0.32863	0.310323	0.659587	-0.0183067	0.330957	0.349264	0.976079		Bpifa1	cluster1	11.8084	11.1372	10.7912	21.8554	15.9927	14.5288	2.74269	50.2393	111.516	0	0.922164	2.95618		Pcp4l1	Group3
1190028D05Rik	NA	NA	NA	NA	NA	NA	NA		Btg2	cluster1	551.059	306.273	431.649	302.334	352.905	439.216	576.878	643.692	573.652	375.9	513.645	486.783		Tafa1	Group3
1300002E11Rik	-0.064929	0.191002	0.247761	0.255931	0.31269	0.0567596	0.977638		Cacna2d1	cluster1	1097.2	997.892	1183.11	926.125	1085.37	1214.83	1677.61	1683.02	1569.25	1395.94	1399.84	1304.66		Timp3	Group3
1300017J02Rik	0.417609	0.988898	1.35174	0.571288	0.934126	0.362838	0.999861		Cacnb2	cluster1	241.089	233.881	240.35	206.716	292.133	205.638	422.374	338.069	360.667	315.683	323.68	363.61		Cped1	Group3
1500004A13Rik	0.00498821	-0.236316	-0.211634	-0.241305	-0.216622	0.0246823	0.907857		Calcoco1	cluster1	317.843	257.269	375.73	271.372	353.971	311.81	509.225	466.807	418.937	408.746	445.405	430.616		Pgm5	Group3
1500009C09Rik	NA	NA	NA	NA	NA	NA	NA		Calm2	cluster1	1621.69	1424.45	1362.64	1459.76	1485.19	1268.47	1835.77	1904.91	1867.63	1836.62	1808.36	1728.38		Rhou	Group1
1500009L16Rik	-0.404244	-0.139191	-0.353675	0.265052	0.0505689	-0.214483	0.953757		Camk1	cluster1	487.097	405.394	467.946	438.02	496.839	444.804	618.018	535.886	550.545	510.02	616.928	553.79		Fth1	Group3
1500011B03Rik	-0.182019	0.257617	-0.49338	0.439636	-0.311362	-0.750997	0.768877		Camk2g	cluster1	644.543	510.083	728.897	638.361	668.493	650.442	970.911	949.314	858.971	865.848	1067.87	952.874		Tes	Group3
1500012K07Rik	NA	NA	NA	NA	NA	NA	NA		Cap1	cluster1	1561.66	1407.74	1732.48	1536.26	1470.26	1464.05	2219.75	2208.44	1852.56	1867.64	2235.33	1902.79		Gpr153	Group2
1500015A07Rik	0.050223	-0.242217	-0.476744	-0.29244	-0.526966	-0.234526	0.997956		Cap2	cluster1	441.832	457.738	549.371	451.679	504.302	459.333	664.644	694.978	581.689	528.267	689.779	568.571		Igf1	Group2
1500015L24Rik	NA	NA	NA	NA	NA	NA	NA		Carmn	cluster1	1461.29	1082.53	1376.37	988.959	1301.8	984.604	1634.64	1648.48	1594.37	1521.85	1737.36	1858.45		Col5a1	Group1
1500026H17Rik	0.00903093	0.0529578	0.24262	0.0439269	0.233589	0.189662	0.999861		Carns1	cluster1	197.791	120.282	201.109	199.431	208.971	200.05	305.352	237.59	252.166	248.167	255.439	292.661		Lama2	Group1
1500035N22Rik	2.29113	3.31116	2.42053	1.02003	0.129396	-0.890633	NA		Casp4	cluster1	27.553	25.6155	20.6014	30.0512	21.3236	24.5872	34.7407	33.4929	37.1718	42.8818	53.4855	44.3426		Col15a1	Group1
1600002D24Rik	NA	NA	NA	NA	NA	NA	NA		Cast	cluster1	1115.9	1219.52	1213.52	1091.86	1291.14	1231.59	1599.9	1536.49	1518.02	1496.3	1377.71	1478.09		Gxylt2	Group1
1600010M07Rik	-0.440007	0.557325	-0.926077	0.997332	-0.48607	-1.4834	NA		Cavin1	cluster1	3853.48	3275.45	4024.14	3725.44	4067.47	3664.6	5135.22	4579.11	4266.72	4204.24	4916.06	4636.27		Kdelr3	Group2
1600012H06Rik	-0.137035	-0.0152677	-0.0610694	0.121767	0.0759653	-0.0458017	0.999861		Cbx7	cluster1	115.132	85.7563	144.21	119.294	110.882	102.819	270.612	234.45	228.054	248.167	231.463	244.377		Itm2a	Group2
1600012P17Rik	NA	NA	NA	NA	NA	NA	NA		Ccdc181	cluster1	61.0102	71.278	52.975	54.6386	61.8383	52.5271	92.3371	92.1055	84.3901	78.4646	75.6174	77.8459		Col6a1	Group1
1600014C10Rik	0.00629146	0.246078	0.192284	0.239786	0.185992	-0.0537938	0.950985		Ccdc3	cluster1	2175.7	1457.86	2863.6	2051.68	2445.81	2130.14	4177.11	4578.06	3681.02	3489.85	4795.25	3604.56		Col16a1	Group1
1600014C23Rik	NA	NA	NA	NA	NA	NA	NA		Ccdc82	cluster1	679.968	662.663	661.207	598.293	722.869	652.677	829.205	848.836	856.962	777.347	783.839	790.284		Mgp	Group3
1600015H23Rik	0	0	-0.836796	0	-0.832366	-0.890603	NA		Ccdc88c	cluster1	113.164	83.5289	137.343	129.311	185.515	102.819	204.787	207.237	183.85	161.491	184.433	194.122		Ccn4	Group2
1600019K03Rik	NA	NA	NA	NA	NA	NA	NA		Ccdc9	cluster1	75.7707	51.2311	81.4246	78.3154	87.4266	62.5855	111.536	103.619	97.4505	102.186	130.025	103.466		Anxa1	Group3
1600020E01Rik	-0.50676	-0.092308	-0.000215875	0.414452	0.506544	0.0920921	0.921502		Ccn3	cluster1	2497.48	2508.09	2987.2	2398.64	2797.65	2507.89	5326.29	5570.29	4301.89	4412.26	5522.84	4407.66		Mfap2	Group1
1600023N17Rik	0.634852	1.08826	0.148495	0.453403	-0.486356	-0.93976	NA		Cd151	cluster1	1179.86	950.002	1143.87	1097.33	1163.2	1075.13	1460.02	1527.07	1353.26	1398.68	1330.68	1346.05		Ric3	Group3
1600025M17Rik	NA	NA	NA	NA	NA	NA	NA		Cd200	cluster1	1440.63	1486.81	1713.84	1400.57	1668.57	1604.87	2484.87	2392.65	2214.24	2228.03	2072.1	2182.64		Cbx7	Group3
1600027J07Rik	NA	NA	NA	NA	NA	NA	NA		Cd9	cluster1	760.659	651.526	812.284	675.698	769.78	705.204	1077.88	984.9	880.069	871.322	895.421	968.64		Dpt	Group2
1600029I14Rik	0.957358	1.0156	1.08673	0	0	0	NA		Cdc42ep3	cluster1	642.575	501.173	652.378	595.561	680.221	593.444	836.519	881.282	837.873	836.652	763.552	780.43		Sema3d	Group3
1600029O15Rik	0.329201	0.541343	1.08719	0.212142	0.75799	0.545848	0.999861		Cdh13	cluster1	1917.88	1428.9	1988.53	1644.62	1798.64	1799.33	2352.31	2426.14	2069.57	1987.16	2432.67	2132.39		Mmp2	Group1
1700001C19Rik	0.834722	0.584015	-0.00126957	-0.250706	-0.835991	-0.585285	0.999861		Cds2	cluster1	1247.76	1197.25	1858.05	1336.82	1581.14	1344.47	2421.79	2513.01	1931.93	1928.77	2472.32	2002.32		D17H6S56E-5	Group1
1700001D01Rik	NA	NA	NA	NA	NA	NA	NA		Cenpb	cluster1	904.328	868.701	951.589	981.674	992.612	900.784	1353.97	1250.75	1138.26	1224.41	1291.03	1255.39		Casq1	Group1
1700001F09Rik	NA	NA	NA	NA	NA	NA	NA		Cep63	cluster1	134.813	125.85	135.381	124.758	135.405	135.229	202.959	192.584	150.697	169.702	153.079	167.517		Septin6	Group3
1700001G01Rik	NA	NA	NA	NA	NA	NA	NA		Cfh	cluster1	5311.82	5275.69	5539.82	5179.74	5209.34	4860.43	7771.86	7345.41	8300.37	8080.94	8534.63	7183.51		Pink1	Group3
1700001G11Rik	-0.966217	-0.90798	0	0.0582371	1.09115	1.03292	NA		Chd3	cluster1	1008.64	878.724	1102.67	1073.65	1195.19	1055.01	1407	1454.85	1274.89	1255.43	1589.81	1359.84		Serpini1	Group3
1700001G17Rik	0.454305	-0.723436	0.0894422	-1.17774	-0.364863	0.812878	NA		Chmp3	cluster1	828.557	706.098	803.455	733.979	792.17	688.44	944.398	985.947	907.194	913.291	914.787	862.218		Art3	Group3
1700001J03Rik	-0.966223	-2.83394	-3.53383	-1.86771	-2.56761	-0.699894	NA		Chrdl1	cluster1	86.5951	99.121	96.1399	85.6005	93.8236	73.7615	183.76	142.345	212.985	163.316	147.546	185.254		Sost	Group3
1700001J04Rik	NA	NA	NA	NA	NA	NA	NA		Cirbp	cluster1	222.392	134.76	217.786	199.431	207.905	176.58	329.122	281.55	327.514	324.807	300.625	358.683		Srpx	Group1
1700001J11Rik	NA	NA	NA	NA	NA	NA	NA		Clasp2	cluster1	787.228	993.437	916.272	776.779	958.494	942.135	1407.91	1247.61	1179.45	1046.5	1077.09	1109.55		Aldh1l2	Group1
1700001K19Rik	0	0	-0.836796	0	-0.832366	-0.890603	NA		Clic4	cluster1	3421.49	3029.32	4173.26	3388.51	3668.72	3840.07	5340.92	5370.38	4675.62	4343.84	5710.96	4593.9		H19	Group1
1700001K23Rik	NA	NA	NA	NA	NA	NA	NA		Cltb	cluster1	321.779	269.52	350.224	330.564	281.471	278.282	443.401	396.681	362.677	351.266	425.118	370.507		Clec11a	Group1
1700001L05Rik	0.0959044	0.0986259	0.0872174	0.00272151	-0.00868701	-0.0114085	0.999861		Clu	cluster1	2048.76	1572.57	2340.71	2265.68	1748.53	1567.99	3503.32	4119.63	3450.95	3256.28	3747.67	3156.21		Lamc1	Group1
1700001L19Rik	-0.00442928	1.0156	-0.742364	1.02003	-0.737934	-1.75796	NA		Coch	cluster1	13.7765	17.8195	11.7722	13.6597	15.9927	20.1168	41.1403	20.9331	52.2415	32.8456	27.6649	35.4741		Rasal2	Group3
1700001O22Rik	0.710091	1.16615	-0.464093	0.456063	-1.17418	-1.63025	0.885095		Col19a1	cluster1	75.7707	67.9368	126.552	71.0302	110.882	113.995	222.158	305.623	229.059	197.074	212.098	184.268		Rian	Group2
1700001P01Rik	-0.966217	-0.90798	-0.836814	0.0582371	0.129402	0.0711653	NA		Comp	cluster1	66.9144	79.074	68.6714	48.2641	66.103	51.4095	233.128	180.024	168.78	248.167	314.458	341.931		Lamb1	Group1
1700003C15Rik	NA	NA	NA	NA	NA	NA	NA		Coq2	cluster1	156.462	174.854	159.906	173.022	141.802	168.757	208.444	216.657	206.957	203.461	198.265	202.005		Cenpf	Group2
1700003D09Rik	0	-0.90798	0	-0.90355	0	1.03292	NA		Cpe	cluster1	4778.47	3813.37	5363.23	4562.32	4981.18	5148.77	7100.81	6882.79	6158.47	5800.91	6505.87	6173.48		Nid2	Group2
1700003E16Rik	-0.616522	0.0848388	-1.17545	0.701361	-0.558923	-1.26028	NA		Cped1	cluster1	5883.54	4836.88	6389.38	5138.76	6198.76	5292.94	10855.5	10061.5	9293.97	8583.66	9517.65	8837.98		Cd200	Group3
1700003E24Rik	NA	NA	NA	NA	NA	NA	NA		Cpq	cluster1	1054.89	931.069	1063.43	874.218	1108.82	961.134	1200.38	1272.73	1176.44	1176.97	1188.67	1188.38		Kcnq3	Group3
1700003F12Rik	0	0	-1.7454	0	-1.74097	-1.79921	NA		Cpxm2	cluster1	125.956	171.513	191.299	154.809	150.331	156.464	267.869	270.036	314.454	345.792	272.038	329.121		Perp	Group3
1700003G18Rik	0	0	-0.836796	0	-0.832366	-0.890603	NA		Crebrf	cluster1	783.292	571.338	752.442	638.361	812.427	796.847	1049.53	1046.65	1092.05	950.699	1007.93	904.59		Rcan2	Group3
1700003H04Rik	NA	NA	NA	NA	NA	NA	NA		Crim1	cluster1	418.215	545.722	710.258	411.611	532.023	635.913	1097.99	1182.72	830.841	772.785	1066.02	908.531		Bcat1	Group2
1700003I22Rik	NA	NA	NA	NA	NA	NA	NA		Crip2	cluster1	261.753	228.312	340.414	268.64	221.765	251.459	510.139	424.941	358.658	396.885	379.009	361.639		Pdlim3	Group3
1700003L19Rik	NA	NA	NA	NA	NA	NA	NA		Cry2	cluster1	156.462	128.078	125.57	111.099	126.875	120.701	187.417	172.698	185.859	166.965	159.534	188.21		Lhfpl2	Group2
1700003M07Rik	0.844333	1.86436	0.0600298	1.02003	-0.784303	-1.80433	NA		Csrp1	cluster1	6998.46	4814.61	7826.57	6665.91	6708.39	5174.48	10066.6	10272.9	7801.06	7960.51	11084.4	8342.33		Fkbp10	Group1
1700003P14Rik	NA	NA	NA	NA	NA	NA	NA		Csrp2	cluster1	3716.7	2951.35	3618	2963.23	3086.58	2876.7	4854.55	5160	3524.29	3195.15	3980.06	3764.2		Mlec	Group1
1700006A11Rik	NA	NA	NA	NA	NA	NA	NA		Ctnna3	cluster1	487.097	415.417	547.409	449.858	583.199	504.037	712.184	708.584	594.75	594.871	663.958	645.432		Dapk1	Group1
1700006F04Rik	NA	NA	NA	NA	NA	NA	NA		Cx3cl1	cluster1	19.6807	23.3881	23.5445	22.7661	25.5883	22.352	37.4834	51.286	42.1951	34.6704	37.8087	45.328		Cpxm2	Group3
1700006H21Rik	NA	NA	NA	NA	NA	NA	NA		Cyb5r3	cluster1	1252.68	1141.56	1340.07	1483.44	1207.98	986.839	1776.35	1889.21	1745.07	1756.33	1640.53	1671.22		Galnt15	Group3
1700007F19Rik	NA	NA	NA	NA	NA	NA	NA		Cyld	cluster1	479.225	482.24	490.51	466.25	534.155	490.625	672.872	640.552	579.68	601.258	600.329	594.191		Cd34	Group2
1700007J10Rik	NA	NA	NA	NA	NA	NA	NA		Cyp1b1	cluster1	552.043	738.396	653.359	525.441	636.508	702.969	860.289	803.83	785.632	801.981	1084.46	822.802		Ogn	Group3
1700007K13Rik	0	0	-0.836796	0	-0.832366	-0.890603	NA		Cytl1	cluster1	741.962	631.479	705.353	611.953	671.692	630.325	1396.03	1271.68	1272.88	935.188	1196.97	1147		Clu	Group3
1700007L15Rik	0.0333012	0.0765217	-0.355126	0.0432205	-0.388427	-0.431648	0.999861		Dact3	cluster1	429.039	330.774	370.825	358.794	351.839	317.398	563.165	608.105	494.285	499.071	545.921	504.521		Fibin	Group3
1700007P06Rik	NA	NA	NA	NA	NA	NA	NA		Dalrd3	cluster1	93.4833	64.5957	87.3107	91.0644	92.7575	87.1726	132.563	120.365	124.576	111.31	113.426	110.364		Enpp5	Group3
1700008C04Rik	NA	NA	NA	NA	NA	NA	NA		Dazap2	cluster1	517.602	515.652	541.523	546.386	517.096	517.448	718.584	545.306	701.242	659.65	634.449	664.154		Tet1	Group2
1700008J07Rik	0.468658	0.387645	0.467638	-0.0810129	-0.00101952	0.0799934	0.999861		Dctn6	cluster1	331.62	238.336	258.008	302.334	312.39	257.047	392.204	394.588	387.793	375.9	390.998	360.653		Bcam	Group3
1700008K24Rik	NA	NA	NA	NA	NA	NA	NA		Degs2	cluster1	1.96807	3.34116	9.81019	2.73193	2.13236	1.1176	18.2846	10.4665	17.079	14.5981	14.7546	14.7809		Pcolce	Group1
1700008O03Rik	-0.973389	1.0156	0.124971	1.98899	1.09836	-0.890628	NA		Des	cluster1	184.014	114.713	206.995	211.269	234.559	164.287	364.777	298.296	337.561	258.203	342.123	303.501		Aspm	Group1
1700008P02Rik	NA	NA	NA	NA	NA	NA	NA		Dgkb	cluster1	253.881	262.838	295.287	237.678	243.089	269.341	369.348	351.675	361.672	320.245	348.578	371.493		S100a6	Group3
1700009C05Rik	NA	NA	NA	NA	NA	NA	NA		Dgke	cluster1	243.057	147.011	174.621	181.218	204.706	173.228	258.727	262.71	228.054	268.239	281.26	265.07		Cd248	Group1
1700009J07Rik	1.88126	1.9395	0.190236	0	-1.69103	-1.74926	NA		Dgkg	cluster1	66.9144	104.69	96.1399	65.5663	114.081	60.3503	268.783	208.284	167.776	139.594	216.709	188.21		E030013I19Rik	Group3
1700009N14Rik	NA	NA	NA	NA	NA	NA	NA		Dmd	cluster1	12960.7	10716.2	13028.9	11068.9	14331.6	10906.6	17377.7	16895.1	16166.7	14467.6	15668.5	14674.5		Gpx7	Group1
1700010B08Rik	0	-0.90798	0	-0.90355	0	1.03292	NA		Dmpk	cluster1	1717.14	1329.78	1980.68	1731.13	2001.22	1561.28	2794.8	2764.21	2075.6	2285.51	2807.07	2467.42		Prss23	Group3
1700010D01Rik	NA	NA	NA	NA	NA	NA	NA		Dmwd	cluster1	130.877	152.579	170.697	172.112	187.647	172.11	248.67	238.637	228.054	203.461	245.296	190.181		Kif11	Group2
1700010I02Rik	NA	NA	NA	NA	NA	NA	NA		Dnajb5	cluster1	363.109	294.022	295.287	289.585	298.53	271.576	476.313	504.487	383.774	323.895	461.082	362.624		Dclk1	Group1
1700010I14Rik	1.88258	2.90261	-0.4813	1.02003	-2.36388	-3.38391	NA		Dnajc27	cluster1	129.893	109.144	126.552	132.043	98.0884	124.053	170.046	173.744	159.738	163.316	150.313	148.794		Ndrg1	Group3
1700010J16Rik	NA	NA	NA	NA	NA	NA	NA		Dock10	cluster1	499.89	541.267	527.788	396.13	519.229	508.507	686.586	793.363	652.014	642.315	658.425	666.125		9230112J17Rik	Group3
1700010K23Rik	NA	NA	NA	NA	NA	NA	NA		Dstn	cluster1	17599.5	14678.8	16431.1	15038.4	17197.4	14389.1	19878.1	20527	19519.2	17478.4	20298.7	18131.2		Mbnl1	Group3
1700010N08Rik	NA	NA	NA	NA	NA	NA	NA		Dtna	cluster1	658.319	781.831	720.068	609.221	733.53	602.385	1112.62	1115.73	854.952	845.775	1195.12	938.093		Pde5a	Group3
1700011B04Rik	NA	NA	NA	NA	NA	NA	NA		E030013I19Rik	cluster1	908.264	947.775	1031.05	922.482	1052.32	965.604	1801.03	1954.1	1523.04	1265.47	1860.93	1404.18		H3c2	Group2
1700011C11Rik	NA	NA	NA	NA	NA	NA	NA		Ebf1	cluster1	379.837	415.417	455.193	397.951	514.964	488.39	621.675	609.152	548.536	526.443	609.55	547.878		Sgcd	Group3
1700011L22Rik	-0.966217	-0.90798	-0.836814	0.0582371	0.129402	0.0711653	NA		Ecm1	cluster1	592.389	407.621	694.562	534.548	533.089	549.858	853.889	899.075	713.298	792.857	944.296	900.648		Cyp2b9	Group2
1700011M02Rik	NA	NA	NA	NA	NA	NA	NA		Ecm2	cluster1	1501.64	1203.93	1613.78	1200.23	1574.74	1413.76	2204.2	2007.48	2160.99	1819.28	1890.44	1860.42		Col19a1	Group3
1700012A03Rik	NA	NA	NA	NA	NA	NA	NA		Efhc2	cluster1	29.521	33.4116	35.3167	33.6938	36.25	42.4687	68.5671	64.8925	55.2554	82.1141	64.5515	57.1527		Grb10	Group1
1700012B07Rik	NA	NA	NA	NA	NA	NA	NA		Efhd1	cluster1	873.823	515.652	884.88	783.154	747.391	789.024	1156.5	1286.34	955.417	950.699	1485.61	1080.97		Cthrc1	Group2
1700012B09Rik	NA	NA	NA	NA	NA	NA	NA		Egfl7	cluster1	198.775	208.265	209.938	215.823	228.162	173.228	267.869	293.063	300.389	236.306	296.937	267.041		Tmbim1	Group3
1700012C14Rik	NA	NA	NA	NA	NA	NA	NA		Ehbp1l1	cluster1	1132.62	894.316	1225.29	1106.43	1123.75	1056.13	1481.05	1445.43	1253.8	1241.75	1527.1	1404.18		Mustn1	Group3
1700012D01Rik	0.475037	0.0967212	0.318611	-0.378316	-0.156426	0.22189	0.999861		Ehd4	cluster1	521.538	498.946	626.871	455.322	535.221	614.679	790.808	771.383	640.963	592.134	746.953	675.979		Col6a2	Group1
1700012D14Rik	0.478772	0.496515	-0.516052	0.0177436	-0.994823	-1.01257	NA		Emb	cluster1	601.245	524.562	586.65	431.645	621.582	527.506	989.195	840.462	954.412	860.373	695.312	885.867		P3h2	Group3
1700012D16Rik	-0.729204	0.608175	1.56849	1.33738	2.29769	0.960311	NA		Emc10	cluster1	455.608	383.119	491.491	455.322	442.464	466.038	583.278	582.986	518.397	526.443	559.754	550.834		Knl1	Group1
1700012H19Rik	NA	NA	NA	NA	NA	NA	NA		Eml1	cluster1	1099.17	978.959	1138.96	1046.33	1296.47	963.369	1443.57	1293.66	1333.16	1370.39	1344.52	1460.35		Nek9	Group3
1700012I11Rik	NA	NA	NA	NA	NA	NA	NA		Eml2	cluster1	156.462	102.462	168.735	163.005	173.787	122.936	255.07	251.197	200.929	192.512	231.463	254.231		Vim	Group3
1700012J15Rik	NA	NA	NA	NA	NA	NA	NA		Endod1	cluster1	1782.09	1659.44	1873.75	1635.52	1860.48	1736.75	2322.14	2262.86	2157.98	1960.7	2313.71	2260.49		Tro	Group2
1700012P22Rik	NA	NA	NA	NA	NA	NA	NA		Enpp1	cluster1	314.891	305.159	398.294	286.853	312.39	315.163	493.683	400.868	419.941	398.71	412.207	377.405		Itga1	Group3
1700013D24Rik	NA	NA	NA	NA	NA	NA	NA		Enpp5	cluster1	220.424	255.042	220.729	219.465	220.699	211.226	337.35	354.815	330.528	350.354	338.434	336.019		Ccnb1	Group2
1700013F07Rik	0.957358	0.0538078	0.124973	-0.90355	-0.832385	0.0711653	NA		Epb41l1	cluster1	245.025	224.971	288.42	249.516	231.361	302.869	339.179	373.655	320.482	291.049	418.662	342.916		Ppp1r12a	Group3
1700013G24Rik	NA	NA	NA	NA	NA	NA	NA		Epn2	cluster1	628.798	575.793	772.062	613.774	670.626	678.382	930.685	914.775	828.832	833.914	1108.44	944.005		Rcn1	Group1
1700013H16Rik	0	0	-0.836796	0	-0.832366	-0.890603	NA		Erdr1	cluster1	46.2496	89.0975	47.0889	37.3364	47.978	40.2335	78.6236	72.2191	145.673	82.1141	130.025	64.0505		Gpx3	Group1
1700015G11Rik	NA	NA	NA	NA	NA	NA	NA		Etv5	cluster1	35.4253	35.639	33.3547	50.996	33.0515	39.1159	60.3391	53.3793	52.2415	68.4284	71.9288	62.0797		Chrdl1	Group3
1700016A09Rik	NA	NA	NA	NA	NA	NA	NA		Fam174b	cluster1	63.9623	47.8899	53.9561	51.9067	60.7721	65.9383	90.5086	84.7789	103.478	89.4131	88.5277	105.437		Oxct1	Group3
1700016B01Rik	NA	NA	NA	NA	NA	NA	NA		Fam214b	cluster1	155.477	153.693	199.147	165.737	189.78	170.992	242.271	241.777	182.845	211.672	278.494	263.1		Cenpb	Group3
1700016C15Rik	NA	NA	NA	NA	NA	NA	NA		Fat1	cluster1	6168.91	7134.48	8514.27	6487.43	7501.63	8048.94	10694.6	11067.3	8743.42	8022.55	10211.1	9435.13		Zrsr1	Group3
1700016D06Rik	NA	NA	NA	NA	NA	NA	NA		Fbxo30	cluster1	2481.74	2444.61	2678.18	2313.95	3029.01	2334.66	4316.07	4041.13	4274.76	3400.44	2683.5	3481.39		Fbxo30	Group3
1700016G22Rik	NA	NA	NA	NA	NA	NA	NA		Fbxo44	cluster1	32.4731	26.7293	25.5065	32.7832	29.853	34.6455	48.4541	52.3327	57.2647	60.217	46.1082	57.1527		Jph2	Group3
1700016H13Rik	NA	NA	NA	NA	NA	NA	NA		Fez1	cluster1	149.573	140.329	139.305	126.579	167.39	156.464	205.701	192.584	177.822	193.424	218.553	194.122		Igfbp3	Group2
1700016K05Rik	NA	NA	NA	NA	NA	NA	NA		Fez2	cluster1	229.28	256.155	297.249	251.338	243.089	259.283	365.691	421.801	284.314	300.173	396.531	338.975		Ncapg	Group2
1700016K19Rik	NA	NA	NA	NA	NA	NA	NA		Fgf1	cluster1	434.943	386.46	523.864	384.292	433.934	400.1	794.464	772.43	746.451	713.48	675.946	741.015		Ssr2	Group2
1700016L04Rik	0.957358	1.0156	1.08673	0	0	0	NA		Fgfr2	cluster1	525.475	787.399	778.929	575.527	884.928	546.505	1206.78	991.18	955.417	1053.8	878.822	1048.46		Cpxm1	Group1
1700016L21Rik	NA	NA	NA	NA	NA	NA	NA		Fhl1	cluster1	7804.38	6286.94	7595.05	6852.59	7679.68	6770.41	10498.1	9634.44	9335.16	9630.16	9252.99	9725.82		Phgdh	Group2
1700016P04Rik	NA	NA	NA	NA	NA	NA	NA		Fibin	cluster1	374.917	455.511	562.124	500.854	641.839	546.505	1330.2	870.815	1028.76	849.425	1012.54	835.612		Hdlbp	Group2
1700017B05Rik	-0.253806	0.233779	0.0553563	0.487585	0.309162	-0.178423	0.75835		Flii	cluster1	789.196	696.074	913.329	927.035	819.891	821.434	1147.36	1057.12	983.547	937.926	1164.69	1046.49		Cacna1e	Group2
1700017G19Rik	-0.00442928	-0.888249	1.08673	-0.883819	1.09116	1.97498	NA		Flot1	cluster1	188.935	202.697	209.938	213.091	198.309	183.286	273.354	304.576	219.012	245.43	272.038	265.07		Pkp4	Group3
1700017J07Rik	NA	NA	NA	NA	NA	NA	NA		Flot2	cluster1	322.763	301.818	354.148	370.632	356.103	376.63	451.629	432.268	386.788	455.277	451.86	446.382		H2bc15	Group1
1700017L05Rik	NA	NA	NA	NA	NA	NA	NA		Fmnl3	cluster1	329.652	249.473	348.262	272.282	337.978	292.811	398.604	478.32	382.77	351.266	423.273	426.675		Fras1	Group2
1700017N19Rik	NA	NA	NA	NA	NA	NA	NA		Fmo2	cluster1	4446.85	3889.11	4926.68	3852.93	5105.93	4529.62	7920.87	7624.87	6526.17	5499.82	8553.99	5604.91		Cacna2d1	Group3
1700018A04Rik	NA	NA	NA	NA	NA	NA	NA		Fosb	cluster1	23.6168	3.34116	9.81019	17.3022	22.3897	18.9992	40.226	34.5395	46.2136	23.7219	23.0541	45.328		Bmp1	Group1
1700018B08Rik	0	0	-0.836796	0	-0.832366	-0.890603	NA		Foxc1	cluster1	321.779	335.229	372.787	307.798	393.42	353.161	529.338	514.953	513.373	464.401	423.273	456.236		Lnpep	Group3
1700018B24Rik	NA	NA	NA	NA	NA	NA	NA		Foxc2	cluster1	88.5631	75.7329	82.4056	64.6557	69.3016	61.4679	117.935	85.8255	112.52	86.676	105.127	103.466		Serpinh1	Group1
1700018F24Rik	NA	NA	NA	NA	NA	NA	NA		Fryl	cluster1	1196.59	1584.82	1797.23	1122.82	1448.94	1715.51	2507.73	2332.99	1886.72	1912.35	2543.33	2136.33		Lgi2	Group1
1700018G05Rik	NA	NA	NA	NA	NA	NA	NA		Fth1	cluster1	1356	1330.89	1561.78	1527.15	1361.51	1269.59	2150.27	2342.41	2257.44	2016.36	2370.88	2152.1		Pycr1	Group1
1700018L02Rik	-1.05748	-0.00266574	-0.324329	1.05482	0.733152	-0.321663	NA		Fyco1	cluster1	1291.05	1288.57	1554.92	1268.53	1711.22	1294.18	1862.28	1815.94	1724.97	1759.07	1871.99	1860.42		Adamtsl3	Group3
1700019A02Rik	NA	NA	NA	NA	NA	NA	NA		Fzd7	cluster1	391.646	351.935	548.39	449.858	478.714	431.393	639.96	630.085	612.833	683.372	700.845	659.227		Agpat3	Group1
1700019C18Rik	NA	NA	NA	NA	NA	NA	NA		Gabarapl1	cluster1	679.968	569.11	708.296	650.2	597.06	523.036	842.004	746.264	950.394	991.756	735.887	812.948		Vit	Group3
1700019D03Rik	0.239212	0.785168	0.505043	0.545956	0.26583	-0.280126	0.365813		Gabra3	cluster1	354.253	350.821	367.882	274.104	382.758	404.57	538.481	581.939	557.578	493.597	625.227	500.579		Ntrk2	Group1
1700019E08Rik	NA	NA	NA	NA	NA	NA	NA		Galnt15	cluster1	58.058	41.2076	92.2158	48.2641	70.3677	71.5263	191.988	144.438	217.003	168.79	197.343	165.546		Emb	Group3
1700019F05Rik	NA	NA	NA	NA	NA	NA	NA		Gas6	cluster1	1560.68	1356.51	1743.27	1607.29	1537.43	1778.1	2396.19	2383.23	2099.71	2009.97	2894.67	2164.91		Kif2c	Group2
1700019G24Rik	0	0	-0.836796	0	-0.832366	-0.890603	NA		Gask1b	cluster1	1982.83	2532.6	2508.47	1952.42	2438.35	2322.37	3427.44	4027.52	2691.44	2683.31	3071.73	2865.52		Top2a	Group2
1700019J19Rik	-0.966217	0	0	1.02002	1.09116	0	NA		Gbp2	cluster1	217.472	175.968	172.659	166.648	205.772	149.758	228.557	235.497	250.156	243.605	224.086	250.289		Kdelr2	Group1
1700019M22Rik	NA	NA	NA	NA	NA	NA	NA		Gcnt2	cluster1	300.131	248.359	337.471	295.959	373.162	278.282	554.022	455.294	483.234	456.189	490.591	478.9		Ptgfrn	Group1
1700019N19Rik	NA	NA	NA	NA	NA	NA	NA		Gdi1	cluster1	543.187	478.899	534.656	522.709	557.611	499.566	659.159	619.619	614.842	596.696	646.437	636.563		Tgfbr1	Group3
1700019P21Rik	NA	NA	NA	NA	NA	NA	NA		Gja4	cluster1	54.1219	87.9838	76.5195	63.7451	68.2354	62.5855	120.678	103.619	106.492	78.4646	87.6056	106.422		Nptn	Group3
1700020A23Rik	NA	NA	NA	NA	NA	NA	NA		Gm10687	cluster1	50.1858	51.2311	62.7852	43.7109	68.2354	52.5271	82.2806	107.805	86.3994	83.9389	89.4499	95.583		Dact3	Group3
1700020D05Rik	-0.297737	-0.297643	-0.36338	9.42574e-05	-0.0656429	-0.0657371	0.999861		Gm12295	cluster1	6.88824	5.56859	8.82917	0.910644	1.06618	4.47039	18.2846	16.7464	6.02787	7.29903	11.9881	11.8247		Inafm2	Group3
1700020D14Rik	NA	NA	NA	NA	NA	NA	NA		Gm13212	cluster1	99.3875	86.8701	101.045	83.7792	103.419	127.406	152.676	198.864	145.673	128.645	170.6	113.32		Matn2	Group1
1700020G17Rik	NA	NA	NA	NA	NA	NA	NA		Gm13889	cluster1	152.525	61.2545	123.608	115.652	92.7575	68.1735	227.643	306.669	225.04	209.847	267.428	226.64		Nbl1	Group3
1700020L24Rik	-0.00505536	1.86454	0.973904	1.86959	0.97896	-0.890632	NA		Gm51695	cluster1	112.18	73.5054	105.95	78.3154	92.7575	64.8207	135.306	169.558	153.711	129.558	152.157	134.013		Ppef1	Group3
1700020M21Rik	NA	NA	NA	NA	NA	NA	NA		Gnai1	cluster1	319.811	351.935	409.085	290.495	329.449	382.218	531.167	459.481	421.951	415.132	443.561	424.704		Tprgl	Group3
1700020N01Rik	0	0	-0.836796	0	-0.832366	-0.890603	NA		Gnai2	cluster1	732.122	633.706	690.638	696.642	683.42	637.031	873.088	910.588	775.585	741.764	846.547	865.174		Ttll7	Group3
1700020N15Rik	NA	NA	NA	NA	NA	NA	NA		Gne	cluster1	337.524	319.637	475.794	380.649	307.059	327.456	611.619	712.771	428.983	474.437	635.371	480.871		Mcam	Group3
1700020N18Rik	NA	NA	NA	NA	NA	NA	NA		Gpnmb	cluster1	37.3933	32.2978	39.2408	42.8003	41.5809	27.9399	60.3391	48.146	63.2926	76.6398	89.4499	97.5538		Fhl1	Group3
1700021F02Rik	NA	NA	NA	NA	NA	NA	NA		Grip2	cluster1	303.083	375.323	445.383	308.708	360.368	398.982	626.246	744.17	455.104	361.302	629.838	454.266		Pdgfrl	Group2
1700021F07Rik	NA	NA	NA	NA	NA	NA	NA		Gstm2	cluster1	548.107	457.738	427.724	506.318	503.236	425.805	592.42	612.292	527.438	634.103	595.718	629.665		Gas7	Group1
1700021G15Rik	NA	NA	NA	NA	NA	NA	NA		H2bc21	cluster1	85.611	67.9368	85.3487	93.7963	83.1619	84.9374	120.678	117.225	112.52	120.434	112.504	110.364		Mki67	Group1
1700021L23Rik	NA	NA	NA	NA	NA	NA	NA		Hdac11	cluster1	128.909	99.121	179.527	128.401	141.802	111.76	219.415	193.631	219.012	187.95	163.223	185.254		Fcrls	Group1
1700021N21Rik	NA	NA	NA	NA	NA	NA	NA		Hdac5	cluster1	338.508	368.641	526.807	443.483	528.824	431.393	697.556	642.645	541.503	488.123	672.258	542.951		Gcnt2	Group3
1700022A21Rik	NA	NA	NA	NA	NA	NA	NA		Hip1	cluster1	809.861	908.795	1297.89	757.656	1049.12	1184.65	1649.27	1656.85	1225.67	1183.36	1747.5	1388.42		H1f1	Group2
1700022A22Rik	NA	NA	NA	NA	NA	NA	NA		Hspb1	cluster1	413.295	359.731	454.212	428.913	363.567	362.102	893.201	1032	615.847	485.386	1153.63	560.688		H2bc12	Group2
1700022E09Rik	NA	NA	NA	NA	NA	NA	NA		Hspb8	cluster1	580.58	549.063	665.131	640.183	549.082	538.682	783.494	801.736	729.372	753.625	738.653	674.008		Itgbl1	Group3
1700022H01Rik	-0.966217	0	-0.836805	1.02002	0.129412	-0.890613	NA		Icosl	cluster1	35.4253	36.7527	46.1079	31.8725	40.5148	45.8215	53.0252	63.8458	88.4087	60.217	58.0963	67.0066		Aspg	Group1
1700022H16Rik	NA	NA	NA	NA	NA	NA	NA		Id1	cluster1	124.972	148.125	172.659	142.06	157.794	144.17	259.641	243.87	209.971	208.022	213.942	242.406		Atp10b	Group1
1700022I11Rik	NA	NA	NA	NA	NA	NA	NA		Ids	cluster1	481.193	452.17	632.758	423.449	674.891	628.09	884.973	813.249	701.242	692.496	737.731	723.277		Ubfd1	Group2
1700022N22Rik	0.309119	-0.790232	-0.34126	-1.09935	-0.650379	0.448972	NA		Ift43	cluster1	154.493	109.144	130.476	151.167	120.478	107.289	196.559	243.87	149.692	166.965	214.864	184.268		Tspan2	Group3
1700023A20Rik	-0.966217	0	-1.709	1.02002	-0.742787	-1.76281	NA		Ildr2	cluster1	91.5152	145.897	98.1019	99.2602	89.5589	84.9374	89.5944	59.6592	87.4041	197.986	124.492	170.473		Hmmr	Group2
1700023C21Rik	NA	NA	NA	NA	NA	NA	NA		Impact	cluster1	299.147	326.32	292.344	295.959	309.192	320.751	405.917	442.734	420.946	392.323	394.686	398.098		Kif20a	Group2
1700023D09Rik	0.283897	0.107699	1.15958	-0.176197	0.875681	1.05188	NA		Inafm2	cluster1	316.859	289.567	311.964	265.908	298.53	292.811	416.888	399.821	385.783	396.885	450.016	454.266		Bnip2	Group3
1700023F02Rik	NA	NA	NA	NA	NA	NA	NA		Inka2	cluster1	261.753	154.807	271.742	184.861	188.713	210.108	287.982	303.529	272.259	296.523	321.835	291.676		Cdk1	Group2
1700024B18Rik	NA	NA	NA	NA	NA	NA	NA		Insr	cluster1	1095.23	1128.2	1443.08	1066.36	1164.27	1268.47	1540.47	1674.64	1531.08	1501.78	1781.62	1423.89		Ptgs2	Group3
1700024G13Rik	-0.966217	0	0	1.02002	1.09116	0	NA		Itga1	cluster1	1459.32	1362.08	1570.61	1445.19	1531.03	1438.35	2212.43	2324.62	1880.69	2011.8	2270.37	1896.88		Rgs7bp	Group3
1700024I08Rik	NA	NA	NA	NA	NA	NA	NA		Itga3	cluster1	599.277	452.17	760.29	562.778	705.81	572.21	908.743	878.142	780.609	734.465	911.098	874.042		Itpr2	Group1
1700024J04Rik	-0.966217	0	-0.836805	1.02002	0.129412	-0.890613	NA		Itga5	cluster1	496.938	424.327	715.163	554.582	509.633	451.509	1023.02	1155.5	776.59	717.13	1241.23	845.466		Vwc2	Group3
1700024N05Rik	NA	NA	NA	NA	NA	NA	NA		Itgb1	cluster1	7721.72	7404	8275.88	7105.75	8774.64	7637.66	11035.7	10783.7	9907.8	9231.45	9999.95	9207.5		Fndc5	Group1
1700025B11Rik	NA	NA	NA	NA	NA	NA	NA		Itgb5	cluster1	2438.44	1844.32	2789.04	2404.1	2421.29	2323.49	3644.11	3357.66	2941.6	3067.42	3277.37	3222.23		Ubtd2	Group2
1700025C18Rik	NA	NA	NA	NA	NA	NA	NA		Itgbl1	cluster1	2195.38	1803.11	2259.29	1765.74	2172.87	1850.74	3046.21	3111.7	2787.89	2712.5	2442.81	2770.92		Nt5dc2	Group1
1700025D23Rik	NA	NA	NA	NA	NA	NA	NA		Itpr1	cluster1	3818.05	3510.44	4976.71	3720.89	4821.26	4101.58	5820.89	5754.5	5013.18	4758.97	5769.98	5214.69		Ntn4	Group3
1700025F24Rik	NA	NA	NA	NA	NA	NA	NA		Ivd	cluster1	331.62	373.096	310.983	430.734	343.309	343.103	431.516	437.501	489.262	502.721	432.495	457.222		Kank1	Group3
1700025G04Rik	-0.101925	0.46742	0.197492	0.569345	0.299416	-0.269929	0.0360788		Jade2	cluster1	116.116	62.3683	127.533	86.5112	109.816	101.701	169.132	171.651	176.817	178.826	182.588	173.429		Pi15	Group1
1700025J12Rik	NA	NA	NA	NA	NA	NA	NA		Jph2	cluster1	964.354	784.058	1166.43	1037.22	1042.72	907.489	1877.83	1886.07	1570.26	1253.61	1711.54	1481.04		Sema6d	Group2
1700025K04Rik	NA	NA	NA	NA	NA	NA	NA		Kalrn	cluster1	1475.07	977.845	1527.45	1228.46	1340.19	1267.36	1961.93	2010.62	1585.33	1627.68	2029.68	1713.6		Fbn2	Group1
1700025K24Rik	NA	NA	NA	NA	NA	NA	NA		Kank1	cluster1	2540.78	2179.55	3070.59	2493.34	2974.64	2657.65	4216.42	4349.89	3689.05	3547.33	4123.92	3652.85		Prc1	Group2
1700025M24Rik	0	-2.39081	0	-2.38638	0	2.51574	NA		Kbtbd13	cluster1	38.3774	35.639	30.4116	30.0512	39.4486	24.5872	63.0818	65.9391	61.2833	42.8818	65.4736	76.8606		Erp29	Group2
1700025N23Rik	NA	NA	NA	NA	NA	NA	NA		Kcnc4	cluster1	20.6647	21.1607	36.2977	17.3022	43.7133	17.8816	98.7367	78.499	75.3483	64.7789	60.8628	67.992		Nebl	Group3
1700025O08Rik	NA	NA	NA	NA	NA	NA	NA		Kcnd3	cluster1	154.493	124.737	159.906	112.009	178.052	116.23	309.009	206.191	237.096	213.497	236.996	257.187		Vash1	Group2
1700026D11Rik	NA	NA	NA	NA	NA	NA	NA		Kcnh2	cluster1	357.205	174.854	315.888	305.066	382.758	281.635	493.683	488.787	486.248	558.376	493.358	490.725		Iqgap3	Group2
1700026F02Rik	NA	NA	NA	NA	NA	NA	NA		Kcnq3	cluster1	36.4093	20.0469	36.2977	21.8554	34.1177	32.4103	100.565	138.158	91.4226	81.2017	84.8391	67.0066		Rock2	Group3
1700026J12Rik	NA	NA	NA	NA	NA	NA	NA		Kctd10	cluster1	1738.79	1319.76	1916.91	1579.97	1757.06	1624.99	2546.13	2455.45	2046.46	2014.53	2424.37	2116.62		Tnmd	Group2
1700026J14Rik	NA	NA	NA	NA	NA	NA	NA		Kif1a	cluster1	79.7068	56.7997	86.3297	73.7621	115.147	75.9966	169.132	125.598	119.553	102.186	107.893	124.159		Uhrf1	Group2
1700027A15Rik	NA	NA	NA	NA	NA	NA	NA		Kif1c	cluster1	1569.54	1296.37	1846.28	1773.93	1671.77	1605.99	2514.13	2462.77	2218.25	2072.01	2542.41	2141.26		H3c3	Group2
1700027F06Rik	NA	NA	NA	NA	NA	NA	NA		Klhl30	cluster1	136.781	94.6661	139.305	132.043	166.324	125.171	224.9	225.03	161.748	154.192	200.11	183.283		Gm13889	Group3
1700027F09Rik	NA	NA	NA	NA	NA	NA	NA		Ktn1	cluster1	805.924	671.572	799.531	734.889	786.839	753.261	1001.08	924.195	1029.76	868.585	953.518	936.122		Ccdc3	Group3
1700027H10Rik	NA	NA	NA	NA	NA	NA	NA		Lepr	cluster1	65.9303	41.2076	87.3107	76.4941	52.2427	45.8215	128.906	142.345	116.539	120.434	111.582	106.422		Sema3a	Group3
1700027I24Rik	-0.966217	0	0	1.02002	1.09116	0	NA		Lhfp	cluster1	1888.36	1620.46	1979.7	1709.28	1931.91	1814.98	2375.17	2623.96	2041.44	2174.2	2374.57	2181.66		Ppt1	Group3
1700027J07Rik	0.957358	1.0156	1.08673	0	0	0	NA		Limch1	cluster1	2183.57	1766.36	2958.75	1859.53	2599.34	2648.71	3580.12	3402.67	3167.64	2714.33	3559.55	2930.55		Foxc1	Group3
1700028B04Rik	NA	NA	NA	NA	NA	NA	NA		Lims2	cluster1	594.357	611.432	925.101	665.681	750.589	686.205	1160.16	1212.02	927.287	916.941	1328.84	917.4		Igf2	Group1
1700028D13Rik	NA	NA	NA	NA	NA	NA	NA		Lmcd1	cluster1	1479.99	1327.55	1886.5	1625.5	1759.19	1523.29	3123.92	3447.67	2107.74	2116.72	2706.55	2595.52		Dgkg	Group3
1700028E10Rik	0.0180593	-0.0813288	0.70016	-0.0993881	0.6821	0.781488	0.999861		Lmod1	cluster1	2643.12	1503.52	2822.39	2352.19	2413.83	2381.6	3423.79	3490.59	3161.62	3086.58	4075.96	3165.08		Col4a4	Group2
1700028I16Rik	NA	NA	NA	NA	NA	NA	NA		Lncpint	cluster1	63.9623	53.4585	74.5575	47.3535	73.5663	77.1142	94.1655	99.432	109.506	93.0627	113.426	107.408		Maged2	Group1
1700028J19Rik	-0.0414483	0.102759	2.00424	0.144207	2.04569	1.90148	NA		Lnpep	cluster1	2473.86	2547.07	3019.58	2249.29	2834.97	2753.76	4082.03	4051.59	3832.72	3453.35	3720.93	3278.4		Pfdn5	Group3
1700028K03Rik	0	0	-0.836796	0	-0.832366	-0.890603	NA		Lrch1	cluster1	167.286	174.854	208.957	173.022	155.662	203.403	322.723	274.223	258.194	260.94	319.069	261.129		Mup17	Group3
1700028M03Rik	NA	NA	NA	NA	NA	NA	NA		Lrrc14b	cluster1	17.7126	11.1372	27.4685	11.8384	19.1912	12.2936	32.9122	51.286	37.1718	22.8095	38.7309	18.7224		Plat	Group3
1700028P14Rik	NA	NA	NA	NA	NA	NA	NA		Lrrfip1	cluster1	2259.34	2257.51	2550.65	2197.38	2354.12	2208.37	3309.51	3523.03	2590.98	2350.29	3471.95	2772.89		C430049B03Rik	Group1
1700028P15Rik	NA	NA	NA	NA	NA	NA	NA		Lynx1	cluster1	550.075	393.143	573.896	502.675	521.361	482.802	807.264	782.896	654.024	715.305	845.624	736.088		Prss35	Group1
1700029B22Rik	NA	NA	NA	NA	NA	NA	NA		Maf1	cluster1	256.833	206.038	273.704	216.733	244.155	263.753	340.093	369.469	326.509	343.054	344.889	306.457		Sorbs2	Group3
1700029F12Rik	NA	NA	NA	NA	NA	NA	NA		Mafk	cluster1	278.482	317.41	412.028	336.028	382.758	343.103	660.073	696.024	427.979	476.262	613.239	443.426		Kcnc4	Group3
1700029H14Rik	-0.00442929	-1.84755	-0.751809	-1.84312	-0.74738	1.09574	NA		Magi1	cluster1	205.663	158.148	200.128	203.074	132.206	155.346	266.955	297.249	212.985	201.636	264.661	222.699		Fndc1	Group1
1700029I15Rik	0	-0.90798	-0.836805	-0.90355	-0.832376	0.0711746	NA		Mamdc2	cluster1	42.3135	52.3448	37.2787	25.498	50.1104	39.1159	84.109	71.1724	61.2833	82.1141	76.5396	77.8459		Synpo2	Group3
1700029J03Rik	NA	NA	NA	NA	NA	NA	NA		Maoa	cluster1	218.456	151.466	170.697	187.593	162.059	157.581	269.697	274.223	231.068	227.182	237.918	234.523		Camk2g	Group3
1700029J07Rik	-0.0221167	-0.520698	-0.0837628	-0.498581	-0.061646	0.436935	0.716567		Map1a	cluster1	810.845	774.035	1137.98	928.857	1169.6	1027.07	1723.32	1521.83	1226.67	951.611	1535.4	1318.45		Samd4	Group3
1700029M03Rik	NA	NA	NA	NA	NA	NA	NA		Map1lc3b	cluster1	900.392	811.901	962.38	895.163	937.17	917.548	1134.56	1042.47	1103.1	1112.19	1183.14	1092.8		Col11a1	Group1
1700029M20Rik	-1.97066	0	0	2.02447	2.09559	0	NA		Map7d1	cluster1	422.151	341.912	451.269	438.02	400.883	355.396	578.707	548.446	521.41	468.963	523.789	516.345		Tacc1	Group3
1700029N11Rik	NA	NA	NA	NA	NA	NA	NA		Map7d2	cluster1	23.6168	18.9332	37.2787	20.9448	31.9853	39.1159	71.3098	51.286	53.2462	48.3561	63.6293	60.1089		Igf2bp3	Group2
1700029P11Rik	NA	NA	NA	NA	NA	NA	NA		Marveld1	cluster1	1021.43	823.038	1160.55	945.248	967.023	1046.07	1573.39	1455.89	1358.28	1248.13	1581.51	1344.07		Nuf2	Group1
1700030A11Rik	NA	NA	NA	NA	NA	NA	NA		Mbnl1	cluster1	4972.33	4885.88	5382.85	4759.93	5903.43	5387.94	8269.2	7958.75	6974.24	6727.88	6617.45	7021.9		Lmcd1	Group3
1700030C10Rik	0.111164	0.134792	-0.446697	0.0236276	-0.557861	-0.581488	0.999861		Mcam	cluster1	3804.28	2979.2	4426.36	3897.56	3681.51	3206.39	6387.71	7108.87	5109.62	5452.38	7206.71	5843.37		Mest	Group2
1700030C12Rik	-0.966217	0	0	1.02002	1.09116	0	NA		Mertk	cluster1	574.676	592.498	826.999	564.599	668.493	771.142	1025.76	989.087	808.739	759.099	1011.61	836.598		Tmem119	Group1
1700030C14Rik	NA	NA	NA	NA	NA	NA	NA		Mesd	cluster1	366.061	333.002	362.977	397.951	356.103	371.042	439.744	433.314	458.118	432.468	493.358	445.397		Osbpl3	Group3
1700030F04Rik	NA	NA	NA	NA	NA	NA	NA		Mfge8	cluster1	2082.22	1701.76	2452.55	2153.67	2193.13	1873.09	3313.16	3323.12	2672.35	2879.47	3148.27	2977.85		Ptprz1	Group3
1700030J22Rik	-0.507207	-0.562521	-0.0417866	-0.0553146	0.46542	0.520735	0.999861		Mgp	cluster1	6498.57	5374.81	6335.42	5666.03	5394.86	6501.07	9722.82	9071.34	8780.59	8886.57	8668.34	8765.06		Mturn	Group3
1700030K09Rik	0.0402181	0.056973	0.363735	0.016755	0.323517	0.306762	0.997956		Mical2	cluster1	1969.05	1867.71	2587.93	1983.38	2386.11	2243.02	3108.38	2903.42	2538.74	2383.13	2984.12	2699.97		Arsi	Group1
1700030L20Rik	NA	NA	NA	NA	NA	NA	NA		Mitf	cluster1	123.988	141.442	157.944	130.222	150.331	128.524	222.158	206.191	191.887	166.053	202.876	190.181		Gabra3	Group3
1700030M09Rik	NA	NA	NA	NA	NA	NA	NA		Mmp3	cluster1	179.094	196.015	203.071	185.771	141.802	151.993	285.239	296.203	318.472	396.885	455.549	372.478		Anxa7	Group3
1700030N03Rik	NA	NA	NA	NA	NA	NA	NA		Mob2	cluster1	405.422	354.163	434.592	336.028	419.008	353.161	637.217	613.339	448.071	519.144	688.856	531.126		Lum	Group1
1700030O20Rik	NA	NA	NA	NA	NA	NA	NA		Mpv17l	cluster1	111.196	106.917	109.874	78.3154	115.147	83.8198	148.105	137.112	167.776	151.455	130.947	130.072		Gpnmb	Group3
1700031A10Rik	NA	NA	NA	NA	NA	NA	NA		Msrb3	cluster1	3056.41	2571.58	3115.72	2619.01	2831.77	2835.35	3694.4	4048.45	3191.76	3114.86	3613.04	3356.24		H2bc3	Group2
1700031F05Rik	NA	NA	NA	NA	NA	NA	NA		Mturn	cluster1	168.27	135.874	228.578	139.328	184.449	187.756	334.608	292.016	266.231	324.807	302.47	297.588		Meg3	Group1
1700031L13Rik	NA	NA	NA	NA	NA	NA	NA		Mtus2	cluster1	574.676	564.655	735.765	554.582	700.479	749.908	1070.56	1013.16	801.706	666.949	956.284	794.226		Marcks	Group1
1700031M16Rik	NA	NA	NA	NA	NA	NA	NA		Muc5b	cluster1	3.93614	1.11372	2.94306	2.73193	3.19853	5.58799	0.914228	12.5598	12.0557	0	0	0		Susd5	Group3
1700031P21Rik	NA	NA	NA	NA	NA	NA	NA		Mup11	cluster1	13.7765	11.1372	26.4875	27.3193	3.19853	0	177.36	103.619	442.044	339.405	11.9881	71.9336		Mylip	Group3
1700034E13Rik	2.79801	0.925712	2.92737	-1.8723	0	2.00166	NA		Mup17	cluster1	3.93614	7.79603	11.7722	4.55322	0	1.1176	74.9667	104.665	212.985	102.186	10.1438	55.1819		Ecm2	Group3
1700034G24Rik	NA	NA	NA	NA	NA	NA	NA		Mup21	cluster1	3.93614	0	3.92408	1.82129	0	1.1176	16.4561	9.41988	69.3205	57.4799	1.84433	7.88313		Brca1	Group1
1700034H15Rik	-0.527437	-0.92707	-1.18838	-0.399634	-0.660948	-0.261315	NA		Mup7	cluster1	13.7765	3.34116	58.8612	30.9619	15.9927	3.35279	838.347	517.047	2305.66	1801.95	33.1979	413.865		P4ha2	Group1
1700034I23Rik	-0.777861	-1.34924	-2.00764	-0.571383	-1.22978	-0.658401	NA		Mustn1	cluster1	410.342	257.269	448.326	369.721	436.067	326.339	762.466	626.945	662.061	723.517	712.833	755.795		Itgb1	Group3
1700034J05Rik	NA	NA	NA	NA	NA	NA	NA		Mvp	cluster1	297.178	253.928	311.964	382.47	310.258	326.339	416.888	387.262	352.63	418.782	473.07	409.923		Impact	Group3
1700034K08Rik	NA	NA	NA	NA	NA	NA	NA		Myh11	cluster1	44245.2	33947.3	52035.2	43086.2	50223.4	39960.8	62948.3	61905.3	54506	53361.4	68183	57860.2		Mfge8	Group3
1700034P13Rik	-0.00442926	-0.864942	1.08671	-0.860513	1.09114	1.95165	NA		Myl12b	cluster1	348.348	382.006	335.509	387.024	366.765	364.337	478.141	482.507	428.983	443.416	436.184	459.193		Kntc1	Group1
1700036G14Rik	-2.43098	-2.79508	0	-0.364098	2.55592	2.92002	NA		Myl9	cluster1	17329.8	14015	17530.8	16153	17404.3	14051.6	21410.3	21879.2	18246.4	18801.4	21942.9	19034.8		Pmp22	Group1
1700037C18Rik	0.227927	0.35804	-0.352508	0.130112	-0.580435	-0.710547	0.999451		Mylip	cluster1	116.116	101.348	112.817	82.8686	109.816	120.701	180.103	154.905	177.822	181.563	169.678	184.268		Spc25	Group2
1700037H04Rik	-0.566202	0.625857	-0.159052	1.19206	0.40715	-0.784909	0.0544009		Mylk	cluster1	7413.72	5760.15	9300.06	6970.07	8221.3	7533.73	11821.9	11882.7	10086.6	9967.74	12661.3	10153.5		Slc6a6	Group3
1700039E22Rik	NA	NA	NA	NA	NA	NA	NA		Mylk2	cluster1	235.184	98.0073	230.54	165.737	170.588	131.877	325.465	363.189	319.477	279.188	327.368	341.931		N4bp2	Group1
1700039M10Rik	0	-1.7676	0	-1.76317	0	1.89253	NA		Myo1d	cluster1	565.82	600.294	793.645	632.897	703.677	725.321	1006.57	925.241	860.98	760.012	1019.91	872.072		Angptl2	Group2
1700040D17Rik	0.957358	1.0156	1.08673	0	0	0	NA		Myoc	cluster1	8.85631	1.11372	11.7722	2.73193	8.52942	3.35279	21.0273	31.3996	27.1254	49.2685	17.5211	40.4011		Trim47	Group3
1700040K01Rik	NA	NA	NA	NA	NA	NA	NA		Myrip	cluster1	55.1059	46.7762	71.6144	56.4599	49.0442	78.2318	98.7367	114.085	69.3205	83.9389	137.402	92.6268		Nnat	Group1
1700041A01Rik	NA	NA	NA	NA	NA	NA	NA		Napepld	cluster1	571.724	550.177	745.575	567.331	667.427	746.555	861.203	864.535	837.873	763.661	936.919	776.489		Spag5	Group2
1700041C23Rik	NA	NA	NA	NA	NA	NA	NA		Nbl1	cluster1	308.003	296.249	312.945	279.568	281.471	289.458	465.342	357.955	365.691	471.7	432.495	492.696		B4galt1	Group1
1700041M19Rik	NA	NA	NA	NA	NA	NA	NA		Ncs1	cluster1	93.4833	114.713	122.627	92.8857	100.221	96.1134	149.019	169.558	125.581	125.908	171.523	159.633		Cirbp	Group3
1700042G07Rik	NA	NA	NA	NA	NA	NA	NA		Ndp	cluster1	3.93614	5.56859	10.7912	5.46386	8.52942	13.4112	21.9415	23.0264	30.1393	25.5466	12.9103	32.5179		Kcne4	Group2
1700042G15Rik	NA	NA	NA	NA	NA	NA	NA		Ndrg1	cluster1	254.865	171.513	223.672	262.265	226.03	216.814	377.576	391.448	337.561	392.323	465.693	397.113		S1pr2	Group2
1700042O10Rik	NA	NA	NA	NA	NA	NA	NA		Nebl	cluster1	92.4993	83.5289	95.1589	78.3154	99.1545	86.055	160.904	146.531	171.794	175.177	131.869	146.823		Mrc2	Group1
1700044C05Rik	NA	NA	NA	NA	NA	NA	NA		Nek7	cluster1	800.02	823.038	781.872	678.43	784.707	787.906	979.139	949.314	958.431	955.261	891.733	869.115		Peg13	Group3
1700044K03Rik	NA	NA	NA	NA	NA	NA	NA		Nek9	cluster1	823.637	750.646	905.481	811.384	867.869	873.961	1235.12	1148.18	1117.16	1088.47	1099.22	1175.57		Kif1c	Group3
1700045H11Rik	NA	NA	NA	NA	NA	NA	NA		Ngef	cluster1	75.7707	52.3448	96.1399	77.4047	83.1619	67.0559	108.793	109.899	131.608	166.965	108.815	147.809		Tmtc1	Group3
1700046C09Rik	NA	NA	NA	NA	NA	NA	NA		Niban1	cluster1	2063.52	1876.62	2487.87	2091.75	2236.84	2291.08	3004.15	2925.4	2664.32	2646.81	2898.36	2855.67		Ccna2	Group1
1700047A11Rik	NA	NA	NA	NA	NA	NA	NA		Nkd1	cluster1	199.759	110.258	206.014	187.593	205.772	173.228	307.181	312.949	268.24	256.378	331.057	266.056		Ckap2	Group1
1700047E10Rik	NA	NA	NA	NA	NA	NA	NA		Nop53	cluster1	304.067	299.59	337.471	354.24	356.103	343.103	499.169	436.454	411.904	429.73	512.723	415.835		Plcb4	Group3
1700047G03Rik	NA	NA	NA	NA	NA	NA	NA		Nos3	cluster1	210.583	207.152	240.35	199.431	226.03	201.168	293.467	324.462	285.319	230.832	287.715	288.72		Rassf4	Group1
1700047L14Rik	NA	NA	NA	NA	NA	NA	NA		Nox4	cluster1	999.779	851.995	1381.28	791.349	1137.61	1142.18	3568.23	3632.93	3164.63	2821.08	3222.04	2619.17		Aurkb	Group2
1700047M11Rik	1.79825	0.0076732	1.9276	-1.79058	0	1.91993	NA		Noxo1	cluster1	27.553	16.7058	37.2787	26.4087	39.4486	35.7631	57.5964	49.1927	53.2462	61.1294	67.318	57.1527		Cast	Group3
1700048F04Rik	NA	NA	NA	NA	NA	NA	NA		Npas4	cluster1	10.8244	24.5018	34.3357	20.0342	24.5221	16.764	55.7679	56.5193	42.1951	23.7219	27.6649	27.591		Sync	Group3
1700048M11Rik	NA	NA	NA	NA	NA	NA	NA		Nptn	cluster1	1571.5	1560.32	1633.4	1453.39	1637.65	1506.52	2084.44	2015.85	1954.03	1984.42	1869.23	1825.93		Crim1	Group3
1700048O14Rik	NA	NA	NA	NA	NA	NA	NA		Npy1r	cluster1	45.2656	152.579	139.305	98.3495	154.596	151.993	358.378	280.503	225.04	159.666	330.135	176.385		Tm4sf1	Group3
1700048O20Rik	-0.268391	-0.0370791	-0.0873464	0.231312	0.181045	-0.0502672	0.999861		Nqo1	cluster1	131.861	91.3249	134.4	122.937	123.677	110.642	153.59	176.884	178.827	161.491	183.511	151.75		Tmem26	Group1
1700049E15Rik	1.80469	-0.542584	1.93406	-2.34728	0	2.47665	NA		Nr3c2	cluster1	226.328	145.897	197.185	174.844	236.691	178.816	351.064	304.576	363.681	351.266	245.296	347.843		Lynx1	Group3
1700049E17Rik1	NA	NA	NA	NA	NA	NA	NA		Ntn1	cluster1	1276.29	1151.59	1491.15	1233.01	1359.38	1267.36	1699.55	1649.53	1571.26	1468.02	1617.48	1750.06		Fzd7	Group3
1700049E17Rik2	NA	NA	NA	NA	NA	NA	NA		Ntn4	cluster1	110.212	113.599	166.773	122.026	149.265	154.228	279.754	286.783	222.026	204.373	209.331	236.494		Rftn2	Group3
1700049E22Rik	NA	NA	NA	NA	NA	NA	NA		Nuak1	cluster1	368.029	406.507	314.907	316.904	355.037	368.807	568.65	532.746	467.16	421.519	421.429	521.272		Pawr	Group3
1700049L16Rik	NA	NA	NA	NA	NA	NA	NA		Nudt4	cluster1	1188.71	1461.2	1814.89	1272.17	1571.55	1727.81	2217	2204.25	1893.75	1793.74	1857.24	1990.49		Lrch1	Group3
1700051A21Rik	NA	NA	NA	NA	NA	NA	NA		Ogn	cluster1	6540.88	5695.56	6574.79	5681.51	6535.67	6428.42	9861.78	9630.25	9350.23	7629.31	9145.1	7576.68		Neurl1b	Group1
1700052I22Rik	NA	NA	NA	NA	NA	NA	NA		Osbpl3	cluster1	897.44	778.489	1077.16	901.537	1068.31	869.491	1578.87	1320.88	1421.57	1208.9	1229.24	1330.28		Rab3d	Group3
1700052K11Rik	-0.392542	-0.419724	-0.374756	-0.027182	0.0177857	0.0449678	0.974466		Otud1	cluster1	262.737	255.042	208.957	226.75	279.339	202.285	305.352	293.063	299.384	202.548	165.99	222.699		H2ac4	Group2
1700054A03Rik	NA	NA	NA	NA	NA	NA	NA		Oxct1	cluster1	3148.91	2850.01	3104.93	2767.45	3100.45	3215.33	4165.22	4037.99	3815.64	3801.88	3787.33	3879.49		H3c4	Group2
1700054K19Rik	NA	NA	NA	NA	NA	NA	NA		P3h2	cluster1	91.5152	115.827	182.47	93.7963	114.081	101.701	308.095	326.556	222.026	216.234	309.847	267.041		Tceal6	Group3
1700054M17Rik	NA	NA	NA	NA	NA	NA	NA		Pacsin2	cluster1	701.617	659.322	748.518	703.017	736.729	710.792	963.597	845.696	890.115	866.76	1001.47	865.174		Sdc1	Group2
1700055C04Rik	NA	NA	NA	NA	NA	NA	NA		Pam	cluster1	12962.7	12024.8	13266.3	11522.4	14156.7	12380.7	16820	17761.7	15487.6	14655.5	15297.8	15608.6		Anxa11	Group3
1700055D16Rik	0.383913	0.0961509	0.6903	-0.287762	0.306386	0.594149	0.997171		Pawr	cluster1	279.466	302.932	331.585	284.121	323.052	289.458	586.935	439.594	430.992	377.725	459.238	396.127		Id1	Group3
1700055D18Rik	-0.206711	0.465215	0.399312	0.671926	0.606023	-0.0659032	0.999861		Pbxip1	cluster1	2727.74	2061.49	3078.44	2749.23	3079.12	2559.3	4416.64	4106.02	3659.92	3538.21	4138.67	3634.12		Zfp365	Group3
1700056E22Rik	0.349268	3.85776	1.17879	3.50849	0.829524	-2.67897	0.484092		Pcgf5	cluster1	246.009	478.899	381.617	310.53	363.567	393.394	682.014	639.505	451.085	401.447	555.143	456.236		Morf4l2	Group2
1700057G04Rik	NA	NA	NA	NA	NA	NA	NA		Pcif1	cluster1	138.749	138.101	155.001	159.363	151.397	163.169	225.814	205.144	175.813	173.352	221.319	207.918		Calm2	Group3
1700057H15Rik	NA	NA	NA	NA	NA	NA	NA		Pcp4l1	cluster1	218.456	209.379	249.179	226.75	248.419	215.696	436.087	397.728	381.765	399.622	379.009	381.347		Adcy7	Group1
1700057H21Rik	NA	NA	NA	NA	NA	NA	NA		Pde3a	cluster1	4303.18	4347.96	5153.3	3806.49	5215.74	4819.08	6298.12	5564.01	6054.99	5548.18	5734.94	5623.63		Marveld1	Group3
1700060C16Rik	NA	NA	NA	NA	NA	NA	NA		Pde5a	cluster1	1507.54	1773.04	1621.63	1521.69	1762.39	1768.04	2797.54	2233.56	2540.75	2229.85	2200.28	2356.07		Pcdh18	Group1
1700060C20Rik	NA	NA	NA	NA	NA	NA	NA		Pdlim3	cluster1	848.238	791.854	1002.6	782.243	1011.8	873.961	1885.14	1644.29	1427.6	1259.08	1588.89	1399.26		Gars	Group1
1700061F12Rik	NA	NA	NA	NA	NA	NA	NA		Pdlim7	cluster1	1191.67	889.861	1180.17	1233.01	1147.21	1057.25	1647.44	1758.38	1407.51	1270.03	1804.67	1474.15		Pbk	Group2
1700061I17Rik	-0.00442926	1.0156	1.08672	1.02002	1.09115	0	NA		Pdzrn3	cluster1	528.427	415.417	614.118	528.173	611.986	614.679	778.008	674.045	762.525	804.718	815.193	723.277		Dock10	Group3
1700061J23Rik	NA	NA	NA	NA	NA	NA	NA		Pdzrn4	cluster1	8.85631	10.0235	9.81019	2.73193	4.26471	7.82318	24.6842	21.9797	19.0882	25.5466	13.8325	23.6494		Abca8a	Group3
1700061N14Rik	0	0	-0.836796	0	-0.832366	-0.890603	NA		Pecam1	cluster1	2283.94	2260.85	2397.61	1989.76	2372.25	2419.6	3019.7	3085.53	3021.97	2398.64	3115.99	2642.82		Htra3	Group2
1700063A18Rik	NA	NA	NA	NA	NA	NA	NA		Peg13	cluster1	315.875	296.249	452.25	407.058	455.258	397.865	689.328	574.612	577.671	529.18	686.09	601.089		Kif22	Group1
1700063D05Rik	0.957358	1.0156	1.08673	0	0	0	NA		Peli3	cluster1	22.6328	14.4783	30.4116	20.0342	21.3236	26.8223	54.8537	41.8661	45.209	59.3046	35.9644	34.4887		Ankrd1	Group3
1700063H04Rik	NA	NA	NA	NA	NA	NA	NA		Perp	cluster1	239.12	241.677	314.907	266.819	237.758	261.518	425.116	406.101	427.979	441.591	485.98	415.835		H3c15	Group2
1700063O14Rik	NA	NA	NA	NA	NA	NA	NA		Pfdn5	cluster1	524.491	478.899	530.732	524.531	505.368	492.861	707.613	700.211	652.014	617.681	645.515	627.694		Cyb5r3	Group3
1700064J06Rik	NA	NA	NA	NA	NA	NA	NA		Pgm5	cluster1	2864.53	2280.9	3107.87	2509.73	3124.97	2726.94	5722.16	4991.49	4851.43	4363.91	5091.27	4757.47		Cerk	Group2
1700064M15Rik	NA	NA	NA	NA	NA	NA	NA		Phyhd1	cluster1	125.956	154.807	174.621	139.328	130.074	98.3486	202.044	196.771	178.827	170.615	171.523	166.531		Mme	Group1
1700065D16Rik	0	0	-0.836796	0	-0.832366	-0.890603	NA		Pik3ip1	cluster1	117.1	77.9603	179.527	103.813	149.265	143.053	191.074	182.118	248.147	263.678	167.834	213.83		Cdc42ep3	Group3
1700065I16Rik	NA	NA	NA	NA	NA	NA	NA		Pink1	cluster1	693.744	601.408	756.366	775.868	670.626	675.029	1179.35	1070.73	1058.9	1018.21	1066.02	1043.53		Cap1	Group3
1700065J11Rik	NA	NA	NA	NA	NA	NA	NA		Pitpnm1	cluster1	125.956	108.031	153.039	142.971	164.191	150.876	181.017	205.144	169.785	179.739	190.888	179.341		Rnf144a	Group2
1700065J18Rik	NA	NA	NA	NA	NA	NA	NA		Pkp4	cluster1	2057.62	1796.43	2368.18	2004.33	2402.1	2155.85	3351.56	3345.1	2930.55	2813.78	3140.89	2942.38		Dgkb	Group3
1700065L07Rik	NA	NA	NA	NA	NA	NA	NA		Pla2g4a	cluster1	226.328	292.908	326.679	234.035	280.405	327.456	433.344	431.221	376.742	340.317	384.542	375.434		Tuba1a	Group2
1700065O20Rik	NA	NA	NA	NA	NA	NA	NA		Plaat1	cluster1	22.6328	8.90975	10.7912	8.19579	20.2574	14.5288	50.2826	43.9594	45.209	35.5828	21.2098	29.5618		Atp1b1	Group1
1700066B17Rik	-1.84423	0	0	1.89803	1.96916	0	NA		Plat	cluster1	465.448	445.488	487.567	438.93	488.309	471.626	682.929	635.318	569.633	661.475	646.437	602.074		Cercam	Group1
1700066B19Rik	-0.00409618	-1.29391	0.992559	-1.28982	0.996655	2.28647	NA		Plcb1	cluster1	498.906	423.213	505.225	422.539	435.001	476.097	602.477	692.884	556.573	519.144	651.048	557.732		Pbxip1	Group3
1700066C05Rik	NA	NA	NA	NA	NA	NA	NA		Plcb4	cluster1	2600.8	2176.21	2893.03	2473.31	2941.58	2453.13	3802.28	3627.7	3605.67	3280.91	3646.24	3239.97		Lman1	Group2
1700066J03Rik	NA	NA	NA	NA	NA	NA	NA		Plcd1	cluster1	282.418	220.516	293.325	250.427	269.743	249.224	353.806	348.535	304.407	319.333	361.488	365.58		Gas6	Group3
1700066M21Rik	0.113544	0.0734852	0.179809	-0.040059	0.0662646	0.106324	0.999861		Plekhg3	cluster1	834.461	796.309	1173.3	856.916	1139.74	918.665	1433.51	1432.87	1281.93	1133.17	1382.32	1369.69		Itga5	Group3
1700066N21Rik	NA	NA	NA	NA	NA	NA	NA		Plekho1	cluster1	242.073	277.316	354.148	275.925	332.647	310.692	506.483	532.746	375.737	383.199	588.341	369.522		Sphkap	Group3
1700066O22Rik	-1.82601	-0.89605	-1.33308	0.929958	0.492924	-0.437034	NA		Pls3	cluster1	7106.7	6167.77	7247.77	6233.36	6987.73	6832.99	9308.67	9819.7	8013.04	7545.37	8678.49	7762.92		Fmo2	Group3
1700067G17Rik	NA	NA	NA	NA	NA	NA	NA		Poglut1	cluster1	299.147	321.865	324.717	320.547	359.302	255.93	400.432	431.221	384.779	399.622	407.596	374.449		Nr3c2	Group3
1700067K01Rik	0.842971	-1.0696	0.109317	-1.91257	-0.733654	1.17892	NA		Ppef1	cluster1	133.829	114.713	104.969	118.384	116.213	108.407	223.986	225.03	206.957	166.053	268.35	197.078		Sema3e	Group3
1700067P10Rik	NA	NA	NA	NA	NA	NA	NA		Ppl	cluster1	38.3774	41.2076	49.051	30.0512	41.5809	42.4687	89.5944	60.7059	80.3716	69.3408	51.6412	66.0212		Cacnb2	Group3
1700069L16Rik	0	0	-0.836796	0	-0.832366	-0.890603	NA		Ppp1cb	cluster1	2467.96	2439.04	2589.89	2205.58	2758.2	2719.12	3388.13	3550.25	3091.29	3030.92	3125.21	3044.86		Mis18bp1	Group2
1700069P05Rik	NA	NA	NA	NA	NA	NA	NA		Ppp1r12a	cluster1	5840.25	5798.02	6514.95	5776.21	6897.1	5944.5	8890.87	8229.83	8471.16	7456.87	7984.1	7597.37		Aacs	Group1
1700071K01Rik	NA	NA	NA	NA	NA	NA	NA		Ppp1r12c	cluster1	732.122	701.643	994.754	829.596	884.928	729.791	1273.52	1242.38	1043.83	989.019	1297.48	1040.57		Ephb1	Group1
1700071M16Rik	NA	NA	NA	NA	NA	NA	NA		Ppp1r14a	cluster1	473.321	296.249	432.63	442.573	315.589	312.927	565.907	564.146	481.225	457.102	628.916	507.477		Tanc2	Group1
1700072B07Rik	NA	NA	NA	NA	NA	NA	NA		Ppp1r15a	cluster1	139.733	83.5289	124.589	122.937	103.419	111.76	164.561	181.071	193.896	147.805	197.343	150.765		Melk	Group2
1700072I22Rik	NA	NA	NA	NA	NA	NA	NA		Ppt1	cluster1	574.676	535.699	511.111	496.301	540.552	508.507	692.985	721.144	673.112	677.898	658.425	690.76		Pam	Group3
1700072O05Rik	NA	NA	NA	NA	NA	NA	NA		Prelp	cluster1	826.589	590.271	1301.81	884.235	957.428	1009.19	1466.42	1512.41	1530.07	1272.77	1675.57	1532.28		Crip2	Group3
1700073E17Rik	NA	NA	NA	NA	NA	NA	NA		Prnp	cluster1	271.594	413.19	279.591	308.708	347.574	425.805	427.859	417.615	409.895	498.159	486.903	460.178		Des	Group3
1700074H08Rik	NA	NA	NA	NA	NA	NA	NA		Prr15	cluster1	55.1059	30.0704	45.1269	26.4087	29.853	26.8223	54.8537	76.4057	59.274	78.4646	50.719	68.9774		Steap4	Group1
1700074P13Rik	NA	NA	NA	NA	NA	NA	NA		Prss23	cluster1	800.02	895.43	987.887	759.477	978.751	782.318	1468.25	1358.56	1271.88	1447.95	1234.78	1511.59		Bub1	Group2
1700080G11Rik	NA	NA	NA	NA	NA	NA	NA		Ptgis	cluster1	1606.93	1374.33	1945.36	1704.73	1652.58	1607.11	2678.69	2877.25	1925.9	1978.04	2902.05	2128.45		Rras	Group3
1700080N15Rik	NA	NA	NA	NA	NA	NA	NA		Ptgs2	cluster1	25.5849	42.3213	53.9561	41.8896	60.7721	44.7039	126.164	120.365	138.641	64.7789	89.4499	50.255		Bmp6	Group3
1700080O16Rik	NA	NA	NA	NA	NA	NA	NA		Ptprz1	cluster1	1363.87	1680.6	1511.75	1167.45	1448.94	1370.17	2643.95	3087.63	1889.74	1726.22	2382.87	2049.61		Myoc	Group3
1700081H04Rik	NA	NA	NA	NA	NA	NA	NA		Pygm	cluster1	344.412	278.43	344.338	323.279	331.581	306.222	454.372	512.86	398.844	401.447	475.837	408.938		Cd93	Group1
1700083H02Rik	NA	NA	NA	NA	NA	NA	NA		Rab3d	cluster1	233.216	211.607	264.875	214.001	220.699	239.166	319.98	312.949	301.393	309.296	354.111	345.872		Adamts4	Group1
1700084D21Rik	NA	NA	NA	NA	NA	NA	NA		Rarg	cluster1	226.328	208.265	204.052	207.627	201.508	200.05	284.325	264.803	246.138	276.451	277.571	282.807		Vldlr	Group3
1700084E18Rik	0.430618	1.03206	0.577386	0.601445	0.146768	-0.454677	NA		Rasal2	cluster1	331.62	364.186	407.123	338.759	416.876	363.219	674.701	638.458	603.791	539.216	652.892	556.746		Adh7	Group3
1700084F23Rik	NA	NA	NA	NA	NA	NA	NA		Rasl12	cluster1	1456.37	1249.59	1657.92	1361.41	1524.63	1509.87	2326.71	2419.86	1717.94	1567.47	2269.45	1781.59		Crebrf	Group3
1700084J12Rik	0	0	-0.836796	0	-0.832366	-0.890603	NA		Rbp1	cluster1	726.218	573.565	657.283	611.042	632.243	512.977	832.862	881.282	748.46	743.589	989.482	764.664		Ldha	Group1
1700084M14Rik	NA	NA	NA	NA	NA	NA	NA		Rbpms	cluster1	788.212	628.137	1069.31	746.728	949.964	904.137	1287.23	1270.64	1278.91	1050.15	1229.24	1084.92		Aifm2	Group1
1700085C21Rik	NA	NA	NA	NA	NA	NA	NA		Rbpms2	cluster1	195.823	180.422	227.597	255.891	194.044	212.344	332.779	301.436	255.18	271.889	308.925	275.91		Bpifa1	Group4
1700086L19Rik	NA	NA	NA	NA	NA	NA	NA		Rcan2	cluster1	1438.66	1377.67	1492.13	1323.17	1371.1	1394.76	2483.96	2616.63	1953.03	1811.07	2257.46	2088.04		Dnmt3a	Group2
1700086O06Rik	-0.114846	0.221323	0.155216	0.336169	0.270062	-0.0661068	0.999861		Retn	cluster1	19.6807	18.9332	24.5255	20.9448	28.7868	27.9399	44.7972	46.0527	59.274	48.3561	40.5752	31.5325		Lrrn1	Group1
1700088E04Rik	-0.453117	0.118678	0.645002	0.571796	1.09812	0.526323	0.914723		Rftn2	cluster1	269.626	246.132	335.509	235.857	309.192	292.811	470.828	463.667	422.955	363.127	458.316	392.186		Ecm1	Group3
1700091H14Rik	NA	NA	NA	NA	NA	NA	NA		Rgs3	cluster1	362.125	334.116	371.806	335.117	319.853	356.514	456.2	460.527	419.941	414.22	440.794	438.499		Ephb2	Group1
1700092C02Rik	NA	NA	NA	NA	NA	NA	NA		Rgs5	cluster1	2210.14	3025.97	1854.13	2048.04	2640.92	2669.94	5823.63	3860.06	5728.48	5456.94	2637.39	5523.12		Fap	Group1
1700092C10Rik	NA	NA	NA	NA	NA	NA	NA		Rgs7bp	cluster1	296.194	358.617	385.541	295.049	394.486	338.632	554.937	555.773	531.457	490.86	453.705	512.404		Epn2	Group3
1700092E19Rik	NA	NA	NA	NA	NA	NA	NA		Rhbdd1	cluster1	185.983	199.356	199.147	209.448	155.662	196.697	244.099	236.544	259.198	237.219	252.673	257.187		Slc22a26	Group2
1700092K14Rik	NA	NA	NA	NA	NA	NA	NA		Rhobtb1	cluster1	425.103	353.049	663.169	498.122	615.185	664.971	910.571	766.15	962.449	840.301	781.073	871.086		Ednrb	Group1
1700092M07Rik	0.957358	1.0156	1.08673	0	0	0	NA		Ric3	cluster1	102.34	85.7563	96.1399	68.2983	95.956	78.2318	192.902	192.584	180.836	166.053	197.343	167.517		Cd151	Group3
1700093K21Rik	-0.00442929	-1.37648	-1.32256	-1.37205	-1.31814	0.0539128	NA		Rock1	cluster1	2084.19	3100.59	3098.06	2408.65	3016.22	2842.05	4802.44	4729.82	3185.73	2733.49	4474.34	3361.17		Ppib	Group1
1700094D03Rik	0.103763	0.160882	0.136262	0.0571188	0.0324984	-0.0246205	0.999861		Rock2	cluster1	2312.48	2541.51	2537.9	2295.73	2800.85	2414.01	3688.91	3461.28	3263.09	2878.56	3214.66	3044.86		Tpx2	Group2
1700094J05Rik	NA	NA	NA	NA	NA	NA	NA		Rps6ka2	cluster1	54.1219	54.5722	57.8801	66.477	66.103	62.5855	101.479	75.359	88.4087	72.9903	107.893	88.6853		Txlnb	Group3
1700094M24Rik	NA	NA	NA	NA	NA	NA	NA		Rras	cluster1	306.035	255.042	273.704	230.393	271.875	246.989	371.177	367.375	327.514	354.915	378.087	353.756		Cpe	Group3
1700095A21Rik	NA	NA	NA	NA	NA	NA	NA		Rrm2b	cluster1	174.174	147.011	174.621	140.239	170.588	213.461	266.04	253.29	252.166	244.518	204.72	225.655		Ppp1cb	Group3
1700095B10Rik	NA	NA	NA	NA	NA	NA	NA		S100a6	cluster1	896.456	863.132	979.057	849.631	889.192	765.554	1323.8	1156.55	1153.33	1294.67	1195.12	1271.16		H4c12	Group2
1700095J03Rik	0.87974	0.171103	-0.424541	-0.708637	-1.30428	-0.595644	0.984741		Samd4	cluster1	1053.9	1147.13	1290.04	945.248	1164.27	1222.65	2070.73	1959.33	1651.64	1288.28	1800.99	1564.8		Endod1	Group3
1700095J07Rik	NA	NA	NA	NA	NA	NA	NA		Sema3a	cluster1	252.897	316.296	317.85	208.537	305.993	296.163	481.798	474.134	464.146	400.534	435.261	390.215		Sorcs2	Group1
1700095J12Rik	NA	NA	NA	NA	NA	NA	NA		Sema3d	cluster1	895.472	893.202	951.589	791.349	877.464	895.196	1305.52	1339.72	1231.69	1181.53	1205.27	1122.36		Adamts10	Group1
1700095K22Rik	NA	NA	NA	NA	NA	NA	NA		Sema3e	cluster1	9.84035	5.56859	11.7722	9.10644	13.8603	10.0584	32.9122	35.5862	26.1208	24.6342	28.5871	33.5033		Kcnd3	Group3
1700096J18Rik	NA	NA	NA	NA	NA	NA	NA		Septin6	cluster1	362.125	317.41	401.237	288.674	340.111	333.044	611.619	606.012	540.499	546.515	490.591	527.185		Dtna	Group3
1700096K18Rik	0.192755	-0.0587732	0.161719	-0.251528	-0.0310356	0.220493	0.999861		Serpine1	cluster1	640.607	835.289	814.246	625.612	745.258	717.498	1890.62	2084.93	1491.9	944.312	1154.55	1036.63		Kcnk6	Group1
1700096P03Rik	NA	NA	NA	NA	NA	NA	NA		Serpini1	cluster1	292.258	367.527	272.723	216.733	270.809	260.4	496.426	551.586	522.415	389.586	420.507	428.645		Lepr	Group3
1700097N02Rik	NA	NA	NA	NA	NA	NA	NA		Setd3	cluster1	734.09	694.961	739.689	740.353	658.898	673.911	857.546	838.369	899.157	862.198	902.799	818.86		Txnip	Group3
1700099I09Rik	NA	NA	NA	NA	NA	NA	NA		Sgca	cluster1	89.5472	73.5054	113.798	82.8686	103.419	103.937	157.247	139.205	98.4552	137.769	170.6	142.882		Lpl	Group1
1700100I10Rik	NA	NA	NA	NA	NA	NA	NA		Sgcb	cluster1	424.119	428.782	456.174	384.292	528.824	524.153	632.646	630.085	592.74	604.907	547.765	607.987		Plin5	Group1
1700100L14Rik	NA	NA	NA	NA	NA	NA	NA		Sgcd	cluster1	4890.65	4482.72	5202.35	4384.75	4939.6	4711.79	7267.2	7443.8	7077.72	6213.3	8166.68	6258.22		Anpep	Group2
1700101I11Rik	-0.0536349	1.49963	-0.894953	1.55326	-0.841318	-2.39458	NA		Sgip1	cluster1	15.7446	16.7058	29.4306	10.0171	27.7206	23.4696	50.2826	52.3327	46.2136	35.5828	35.0422	40.4011		Mylk2	Group3
1700101O22Rik	NA	NA	NA	NA	NA	NA	NA		Sh3rf2	cluster1	176.142	226.085	235.445	190.325	276.14	267.106	421.459	370.515	341.579	270.064	307.081	317.296		Gm51695	Group3
1700102H20Rik	0	-0.90798	0	-0.90355	0	1.03292	NA		Shisa3	cluster1	71.8345	65.7094	63.7663	51.9067	68.2354	79.3494	86.8517	105.712	112.52	96.7122	117.115	85.7291		Nop53	Group3
1700102P08Rik	-0.547498	-0.859197	-0.118629	-0.311699	0.428869	0.740568	0.999861		Slc2a1	cluster1	102.34	91.3249	136.362	108.367	121.544	103.937	183.76	161.185	130.604	156.929	194.577	164.56		Clasp2	Group3
1700104L18Rik	NA	NA	NA	NA	NA	NA	NA		Slc35e4	cluster1	118.084	109.144	98.1019	113.83	113.015	86.055	161.818	144.438	117.543	144.156	154.001	163.575		Ifi30	Group1
1700105P06Rik	-0.715453	0.647754	-1.07438	1.36321	-0.358926	-1.72213	NA		Slc37a1	cluster1	8.85631	17.8195	20.6014	27.3193	31.9853	16.764	36.5691	43.9594	48.2229	45.6189	28.5871	47.2988		Ppp1r3b	Group1
1700108F19Rik	NA	NA	NA	NA	NA	NA	NA		Slc6a6	cluster1	523.506	556.859	609.213	648.378	617.317	634.796	707.613	767.197	775.585	835.739	758.941	755.795		Sh3rf2	Group3
1700108J01Rik	NA	NA	NA	NA	NA	NA	NA		Slc9a2	cluster1	53.1379	35.639	56.8991	48.2641	56.5074	48.0567	62.1675	77.4523	79.3669	87.5884	77.4618	71.9336		Cdh11	Group1
1700109G14Rik	NA	NA	NA	NA	NA	NA	NA		Smim12	cluster1	79.7068	93.5524	86.3297	101.081	84.228	82.7022	131.649	114.085	131.608	144.156	130.947	115.291		Cds2	Group3
1700109G15Rik	NA	NA	NA	NA	NA	NA	NA		Smim5	cluster1	79.7068	50.1173	103.988	61.9238	91.6913	60.3503	114.279	141.298	136.632	169.702	105.127	149.78		Ccdc80	Group1
1700109H08Rik	-0.723417	-0.498626	-0.721978	0.224791	0.00143916	-0.223352	0.999861		Smoc1	cluster1	615.022	580.248	900.576	660.217	770.847	794.612	1284.49	920.008	1113.15	993.581	945.218	1035.65		H1f3	Group2
1700109I08Rik	NA	NA	NA	NA	NA	NA	NA		Smpdl3a	cluster1	608.133	643.729	600.384	597.382	651.435	673.911	778.008	745.217	804.72	780.996	749.719	768.606		9030619P08Rik	Group2
1700109K24Rik	0.957358	1.0156	1.08673	0	0	0	NA		Sod3	cluster1	1439.64	1039.1	1646.15	1269.44	1171.73	1280.77	1894.28	2016.9	1601.4	1435.17	2136.65	1850.57		Jade2	Group3
1700110C19Rik	-2.56784	-0.85809	-0.784079	1.70975	1.78376	0.0740105	NA		Sorbs2	cluster1	467.416	474.444	556.238	455.322	445.662	482.802	721.326	810.109	625.893	601.258	691.623	640.505		Pacsin2	Group3
1700110I01Rik	NA	NA	NA	NA	NA	NA	NA		Sorl1	cluster1	2610.64	2348.83	3531.67	2653.62	3289.16	3258.92	4214.59	4095.55	3856.83	3843.85	4094.41	3917.92		Carmn	Group3
1700110I07Rik	NA	NA	NA	NA	NA	NA	NA		Sort1	cluster1	816.749	849.767	1024.18	915.197	1074.71	1028.19	1176.61	1186.9	1192.51	1213.46	1233.86	1203.16		Itga6	Group1
1700110K17Rik	NA	NA	NA	NA	NA	NA	NA		Sost	cluster1	1203.47	1179.43	1996.37	1069.1	1257.02	1490.88	3543.55	3809.82	2694.46	2682.39	2874.39	2749.24		Gpc3	Group1
1700111N16Rik	NA	NA	NA	NA	NA	NA	NA		Sp4	cluster1	326.7	191.56	300.192	263.176	281.471	249.224	375.748	360.049	395.83	398.71	387.309	315.325		Col4a3	Group1
1700112D23Rik	NA	NA	NA	NA	NA	NA	NA		Sparcl1	cluster1	824.621	1040.21	1152.7	1048.15	1332.72	981.251	2605.55	2239.84	2736.65	2552.84	2103.46	2416.18		Stc1	Group1
1700112H15Rik	NA	NA	NA	NA	NA	NA	NA		Spata13	cluster1	323.747	318.524	350.224	325.1	311.324	235.813	373.005	422.848	385.783	385.936	422.351	383.317		St3gal4	Group2
1700112J05Rik	NA	NA	NA	NA	NA	NA	NA		Sphk2	cluster1	131.861	104.69	136.362	112.009	118.346	102.819	189.245	161.185	166.771	173.352	162.301	190.181		Hspb1	Group3
1700112J16Rik	-0.0682301	-1.71585	-2.03802	-1.64762	-1.96979	-0.32217	NA		Sphkap	cluster1	17.7126	50.1173	41.2028	12.749	25.5883	34.6455	234.042	122.458	65.3019	41.0571	99.5937	72.919		Atad2	Group2
1700113A16Rik	0.126392	0.0581515	0.387925	-0.0682408	0.261533	0.329774	0.999861		Spint2	cluster1	44.2816	27.843	57.8801	50.0854	60.7721	40.2335	80.4521	82.6856	80.3716	59.3046	62.7072	64.0505		Cacna1g	Group2
1700113B09Rik	NA	NA	NA	NA	NA	NA	NA		Sqstm1	cluster1	1314.67	1043.55	1302.79	1387.82	1103.49	1093.01	1612.7	1502.99	1772.19	1789.18	1418.29	1622.94		Niban1	Group3
1700113H08Rik	NA	NA	NA	NA	NA	NA	NA		Src	cluster1	169.254	143.67	185.413	162.095	187.647	166.522	234.042	229.217	243.124	212.584	284.949	189.195		Arf4	Group2
1700116B05Rik	NA	NA	NA	NA	NA	NA	NA		Srsf5	cluster1	1266.45	929.955	1226.27	1070.01	1212.24	1145.54	1385.06	1526.02	1407.51	1376.78	1423.82	1461.34		Atxn7l3b	Group2
1700119H24Rik	0.957358	0.0538078	1.08672	-0.90355	0	1.03292	NA		Stimate	cluster1	471.353	366.413	561.143	441.662	495.773	489.508	625.332	683.464	614.842	535.566	599.407	643.461		Hmcn1	Group1
1700120B22Rik	0.429376	0.514504	2.04062	0.0851273	1.61124	1.52612	NA		Stum	cluster1	1015.52	648.184	1065.39	836.882	964.891	824.787	1175.7	1290.52	1325.13	1255.43	1192.36	1383.49		Cgref1	Group2
1700120C14Rik	0.996506	0.681628	0.470762	-0.314878	-0.525744	-0.210866	0.999861		Sulf1	cluster1	1693.52	2078.2	1977.74	1629.14	1886.07	1861.92	2731.71	2595.7	2020.34	2051.03	2266.68	2341.29		Clic4	Group3
1700120E14Rik	NA	NA	NA	NA	NA	NA	NA		Sumf1	cluster1	295.21	266.179	266.837	271.372	302.794	291.693	340.093	361.095	312.444	364.952	333.823	359.668		Cyp51	Group2
1700120G07Rik	NA	NA	NA	NA	NA	NA	NA		Sun2	cluster1	1057.84	860.905	1521.56	1136.48	1216.51	1222.65	2168.55	2010.62	1699.86	1476.23	2345.99	1578.6		Lipe	Group1
1700120K04Rik	-0.966217	0	0	1.02002	1.09116	0	NA		Surf1	cluster1	158.43	125.85	142.248	143.882	135.405	135.229	163.647	199.911	202.938	209.847	176.133	184.268		Ckap2l	Group1
1700121L16Rik	NA	NA	NA	NA	NA	NA	NA		Susd2	cluster1	78.7228	81.3015	98.1019	84.6899	90.6251	71.5263	111.536	114.085	126.585	135.944	124.492	164.56		H1f5	Group1
1700121N20Rik	NA	NA	NA	NA	NA	NA	NA		Susd5	cluster1	2701.18	2205.16	3565.02	2349.46	3180.41	2659.88	4980.72	5190.35	3993.46	4172.31	4170.03	4218.46		Gpam	Group1
1700122C19Rik	NA	NA	NA	NA	NA	NA	NA		Sync	cluster1	323.747	250.587	283.515	250.427	283.603	216.814	432.43	480.414	380.76	325.719	400.219	391.2		Sort1	Group3
1700122H20Rik	NA	NA	NA	NA	NA	NA	NA		Synj2	cluster1	759.675	640.388	882.917	769.494	868.935	706.322	1070.56	1021.53	999.621	905.08	1093.69	1001.16		Ccdc82	Group3
1700122O11Rik	0	0	-0.836796	0	-0.832366	-0.890603	NA		Synm	cluster1	257.817	208.265	248.198	249.516	252.684	222.402	514.711	418.661	422.955	428.818	502.579	472.003		Cenpe	Group1
1700123J17Rik	NA	NA	NA	NA	NA	NA	NA		Synpo2	cluster1	3974.52	2950.24	4920.79	3586.11	4460.89	3941.77	6675.7	6518.55	6444.79	5488.87	6154.52	5905.45		Jpt2	Group2
1700123K08Rik	NA	NA	NA	NA	NA	NA	NA		Sytl5	cluster1	280.45	190.446	218.767	194.878	173.787	177.698	326.38	355.862	269.245	293.786	422.351	280.837		Rhobtb1	Group3
1700123L14Rik	1.60101	0.705679	0.43697	-0.895332	-1.16404	-0.268709	NA		Tacc1	cluster1	1324.51	1280.78	1501.94	1375.98	1503.31	1424.94	1850.4	1736.4	1741.05	1720.75	1888.59	1796.37		Aco1	Group1
1700123M08Rik	-0.610914	-0.769203	-1.47469	-0.158289	-0.86378	-0.705491	NA		Taf1a	cluster1	136.781	133.646	155.001	115.652	139.669	131.877	205.701	195.724	192.892	160.579	216.709	192.151		Muc4	Group1
1700123O12Rik	NA	NA	NA	NA	NA	NA	NA		Tafa1	cluster1	18.6967	4.45488	26.4875	10.0171	15.9927	12.2936	99.6509	115.132	77.3576	80.2893	105.127	76.8606		Calu	Group2
1700123O20Rik	0.0666202	0.127151	0.0328048	0.060531	-0.0338154	-0.0943464	0.999861		Tagln	cluster1	19320.5	14764.6	20678.9	17502.6	20529.3	14493	26682.7	27276.8	22183.6	23716.4	28326.1	23924.3		Smpdl3a	Group3
1700123O21Rik	NA	NA	NA	NA	NA	NA	NA		Tagln2	cluster1	1237.92	858.677	1114.44	1012.64	864.67	886.255	1411.57	1353.32	1137.26	1108.54	1196.05	1221.89		Vcam1	Group3
1700124L16Rik	0.957358	0.0538078	1.08672	-0.90355	0	1.03292	NA		Tbc1d9	cluster1	225.344	145.897	217.786	190.325	181.25	185.521	290.725	273.176	273.263	246.342	233.307	230.582		Map1lc3b	Group3
1700124M09Rik	NA	NA	NA	NA	NA	NA	NA		Tcap	cluster1	86.5951	40.0939	155.001	61.0131	68.2354	118.465	245.927	193.631	415.923	455.277	211.176	329.121		Capn6	Group1
1700125G02Rik	NA	NA	NA	NA	NA	NA	NA		Tceal6	cluster1	11.8084	7.79603	12.7533	16.3916	10.6618	18.9992	43.883	61.7525	31.144	25.5466	35.9644	40.4011		Dtx4	Group1
1700125G22Rik	NA	NA	NA	NA	NA	NA	NA		Tcta	cluster1	230.264	237.222	224.653	239.499	218.566	201.168	309.009	264.803	279.291	287.399	277.571	279.851		Aldh18a1	Group1
1700125H03Rik	NA	NA	NA	NA	NA	NA	NA		Tes	cluster1	438.879	383.119	357.091	417.985	373.162	299.516	788.065	714.864	665.075	673.336	732.198	633.607		Kcnh2	Group3
1700125H20Rik	0	-1.87962	0	-1.8752	0	2.00456	NA		Tgfb3	cluster1	719.329	614.773	873.107	661.127	716.471	675.029	1038.56	1065.49	808.739	771.873	886.2	789.299		Chst2	Group1
1700126A01Rik	-0.966217	0	0	1.02002	1.09116	0	NA		Tgfbr1	cluster1	1010.6	1178.31	1331.24	987.138	1277.28	1137.71	1996.67	1885.02	1647.62	1555.61	1565.83	1532.28		Aplnr	Group2
1700126H18Rik	NA	NA	NA	NA	NA	NA	NA		Tgm2	cluster1	3547.45	2359.97	3387.46	3557.88	3051.4	2812.99	4520.86	4614.69	3563.47	3961.55	5454.6	4105.14		Apaf1	Group2
1700128A07Rik	NA	NA	NA	NA	NA	NA	NA		Timp3	cluster1	4394.7	4556.22	5250.42	4396.59	4807.4	4920.78	7463.76	7341.22	6829.57	6800.87	7846.69	7012.05		Mylk	Group3
1700128F08Rik	NA	NA	NA	NA	NA	NA	NA		Tk2	cluster1	78.7228	71.278	89.2728	81.0473	75.6986	84.9374	121.592	117.225	126.585	124.996	99.5937	124.159		Sytl5	Group3
1700129C05Rik	NA	NA	NA	NA	NA	NA	NA		Tle2	cluster1	36.4093	16.7058	27.4685	33.6938	26.6544	27.9399	55.7679	50.2393	43.1997	55.6551	47.0304	48.2842		Adamts9	Group1
1810006J02Rik	0.73918	1.60166	0.52889	0.862479	-0.210289	-1.07277	0.988831		Tm4sf1	cluster1	3840.69	3533.83	3619.96	3447.7	3900.08	3291.33	5151.68	4394.9	5124.69	4545.47	4061.21	4600.79		Chd3	Group3
1810007C17Rik	NA	NA	NA	NA	NA	NA	NA		Tmbim1	cluster1	557.948	543.495	624.909	565.51	591.729	543.153	801.778	834.182	775.585	727.166	746.953	735.102		Hadha	Group1
1810007D17Rik	NA	NA	NA	NA	NA	NA	NA		Tmco3	cluster1	229.28	197.128	233.483	228.572	247.353	234.696	291.639	274.223	245.133	274.626	301.548	316.311		Cyld	Group3
1810008I18Rik	0.494633	1.89594	1.39146	1.40131	0.896826	-0.504483	0.536405		Tmem200b	cluster1	24.6009	26.7293	47.0889	30.0512	37.3162	31.2927	73.1383	80.5923	50.2322	47.4437	73.7731	66.0212		Ktn1	Group3
1810009A15Rik	-0.166718	-0.183216	-0.38319	-0.0164981	-0.216472	-0.199974	0.894552		Tmem43	cluster1	982.067	892.089	1030.07	1037.22	975.553	903.019	1279.92	1247.61	1120.18	1027.34	1441.34	1297.76		Hamp2	Group2
1810009J06Rik	NA	NA	NA	NA	NA	NA	NA		Tmtc1	cluster1	1309.75	1453.4	1818.81	1292.2	1793.31	1718.87	2556.18	2734.9	2230.31	2088.44	2390.25	2141.26		Tspan5	Group3
1810010H24Rik	-0.634531	-0.0662597	-0.188496	0.568271	0.446035	-0.122236	0.999861		Tnfrsf11a	cluster1	225.344	276.202	290.382	274.104	320.92	254.812	396.775	440.641	330.528	297.436	475.837	375.434		Pls3	Group3
1810012K16Rik	-0.00442928	0.0538081	-0.781504	0.0582374	-0.777075	-0.835312	NA		Tnfrsf11b	cluster1	71.8345	125.85	77.5005	87.4218	62.9045	82.7022	139.877	108.852	138.641	180.651	115.27	141.896		Cd84	Group2
1810013A23Rik	0	-2.82817	0	-2.82374	0	2.9531	NA		Tnfsf12	cluster1	100.372	89.0975	117.722	99.2602	97.0222	68.1735	149.019	131.878	148.687	104.011	147.546	120.218		Loxl1	Group2
1810013L24Rik	-0.0124603	-0.192749	-0.0639187	-0.180289	-0.0514584	0.12883	0.675601		Tpm1	cluster1	10035.2	7328.27	9576.71	9008.09	9047.58	7762.83	11896.9	12609	9933.92	9806.25	13335.4	10697.4		Mup7	Group3
1810014B01Rik	0.0895471	0.0343107	-0.0956317	-0.0552365	-0.185179	-0.129942	0.999861		Tpm2	cluster1	7735.5	5509.57	7662.74	7322.49	6900.3	5695.28	8943.9	8940.51	7953.77	8146.63	10402	8499		Slc25a51	Group1
1810018F18Rik	NA	NA	NA	NA	NA	NA	NA		Tprgl	cluster1	641.591	592.498	653.359	656.574	638.641	581.151	853.889	882.328	818.785	761.836	805.049	800.138		Col6a5	Group2
1810019D21Rik	-0.555045	-0.121347	0.117106	0.433698	0.672151	0.238453	0.999861		Trim23	cluster1	176.142	167.058	181.489	177.576	181.25	191.109	222.158	219.797	240.11	244.518	213.942	236.494		Olfml2b	Group1
1810019N24Rik	-0.897486	0.283745	2.85287	1.18123	3.75035	2.56912	NA		Trim47	cluster1	330.636	309.614	305.097	326.01	290	284.987	469.913	434.361	427.979	364.952	447.25	456.236		Diaph3	Group1
1810020O05Rik	-2.84383	-0.907981	0	1.93585	2.96876	1.03291	NA		Trip10	cluster1	266.673	245.018	273.704	260.444	245.221	211.226	367.52	382.028	298.379	321.157	319.991	301.53		Aco2	Group1
1810021B22Rik	-1.22595	0.660392	-0.261649	1.88634	0.964301	-0.922041	NA		Trpv2	cluster1	97.4194	87.9838	98.1019	102.903	99.1545	81.5846	130.735	125.598	145.673	140.506	176.133	112.335		P4hb	Group2
1810024B03Rik	0	-0.90798	0	-0.90355	0	1.03292	NA		Tspan2	cluster1	1496.72	1315.3	1611.81	1345.02	1752.8	1451.76	2298.37	2119.47	2340.82	2040.99	1829.57	2015.13		Sphk2	Group3
1810030O07Rik	-0.155046	-0.106627	-0.0974282	0.0484193	0.0576181	0.0091988	0.999861		Tspan5	cluster1	210.583	222.744	243.293	215.823	243.089	246.989	327.294	367.375	289.338	286.487	331.057	306.457		Atp6v0e2	Group3
1810034E14Rik	0.127926	0.354062	-0.00184319	0.226135	-0.12977	-0.355905	0.999861		Tspyl4	cluster1	150.557	163.717	173.64	159.363	137.537	159.816	221.243	172.698	233.078	232.657	231.463	186.239		Dmd	Group3
1810037I17Rik	0.166479	-0.0234266	-0.104198	-0.189906	-0.270678	-0.0807717	0.707748		Tsr2	cluster1	131.861	102.462	117.722	107.456	93.8236	97.231	167.304	158.045	138.641	138.682	156.768	159.633		H3c1	Group2
1810041H14Rik	-0.853215	1.0156	0.124971	1.86881	0.978186	-0.890627	NA		Ttll7	cluster1	596.325	650.412	723.992	550.939	669.56	657.147	1024.85	1062.35	910.208	785.558	982.105	892.765		Nuak1	Group3
1810044D09Rik	0.00355573	0.605803	1.56605	0.602248	1.56249	0.960245	NA		Txlnb	cluster1	59.0421	47.8899	48.07	45.5322	62.9045	64.8207	107.879	102.572	107.497	100.362	106.049	69.9628		Efhc2	Group3
1810046K07Rik	0.134197	2.49799	1.60735	2.36379	1.47316	-0.890633	NA		Txnip	cluster1	1936.58	1587.05	2107.23	1497.1	2115.3	2003.85	2949.3	2233.56	2920.5	2890.42	2648.45	3125.66		Col27a1	Group1
1810049I09Rik	NA	NA	NA	NA	NA	NA	NA		Ubc	cluster1	5206.53	3381.25	4981.62	5042.23	3770	3615.43	6844.83	6960.24	6168.52	5319.17	7011.21	5404.87		Ncapg2	Group1
1810053B23Rik	0	-0.90798	0	-0.90355	0	1.03292	NA		Unc45a	cluster1	278.482	210.493	405.161	342.402	300.662	279.399	536.652	485.647	410.9	418.782	545.921	425.689		Plaat1	Group3
1810055G02Rik	-0.0781303	0.111063	0.248086	0.189193	0.326216	0.137023	0.868581		Usp11	cluster1	52.1538	33.4116	39.2408	64.6557	46.9118	41.3511	79.5379	82.6856	102.474	83.0265	63.6293	80.8021		Fscn1	Group2
1810058I24Rik	0.0566442	0.258695	0.27721	0.202051	0.220566	0.018515	0.96336		Vasp	cluster1	639.623	496.719	645.511	581.901	575.736	528.624	764.295	871.862	776.59	706.181	881.589	661.198		Racgap1	Group1
1810062G17Rik	-0.900255	-0.829391	-1.14242	0.0708646	-0.242163	-0.313027	0.847081		Vcam1	cluster1	299.147	271.747	288.42	284.121	262.28	302.869	363.863	460.527	372.723	375.9	371.632	364.595		Mob2	Group3
1810062O18Rik	-2.87372	-2.3896	-2.3003	0.484118	0.573414	0.0892956	NA		Vgll3	cluster1	399.518	536.812	397.313	387.934	466.986	393.394	714.012	754.637	561.596	474.437	713.755	510.433		Nrk	Group1
1810063I02Rik	0	-0.90798	0	-0.90355	0	1.03292	NA		Vim	cluster1	14346.2	13101.8	17036.4	13707.9	15951.1	13515.1	26757.6	24742.9	20247.6	20045.9	24339.6	21477.6		Maf1	Group3
1810064F22Rik	1.51052	-0.646548	0.179924	-2.15707	-1.3306	0.826472	NA		Vit	cluster1	75.7707	70.1643	80.4436	64.6557	89.5589	67.0559	125.249	139.205	117.543	133.207	149.391	166.531		Kif15	Group2
1810065E05Rik	0.957358	1.0156	1.08673	0	0	0	NA		Vldlr	cluster1	1127.7	1164.95	1180.17	991.691	1470.26	1297.53	1740.69	1761.52	1673.74	1628.6	1532.64	1481.04		Pdzrn3	Group3
1810073O08Rik	-0.433036	0.708838	1.39363	1.14187	1.82667	0.684793	NA		Vwc2	cluster1	130.877	66.8231	93.1968	97.4389	76.7648	101.701	210.273	190.491	169.785	165.141	260.972	218.757		Cdc20	Group2
2010001A14Rik	-1.32089	-1.48306	-1.1261	-0.162167	0.194785	0.356953	0.757332		Wbp2	cluster1	188.935	171.513	174.621	184.861	143.934	162.052	202.959	215.611	226.045	219.883	242.529	230.582		Setd3	Group3
2010003K11Rik	-0.07711	2.31333	1.15351	2.39044	1.23062	-1.15982	0.0043435		Wdr1	cluster1	2705.11	2351.06	2825.34	2713.72	2489.53	2494.48	3507.89	3702.01	2787.89	2879.47	3866.63	3108.91		Cars	Group2
2010009K17Rik	NA	NA	NA	NA	NA	NA	NA		Wnk4	cluster1	4.92017	6.68231	7.84816	15.4809	18.125	14.5288	21.0273	21.9797	25.1161	21.8971	21.2098	20.6932		Dmpk	Group3
2010010A06Rik	NA	NA	NA	NA	NA	NA	NA		Wwp2	cluster1	2014.32	1549.18	1852.16	1640.98	1840.22	1534.46	2609.21	2298.45	2112.77	2082.05	2183.68	2297.93		H4c1	Group2
2010016I18Rik	0.0197886	0.00795476	2.52283	-0.0118339	2.50304	2.51487	NA		Yae1d1	cluster1	200.743	268.406	249.179	234.946	246.287	271.576	414.145	345.395	329.523	304.735	303.392	318.282		Mafk	Group3
2010106C02Rik	NA	NA	NA	NA	NA	NA	NA		Zc2hc1a	cluster1	335.556	452.17	377.692	356.062	442.464	391.159	628.075	571.473	506.341	445.241	543.155	445.397		Slc35g1	Group2
2010106E10Rik	NA	NA	NA	NA	NA	NA	NA		Zc3h6	cluster1	98.4035	54.5722	97.1209	91.975	103.419	106.172	123.421	146.531	155.72	146.893	132.792	118.247		Yae1d1	Group3
2010109A12Rik	0.838245	1.85827	1.92939	1.02002	1.09114	0	NA		Zfp365	cluster1	100.372	101.348	112.817	99.2602	138.603	127.406	193.816	162.231	196.91	171.527	164.145	191.166		Itgb5	Group3
2010204K13Rik	-0.725695	2.49707	1.60644	3.22277	2.33213	-0.890631	NA		Zfp945	cluster1	286.354	216.061	229.559	241.321	233.493	187.756	286.153	302.483	336.556	316.596	263.739	329.121		Kif23	Group2
2010308F09Rik	NA	NA	NA	NA	NA	NA	NA		Zmat2	cluster1	162.366	152.579	135.381	148.435	136.471	127.406	194.731	186.304	163.757	194.337	194.577	191.166		H2ac24	Group2
2010310C07Rik	0.0468048	-0.161354	-0.323994	-0.208159	-0.370799	-0.162639	0.999861		Zrsr1	cluster1	130.877	116.94	165.792	175.754	182.316	155.346	268.783	273.176	251.161	219.883	237.918	237.479		Pygm	Group3
2010315B03Rik	0.129956	-0.0188469	0.0233426	-0.148803	-0.106614	0.0421896	0.999861		1700025G04Rik	cluster2	148.589	222.744	187.375	191.235	195.111	212.344	133.477	136.065	133.618	170.615	158.612	156.677		Pole	Group2
2010320M18Rik	0.368578	0.187082	0.0789479	-0.181496	-0.28963	-0.108134	0.991086		2010003K11Rik	cluster2	20.6647	42.3213	31.3926	45.5322	26.6544	26.8223	0.914228	3.13996	15.0697	13.6857	12.9103	15.7663		H2bc8	Group2
2200002D01Rik	-0.312334	-0.804477	-0.939328	-0.492143	-0.626994	-0.13485	0.294668		4930579P08Rik	cluster2	46.2496	42.3213	32.3736	30.9619	38.3824	29.0575	24.6842	29.3063	17.079	18.2476	12.9103	15.7663		Cyp2a22	Group2
2200002J24Rik	NA	NA	NA	NA	NA	NA	NA		6430411K18Rik	cluster2	40.3454	32.2978	26.4875	21.8554	40.5148	17.8816	12.7992	7.32657	14.065	14.5981	14.7546	20.6932		Flot2	Group3
2210010C04Rik	0.027303	0.135225	0.129936	0.107922	0.102633	-0.00528913	NA		6430706D22Rik	cluster2	476.273	511.197	416.933	444.394	468.052	445.922	339.179	320.276	386.788	377.725	358.722	388.244		Susd2	Group3
2210016F16Rik	-0.0489593	-0.0586065	-0.106931	-0.00964725	-0.0579715	-0.0483242	0.999861		9030619P08Rik	cluster2	16.7286	26.7293	7.84816	18.2129	6.39707	3.35279	0	0	2.00929	1.82476	0	0		Cd9	Group3
2210016L21Rik	-0.0833373	-0.303357	-0.389913	-0.22002	-0.306575	-0.0865556	0.720187		A1bg	cluster2	3.93614	24.5018	0.981019	1.82129	2.13236	0	0.914228	0	0	0.912379	0	0		Cep55	Group2
2210039B01Rik	0.0582918	1.53452	0.127881	1.47623	0.0695893	-1.40664	NA		Aacs	cluster2	445.768	409.849	340.414	668.412	369.964	650.442	147.191	265.85	245.133	311.121	297.859	419.777		Esco2	Group2
2210404E10Rik	NA	NA	NA	NA	NA	NA	NA		Acacb	cluster2	661.271	931.069	898.614	1083.67	1151.47	1611.58	281.582	779.756	495.29	766.398	975.649	1011.01		Gas2l3	Group1
2210406O10Rik	1.65925	2.58192	0.45926	0.922671	-1.19999	-2.12266	NA		Acadl	cluster2	625.846	787.399	709.277	785.886	871.067	1106.42	311.752	592.406	502.322	706.181	496.124	869.115		H3c8	Group2
2210407C18Rik	-0.0412248	0.0889907	0.571464	0.130215	0.612688	0.482473	0.51201		Acadvl	cluster2	1412.09	1829.84	1521.56	2036.2	1789.05	2193.84	746.01	1230.86	1225.67	1705.24	1293.8	1905.75		H2bc11	Group2
2210408F21Rik	0.0420286	-0.298449	-0.284882	-0.340478	-0.326911	0.013567	0.999861		Acat2	cluster2	335.556	394.256	251.141	452.59	301.728	317.398	153.59	222.937	206.957	317.508	195.499	282.807		Tnc	Group2
2210408I21Rik	-0.185115	-0.116354	0.128426	0.0687611	0.313541	0.24478	0.839482		Aco1	cluster2	869.887	847.54	732.822	988.959	810.295	827.022	530.252	542.166	670.098	711.656	527.478	588.279		Rgs3	Group3
2210409D07Rik	NA	NA	NA	NA	NA	NA	NA		Aco2	cluster2	2424.66	3348.95	2713.5	3431.31	3706.03	4813.49	1317.4	2148.78	2161.99	2894.98	2374.57	3950.44		Flrt2	Group1
2210409E12Rik	NA	NA	NA	NA	NA	NA	NA		Acsl3	cluster2	192.871	157.034	156.963	185.771	116.213	187.756	109.707	93.1521	110.511	120.434	93.1386	121.203		Lmnb1	Group1
2210414B05Rik	NA	NA	NA	NA	NA	NA	NA		Acsl5	cluster2	845.286	1164.95	820.132	1273.99	802.832	1063.95	394.947	536.933	729.372	800.156	504.424	726.234		Tyro3	Group1
2210416O15Rik	-1.22781	-0.878975	-0.890267	0.348833	0.33754	-0.0112929	0.956876		Acvr1c	cluster2	144.653	273.975	130.476	190.325	269.743	311.81	58.5106	91.0588	140.65	133.207	110.66	136.969		Ank2	Group3
2210417A02Rik	0.95736	0.0538079	-1.73189	-0.903552	-2.68925	-1.78569	NA		Adam12	cluster2	54.1219	111.372	62.7852	71.0302	97.0222	157.581	18.2846	34.5395	43.1997	46.5313	84.8391	49.2696		Slc36a2	Group1
2210418O10Rik	-0.030767	-0.0381316	-0.0139567	-0.00736451	0.0168103	0.0241748	0.999861		Adamts10	cluster2	1715.17	1581.48	1848.24	1584.52	1978.83	1675.28	1360.37	1391	1201.55	1281.89	1366.65	1320.42		Bbs2	Group3
2210420H20Rik	NA	NA	NA	NA	NA	NA	NA		Adamts12	cluster2	744.914	957.798	811.303	706.66	996.876	907.489	208.444	221.89	218.008	270.064	211.176	220.728		Sun2	Group3
2300002M23Rik	NA	NA	NA	NA	NA	NA	NA		Adamts17	cluster2	103.324	94.6661	92.2158	87.4218	74.6324	132.994	15.5419	18.8398	6.02787	7.29903	18.4433	14.7809		Gys1	Group1
2300003K06Rik	NA	NA	NA	NA	NA	NA	NA		Adamts2	cluster2	2971.78	3078.32	3722.97	2969.61	3648.46	3665.72	1375	1450.66	1347.23	1382.25	1474.54	1535.24		Cyp2a4	Group2
2300009A05Rik	0.0949695	0.175176	0.493486	0.0802066	0.398516	0.31831	0.996766		Adamts4	cluster2	57.074	60.1408	43.1649	71.9409	47.978	50.2919	15.5419	27.213	15.0697	31.0209	35.9644	31.5325		H4c6	Group2
2310001H17Rik	0.299804	0.0794345	-0.167821	-0.220369	-0.467625	-0.247256	0.999861		Adamts9	cluster2	431.007	557.973	537.599	455.322	539.486	582.268	294.382	362.142	324.5	291.049	439.872	329.121		Plod1	Group1
2310001K24Rik	-2.42964	0	0	2.48344	2.55457	0	NA		Adamtsl1	cluster2	123.004	112.486	138.324	99.2602	119.412	112.877	110.622	71.1724	65.3019	84.8512	75.6174	66.0212		Slc1a3	Group1
2310002D06Rik	NA	NA	NA	NA	NA	NA	NA		Adamtsl2	cluster2	188.935	305.159	217.786	311.44	196.177	300.634	143.534	156.998	110.511	132.295	209.331	178.356		Calcoco1	Group3
2310002F09Rik	0.469847	-0.442924	0.0835443	-0.912771	-0.386303	0.526468	NA		Adamtsl4	cluster2	205.663	212.72	248.198	170.29	220.699	222.402	159.076	155.951	164.762	134.12	166.912	144.853		Xpnpep1	Group2
2310002L09Rik	NA	NA	NA	NA	NA	NA	NA		Adcy7	cluster2	1503.61	1709.56	1672.64	1736.6	1704.82	1830.63	1428.94	1353.32	1254.8	1371.31	1433.04	1382.5		Fzd4	Group1
2310003N18Rik	NA	NA	NA	NA	NA	NA	NA		Adgra2	cluster2	165.318	223.857	190.318	186.682	186.581	212.344	127.992	141.298	160.743	132.295	156.768	142.882		Hells	Group1
2310005A03Rik	NA	NA	NA	NA	NA	NA	NA		Adipor2	cluster2	1267.44	1599.3	1361.65	1825.84	1356.18	1565.75	726.812	893.842	1201.55	1234.45	827.181	1169.66		Pdzrn4	Group3
2310005E17Rik	NA	NA	NA	NA	NA	NA	NA		Agpat3	cluster2	525.475	560.201	586.65	649.289	562.942	653.795	372.091	393.542	397.839	493.597	463.848	541.965		Gpd2	Group1
2310008N11Rik	NA	NA	NA	NA	NA	NA	NA		Agtr2	cluster2	8.85631	21.1607	3.92408	9.10644	9.5956	12.2936	0	3.13996	1.00464	1.82476	0	1.97078		Kdr	Group1
2310009B15Rik	0.584111	0.611379	0.401171	0.0272673	-0.182941	-0.210208	0.850459		Aifm2	cluster2	221.408	286.226	230.54	295.049	287.868	395.63	125.249	188.398	176.817	249.079	259.128	291.676		Acadvl	Group1
2310010J17Rik	1.01129	0.63941	1.35536	-0.371879	0.344067	0.715947	0.997327		Ak2	cluster2	388.694	374.21	301.173	480.82	309.192	311.81	188.331	232.357	261.208	285.575	201.954	320.252		Mmp19	Group2
2310011J03Rik	0.0134351	-0.108174	-0.183367	-0.121609	-0.196802	-0.0751927	0.997972		Akap5	cluster2	203.695	134.76	157.944	121.116	190.846	139.7	92.3371	107.805	104.483	77.5522	125.414	97.5538		Capza1	Group2
2310015A10Rik	0.0901372	-0.287825	-0.289444	-0.377962	-0.379582	-0.00161953	0.762766		Aldh18a1	cluster2	387.71	390.915	296.268	417.075	320.92	411.276	201.13	268.99	220.017	189.775	277.571	254.231		Wwp2	Group3
2310015D24Rik	-0.190393	-0.848229	-0.836941	-0.657836	-0.646548	0.0112881	0.0372513		Aldh1b1	cluster2	79.7068	62.3683	54.9371	100.171	19.1912	14.5288	13.7134	13.6065	29.1347	25.5466	5.53298	11.8247		Nek7	Group3
2310016D03Rik	NA	NA	NA	NA	NA	NA	NA		Aldh1l2	cluster2	480.209	635.933	444.402	490.837	496.839	577.798	217.586	293.063	220.017	296.523	296.937	299.559		Dner	Group1
2310016G11Rik	NA	NA	NA	NA	NA	NA	NA		Alg10b	cluster2	304.067	296.249	288.42	279.568	318.787	301.751	229.471	274.223	240.11	239.956	218.553	217.772		Letmd1	Group1
2310020H05Rik	-0.966217	0	0	1.02002	1.09116	0	NA		Als2	cluster2	258.801	295.135	267.818	319.636	272.942	248.107	223.072	208.284	204.947	213.497	192.732	200.035		Mvp	Group3
2310022A10Rik	-0.15068	-0.0722366	-0.116658	0.078443	0.0340214	-0.0444216	0.999861		Ammecr1	cluster2	90.5312	94.6661	86.3297	78.3154	92.7575	117.348	51.1968	64.8925	60.2787	51.0932	59.0185	63.0651		Nkd1	Group3
2310022B05Rik	0.0640023	-0.486142	-0.234803	-0.550144	-0.298805	0.251339	0.475658		Angptl2	cluster2	1265.47	1138.22	1134.06	1082.76	1212.24	1158.95	874.002	926.288	831.846	873.147	979.338	966.669		Kif4	Group2
2310030A07Rik	NA	NA	NA	NA	NA	NA	NA		Anpep	cluster2	190.903	226.085	240.35	230.393	183.383	202.285	127.078	111.992	149.692	155.104	160.457	157.663		Etfb	Group1
2310030G06Rik	0.0342367	0.163813	0.363108	0.129576	0.328872	0.199296	0.984521		Anxa8	cluster2	28.537	61.2545	18.6394	30.0512	30.9192	34.6455	6.3996	10.4665	9.0418	15.5104	10.1438	20.6932		H3c10	Group2
2310033P09Rik	-0.136105	-0.463779	-0.045758	-0.327674	0.0903472	0.418021	0.990483		Apaf1	cluster2	372.949	438.805	331.585	360.615	373.162	355.396	280.668	285.736	293.356	271.889	275.727	252.26		Atf3	Group4
2310034C09Rik	NA	NA	NA	NA	NA	NA	NA		Aplnr	cluster2	33.4572	56.7997	17.6583	20.9448	37.3162	32.4103	5.48537	9.41988	9.0418	11.8609	6.45515	12.8101		Mamdc2	Group3
2310034G01Rik	-3.09429	-2.1341	-2.92552	0.960186	0.16877	-0.791416	NA		Arf4	cluster2	952.546	1122.63	886.842	959.818	894.523	1008.07	702.127	750.45	707.27	776.435	789.372	836.598		Tcap	Group3
2310034O05Rik	0.957358	1.0156	1.08673	0	0	0	NA		Arfgef3	cluster2	20.6647	20.0469	22.5634	15.4809	17.0588	23.4696	3.65691	2.09331	10.0464	20.9847	22.1319	23.6494		Clspn	Group2
2310039H08Rik	0.270402	0.356717	0.447644	0.0863159	0.177243	0.090927	0.814752		Arhgap28	cluster2	37.3933	41.2076	34.3357	40.979	55.4412	51.4095	28.3411	24.073	25.1161	27.3714	27.6649	25.6202		Copz2	Group2
2310039L15Rik	-0.966217	0	0	1.02002	1.09116	0	NA		Arhgef28	cluster2	157.446	163.717	161.868	179.397	199.375	240.284	125.249	127.692	149.692	124.996	141.091	159.633		Rgs5	Group3
2310040G24Rik	-0.553999	0.285531	-0.491459	0.83953	0.0625407	-0.77699	0.999451		Armcx4	cluster2	519.57	502.287	516.997	417.075	564.008	556.564	358.378	404.008	336.556	354.003	374.399	440.47		Fam174b	Group3
2310043L19Rik	NA	NA	NA	NA	NA	NA	NA		Armh4	cluster2	187.951	185.991	154.02	135.686	198.309	182.168	138.048	85.8255	122.567	130.47	108.815	116.276		Vcan	Group2
2310043M15Rik	0	0	-0.836796	0	-0.832366	-0.890603	NA		Arsi	cluster2	58.058	79.074	31.3926	53.728	74.6324	49.1743	25.5984	17.7931	9.0418	16.4228	11.9881	16.7517		Pecam1	Group3
2310043O21Rik	NA	NA	NA	NA	NA	NA	NA		Asns	cluster2	45.2656	138.101	44.1459	86.5112	45.8456	118.465	18.2846	31.3996	26.1208	52.918	46.1082	78.8313		Tagln	Group3
2310050C09Rik	NA	NA	NA	NA	NA	NA	NA		Aspg	cluster2	159.414	184.877	179.527	268.64	196.177	243.636	58.5106	80.5923	114.529	146.893	93.1386	133.028		Fam13a	Group1
2310057J18Rik	NA	NA	NA	NA	NA	NA	NA		Aspm	cluster2	81.6749	165.944	36.2977	95.6176	104.485	72.6439	10.0565	9.41988	9.0418	29.1961	11.9881	22.664		Kctd10	Group3
2310057M21Rik	-0.189132	-0.49628	-0.264945	-0.307148	-0.075813	0.231335	0.482327		Astn2	cluster2	221.408	247.246	229.559	221.286	266.544	234.696	172.789	199.911	176.817	165.141	184.433	182.297		H2bc9	Group1
2310057N15Rik	NA	NA	NA	NA	NA	NA	NA		Atad2	cluster2	190.903	316.296	171.678	173.022	178.052	197.815	103.308	122.458	126.585	119.522	126.336	118.247		Acacb	Group1
2310061I04Rik	-0.374728	0.428844	0.222845	0.803572	0.597574	-0.205999	0.138448		Atp10b	cluster2	31.4891	27.843	25.5065	36.4257	30.9192	42.4687	7.31383	8.37322	8.03716	10.9485	8.29948	13.7955		Taf1a	Group3
2310061N02Rik	NA	NA	NA	NA	NA	NA	NA		Atp1b1	cluster2	79.7068	90.2112	83.3867	94.7069	100.221	73.7615	44.7972	33.4929	63.2926	42.8818	40.5752	42.3718		Kcnk3	Group1
2310065F04Rik	NA	NA	NA	NA	NA	NA	NA		Atp5o	cluster2	619.942	692.733	487.567	734.889	571.471	724.203	329.122	425.988	517.392	545.603	471.226	558.717		Stmn1	Group1
2310068J16Rik	-0.0613679	1.00219	0.552363	1.06356	0.613731	-0.449827	NA		Atp8b2	cluster2	716.377	717.235	716.144	692.089	781.508	742.085	585.106	599.732	570.638	560.201	595.718	654.3		Etfa	Group1
2310069B03Rik	0.245732	1.22383	0.670462	0.978102	0.42473	-0.553372	0.988831		Atxn7l3b	cluster2	675.048	641.502	611.175	629.255	599.192	641.501	528.424	496.114	513.373	520.056	514.568	481.857		Rarg	Group3
2310069G16Rik	0	-1.79499	0	-1.79056	0	1.91993	NA		Aurka	cluster2	13.7765	18.9332	3.92408	8.19579	9.5956	7.82318	3.65691	1.04665	2.00929	0	2.76649	0		Sec22b	Group2
2310075C17Rik	0.957358	1.0156	1.08673	0	0	0	NA		Aurkb	cluster2	11.8084	41.2076	10.7912	23.6767	12.7941	14.5288	1.82846	3.13996	0	1.82476	1.84433	1.97078		Mxd4	Group1
2310079G19Rik	NA	NA	NA	NA	NA	NA	NA		B4galt1	cluster2	698.665	603.636	736.746	674.787	681.288	745.438	514.711	490.88	527.438	536.479	542.232	528.17		Trim67	Group1
2310081J21Rik	NA	NA	NA	NA	NA	NA	NA		Banp	cluster2	116.116	192.673	175.602	147.524	159.927	196.697	125.249	102.572	81.3762	60.217	103.282	93.6122		Smoc1	Group3
2400006E01Rik	NA	NA	NA	NA	NA	NA	NA		Bcat1	cluster2	70.8505	112.486	70.6334	90.1537	53.3089	90.5254	15.5419	15.6998	17.079	38.3199	40.5752	33.5033		Anapc7	Group3
2410002F23Rik	0.0297672	-0.0356413	-0.0723098	-0.0654084	-0.102077	-0.0366685	0.999861		Bche	cluster2	878.743	985.641	728.897	825.043	819.891	767.79	659.159	675.091	777.595	680.635	657.503	660.212		Gfra2	Group2
2410003L11Rik	0.957358	1.0156	-0.733566	0	-1.69092	-1.74916	NA		Bcl2l13	cluster2	223.376	324.092	279.591	275.014	293.199	324.103	167.304	199.911	205.952	239.043	223.164	242.406		Ssc5d	Group2
2410004B18Rik	-0.0663688	0.221952	0.325145	0.288321	0.391514	0.103193	0.782626		Bicc1	cluster2	448.72	521.22	577.82	474.445	602.39	568.857	396.775	353.769	369.709	431.555	390.998	507.477		Dmwd	Group3
2410004I01Rik	-0.622476	0.96787	-0.834828	1.59035	-0.212352	-1.8027	NA		Bmp1	cluster2	1265.47	1271.87	1524.5	1250.31	1550.22	1329.94	934.341	907.448	984.552	909.642	1023.6	925.283		Mitf	Group3
2410004P03Rik	-0.570849	0.970918	2.00386	1.54177	2.57471	1.03294	NA		Bmper	cluster2	31.4891	74.6192	31.3926	55.5493	67.1692	71.5263	21.0273	20.9331	19.0882	23.7219	40.5752	28.5764		Ngef	Group3
2410006H16Rik	-0.133599	-0.0400757	-0.0470953	0.093523	0.0865034	-0.00701958	0.999861		Bok	cluster2	43.2975	57.9134	33.3547	31.8725	28.7868	33.5279	12.7992	20.9331	27.1254	25.5466	18.4433	18.7224		Pla2g7	Group1
2410012E07Rik	NA	NA	NA	NA	NA	NA	NA		Brca1	cluster2	35.4253	47.8899	22.5634	34.6045	40.5148	31.2927	2.74269	9.41988	10.0464	5.47427	6.45515	14.7809		Atp8b2	Group1
2410017I17Rik	0	0	-2.38139	0	-2.37696	-2.4352	NA		Btnl9	cluster2	15.7446	45.6625	19.6204	30.9619	29.853	46.9391	6.3996	9.41988	8.03716	18.2476	25.8206	10.8393		Degs2	Group3
2410018L13Rik	-0.948168	1.0156	1.08671	1.96376	2.03488	0	NA		Bub1	cluster2	17.7126	36.7527	6.86714	17.3022	12.7941	18.9992	2.74269	2.09331	5.02322	2.73714	0.922164	0.985392		H2ac15	Group2
2410021H03Rik	NA	NA	NA	NA	NA	NA	NA		Bzw1	cluster2	1090.31	1232.89	1034.98	1110.07	945.7	1153.36	934.341	924.195	925.278	937.013	841.936	913.458		Sgcb	Group3
2410022M11Rik	0.280124	0.0906239	-0.0662079	-0.1895	-0.346332	-0.156832	0.999861		C1qtnf6	cluster2	480.209	490.036	501.301	365.168	538.42	510.742	139.877	135.018	115.534	111.31	160.457	125.145		Lrp1b	Group2
2410124H12Rik	NA	NA	NA	NA	NA	NA	NA		C430049B03Rik	cluster2	36.4093	32.2978	11.7722	20.0342	31.9853	29.0575	1.82846	4.18661	8.03716	3.64952	3.68866	2.95618		Dpy19l1	Group1
2410137M14Rik	NA	NA	NA	NA	NA	NA	NA		Cacna1e	cluster2	25.5849	27.843	29.4306	25.498	21.3236	31.2927	7.31383	4.18661	5.02322	2.73714	5.53298	6.89774		Tmem263	Group1
2410141K09Rik	NA	NA	NA	NA	NA	NA	NA		Cacna1g	cluster2	108.244	129.191	126.552	93.7963	123.677	115.113	69.4814	58.6126	61.2833	43.7942	82.0726	68.9774		Ttk	Group2
2500002B13Rik	-2.68364	-1.86976	-0.749509	0.813877	1.93413	1.12025	NA		Calu	cluster2	6141.36	6240.17	5318.11	5700.63	6094.27	5596.93	4861.87	5061.61	4830.33	4894	4692.89	4857		Usp11	Group3
2500004C02Rik	0.352469	0.109128	0.19831	-0.243341	-0.154159	0.0891819	0.999861		Capn6	cluster2	64.9463	61.2545	70.6334	57.3706	61.8383	83.8198	37.4834	21.9797	23.1068	28.2837	28.5871	48.2842		Hspb8	Group3
2510002D24Rik	0.0114271	-0.0607269	0.00930813	-0.0721539	-0.00211893	0.070035	0.999861		Capza1	cluster2	870.871	950.002	817.189	845.077	901.986	881.785	735.04	745.217	713.298	723.517	703.611	732.146		Ildr2	Group5
2510003B16Rik	1.80864	0.852121	1.33956	-0.956523	-0.469079	0.487444	NA		Car2	cluster2	25.5849	37.8664	15.6963	30.9619	21.3236	17.8816	2.74269	9.41988	5.02322	10.0362	10.1438	12.8101		Lcp1	Group1
2510009E07Rik	-0.100492	-0.131194	-0.0702413	-0.0307021	0.0302504	0.0609525	0.999861		Cars	cluster2	170.238	171.513	165.792	182.129	146.066	176.58	121.592	123.505	124.576	116.785	117.115	92.6268		Epha1	Group2
2510039O18Rik	0.134905	-0.206639	-0.192802	-0.341544	-0.327707	0.0138371	0.196182		Casq1	cluster2	1266.45	927.728	1066.37	1119.18	1290.08	1005.84	539.395	726.377	567.624	551.989	542.232	611.928		Prelp	Group3
2610001J05Rik	-0.0593596	0.0224085	-0.0630435	0.0817681	-0.00368385	-0.085452	0.999861		Ccdc80	cluster2	3363.43	3521.58	3184.39	2965.97	3707.1	3461.2	2594.58	2732.81	2338.81	2536.41	2749.89	2795.56		Acvr1c	Group1
2610002M06Rik	-0.0091196	-0.0726014	-0.00415581	-0.0634818	0.00496379	0.0684456	0.999861		Ccl21a	cluster2	67.8984	36.7527	58.8612	37.3364	44.7795	25.7047	21.0273	21.9797	31.144	21.8971	22.1319	29.5618		Ercc6l	Group1
2610005L07Rik	-0.0710484	-0.0509322	0.00550784	0.0201162	0.0765562	0.05644	0.999861		Ccl6	cluster2	105.292	199.356	79.4626	95.6176	92.7575	120.701	49.3683	77.4523	75.3483	128.645	243.451	118.247		Ckap4	Group1
2610008E11Rik	0.109003	-0.126591	-0.136472	-0.235594	-0.245475	-0.00988133	0.821296		Ccn4	cluster2	229.28	358.617	200.128	254.98	230.294	282.752	85.0232	82.6856	95.4412	124.084	119.881	127.116		Sqle	Group2
2610016A17Rik	0	0	-0.836796	0	-0.832366	-0.890603	NA		Ccna2	cluster2	61.0102	129.191	22.5634	61.9238	87.4266	71.5263	11.885	15.6998	16.0743	14.5981	12.9103	26.6056		Fam111a	Group1
2610020C07Rik	0.250769	0.234757	0.633634	-0.0160117	0.382865	0.398877	0.999861		Ccnb1	cluster2	47.2337	81.3015	14.7153	37.3364	40.5148	18.9992	3.65691	2.09331	5.02322	2.73714	5.53298	2.95618		Dctn6	Group3
2610024D14Rik	0.0947844	-0.531063	-0.407262	-0.625847	-0.502047	0.1238	0.532781		Ccnb2	cluster2	27.553	24.5018	4.9051	24.5874	23.4559	15.6464	7.31383	1.04665	3.01393	3.64952	3.68866	7.88313		Ebf1	Group3
2610027K06Rik	0.559691	0.496496	0.445588	-0.0631945	-0.114103	-0.0509085	0.999861		Ccnl2	cluster2	714.409	795.195	822.094	691.179	843.347	803.553	648.188	620.665	656.033	649.614	689.779	610.943		Eno1	Group1
2610028E06Rik	NA	NA	NA	NA	NA	NA	NA		Cd180	cluster2	4.92017	7.79603	6.86714	8.19579	8.52942	11.176	0.914228	1.04665	0	2.73714	4.61082	6.89774		Sorl1	Group3
2610028H24Rik	-0.966222	-1.77363	-2.32228	-0.807405	-1.35606	-0.54865	NA		Cd248	cluster2	245.025	237.222	244.274	258.623	267.611	282.752	122.507	125.598	152.706	164.228	169.678	209.888		Klhdc7a	Group1
2610035D17Rik	-0.0372314	-0.641543	-1.24249	-0.604312	-1.20526	-0.600946	0.592936		Cd300lg	cluster2	20.6647	50.1173	39.2408	48.2641	54.3751	65.9383	7.31383	18.8398	23.1068	29.1961	48.8747	30.5471		Prr15	Group3
2610035F20Rik	NA	NA	NA	NA	NA	NA	NA		Cd34	cluster2	2120.59	2299.83	1846.28	1828.57	1983.09	2055.26	1335.69	1329.25	1359.28	1644.11	1522.49	1554.95		Myl12b	Group3
2610037D02Rik	-0.330194	2.01532	0.264693	2.34552	0.594887	-1.75063	NA		Cd84	cluster2	38.3774	73.5054	51.994	50.0854	38.3824	50.2919	10.9707	18.8398	20.0929	36.4952	25.8206	37.4449		Bmp3	Group3
2610042L04Rik	-1.81198	0	-0.836813	1.86579	0.975167	-0.890621	NA		Cd93	cluster2	823.637	981.186	792.664	742.175	859.339	1005.84	634.475	573.566	639.959	489.035	624.305	626.709		Car2	Group2
2610044O15Rik8	0.0960649	-0.297121	-0.40292	-0.393185	-0.498985	-0.105799	0.493519		Cdc20	cluster2	50.1858	53.4585	10.7912	38.247	27.7206	30.1751	8.22806	5.23327	10.0464	10.9485	11.9881	8.86853		Fignl1	Group2
2610203C22Rik	0.301388	0.767893	1.24792	0.466505	0.946529	0.480024	0.821296		Cdc7	cluster2	16.7286	28.9567	15.6963	23.6767	19.1912	17.8816	4.57114	11.5132	9.0418	7.29903	7.37731	9.85392		Smc2	Group2
2610206C17Rik	1.47773	-0.352509	0.12611	-1.83024	-1.35162	0.478619	NA		Cdca2	cluster2	25.5849	17.8195	6.86714	24.5874	14.9265	21.2344	8.22806	3.13996	3.01393	7.29903	1.84433	4.92696		Olfr224	Group1
2610301B20Rik	0.155327	-0.418869	-0.278155	-0.574196	-0.433482	0.140715	0.181595		Cdca3	cluster2	20.6647	31.1841	4.9051	26.4087	21.3236	14.5288	1.82846	5.23327	4.01858	5.47427	5.53298	3.94157		Tubb6	Group2
2610306M01Rik	0.0129861	-0.192438	-0.623129	-0.205424	-0.636115	-0.430691	0.850504		Cdh11	cluster2	355.237	557.973	346.3	407.968	379.559	453.745	244.099	252.243	246.138	263.678	266.505	318.282		Postn	Group2
2610307P16Rik	-0.252295	-0.345266	0.209804	-0.0929705	0.462099	0.555069	0.895719		Cdk1	cluster2	42.3135	79.074	11.7722	30.9619	43.7133	33.5279	4.57114	6.27992	3.01393	6.38665	6.45515	5.91235		Ppp1r12c	Group3
2610316D01Rik	1.88321	1.94145	2.01258	0	0	0	NA		Cdon	cluster2	1017.49	743.964	815.227	943.427	1001.14	870.609	676.529	522.28	737.409	763.661	569.897	748.898		Bmper	Group1
2610318M16Rik	NA	NA	NA	NA	NA	NA	NA		Cenpa	cluster2	23.6168	35.639	17.6583	24.5874	22.3897	21.2344	10.9707	8.37322	9.0418	13.6857	4.61082	13.7955		Ivns1abp	Group2
2610318N02Rik	0	0	-2.293	0	-2.28857	-2.3468	NA		Cenpe	cluster2	48.2177	101.348	16.6773	61.9238	40.5148	56.9975	9.14228	14.6531	12.0557	7.29903	13.8325	20.6932		Slc31a1	Group1
2610507B11Rik	-0.0694277	0.0783779	-0.0272549	0.147806	0.0421729	-0.105633	0.762087		Cenpf	cluster2	133.829	217.175	45.1269	96.5282	119.412	98.3486	11.885	14.6531	21.0975	9.12379	10.1438	23.6494		Hspg2	Group1
2610507I01Rik	-0.169522	0.100849	0.140244	0.270371	0.309766	0.039395	0.919276		Cenpm	cluster2	5.90421	18.9332	3.92408	9.10644	6.39707	4.47039	0.914228	0	2.00929	0	0	2.95618		Cmpk1	Group2
2610524H06Rik	-0.314621	0.394112	0.49938	0.708732	0.814001	0.105268	0.208647		Cep55	cluster2	13.7765	46.7762	4.9051	15.4809	20.2574	18.9992	1.82846	1.04665	3.01393	5.47427	1.84433	2.95618		Anxa8	Group2
2610528A11Rik	1.79807	0.894521	1.92743	-0.90355	0	1.03291	NA		Cercam	cluster2	350.316	307.386	399.275	361.526	375.295	369.925	269.697	271.083	263.217	248.167	258.206	269.012		Fryl	Group3
2610528J11Rik	0.340451	0.8356	0.573636	0.495149	0.233185	-0.261964	0.999861		Cerk	cluster2	428.055	434.35	431.649	421.628	419.008	447.039	330.036	318.183	297.375	349.441	368.866	335.033		Pdlim7	Group3
2700012I20Rik	-0.320199	-0.119646	-0.221462	0.200553	0.0987365	-0.101817	0.999861		Cgref1	cluster2	146.621	151.466	110.855	148.435	130.074	107.289	53.9395	68.0324	62.288	114.047	69.1623	114.305		Gask1b	Group3
2700038G22Rik	-0.372559	-0.00562952	0.798177	0.36693	1.17074	0.803806	0.911521		Chid1	cluster2	233.216	249.473	204.052	232.214	207.905	174.345	175.532	187.351	174.808	161.491	164.145	161.604		Rrm2b	Group3
2700046A07Rik	-0.00442926	-0.917287	1.08671	-0.912858	1.09114	2.004	NA		Chst2	cluster2	93.4833	141.442	103.007	121.116	105.552	129.641	67.6529	62.7992	65.3019	61.1294	75.6174	77.8459		Fkbp11	Group1
2700046G09Rik	-0.385244	-0.621911	-0.283182	-0.236668	0.102062	0.338729	0.999861		Cilp2	cluster2	66.9144	49.0036	128.514	62.8344	90.6251	88.2902	40.226	52.3327	31.144	31.9333	47.9525	45.328		Trip10	Group3
2700049A03Rik	0.057768	-0.0921513	-0.0665878	-0.149919	-0.124356	0.0255635	0.997327		Cip2a	cluster2	18.6967	54.5722	19.6204	29.1406	33.0515	26.8223	10.0565	10.4665	12.0557	16.4228	14.7546	15.7663		Pclaf	Group2
2700054A10Rik	-0.182961	-1.0357	-1.45991	-0.852735	-1.27695	-0.424212	0.670117		Cit	cluster2	9.84035	26.7293	8.82917	10.9277	17.0588	10.0584	0	3.13996	5.02322	0	3.68866	3.94157		Maoa	Group3
2700062C07Rik	0.209047	0.130982	0.298395	-0.0780644	0.0893479	0.167412	0.999861		Ckap2	cluster2	36.4093	75.7329	17.6583	35.5151	62.9045	41.3511	3.65691	11.5132	11.0511	9.12379	7.37731	10.8393		Gm3414	Group2
2700069I18Rik	-0.966217	0	0	1.02002	1.09116	0	NA		Ckap2l	cluster2	36.4093	45.6625	8.82917	20.0342	39.4486	32.4103	1.82846	6.27992	8.03716	6.38665	5.53298	7.88313		Igdcc4	Group1
2700070H01Rik	2.4385	1.53494	-1.07431	-0.903556	-3.51281	-2.60925	NA		Ckap4	cluster2	617.974	661.549	578.801	625.612	651.435	604.62	472.656	478.32	386.788	395.06	558.831	466.09		Stum	Group3
2700081O15Rik	0.0254071	0.178427	0.184501	0.15302	0.159094	0.00607315	0.82494		Clec11a	cluster2	483.161	422.099	421.838	533.637	493.64	438.098	250.499	289.923	245.133	324.807	314.458	329.121		Ubc	Group3
2700089I24Rik	NA	NA	NA	NA	NA	NA	NA		Clspn	cluster2	21.6488	49.0036	6.86714	16.3916	18.125	14.5288	1.82846	4.18661	2.00929	0	6.45515	3.94157		Lims2	Group3
2700097O09Rik	-0.0372018	-0.110883	0.0989544	-0.0736816	0.136156	0.209838	0.999861		Cmpk1	cluster2	408.374	494.491	379.655	397.041	349.706	421.334	327.294	308.763	323.496	316.596	255.439	301.53		Noxo1	Group3
2700099C18Rik	0.365771	1.09978	1.17135	0.734013	0.805581	0.0715682	0.999861		Cmtm3	cluster2	78.7228	115.827	81.4246	97.4389	88.4928	116.23	60.3391	54.426	54.2508	83.9389	63.6293	78.8313		Vamp3	Group1
2810001G20Rik	0.582244	0.300513	0.15215	-0.281731	-0.430094	-0.148363	0.943946		Cmtm6	cluster2	578.612	585.816	470.889	601.025	538.42	506.272	383.976	452.154	428.983	446.153	425.118	424.704		Ppa1	Group1
2810002D19Rik	0.109431	0.294498	0.382948	0.185068	0.273517	0.0884493	0.999861		Col11a1	cluster2	19.6807	20.0469	15.6963	22.7661	19.1912	31.2927	4.57114	5.23327	6.02787	3.64952	4.61082	2.95618		Dnajb5	Group3
2810004N23Rik	0.402902	-0.00628627	0.13193	-0.409189	-0.270972	0.138217	0.782626		Col14a1	cluster2	5380.7	6401.66	5515.29	5312.7	6088.94	6794.99	2885.3	3034.25	3098.32	3125.81	2991.5	3501.1		Banp	Group1
2810006K23Rik	0.123983	0.215554	0.198764	0.0915708	0.0747809	-0.0167899	0.999861		Col15a1	cluster2	3277.82	3742.1	4102.62	3351.17	4128.24	4074.76	2014.05	2274.38	1515	1745.38	1912.57	2124.5		Mxd3	Group2
2810013P06Rik	-0.125788	-0.427771	-0.263227	-0.301983	-0.137438	0.164544	0.816956		Col16a1	cluster2	481.193	618.114	540.542	523.62	565.074	607.973	300.781	319.229	250.156	298.348	318.147	359.668		Depdc1a	Group2
2810021J22Rik	0.0703718	0.206975	0.121531	0.136603	0.0511592	-0.0854442	0.999861		Col1a1	cluster2	22514.7	19966.8	30392	16856	30891.4	23229.3	5233.04	6021.39	5795.79	4837.43	6617.45	7630.87		Vasp	Group3
2810025M15Rik	0.240388	-0.244112	0.0546119	-0.484499	-0.185776	0.298723	0.907857		Col1a2	cluster2	38843.8	36061.1	45479.1	34261.1	48147.5	43990.9	14277.5	15795	14578.4	13794.3	15795.7	17843.5		Lsamp	Group1
2810029C07Rik	0.988318	-0.774056	-1.07414	-1.76237	-2.06246	-0.300084	NA		Col27a1	cluster2	260.769	299.59	305.097	296.87	308.125	344.22	224.9	219.797	197.915	170.615	248.984	196.093		H4c11	Group2
2810030D12Rik	0.707317	2.49913	0.702475	1.79181	-0.00484164	-1.79665	NA		Col3a1	cluster2	94255.8	98038.4	104918	87858	114373	103505	28080.5	34266.4	28963.9	30347.5	34215.1	34938		Arfgef3	Group5
2810032G03Rik	-0.104444	1.90467	1.97582	2.00911	2.08027	0.0711571	NA		Col4a3	cluster2	697.681	752.874	876.05	696.642	965.957	771.142	540.309	641.598	542.508	573.886	454.627	534.082		Chmp3	Group3
2810049E08Rik	NA	NA	NA	NA	NA	NA	NA		Col4a4	cluster2	616.006	635.933	718.106	565.51	774.045	634.796	437.001	477.274	426.974	431.555	435.261	469.046		Map7d1	Group3
2810403D21Rik	1.88271	1.06302	-0.199062	-0.819689	-2.08177	-1.26208	NA		Col4a5	cluster2	10796.8	10130.4	12741.5	10153.7	12489.2	12035.4	6319.15	6279.92	5417.04	5695.98	5699.9	6073.95		Fzd3	Group1
2810404M03Rik	NA	NA	NA	NA	NA	NA	NA		Col5a1	cluster2	5896.34	6322.58	8212.11	5920.09	7849.2	7168.27	3735.54	3684.22	3463.01	3417.77	4000.35	4062.77		H2bc13	Group1
2810405F15Rik	NA	NA	NA	NA	NA	NA	NA		Col5a2	cluster2	9904.31	9996.74	10098.6	8839.62	11149	9900.8	5630.73	6033.95	5131.72	5657.66	6241.21	6119.28		Rbpms	Group3
2810408A11Rik	-0.12905	0.722577	1.00762	0.851627	1.13667	0.285042	0.996766		Col5a3	cluster2	302.099	340.798	370.825	266.819	372.096	340.867	105.136	131.878	100.464	149.63	137.402	140.911		Insr	Group3
2810408I11Rik	0.555045	3.69236	1.89731	3.13731	1.34227	-1.79504	NA		Col6a1	cluster2	6091.18	5403.76	6440.39	6185.09	6574.05	6289.84	3987.86	4183.47	3538.36	3812.83	4543.5	4274.63		Tkt	Group1
2810410L24Rik	0.947321	0.0605254	0.214691	-0.886796	-0.73263	0.154165	0.999861		Col6a2	cluster2	3593.69	3431.37	4190.91	3295.62	4646.4	3823.3	2444.65	2456.49	2218.25	2079.31	2508.29	2599.46		Gm10687	Group3
2810414N06Rik	-0.545439	1.16181	-0.300018	1.70725	0.245421	-1.46183	0.610374		Col6a3	cluster2	8916.34	9825.23	10306.6	8271.38	11305.7	10185.8	5035.57	5275.13	4560.08	5068.27	5619.67	5638.41		Slc25a1	Group1
2810425M01Rik	1.21679	-0.094646	-0.74049	-1.31144	-1.95728	-0.645844	0.938955		Col6a5	cluster2	47.2337	23.3881	29.4306	17.3022	35.1839	44.7039	6.3996	15.6998	6.02787	4.56189	11.9881	3.94157		Als2	Group1
2810429I04Rik	NA	NA	NA	NA	NA	NA	NA		Col6a6	cluster2	599.277	634.82	591.555	565.51	646.104	824.787	198.388	206.191	227.05	218.059	225.93	236.494		Armcx4	Group2
2810433D01Rik	0.326072	0.240516	0.336787	-0.0855565	0.0107142	0.0962707	0.984791		Copz2	cluster2	492.017	384.233	386.522	421.628	404.081	396.747	310.838	332.836	261.208	293.786	320.913	311.384		Ezh2	Group2
2810442N19Rik	0.3817	0.996689	1.07049	0.614989	0.688792	0.0738031	NA		Coq6	cluster2	114.148	114.713	114.779	138.418	129.008	175.463	90.5086	88.9655	91.4226	132.295	100.516	134.999		Gne	Group3
2810454H06Rik	-0.0507181	0.154081	0.104768	0.204799	0.155486	-0.0493138	0.999861		Cox6b1	cluster2	713.425	840.858	619.023	848.72	823.089	918.665	406.832	580.892	608.815	737.202	596.64	743.971		Tenm4	Group1
2810459M11Rik	0.472906	0.640942	0.8578	0.168036	0.384894	0.216858	0.999861		Cpxm1	cluster2	203.695	232.767	211.9	242.231	236.691	320.751	84.109	129.785	125.581	123.171	154.001	163.575		Hacd1	Group2
2810471M01Rik	NA	NA	NA	NA	NA	NA	NA		Cpz	cluster2	160.398	197.128	195.223	183.95	216.434	233.578	38.3976	42.9128	41.1904	62.0418	53.4855	80.8021		Hmgcr	Group2
2900005J15Rik	0.0408951	-0.145444	-0.0480885	-0.186339	-0.0889836	0.0973551	0.999861		Csrnp3	cluster2	11.8084	7.79603	10.7912	13.6597	14.9265	24.5872	5.48537	6.27992	6.02787	3.64952	7.37731	3.94157		Galnt17	Group2
2900009J06Rik	0.275739	-0.229692	2.35126	-0.50543	2.07552	2.58095	NA		Cthrc1	cluster2	42.3135	82.4152	26.4875	48.2641	24.5221	44.7039	1.82846	5.23327	6.02787	3.64952	6.45515	10.8393		Gm12022	Group2
2900026A02Rik	0.0413575	-0.356234	-0.161346	-0.397592	-0.202703	0.194888	0.577743		Ctnnbip1	cluster2	100.372	95.7798	91.2348	108.367	115.147	92.7606	64.9102	58.6126	67.3112	71.1656	93.1386	77.8459		Sqstm1	Group3
2900040C04Rik	NA	NA	NA	NA	NA	NA	NA		Ctsk	cluster2	387.71	437.691	361.015	447.126	436.067	467.156	170.046	205.144	215.999	288.312	256.362	281.822		Ostc	Group2
2900041M22Rik	0.0668546	-0.661668	-0.762067	-0.728523	-0.828922	-0.100399	0.565281		Cul7	cluster2	280.45	241.677	307.059	282.3	329.449	363.219	235.871	204.097	219.012	246.342	247.14	243.392		Sgo1	Group1
2900052L18Rik	-0.423245	-0.594517	-0.861162	-0.171272	-0.437917	-0.266645	0.294236		Cxcl12	cluster2	393.614	448.829	442.44	356.972	404.081	481.685	239.528	211.424	355.644	322.07	247.14	314.34		Cyc1	Group1
2900052N01Rik	-1.48945	1.0156	1.08673	2.50505	2.57619	0	NA		Cyc1	cluster2	421.167	500.06	442.44	567.331	422.206	618.032	260.555	319.229	363.681	430.643	347.656	467.076		Cdca3	Group1
2900057B20Rik	0	-0.90798	-1.79415	-0.90355	-1.78972	-0.886168	NA		Cyp2a22	cluster2	13.7765	20.0469	6.86714	22.7661	6.39707	0	0	0	0	0	0	0		Kbtbd13	Group3
2900060B14Rik	0.435273	1.79206	0.89697	1.35678	0.461697	-0.895087	NA		Cyp2a4	cluster2	59.0421	65.7094	9.81019	59.1918	15.9927	1.1176	0	0	1.00464	0	0	0		Gabarapl1	Group3
2900060N12Rik	-1.03648	-1.55603	-1.23984	-0.519557	-0.203368	0.316189	NA		Cyp2b9	cluster2	43.2975	70.1643	9.81019	54.6386	19.1912	4.47039	0	0	0	0	0	0		Mup21	Group3
2900076A07Rik	-0.20767	0.49223	0.788121	0.699901	0.995791	0.29589	0.531793		Cyp2c40	cluster2	267.657	292.908	104.969	529.084	94.8898	26.8223	5.48537	3.13996	29.1347	27.3714	0	4.92696		Cry2	Group3
2900079G21Rik	NA	NA	NA	NA	NA	NA	NA		Cyp51	cluster2	530.395	515.652	441.459	792.26	325.184	388.924	237.699	231.31	300.389	301.085	215.786	211.859		H4c17	Group2
2900092C05Rik	NA	NA	NA	NA	NA	NA	NA		D17H6S56E-5	cluster2	118.084	228.312	73.5765	143.882	131.14	136.347	21.9415	36.6329	35.1626	20.9847	24.8984	27.591		Atp6ap1	Group3
2900092D14Rik	NA	NA	NA	NA	NA	NA	NA		Dapk1	cluster2	464.464	376.437	388.484	519.067	424.339	423.57	245.013	239.684	274.268	281.925	265.583	270.983		Plekhg3	Group3
2900093K20Rik	0.510854	0.639	-0.00522089	0.128146	-0.516075	-0.644221	0.999861		Dbf4	cluster2	25.5849	49.0036	14.7153	31.8725	21.3236	21.2344	9.14228	5.23327	10.0464	12.7733	11.9881	14.7809		Sdc3	Group1
3000002C10Rik	-0.549855	0.186081	-0.0660781	0.735936	0.483777	-0.252159	0.988831		Dchs1	cluster2	329.652	334.116	413.009	335.117	420.074	395.63	300.781	276.316	286.324	238.131	297.859	287.734		Slc4a4	Group1
3010001F23Rik	-0.141566	-0.444084	0.0847993	-0.302518	0.226365	0.528883	0.999861		Dclk1	cluster2	189.919	318.524	219.748	252.248	207.905	290.575	95.994	90.0122	115.534	136.857	121.726	100.51		Tspan11	Group1
3010003L21Rik	0.912804	-0.838218	0.137212	-1.75102	-0.775592	0.97543	NA		Depdc1a	cluster2	17.7126	30.0704	4.9051	7.28515	19.1912	13.4112	2.74269	2.09331	4.01858	0	3.68866	0.985392		Map7d2	Group3
3100003L05Rik	NA	NA	NA	NA	NA	NA	NA		Depdc1b	cluster2	8.85631	6.68231	7.84816	9.10644	8.52942	4.47039	0.914228	1.04665	0	0.912379	1.84433	0.985392		Qpct	Group1
3110009E18Rik	-0.0879159	0.728773	0.216675	0.816689	0.304591	-0.512098	0.999861		Depp1	cluster2	111.196	110.258	143.229	65.5663	135.405	96.1134	31.0838	28.2596	85.3948	72.0779	64.5515	36.4595		Ptgis	Group3
3110009F21Rik	NA	NA	NA	NA	NA	NA	NA		Dgat1	cluster2	153.509	213.834	137.343	189.414	216.434	281.635	119.764	143.391	134.622	147.805	142.013	177.371		Nos3	Group3
3110015C05Rik	NA	NA	NA	NA	NA	NA	NA		Dhrs7	cluster2	364.093	424.327	325.698	409.79	437.133	492.861	253.241	251.197	330.528	371.338	311.691	391.2		6430706D22Rik	Group2
3110021A11Rik	0.78692	0.580755	0.00517163	-0.206166	-0.781749	-0.575583	0.999861		Diaph3	cluster2	48.2177	74.6192	21.5824	40.0683	51.1765	46.9391	16.4561	18.8398	18.0836	18.2476	13.8325	13.7955		Smim5	Group3
3110039M20Rik	NA	NA	NA	NA	NA	NA	NA		Dlgap5	cluster2	21.6488	27.843	3.92408	9.10644	20.2574	14.5288	2.74269	3.13996	2.00929	7.29903	1.84433	3.94157		Ncaph	Group2
3110040M04Rik	NA	NA	NA	NA	NA	NA	NA		Dlst	cluster2	748.85	948.888	828.961	983.495	892.391	1089.66	519.282	656.251	729.372	822.053	724.821	945.976		Adgre5	Group3
3110040N11Rik	-0.318605	-0.208287	-0.166088	0.110318	0.152518	0.0421997	0.999861		Dner	cluster2	17.7126	16.7058	23.5445	10.9277	39.4486	23.4696	5.48537	1.04665	8.03716	6.38665	4.61082	1.97078		Retn	Group3
3110045C21Rik	-0.687409	-1.1679	-1.06064	-0.480494	-0.37323	0.107264	NA		Dnmt3a	cluster2	1246.77	1231.77	1384.22	1032.67	1444.67	1313.18	948.969	933.614	820.794	812.017	995.937	916.414		Slc22a27	Group2
3110056K07Rik	-0.0163137	-0.292443	-0.00799483	-0.276129	0.00831886	0.284448	0.999861		Dock2	cluster2	89.5472	102.462	65.7283	75.5834	90.6251	91.643	31.0838	47.0994	60.2787	71.1656	69.1623	62.0797		Ndc80	Group2
3110067G11Rik	-0.137163	1.8567	1.92781	1.99386	2.06497	0	NA		Dpt	cluster2	2131.42	2342.15	1803.11	1842.23	2193.13	2078.73	1179.35	1344.95	1191.51	1328.42	1189.59	1342.1		2010003K11Rik	Group1
3110070M22Rik	-0.0343939	-0.462409	-0.518282	-0.428015	-0.483888	-0.055873	0.999861		Dpy19l1	cluster2	384.758	437.691	365.92	429.824	398.75	420.217	284.325	317.136	315.458	337.58	272.038	326.165		Pfkl	Group1
3110082I17Rik	0.11945	0.311409	-0.231297	0.191959	-0.350746	-0.542706	0.96632		Dtl	cluster2	19.6807	26.7293	5.88612	21.8554	19.1912	16.764	0.914228	4.18661	4.01858	6.38665	3.68866	8.86853		Tsr2	Group3
3110082J24Rik	NA	NA	NA	NA	NA	NA	NA		Dtx4	cluster2	226.328	196.015	180.508	209.448	222.831	211.226	141.705	136.065	124.576	168.79	150.313	176.385		Dhrs7	Group1
3110083C13Rik	0.957358	1.0156	0.124982	0	-0.832376	-0.890613	NA		Dusp4	cluster2	30.5051	47.8899	20.6014	48.2641	42.6471	30.1751	2.74269	18.8398	10.0464	19.16	23.9763	32.5179		Ppl	Group3
3110099E03Rik	-0.00442926	1.0156	0.124973	1.02002	0.129402	-0.890622	NA		Ect2	cluster2	39.3614	49.0036	14.7153	39.1577	31.9853	30.1751	13.7134	10.4665	17.079	11.8609	7.37731	13.7955		Synj2	Group3
3200001D21Rik	NA	NA	NA	NA	NA	NA	NA		Ednrb	cluster2	109.228	154.807	87.3107	99.2602	108.75	147.523	37.4834	47.0994	60.2787	91.2379	86.6834	92.6268		Knstrn	Group2
3300002A11Rik	-0.966217	0	0	1.02002	1.09116	0	NA		Eln	cluster2	76589.4	65231.6	72816.2	71172.3	82582.9	77192.5	15967	22463.3	14307.1	17145.4	21387.7	22582.2		H2bc23	Group2
3300002I08Rik	0.707785	0.055963	-0.700363	-0.651822	-1.40815	-0.756326	0.872443		Emid1	cluster2	58.058	45.6625	47.0889	47.3535	49.0442	48.0567	27.4269	35.5862	31.144	27.3714	33.1979	27.591		H4bc24	Group2
3300002P13Rik	NA	NA	NA	NA	NA	NA	NA		Eml4	cluster2	211.567	243.904	199.147	249.516	199.375	215.696	186.503	170.604	163.757	163.316	173.367	148.794		Tk2	Group3
3300005D01Rik	1.47719	-0.400109	1.60659	-1.8773	0.129398	2.0067	NA		Eno1	cluster2	2153.07	2571.58	2064.06	2948.66	2328.53	2847.64	1055.02	1872.46	1602.41	2082.96	1971.59	2543.3		Grk3	Group1
3425401B19Rik	0.250999	0.533768	0.228525	0.282769	-0.022474	-0.305243	0.986105		Entpd2	cluster2	192.871	174.854	208.957	196.699	189.78	196.697	128.906	128.738	152.706	181.563	148.468	149.78		Dtl	Group1
3632454L22Rik	-0.0140049	-1.26401	-2.34431	-1.25	-2.3303	-1.0803	NA		Epha1	cluster2	57.074	69.0506	63.7663	49.1748	58.6398	46.9391	34.7407	17.7931	30.1393	40.1447	31.3536	27.591		Eml2	Group3
3830403N18Rik	-0.267393	-1.09287	-0.712993	-0.825478	-0.4456	0.379879	0.999861		Ephb1	cluster2	20.6647	45.6625	25.5065	35.5151	28.7868	41.3511	11.885	9.41988	4.01858	12.7733	6.45515	9.85392		Ect2	Group1
3830406C13Rik	0.0995504	-0.154611	-0.0905462	-0.254161	-0.190097	0.0640647	0.850009		Ephb2	cluster2	108.244	113.599	93.1968	103.813	97.0222	117.348	59.4248	60.7059	60.2787	61.1294	75.6174	53.2112		Zc2hc1a	Group3
3830408C21Rik	-0.8249	-0.645757	-1.33573	0.179143	-0.510829	-0.689972	0.909568		Ercc6l	cluster2	20.6647	21.1607	8.82917	16.3916	15.9927	20.1168	4.57114	4.18661	4.01858	7.29903	2.76649	1.97078		Bcl2l13	Group1
3830417A13Rik	NA	NA	NA	NA	NA	NA	NA		Erp29	cluster2	422.151	438.805	426.743	449.858	400.883	396.747	286.153	300.389	286.324	341.23	348.578	333.062		Rbl1	Group2
3830432H09Rik	-0.440304	0.316143	-0.475947	0.756448	-0.0356428	-0.79209	NA		Esco2	cluster2	22.6328	28.9567	6.86714	17.3022	7.46324	18.9992	2.74269	4.18661	2.00929	3.64952	0.922164	2.95618		Depdc1b	Group2
3930402G23Rik	0.0124438	0.625571	-0.305014	0.613127	-0.317458	-0.930585	0.999861		Esrrg	cluster2	16.7286	40.0939	15.6963	22.7661	26.6544	31.2927	5.48537	5.23327	11.0511	10.9485	11.066	10.8393		Fyco1	Group3
4430402I18Rik	0.00224712	-0.111194	0.0800322	-0.113441	0.0777851	0.191226	0.999861		Etfa	cluster2	454.624	473.33	361.996	516.335	459.523	511.86	245.013	286.783	344.593	404.184	293.248	410.908		Prcp	Group1
4631405J19Rik	0.236052	0.725069	0.912733	0.489017	0.676681	0.187663	0.0838304		Etfb	cluster2	319.811	370.868	347.281	431.645	382.758	403.453	172.789	226.077	272.259	322.07	233.307	363.61		Tram1	Group2
4632404H12Rik	-0.457792	-0.354142	-0.0123203	0.10365	0.445472	0.341822	0.999861		Etfdh	cluster2	712.441	898.771	651.397	891.52	687.685	927.606	378.491	446.921	611.828	755.45	431.573	742.985		Adipor2	Group1
4632415L05Rik	-0.120949	0.0641746	-0.131564	0.185123	-0.0106155	-0.195739	0.996394		Ezh2	cluster2	55.1059	81.3015	53.9561	58.2812	50.1104	56.9975	25.5984	32.4462	39.1811	29.1961	35.9644	29.5618		Dstn	Group3
4632427E13Rik	0.0865943	-0.0424966	0.128033	-0.129091	0.0414386	0.170529	0.999861		Fabp5	cluster2	262.737	405.394	150.096	497.211	178.052	158.699	43.883	61.7525	108.502	98.5369	69.1623	111.349		Angpt2	Group3
4632428C04Rik	1.38137	-0.263242	-1.05167	-1.64461	-2.43305	-0.788433	0.645115		Fam111a	cluster2	119.068	129.191	78.4816	117.473	124.743	110.642	56.6822	71.1724	56.2601	88.5008	68.2401	80.8021		Vgll3	Group3
4732414G09Rik	-1.52267	-0.905005	0.133298	0.617666	1.65597	1.0383	NA		Fam13a	cluster2	148.589	101.348	173.64	163.005	211.103	259.283	86.8517	96.2921	106.492	130.47	137.402	185.254		Fabp5	Group2
4732416N19Rik	-1.93437	-0.907983	-1.69849	1.02638	0.235879	-0.790505	NA		Fanca	cluster2	4.92017	16.7058	5.88612	12.749	14.9265	11.176	0.914228	2.09331	0	8.21141	4.61082	3.94157		Ska3	Group2
4732419C18Rik	-0.837476	0.0183404	1.08833	0.855817	1.92581	1.06999	0.996312		Fanci	cluster2	14.7605	21.1607	9.81019	11.8384	13.8603	7.82318	5.48537	2.09331	5.02322	3.64952	3.68866	3.94157		Ntn1	Group3
4732471J01Rik	-0.386612	-0.100808	0.503554	0.285804	0.890166	0.604363	0.999861		Fap	cluster2	171.222	188.218	128.514	164.827	159.927	192.227	109.707	101.525	88.4087	101.274	95.9051	117.262		Adamtsl2	Group1
4732490B19Rik	0.957358	1.0156	0.124982	0	-0.832376	-0.890613	NA		Fasn	cluster2	10551.8	13615.2	14392.5	17687.4	16650.5	22961	2369.68	10177.7	7123.93	12662	12735.1	16568.4		Fbxo44	Group3
4732491K20Rik	0.0736172	-0.146493	-0.0815094	-0.22011	-0.155127	0.0649837	0.999861		Fbn1	cluster2	14379.7	17116.7	16148.6	14626.8	16676.1	18039.1	8637.63	8575.23	8148.67	10020.7	9394.08	10435.3		Ammecr1	Group1
4831407H17Rik	NA	NA	NA	NA	NA	NA	NA		Fbn2	cluster2	13.7765	67.9368	11.7722	21.8554	27.7206	36.8807	2.74269	0	1.00464	4.56189	1.84433	0.985392		Adcy5	Group3
4831440E17Rik	-0.36426	-0.211385	-0.290878	0.152875	0.0733827	-0.0794923	0.996644		Fcgr3	cluster2	86.5951	165.944	94.1779	123.848	127.941	116.23	53.9395	64.8925	56.2601	131.383	82.9948	84.7437		Tmem200b	Group3
4833407H14Rik	1.79819	0.894643	0.9658	-0.90355	-0.832393	0.0711574	NA		Fcrls	cluster2	107.26	126.964	91.2348	103.813	92.7575	134.112	30.1695	43.9594	47.2183	77.5522	90.3721	78.8313		Pla2g4a	Group3
4833411C07Rik	0.54756	0.911118	1.5285	0.363558	0.980937	0.617379	0.807087		Fignl1	cluster2	19.6807	45.6625	14.7153	16.3916	13.8603	13.4112	2.74269	5.23327	8.03716	7.29903	6.45515	3.94157		Egfl7	Group3
4833412C05Rik	-0.0788042	0.953882	0.428375	1.03269	0.507179	-0.525507	0.996218		Fkbp10	cluster2	844.302	764.011	769.119	912.465	843.347	853.845	587.849	573.566	547.531	589.397	658.425	646.417		Cxcl12	Group2
4833415N18Rik	0.840506	0.928481	1.92487	0.0879756	1.08436	0.996388	0.196182		Fkbp11	cluster2	36.4093	37.8664	23.5445	56.4599	34.1177	33.5279	13.7134	17.7931	13.0604	15.5104	16.599	20.6932		Bik	Group3
4833417C18Rik	0.00737176	0.659719	0.245972	0.652348	0.2386	-0.413747	0.999861		Fkbp14	cluster2	382.79	446.601	345.319	386.113	380.625	390.042	248.67	325.509	276.277	307.472	260.972	349.814		Rbp1	Group3
4833418N02Rik	-1.37406	-0.35641	-0.763929	1.01765	0.610128	-0.407519	0.746158		Flrt2	cluster2	382.79	437.691	333.547	372.453	391.287	415.746	287.982	273.176	243.124	336.668	273.883	279.851		Tmem254a	Group1
4833419F23Rik	-0.264481	0.93845	0.242628	1.20293	0.50711	-0.695821	0.999861		Fmo1	cluster2	595.341	761.784	549.371	729.426	535.221	596.797	383.062	413.428	514.378	508.195	487.825	501.564		Pgd	Group1
4833420G17Rik	0.019046	-0.0241149	-0.0437357	-0.0431609	-0.0627817	-0.0196208	0.999861		Fndc1	cluster2	483.161	486.695	636.682	460.786	655.699	568.857	286.153	304.576	333.542	320.245	280.338	409.923		Adam12	Group1
4833422C13Rik	1.21574	1.766	1.87603	0.550268	0.660297	0.110029	NA		Fndc5	cluster2	35.4253	37.8664	25.5065	33.6938	55.4412	40.2335	5.48537	12.5598	7.03251	14.5981	3.68866	8.86853		Acsl5	Group1
4833422M21Rik	0.957358	1.0156	1.08673	0	0	0	NA		Foxm1	cluster2	22.6328	31.1841	8.82917	12.749	14.9265	16.764	4.57114	5.23327	3.01393	4.56189	8.29948	5.91235		Spon2	Group2
4833427F10Rik	0.957358	1.0156	1.08673	0	0	0	NA		Fras1	cluster2	73.8026	113.599	97.1209	77.4047	116.213	73.7615	21.9415	34.5395	36.1672	37.4075	19.3654	37.4449		Cox6b1	Group1
4833428L15Rik	NA	NA	NA	NA	NA	NA	NA		Frem2	cluster2	2.9521	7.79603	7.84816	5.46386	6.39707	5.58799	0.914228	3.13996	2.00929	0.912379	0	0		Csrp2	Group3
4833438C02Rik	0.386635	0.116032	-0.139509	-0.270603	-0.526145	-0.255542	0.996218		Fscn1	cluster2	40.3454	57.9134	33.3547	39.1577	38.3824	44.7039	5.48537	20.9331	13.0604	20.9847	23.0541	15.7663		Lhfp	Group3
4833439F03Rik	0.410418	-0.0677257	0.00133473	-0.478143	-0.409083	0.0690604	0.999861		Fstl1	cluster2	21126.2	22617.4	19503.6	18334	22227.7	20218.5	11752.4	12374.6	11413.8	11386.5	11611.9	12358.8		Wnk4	Group3
4833439L19Rik	-0.0715936	-0.26461	-0.307242	-0.193016	-0.235649	-0.0426324	0.114737		Fzd3	cluster2	154.493	154.807	170.697	146.614	156.728	185.521	120.678	132.925	104.483	104.011	112.504	105.437		Mesd	Group3
4921504A21Rik	-0.49971	-0.704012	-0.440532	-0.204302	0.059178	0.26348	0.996244		Fzd4	cluster2	554.996	565.769	548.39	557.314	600.258	619.149	466.256	356.909	461.132	474.437	399.297	454.266		Kalrn	Group3
4921504E06Rik	NA	NA	NA	NA	NA	NA	NA		G0s2	cluster2	84.627	292.908	137.343	307.798	152.463	377.748	63.996	121.412	129.599	98.5369	93.1386	116.276		Unc45a	Group3
4921507G05Rik	NA	NA	NA	NA	NA	NA	NA		Galnt17	cluster2	37.3933	49.0036	45.1269	27.3193	35.1839	29.0575	10.0565	19.8864	18.0836	18.2476	25.8206	13.7955		Enpp1	Group3
4921507P07Rik	0.303449	-0.774971	-0.636571	-1.07842	-0.94002	0.1384	0.95513		Galnt6	cluster2	231.248	152.579	232.502	194.878	192.978	242.519	74.9667	72.2191	60.2787	55.6551	57.1742	58.1381		Ldlr	Group2
4921508D12Rik	NA	NA	NA	NA	NA	NA	NA		Gap43	cluster2	7.87228	13.3646	12.7533	11.8384	17.0588	13.4112	2.74269	3.13996	3.01393	3.64952	5.53298	5.91235		Plin2	Group1
4921509C19Rik	NA	NA	NA	NA	NA	NA	NA		Gars	cluster2	470.369	483.354	448.326	499.943	440.331	518.565	302.61	365.282	334.547	396.885	364.255	389.23		Ndp	Group3
4921509O07Rik	-1.78072	-1.83438	-2.09727	-0.0536661	-0.316552	-0.262886	NA		Gas2l3	cluster2	86.5951	92.4387	50.032	84.6899	77.831	79.3494	44.7972	36.6329	51.2369	38.3199	36.8866	41.3865		Plcb1	Group3
4921511C10Rik	NA	NA	NA	NA	NA	NA	NA		Gas7	cluster2	334.572	328.547	319.812	325.1	333.714	403.453	202.959	208.284	203.943	239.956	284.949	289.705		Axl	Group3
4921511C20Rik	NA	NA	NA	NA	NA	NA	NA		Gfra2	cluster2	35.4253	47.8899	39.2408	34.6045	37.3162	36.8807	10.0565	15.6998	17.079	21.8971	15.6768	29.5618		Sec24a	Group2
4921511I17Rik	NA	NA	NA	NA	NA	NA	NA		Gm12022	cluster2	30.5051	50.1173	30.4116	31.8725	34.1177	31.2927	10.9707	8.37322	14.065	29.1961	23.0541	13.7955		Rbpms2	Group3
4921513H07Rik	NA	NA	NA	NA	NA	NA	NA		Gm3414	cluster2	124.972	108.031	115.76	108.367	109.816	109.525	73.1383	61.7525	81.3762	72.9903	75.6174	86.7145		Pcx	Group1
4921513I03Rik	NA	NA	NA	NA	NA	NA	NA		Gm9899	cluster2	18.6967	34.5253	21.5824	30.0512	31.9853	39.1159	7.31383	11.5132	11.0511	29.1961	17.5211	30.5471		Dlst	Group1
4921515E04Rik	NA	NA	NA	NA	NA	NA	NA		Gpam	cluster2	802.972	1176.09	907.443	1206.6	995.81	1271.83	433.344	554.726	734.395	850.337	560.676	819.846		Tdg	Group1
4921517D22Rik	NA	NA	NA	NA	NA	NA	NA		Gpat4	cluster2	441.832	523.448	440.478	463.518	518.162	580.033	327.294	396.681	398.844	436.117	426.962	403.025		Ncapd2	Group1
4921518K17Rik	NA	NA	NA	NA	NA	NA	NA		Gpc3	cluster2	456.592	571.338	480.7	482.641	535.221	543.153	309.009	312.949	360.667	406.921	285.871	416.821		H2bc18	Group2
4921524J17Rik	-0.178244	-0.428334	0.0563946	-0.25009	0.234639	0.484729	0.75593		Gpd2	cluster2	621.91	846.426	715.163	920.661	905.185	1276.3	301.695	540.073	581.689	786.471	619.694	969.625		Myo1d	Group3
4921524L21Rik	NA	NA	NA	NA	NA	NA	NA		Gpm6b	cluster2	87.5791	109.144	77.5005	80.1366	89.5589	115.113	52.111	52.3327	64.2972	72.9903	66.3958	60.1089		Agtr2	Group2
4921525O09Rik	0.957358	1.0156	1.08673	0	0	0	NA		Gpr153	cluster2	315.875	324.092	301.173	308.708	276.14	315.163	131.649	168.511	134.622	166.965	209.331	170.473		Cul7	Group1
4921528I07Rik	NA	NA	NA	NA	NA	NA	NA		Gprc5b	cluster2	147.605	236.108	146.172	196.699	188.713	210.108	111.536	133.972	112.52	156.929	157.69	186.239		Msmo1	Group2
4921529L05Rik	NA	NA	NA	NA	NA	NA	NA		Gpx3	cluster2	236.168	310.728	242.312	340.581	398.75	407.923	138.048	186.304	190.882	270.977	284.949	328.135		Lpar1	Group1
4921531C22Rik	-0.069806	-0.226963	-0.194201	-0.157157	-0.124395	0.0327628	0.999861		Gpx7	cluster2	215.504	245.018	198.166	224.929	250.552	246.989	131.649	124.552	122.567	156.017	156.768	135.984		Esrrg	Group1
4921531P14Rik	NA	NA	NA	NA	NA	NA	NA		Gramd1b	cluster2	62.9782	101.348	78.4816	78.3154	69.3016	99.4662	44.7972	36.6329	43.1997	56.5675	73.7731	73.9044		Adamtsl4	Group2
4921533I20Rik	NA	NA	NA	NA	NA	NA	NA		Grb10	cluster2	911.216	1246.25	913.329	928.857	1072.57	1132.13	602.477	641.598	564.61	596.696	714.677	677.949		Sec14l1	Group1
4921534H16Rik	NA	NA	NA	NA	NA	NA	NA		Grk3	cluster2	251.913	291.794	358.072	316.904	364.633	468.273	213.929	253.29	219.012	256.378	266.505	294.632		Mpv17l	Group3
4921536K21Rik	0.0310394	1.57138	-0.611441	1.54034	-0.64248	-2.18282	NA		Gxylt2	cluster2	441.832	494.491	456.174	435.288	455.258	506.272	317.237	306.669	269.245	256.378	276.649	271.968		Sgip1	Group3
4921539E11Rik	NA	NA	NA	NA	NA	NA	NA		Gys1	cluster2	100.372	142.556	124.589	149.346	158.86	201.168	84.109	101.525	89.4134	136.857	132.792	147.809		Nek6	Group2
4922502B01Rik	NA	NA	NA	NA	NA	NA	NA		H19	cluster2	88.5631	115.827	42.1838	78.3154	69.3016	94.9958	11.885	16.7464	18.0836	17.3352	12.9103	18.7224		Btnl9	Group1
4922502H24Rik	NA	NA	NA	NA	NA	NA	NA		H1f1	cluster2	74.7866	108.031	30.4116	50.0854	49.0442	53.6447	12.7992	6.27992	11.0511	19.16	7.37731	21.6786		Pif1	Group1
4922502N22Rik	NA	NA	NA	NA	NA	NA	NA		H1f3	cluster2	88.5631	174.854	66.7093	111.099	101.287	65.9383	31.0838	35.5862	45.209	45.6189	36.8866	51.2404		Smim12	Group3
4930401C15Rik	NA	NA	NA	NA	NA	NA	NA		H1f5	cluster2	37.3933	54.5722	10.7912	44.6215	26.6544	39.1159	7.31383	9.41988	11.0511	2.73714	9.22164	8.86853		Cmtm6	Group1
4930401G09Rik	NA	NA	NA	NA	NA	NA	NA		H2ac11	cluster2	17.7126	13.3646	4.9051	3.64257	8.52942	6.70559	1.82846	0	0	3.64952	1.84433	3.94157		Nnmt	Group1
4930401O10Rik	NA	NA	NA	NA	NA	NA	NA		H2ac15	cluster2	25.5849	41.2076	6.86714	20.0342	20.2574	29.0575	7.31383	7.32657	7.03251	5.47427	4.61082	2.95618		Tbc1d9	Group3
4930401O12Rik	NA	NA	NA	NA	NA	NA	NA		H2ac24	cluster2	40.3454	64.5957	15.6963	36.4257	33.0515	41.3511	3.65691	13.6065	7.03251	12.7733	9.22164	0.985392		Lmo7	Group2
4930402F06Rik	NA	NA	NA	NA	NA	NA	NA		H2ac4	cluster2	39.3614	73.5054	19.6204	32.7832	26.6544	32.4103	3.65691	3.13996	10.0464	8.21141	1.84433	11.8247		Apod	Group3
4930402F11Rik	NA	NA	NA	NA	NA	NA	NA		H2ac7	cluster2	29.521	32.2978	0	11.8384	5.33089	8.94078	3.65691	3.13996	4.01858	0	0	1.97078		Notch3	Group2
4930402H24Rik	-0.139975	0.0721462	0.0199775	0.212121	0.159952	-0.0521686	0.667294		H2ax	cluster2	50.1858	82.4152	32.3736	38.247	43.7133	29.0575	33.8265	21.9797	22.1022	20.9847	21.2098	20.6932		Pimreg	Group1
4930402K13Rik	0.957358	1.0156	1.08673	0	0	0	NA		H2bc11	cluster2	20.6647	50.1173	10.7912	18.2129	20.2574	26.8223	4.57114	4.18661	6.02787	7.29903	2.76649	6.89774		Timp1	Group1
4930403D09Rik	NA	NA	NA	NA	NA	NA	NA		H2bc12	cluster2	28.537	87.9838	18.6394	39.1577	33.0515	37.9983	7.31383	3.13996	1.00464	5.47427	6.45515	7.88313		Plekho1	Group3
4930404A05Rik	NA	NA	NA	NA	NA	NA	NA		H2bc13	cluster2	20.6647	26.7293	2.94306	27.3193	13.8603	16.764	0.914228	3.13996	4.01858	2.73714	1.84433	4.92696		Bicc1	Group1
4930404H11Rik	-1.90707	-2.16149	-2.75486	-0.254424	-0.847791	-0.593367	NA		H2bc14	cluster2	24.6009	42.3213	3.92408	35.5151	38.3824	17.8816	5.48537	12.5598	11.0511	8.21141	1.84433	6.89774		Kif20b	Group2
4930404I05Rik	NA	NA	NA	NA	NA	NA	NA		H2bc15	cluster2	51.1698	77.9603	19.6204	58.2812	59.706	60.3503	9.14228	9.41988	9.0418	14.5981	13.8325	17.7371		Ahnak2	Group3
4930404N11Rik	0.957361	-0.807951	0.124971	-1.76531	-0.83239	0.932922	NA		H2bc18	cluster2	180.078	203.811	86.3297	139.328	126.875	124.053	76.7952	81.6389	95.4412	78.4646	75.6174	87.6999		Rasl12	Group3
4930405A10Rik	NA	NA	NA	NA	NA	NA	NA		H2bc23	cluster2	54.1219	65.7094	17.6583	47.3535	42.6471	35.7631	17.3703	15.6998	13.0604	20.9847	11.066	18.7224		Foxm1	Group2
4930405A21Rik	-0.873556	-1.42724	-2.08607	-0.553685	-1.21252	-0.658831	NA		H2bc3	cluster2	147.605	199.356	68.6714	115.652	95.956	89.4078	43.883	33.4929	46.2136	61.1294	43.3417	40.4011		Samd5	Group1
4930405D11Rik	NA	NA	NA	NA	NA	NA	NA		H2bc7	cluster2	18.6967	23.3881	5.88612	17.3022	20.2574	10.0584	3.65691	3.13996	4.01858	0.912379	3.68866	5.91235		Mcrip2	Group1
4930405J17Rik	NA	NA	NA	NA	NA	NA	NA		H2bc8	cluster2	100.372	101.348	36.2977	67.3876	78.8972	49.1743	16.4561	24.073	33.1533	35.5828	26.7428	34.4887		Gm9899	Group1
4930405L22Rik	NA	NA	NA	NA	NA	NA	NA		H2bc9	cluster2	25.5849	33.4116	6.86714	25.498	23.4559	25.7047	4.57114	8.37322	4.01858	7.29903	4.61082	5.91235		Mdk	Group1
4930405O22Rik	0.791271	0.208374	0.773701	-0.582898	-0.0175704	0.565327	0.923707		H3c1	cluster2	51.1698	74.6192	8.82917	40.979	33.0515	35.7631	2.74269	11.5132	5.02322	10.0362	2.76649	10.8393		Ptprf	Group2
4930406D18Rik	NA	NA	NA	NA	NA	NA	NA		H3c10	cluster2	53.1379	57.9134	13.7343	37.3364	28.7868	22.352	10.0565	9.41988	10.0464	4.56189	15.6768	6.89774		Eml1	Group3
4930407G08Rik	1.80003	1.85827	1.9294	0	0	0	NA		H3c11	cluster2	52.1538	47.8899	20.6014	24.5874	26.6544	36.8807	12.7992	21.9797	17.079	12.7733	6.45515	15.7663		G0s2	Group1
4930407I10Rik	NA	NA	NA	NA	NA	NA	NA		H3c15	cluster2	42.3135	85.7563	21.5824	40.0683	51.1765	25.7047	3.65691	15.6998	9.0418	5.47427	9.22164	10.8393		Mcm7	Group2
4930407I19Rik	NA	NA	NA	NA	NA	NA	NA		H3c2	cluster2	59.0421	69.0506	19.6204	53.728	34.1177	49.1743	0	3.13996	7.03251	10.0362	7.37731	4.92696		Adcy9	Group3
4930412B13Rik	NA	NA	NA	NA	NA	NA	NA		H3c3	cluster2	40.3454	66.8231	14.7153	28.23	26.6544	25.7047	5.48537	7.32657	0	3.64952	3.68866	4.92696		Ctnna3	Group3
4930412C18Rik	-0.467366	-0.303384	-0.38717	0.163983	0.0801961	-0.0837864	0.996766		H3c4	cluster2	22.6328	21.1607	13.7343	15.4809	21.3236	15.6464	2.74269	2.09331	1.00464	2.73714	6.45515	7.88313		Piezo1	Group1
4930412M03Rik	-0.294465	-1.34645	-1.35413	-1.05199	-1.05966	-0.00767525	0.92052		H3c8	cluster2	16.7286	24.5018	9.81019	20.0342	17.0588	7.82318	1.82846	3.13996	0	3.64952	1.84433	6.89774		H2bc7	Group1
4930412O13Rik	0.980704	0.150993	1.1101	-0.829711	0.129396	0.959107	NA		H4bc24	cluster2	54.1219	65.7094	17.6583	47.3535	42.6471	35.7631	17.3703	15.6998	13.0604	20.9847	11.066	18.7224		Myh11	Group3
4930413E15Rik	NA	NA	NA	NA	NA	NA	NA		H4c1	cluster2	75.7707	82.4152	41.2028	50.0854	57.5736	35.7631	17.3703	32.4462	18.0836	27.3714	30.4314	21.6786		Ttc25	Group1
4930413F20Rik	1.0345	0.0745916	0.829142	-0.959913	-0.205363	0.75455	NA		H4c11	cluster2	24.6009	50.1173	9.81019	32.7832	23.4559	18.9992	6.3996	4.18661	7.03251	8.21141	0.922164	7.88313		Apbb1	Group3
4930413G21Rik	NA	NA	NA	NA	NA	NA	NA		H4c12	cluster2	60.0261	57.9134	32.3736	54.6386	44.7795	48.0567	9.14228	9.41988	27.1254	16.4228	21.2098	18.7224		Lmntd1	Group2
4930413M19Rik	NA	NA	NA	NA	NA	NA	NA		H4c17	cluster2	113.164	153.693	86.3297	86.5112	103.419	119.583	63.996	116.178	82.3808	39.2323	54.4077	56.1673		Pigt	Group2
4930414N06Rik	NA	NA	NA	NA	NA	NA	NA		H4c6	cluster2	84.627	104.69	34.3357	85.6005	52.2427	61.4679	17.3703	33.4929	32.1486	24.6342	20.2876	31.5325		Fat1	Group3
4930415L06Rik	NA	NA	NA	NA	NA	NA	NA		Hacd1	cluster2	517.602	403.166	410.066	431.645	412.611	358.749	290.725	359.002	287.328	294.698	335.668	302.515		Fgfr2	Group3
4930415O20Rik	0.957358	1.0156	1.08673	0	0	0	NA		Hadh	cluster2	617.974	796.309	630.795	774.047	712.207	789.024	355.635	428.081	582.694	688.846	446.327	765.649		Hdac11	Group3
4930417O13Rik	NA	NA	NA	NA	NA	NA	NA		Hadha	cluster2	1613.82	1859.91	1537.26	1889.59	1781.58	2160.32	860.289	1163.88	1329.14	1487.18	1282.73	1758.92		Ccnb2	Group1
4930417O22Rik	0.623837	0.161482	0.240879	-0.462355	-0.382958	0.0793968	0.999861		Hadhb	cluster2	1451.45	2070.4	1497.04	1982.47	1962.83	2775	729.554	1353.32	1474.82	1895.01	1377.71	2312.71		Cyp1b1	Group3
4930419G24Rik	NA	NA	NA	NA	NA	NA	NA		Hamp2	cluster2	3.93614	25.6155	29.4306	4.55322	8.52942	10.0584	1.82846	3.13996	5.02322	0.912379	0	0.985392		Mdh2	Group1
4930422M22Rik	NA	NA	NA	NA	NA	NA	NA		Hdlbp	cluster2	3959.76	4108.51	3890.72	4272.74	3742.28	3771.89	2769.2	3207.99	2875.29	3089.32	3144.58	3210.41		H3c11	Group2
4930423M02Rik	NA	NA	NA	NA	NA	NA	NA		Hells	cluster2	38.3774	31.1841	14.7153	28.23	28.7868	27.9399	4.57114	8.37322	12.0557	6.38665	11.066	10.8393		Tbc1d4	Group1
4930425K10Rik	NA	NA	NA	NA	NA	NA	NA		Heph	cluster2	149.573	187.105	137.343	149.346	158.86	144.17	102.394	114.085	131.608	122.259	85.7613	107.408		Aurka	Group2
4930425L21Rik	NA	NA	NA	NA	NA	NA	NA		Hjurp	cluster2	235.184	266.179	220.729	231.304	245.221	255.93	176.446	175.838	212.985	188.862	199.187	163.575		Ivd	Group3
4930425O10Rik	NA	NA	NA	NA	NA	NA	NA		Hmcn1	cluster2	60.0261	154.807	109.874	118.384	81.0295	126.289	30.1695	24.073	50.2322	59.3046	23.9763	48.2842		H2ac11	Group2
4930426D05Rik	-0.966217	0	0	1.02002	1.09116	0	NA		Hmgcr	cluster2	290.29	334.116	283.515	454.411	236.691	234.696	176.446	145.485	211.98	207.11	156.768	168.502		Gnai2	Group3
4930426I24Rik	0.757566	-0.433439	-0.250164	-1.191	-1.00773	0.183275	0.889707		Hmgcs1	cluster2	1387.49	1591.5	1017.32	2028	862.538	930.959	535.738	482.507	759.511	825.703	401.141	700.613		Nkx3-1	Group2
4930426L09Rik	-0.17917	-0.120425	-0.975044	0.0587459	-0.795874	-0.85462	0.999861		Hmmr	cluster2	49.2017	77.9603	11.7722	39.1577	42.6471	34.6455	3.65691	3.13996	4.01858	8.21141	4.61082	12.8101		Slc2a1	Group3
4930428D20Rik	NA	NA	NA	NA	NA	NA	NA		Hsd17b7	cluster2	186.967	131.419	127.533	229.482	68.2354	92.7606	73.1383	49.1927	92.4273	84.8512	42.4195	62.0797		Wnt5b	Group1
4930428E07Rik	NA	NA	NA	NA	NA	NA	NA		Hspg2	cluster2	7839.8	8462.04	11067.9	7541.04	11268.4	9328.59	7077.96	7210.39	6228.8	5454.2	6040.17	7004.16		Fanca	Group1
4930428G15Rik	-0.966217	0	0	1.02002	1.09116	0	NA		Htra3	cluster2	818.717	672.686	874.088	742.175	786.839	780.083	535.738	574.612	561.596	553.814	653.814	585.323		Idh3a	Group1
4930428O21Rik	NA	NA	NA	NA	NA	NA	NA		Idh3a	cluster2	481.193	664.89	475.794	616.506	637.574	872.844	271.526	442.734	410.9	566.587	444.483	685.833		Gramd1b	Group1
4930429B21Rik	-1.16975	-0.931757	-0.761808	0.237989	0.407938	0.169949	0.988831		Ifi30	cluster2	168.27	191.56	180.508	181.218	179.118	181.051	115.193	114.085	94.4366	108.573	155.846	111.349		Acsl3	Group2
4930429C20Rik	NA	NA	NA	NA	NA	NA	NA		Igdcc4	cluster2	64.9463	70.1643	71.6144	69.2089	79.9633	71.5263	38.3976	27.213	43.1997	48.3561	40.5752	59.1235		Slc37a1	Group3
4930429D17Rik	NA	NA	NA	NA	NA	NA	NA		Igf1	cluster2	1762.41	2145.02	1429.35	2015.25	1289.01	1635.05	509.225	596.592	814.767	781.909	663.958	531.126		Etv5	Group3
4930429F11Rik	NA	NA	NA	NA	NA	NA	NA		Igf2	cluster2	74.7866	75.7329	81.4246	90.1537	81.0295	83.8198	46.6256	46.0527	31.144	37.4075	40.5752	40.4011		Slc6a2	Group1
4930429F24Rik	1.42378	2.4438	1.55317	1.02003	0.129391	-0.890634	NA		Igf2bp3	cluster2	29.521	23.3881	17.6583	30.0512	12.7941	10.0584	1.82846	4.18661	1.00464	3.64952	2.76649	0.985392		Msrb3	Group3
4930429H19Rik	NA	NA	NA	NA	NA	NA	NA		Igfbp3	cluster2	55.1059	57.9134	67.6903	65.5663	34.1177	67.0559	10.9707	11.5132	19.0882	17.3352	24.8984	11.8247		Ppp1r15a	Group3
4930430F08Rik	-0.139953	-0.426029	-0.421312	-0.286076	-0.281359	0.00471659	0.705855		Igsf10	cluster2	654.383	771.807	620.004	680.251	709.008	820.317	329.122	365.282	377.746	407.833	413.129	469.046		Arhgef28	Group1
4930430F21Rik	NA	NA	NA	NA	NA	NA	NA		Igsf3	cluster2	477.257	486.695	507.187	464.428	564.008	540.917	427.859	370.515	394.825	425.169	362.41	432.587		Aox1	Group3
4930430J02Rik	NA	NA	NA	NA	NA	NA	NA		Igsf9b	cluster2	1897.22	1789.75	2160.2	1680.14	2231.51	1942.38	1545.96	1616.03	1377.37	1259.08	1697.7	1475.13		Cap2	Group3
4930431F10Rik	NA	NA	NA	NA	NA	NA	NA		Impdh1	cluster2	112.18	96.8935	132.438	148.435	131.14	128.524	66.7387	101.525	75.3483	100.362	110.66	127.116		Tgtp1	Group1
4930431F12Rik	NA	NA	NA	NA	NA	NA	NA		Inhbe	cluster2	13.7765	14.4783	6.86714	20.9448	6.39707	3.35279	1.82846	7.32657	5.02322	0.912379	0	1.97078		Lncpint	Group3
4930431P03Rik	-1.01119	2.01927	2.09037	3.03046	3.10156	0	NA		Iqgap3	cluster2	42.3135	51.2311	18.6394	23.6767	46.9118	25.7047	3.65691	5.23327	5.02322	3.64952	6.45515	11.8247		Plcd1	Group3
4930431P22Rik	0	-0.90798	-0.836805	-0.90355	-0.832376	0.0711746	NA		Ireb2	cluster2	640.607	648.184	538.58	570.974	568.273	622.502	484.541	469.947	511.364	516.406	367.943	470.032		Arc	Group3
4930432J09Rik	0.998449	2.01847	1.12784	1.02002	0.129394	-0.890631	NA		Itga4	cluster2	211.567	261.724	193.261	195.788	226.03	236.931	185.588	122.458	169.785	161.491	155.846	139.926		Igsf3	Group1
4930432K21Rik	-1.01722	-1.6045	-0.864424	-0.587276	0.152797	0.740073	0.988831		Itga6	cluster2	82.6589	170.399	98.1019	143.882	166.324	169.875	54.8537	73.2657	66.3065	89.4131	103.282	84.7437		Acadl	Group1
4930432L08Rik	NA	NA	NA	NA	NA	NA	NA		Itm2a	cluster2	109.228	119.168	94.1779	83.7792	102.353	122.936	28.3411	36.6329	25.1161	32.8456	24.8984	44.3426		Astn2	Group1
4930432M17Rik	NA	NA	NA	NA	NA	NA	NA		Itpr2	cluster2	592.389	663.776	563.105	677.519	767.648	764.437	405.917	453.201	488.257	530.092	533.933	611.928		Csrp1	Group3
4930432O09Rik	0	0	-1.69534	0	-1.69092	-1.74915	NA		Ivns1abp	cluster2	399.518	556.859	397.313	426.181	401.949	486.155	286.153	311.903	322.491	347.616	343.967	309.413		Coch	Group3
4930433B08Rik	NA	NA	NA	NA	NA	NA	NA		Jak3	cluster2	30.5051	26.7293	34.3357	43.7109	41.5809	52.5271	14.6277	27.213	20.0929	26.459	30.4314	31.5325		Fcgr3	Group1
4930433I11Rik	NA	NA	NA	NA	NA	NA	NA		Jchain	cluster2	0	5.56859	1.96204	16.3916	6.39707	21.2344	0	3.13996	1.00464	0.912379	3.68866	0		Obsl1	Group1
4930433N12Rik	0.127707	0.0810415	0.162098	-0.0466651	0.0343911	0.0810561	NA		Jpt2	cluster2	179.094	219.403	145.191	212.18	150.331	169.875	99.6509	117.225	97.4505	121.346	110.66	83.7583		Uqcrfs1	Group1
4930434J06Rik	NA	NA	NA	NA	NA	NA	NA		Kcna5	cluster2	11.8084	17.8195	21.5824	11.8384	22.3897	27.9399	2.74269	4.18661	5.02322	10.0362	20.2876	3.94157		Pdgfra	Group1
4930435F18Rik	1.87889	0.975338	0.17238	-0.903554	-1.70651	-0.802958	NA		Kcne4	cluster2	345.396	353.049	285.477	344.223	334.78	290.575	194.731	234.45	205.952	232.657	247.14	216.786		Rrm2	Group2
4930438A08Rik	NA	NA	NA	NA	NA	NA	NA		Kcnk3	cluster2	84.627	155.921	83.3867	134.775	165.258	192.227	24.6842	65.9391	69.3205	101.274	116.193	141.896		Ncs1	Group3
4930438E09Rik	NA	NA	NA	NA	NA	NA	NA		Kcnk6	cluster2	120.052	119.168	104.969	112.009	103.419	130.759	48.4541	68.0324	65.3019	83.9389	94.0607	81.7875		Uso1	Group1
4930440C22Rik	NA	NA	NA	NA	NA	NA	NA		Kdelr2	cluster2	905.312	929.955	868.202	972.567	908.383	956.664	705.784	690.791	668.089	774.61	683.324	755.795		Flii	Group3
4930440I19Rik	NA	NA	NA	NA	NA	NA	NA		Kdelr3	cluster2	614.038	630.365	528.769	581.901	571.471	553.211	347.407	377.842	321.486	342.142	321.835	389.23		Mmp16	Group2
4930441H08Rik	NA	NA	NA	NA	NA	NA	NA		Kdr	cluster2	84.627	201.583	180.508	152.988	183.383	269.341	45.7114	74.3124	86.3994	149.63	120.803	117.262		Serf1	Group2
4930441J16Rik	NA	NA	NA	NA	NA	NA	NA		Kif11	cluster2	69.8665	104.69	33.3547	58.2812	62.9045	60.3503	10.0565	16.7464	11.0511	17.3352	10.1438	13.7955		Prrc1	Group1
4930442E04Rik	NA	NA	NA	NA	NA	NA	NA		Kif15	cluster2	20.6647	45.6625	10.7912	11.8384	21.3236	24.5872	4.57114	5.23327	0	4.56189	5.53298	2.95618		Cdca2	Group1
4930442J19Rik	NA	NA	NA	NA	NA	NA	NA		Kif18b	cluster2	10.8244	18.9332	1.96204	13.6597	8.52942	8.94078	1.82846	0	2.00929	3.64952	1.84433	2.95618		Pde3a	Group3
4930442L01Rik	NA	NA	NA	NA	NA	NA	NA		Kif20a	cluster2	64.9463	93.5524	18.6394	57.3706	45.8456	41.3511	10.0565	5.23327	11.0511	12.7733	6.45515	10.8393		Arhgef10l	Group3
4930443O20Rik	0	-2.37195	0	-2.36752	0	2.49688	NA		Kif20b	cluster2	42.3135	72.3917	14.7153	38.247	43.7133	32.4103	14.6277	14.6531	7.03251	17.3352	13.8325	17.7371		Cd300lg	Group1
4930444F02Rik	NA	NA	NA	NA	NA	NA	NA		Kif22	cluster2	14.7605	22.2744	4.9051	28.23	12.7941	15.6464	1.82846	2.09331	1.00464	2.73714	0.922164	1.97078		4930579P08Rik	Group2
4930444G20Rik	NA	NA	NA	NA	NA	NA	NA		Kif23	cluster2	30.5051	56.7997	18.6394	24.5874	39.4486	22.352	7.31383	10.4665	5.02322	14.5981	3.68866	6.89774		Gdi1	Group3
4930444M15Rik	NA	NA	NA	NA	NA	NA	NA		Kif2c	cluster2	28.537	28.9567	8.82917	22.7661	22.3897	12.2936	0	0	2.00929	0.912379	3.68866	0.985392		Abcb1b	Group3
4930444P10Rik	0	-0.90798	-0.836805	-0.90355	-0.832376	0.0711746	NA		Kif4	cluster2	35.4253	59.0271	11.7722	24.5874	41.5809	14.5288	1.82846	6.27992	7.03251	3.64952	4.61082	12.8101		Lyz2	Group5
4930445N08Rik	NA	NA	NA	NA	NA	NA	NA		Klb	cluster2	58.058	95.7798	66.7093	96.5282	66.103	87.1726	25.5984	32.4462	59.274	59.3046	46.1082	52.2258		Tcim	Group1
4930445N18Rik	-2.95551	-2.3581	-3.05949	0.597411	-0.103979	-0.70139	NA		Klhdc7a	cluster2	87.5791	138.101	115.76	192.146	126.875	192.227	44.7972	83.7322	84.3901	100.362	97.7494	132.042		Efhd1	Group3
4930447A16Rik	NA	NA	NA	NA	NA	NA	NA		Knl1	cluster2	71.8345	114.713	33.3547	70.1196	73.5663	71.5263	3.65691	13.6065	16.0743	17.3352	11.066	18.7224		Fez1	Group3
4930447C04Rik	-0.720689	-0.621532	-0.269096	0.0991563	0.451593	0.352437	0.997171		Knstrn	cluster2	25.5849	38.9802	13.7343	29.1406	19.1912	14.5288	2.74269	5.23327	9.0418	10.9485	6.45515	7.88313		Wbp2	Group3
4930447F24Rik	NA	NA	NA	NA	NA	NA	NA		Kntc1	cluster2	35.4253	74.6192	10.7912	41.8896	36.25	33.5279	3.65691	6.27992	8.03716	3.64952	6.45515	7.88313		P3h1	Group1
4930447J18Rik	NA	NA	NA	NA	NA	NA	NA		Kpna2	cluster2	317.843	361.959	169.716	305.066	222.831	194.462	160.904	169.558	145.673	179.739	155.846	154.706		Npy1r	Group3
4930447K03Rik	2.44017	1.53662	2.56954	-0.903553	0	1.03293	NA		L3hypdh	cluster2	66.9144	93.5524	65.7283	91.0644	92.7575	100.584	58.5106	36.6329	51.2369	81.2017	48.8747	70.9482		Vegfa	Group1
4930447M23Rik	-1.94056	0	-0.836814	1.99437	1.10374	-0.890622	NA		Lama2	cluster2	3149.9	3718.71	3507.14	3190.9	3921.4	3999.88	2281.91	2173.9	2136.88	2402.29	2082.25	2358.04		Dchs1	Group1
4930447N08Rik	NA	NA	NA	NA	NA	NA	NA		Lamb1	cluster2	374.917	624.796	433.611	540.922	552.28	710.792	151.762	232.357	209.971	271.889	228.697	316.311		Npas4	Group3
4930448C13Rik	NA	NA	NA	NA	NA	NA	NA		Lamc1	cluster2	3113.49	3328.91	3681.77	2953.22	3662.32	3866.89	1918.97	2069.23	1680.77	1781.88	2386.56	2036.8		Alg10b	Group1
4930448F12Rik	NA	NA	NA	NA	NA	NA	NA		Laptm5	cluster2	60.0261	82.4152	82.4056	74.6728	71.4339	90.5254	35.6549	38.7262	51.2369	66.6037	53.4855	63.0651		Gm13212	Group3
4930448H16Rik	NA	NA	NA	NA	NA	NA	NA		Lasp1	cluster2	442.816	443.26	409.085	478.088	330.515	354.278	288.896	320.276	339.57	342.142	316.302	319.267		Slc1a4	Group2
4930448I06Rik	NA	NA	NA	NA	NA	NA	NA		Lcn2	cluster2	4.92017	8.90975	5.88612	10.0171	8.52942	4.47039	0.914228	1.04665	2.00929	0.912379	1.84433	0		Kpna2	Group2
4930448I18Rik	NA	NA	NA	NA	NA	NA	NA		Lcp1	cluster2	203.695	240.563	160.887	240.41	174.853	217.932	78.6236	121.412	131.608	177.002	146.624	145.838		Bbs4	Group3
4930448K20Rik	NA	NA	NA	NA	NA	NA	NA		Ldha	cluster2	1630.55	1858.8	1404.82	2033.47	1460.66	1695.4	915.143	1056.07	1143.29	1338.46	1155.47	1482.03		Srsf5	Group3
4930449C09Rik	NA	NA	NA	NA	NA	NA	NA		Ldlr	cluster2	707.521	386.46	580.763	822.311	323.052	486.155	310.838	274.223	278.287	325.719	346.734	332.077		Ccdc88c	Group3
4930449E01Rik	NA	NA	NA	NA	NA	NA	NA		Letmd1	cluster2	302.099	379.778	344.338	453.501	440.331	591.209	202.044	317.136	274.268	355.828	344.889	489.74		Lmod1	Group3
4930449E18Rik	NA	NA	NA	NA	NA	NA	NA		Lgi2	cluster2	245.025	404.28	271.742	341.491	312.39	382.218	145.362	155.951	158.734	190.687	126.336	199.049		Tnfrsf11b	Group3
4930449I24Rik	NA	NA	NA	NA	NA	NA	NA		Lhfpl2	cluster2	169.254	239.45	151.077	186.682	143.934	221.284	51.1968	63.8458	72.3344	97.6245	94.9829	85.7291		Mtus2	Group3
4930451E10Rik	NA	NA	NA	NA	NA	NA	NA		Lipe	cluster2	421.167	533.471	492.472	643.825	648.236	899.666	168.218	374.702	362.677	488.123	494.28	637.548		Tcf19	Group2
4930451G09Rik	-0.710925	-0.917662	-0.786343	-0.206737	-0.0754177	0.131319	0.999861		Lman1	cluster2	990.923	1071.4	914.31	1054.53	888.126	906.372	648.188	743.124	786.637	776.435	666.725	674.993		Zfp469	Group1
4930451I11Rik	NA	NA	NA	NA	NA	NA	NA		Lmnb1	cluster2	47.2337	44.5488	23.5445	40.979	43.7133	45.8215	16.4561	25.1197	21.0975	10.0362	16.599	16.7517		Cavin1	Group3
4930452A19Rik	NA	NA	NA	NA	NA	NA	NA		Lmntd1	cluster2	20.6647	18.9332	21.5824	14.5703	18.125	23.4696	5.48537	5.23327	11.0511	5.47427	5.53298	8.86853		Tgm2	Group3
4930452G13Rik	0	0	-0.836796	0	-0.832366	-0.890603	NA		Lmo7	cluster2	107.26	116.94	134.4	96.5282	110.882	102.819	80.4521	66.9858	78.3623	77.5522	76.5396	81.7875		H2ac7	Group2
4930452N14Rik	NA	NA	NA	NA	NA	NA	NA		Lox	cluster2	5725.11	6957.4	5156.24	4934.78	6274.46	6270.84	2840.51	3186.01	2303.65	2195.18	2770.18	2446.73		Tk1	Group2
4930453H23Rik	NA	NA	NA	NA	NA	NA	NA		Loxl1	cluster2	1508.53	1353.17	1602	1408.77	1409.49	1400.35	1028.51	1184.81	966.468	984.457	1268.9	1184.44		Laptm5	Group1
4930453L07Rik	NA	NA	NA	NA	NA	NA	NA		Loxl2	cluster2	876.775	942.206	925.101	818.669	1030.99	922.018	417.802	413.428	416.927	468.963	506.268	527.185		Dazap2	Group3
4930453N24Rik	0.277305	0.186774	0.116797	-0.0905316	-0.160508	-0.0699765	0.784013		Lpar1	cluster2	228.296	312.955	214.843	237.678	238.824	277.164	180.103	169.558	161.748	201.636	176.133	191.166		Sod3	Group3
4930455B14Rik	NA	NA	NA	NA	NA	NA	NA		Lpl	cluster2	1074.57	1796.43	1294.95	1339.56	1874.34	2474.36	482.713	843.602	958.431	1020.04	1025.45	1214.99		Dlgap5	Group2
4930455C13Rik	NA	NA	NA	NA	NA	NA	NA		Lrp1b	cluster2	37.3933	43.435	42.1838	36.4257	31.9853	39.1159	15.5419	24.073	17.079	20.9847	16.599	14.7809		Trim23	Group3
4930455D15Rik	0	-0.90798	-0.836805	-0.90355	-0.832376	0.0711746	NA		Lrrc59	cluster2	570.74	594.726	483.643	591.918	465.92	578.916	423.288	443.781	370.714	413.308	467.537	445.397		Myorg	Group1
4930455F16Rik	NA	NA	NA	NA	NA	NA	NA		Lrrn1	cluster2	49.2017	64.5957	46.1079	64.6557	89.5589	81.5846	31.0838	19.8864	40.1858	36.4952	17.5211	29.5618		Spata13	Group3
4930455G09Rik	-0.0375968	1.86048	1.93159	1.89808	1.96919	0	NA		Lsamp	cluster2	91.5152	82.4152	97.1209	71.0302	139.669	84.9374	73.1383	55.4726	63.2926	43.7942	49.7969	43.3572		Igsf9b	Group2
4930455H04Rik	-0.966217	0	-0.836805	1.02002	0.129412	-0.890613	NA		Ltf	cluster2	6.88824	4.45488	2.94306	2.73193	3.19853	1.1176	1.82846	7.32657	9.0418	0	0	0		Dbf4	Group2
4930455J16Rik	NA	NA	NA	NA	NA	NA	NA		Lum	cluster2	1110.98	1528.02	918.234	1173.82	1215.44	1381.35	692.985	759.87	687.177	917.853	826.259	844.481		Kif1a	Group3
4930456L15Rik	NA	NA	NA	NA	NA	NA	NA		Lyz2	cluster2	767.547	956.684	594.498	708.481	739.927	778.966	527.51	660.438	596.759	1029.16	918.475	838.568		Nusap1	Group2
4930459C07Rik	-2.38291	0	0	2.43672	2.50784	0	NA		Maged2	cluster2	1171	1423.33	815.227	1169.27	1229.3	1031.54	596.991	633.225	670.098	686.109	528.4	768.606		Gnai1	Group3
4930459L07Rik	NA	NA	NA	NA	NA	NA	NA		Marcks	cluster2	470.369	575.793	410.066	424.36	517.096	542.035	238.614	277.363	321.486	354.003	244.373	310.398		Sulf1	Group3
4930461G14Rik	0	0	-0.836796	0	-0.832366	-0.890603	NA		Mastl	cluster2	33.4572	57.9134	17.6583	21.8554	39.4486	26.8223	25.5984	18.8398	16.0743	11.8609	11.9881	8.86853		Peli3	Group3
4930463O16Rik	NA	NA	NA	NA	NA	NA	NA		Matn2	cluster2	394.598	581.361	402.218	471.713	486.177	583.386	246.842	311.903	254.175	297.436	302.47	310.398		Dgat1	Group1
4930465K10Rik	0.957358	1.0156	1.08673	0	0	0	NA		Mcm2	cluster2	92.4993	112.486	49.051	97.4389	57.5736	60.3503	39.3118	48.146	36.1672	37.4075	50.719	51.2404		Acat2	Group1
4930465M20Rik	NA	NA	NA	NA	NA	NA	NA		Mcm5	cluster2	74.7866	125.85	42.1838	81.9579	47.978	46.9391	26.5126	38.7262	28.13	31.0209	36.8866	44.3426		Ehbp1l1	Group3
4930467D21Rik	NA	NA	NA	NA	NA	NA	NA		Mcm7	cluster2	106.276	115.827	104.969	116.562	110.882	99.4662	62.1675	62.7992	77.3576	93.975	84.8391	71.9336		Gap43	Group1
4930467E23Rik	0.076346	-0.258759	-0.478768	-0.335105	-0.555114	-0.220009	NA		Mcrip2	cluster2	59.0421	92.4387	62.7852	109.277	82.0957	102.819	32.9122	49.1927	52.2415	63.8665	58.0963	81.7875		Megf6	Group1
4930467J12Rik	NA	NA	NA	NA	NA	NA	NA		Mdh2	cluster2	347.364	415.417	359.053	454.411	355.037	458.215	216.672	322.369	250.156	353.091	316.302	394.157		Carns1	Group3
4930467K11Rik	NA	NA	NA	NA	NA	NA	NA		Mdk	cluster2	39.3614	49.0036	41.2028	61.9238	49.0442	54.7623	35.6549	28.2596	27.1254	22.8095	29.5092	27.591		Map1a	Group3
4930469K13Rik	NA	NA	NA	NA	NA	NA	NA		Meg3	cluster2	759.675	825.266	773.043	700.285	904.119	840.434	520.196	599.732	512.369	557.464	635.371	626.709		Ccl21a	Group2
4930470G03Rik	-0.00442928	0.053808	0.12497	0.0582373	0.129399	0.071162	NA		Megf6	cluster2	99.3875	92.4387	125.57	124.758	115.147	121.818	77.7094	84.7789	89.4134	77.5522	80.2283	71.9336		Dgke	Group3
4930470H14Rik	0	-1.79499	0	-1.79056	0	1.91993	NA		Melk	cluster2	19.6807	25.6155	6.86714	12.749	17.0588	11.176	1.82846	2.09331	2.00929	1.82476	1.84433	2.95618		Shcbp1	Group1
4930470O06Rik	NA	NA	NA	NA	NA	NA	NA		Mest	cluster2	23.6168	59.0271	24.5255	30.9619	29.853	32.4103	9.14228	8.37322	12.0557	5.47427	6.45515	6.89774		Emc10	Group3
4930470P17Rik	NA	NA	NA	NA	NA	NA	NA		Mfap2	cluster2	71.8345	79.074	75.5385	70.1196	74.6324	99.4662	24.6842	19.8864	30.1393	26.459	19.3654	21.6786		Otop1	Group1
4930471C04Rik	1.82522	0.503168	2.82327	-1.32205	0.998046	2.3201	NA		Mfap4	cluster2	3267	3275.45	3054.89	2993.29	3408.57	3198.56	1871.43	1945.73	1667.71	1831.14	1680.18	1798.34		Slfn9	Group2
4930471G03Rik	NA	NA	NA	NA	NA	NA	NA		Mfap5	cluster2	2793.67	3019.29	2370.14	2565.28	2634.53	2563.77	1271.69	1332.39	1326.13	1317.48	1260.6	1462.32		Lrrc59	Group2
4930471G24Rik	NA	NA	NA	NA	NA	NA	NA		Mis18bp1	cluster2	24.6009	28.9567	14.7153	18.2129	11.728	14.5288	3.65691	3.13996	3.01393	5.47427	4.61082	6.89774		Spc24	Group1
4930471L23Rik	NA	NA	NA	NA	NA	NA	NA		Mki67	cluster2	506.778	893.202	142.248	424.36	442.464	431.393	60.3391	51.286	82.3808	75.7275	50.719	104.452		Inka2	Group3
4930471M09Rik	-1.84427	-1.82683	0	0.0174449	1.96919	1.95175	NA		Mlec	cluster2	1588.23	1570.34	1319.47	1588.16	1512.91	1602.64	990.109	1072.82	1043.83	1135	1196.97	1200.21		Cx3cl1	Group3
4930473A02Rik	NA	NA	NA	NA	NA	NA	NA		Mlxipl	cluster2	132.845	140.329	175.602	198.52	140.735	156.464	42.0545	94.1988	112.52	128.645	117.115	133.028		Itga3	Group3
4930473H19Rik	NA	NA	NA	NA	NA	NA	NA		Mme	cluster2	316.859	447.715	259.97	339.67	368.898	460.45	147.191	174.791	207.961	234.481	130.947	232.552		Pnp	Group1
4930473O22Rik	NA	NA	NA	NA	NA	NA	NA		Mmp14	cluster2	701.617	818.583	788.74	739.443	848.678	899.666	410.489	447.967	427.979	467.138	515.49	517.331		Ids	Group3
4930474G06Rik	NA	NA	NA	NA	NA	NA	NA		Mmp16	cluster2	152.525	182.65	176.583	160.273	197.243	145.288	136.22	132.925	124.576	106.748	123.57	112.335		Myl9	Group3
4930474H20Rik	NA	NA	NA	NA	NA	NA	NA		Mmp19	cluster2	148.589	154.807	125.57	190.325	109.816	120.701	62.1675	77.4523	76.353	119.522	94.9829	105.437		Zc3h6	Group3
4930474M22Rik	NA	NA	NA	NA	NA	NA	NA		Mmp2	cluster2	1287.12	1699.53	1365.58	1514.4	1297.54	1898.8	690.242	767.197	682.154	846.688	996.859	927.254		Mrap	Group1
4930474N05Rik	NA	NA	NA	NA	NA	NA	NA		Morf4l2	cluster2	1798.82	1757.45	1422.48	1638.25	1513.97	1488.64	1263.46	1234	1224.66	1233.54	1261.52	1199.22		Tmem241	Group1
4930474N09Rik	-0.966222	-2.42431	-3.02424	-1.45809	-2.05802	-0.599931	NA		Mpp6	cluster2	217.472	255.042	218.767	264.997	205.772	214.579	178.275	158.045	175.813	188.862	188.121	174.414		Napepld	Group3
4930477N07Rik	NA	NA	NA	NA	NA	NA	NA		Mpzl1	cluster2	61.9942	74.6192	64.7473	57.3706	61.8383	63.7031	42.9687	46.0527	45.209	37.4075	36.8866	43.3572		Fmo1	Group2
4930478L05Rik	NA	NA	NA	NA	NA	NA	NA		Mrap	cluster2	73.8026	141.442	94.1779	183.039	92.7575	132.994	29.2553	56.5193	70.3251	99.4493	68.2401	106.422		Cd180	Group1
4930478P22Rik	NA	NA	NA	NA	NA	NA	NA		Mrc2	cluster2	615.022	770.693	694.562	639.272	742.06	704.087	427.859	498.207	414.918	468.963	602.173	489.74		Trpv2	Group3
4930479D17Rik	0	-0.90798	-0.836805	-0.90355	-0.832376	0.0711746	NA		Msmo1	cluster2	460.528	346.367	351.205	547.297	238.824	276.047	197.473	132.925	250.156	252.729	179.822	175.4		Tmem43	Group3
4930480E11Rik	NA	NA	NA	NA	NA	NA	NA		Muc4	cluster2	40.3454	41.2076	36.2977	29.1406	43.7133	51.4095	15.5419	12.5598	21.0975	15.5104	15.6768	18.7224		Anxa4	Group3
4930480G23Rik	-0.850194	1.0156	1.08671	1.86579	1.93691	0	NA		Mxd3	cluster2	7.87228	15.5921	6.86714	15.4809	4.26471	7.82318	0.914228	0	2.00929	0	1.84433	0.985392		H2ax	Group2
4930480K15Rik	NA	NA	NA	NA	NA	NA	NA		Mxd4	cluster2	289.306	297.363	285.477	275.925	335.846	331.927	217.586	221.89	226.045	226.27	253.595	242.406		Grip2	Group3
4930480K23Rik	-0.503196	0.0832547	-0.273952	0.586451	0.229244	-0.357207	0.93423		Myorg	cluster2	79.7068	89.0975	94.1779	112.92	89.5589	97.231	58.5106	48.146	61.2833	83.9389	51.6412	67.0066		Ppara	Group1
4930480M12Rik	NA	NA	NA	NA	NA	NA	NA		N4bp2	cluster2	245.025	251.7	254.084	251.338	238.824	265.988	157.247	150.718	179.831	196.161	142.013	165.546		Surf4	Group2
4930481A15Rik	0.183385	0.617866	0.493471	0.434482	0.310087	-0.124395	0.997171		Naalad2	cluster2	265.689	324.092	230.54	230.393	268.677	280.517	187.417	189.444	202.938	226.27	196.421	212.845		Xbp1	Group2
4930482G09Rik	0	-0.90798	0	-0.90355	0	1.03292	NA		Ncapd2	cluster2	70.8505	87.9838	51.013	80.1366	78.8972	70.4087	42.9687	48.146	45.209	42.8818	39.6531	43.3572		Soga1	Group1
4930483J18Rik	NA	NA	NA	NA	NA	NA	NA		Ncapg	cluster2	35.4253	34.5253	13.7343	26.4087	22.3897	18.9992	2.74269	0	3.01393	2.73714	3.68866	5.91235		Ctnnbip1	Group1
4930483K19Rik	NA	NA	NA	NA	NA	NA	NA		Ncapg2	cluster2	123.004	168.172	92.2158	142.971	130.074	113.995	83.1948	52.3327	83.3855	62.0418	52.5633	74.8898		Nudt4	Group3
4930483O08Rik	0	-0.90798	0	-0.90355	0	1.03292	NA		Ncaph	cluster2	23.6168	42.3213	15.6963	18.2129	24.5221	21.2344	3.65691	8.37322	9.0418	4.56189	7.37731	11.8247		Xylt1	Group2
4930484H19Rik	0.957358	1.0156	1.08673	0	0	0	NA		Ndc80	cluster2	15.7446	20.0469	7.84816	12.749	8.52942	15.6464	0.914228	2.09331	5.02322	1.82476	3.68866	2.95618		Slc25a20	Group1
4930486F22Rik	NA	NA	NA	NA	NA	NA	NA		Ndn	cluster2	132.845	159.262	154.02	166.648	153.53	116.23	97.8224	93.1521	91.4226	101.274	110.66	142.882		Atp5o	Group1
4930486I03Rik	NA	NA	NA	NA	NA	NA	NA		Nek2	cluster2	30.5051	43.435	2.94306	29.1406	27.7206	17.8816	5.48537	4.18661	9.0418	8.21141	0.922164	5.91235		Gpat4	Group1
4930486L24Rik	0.399594	-0.559377	-0.494531	-0.958972	-0.894126	0.0648461	NA		Nek6	cluster2	105.292	101.348	81.4246	118.384	70.3677	81.5846	48.4541	47.0994	62.288	64.7789	52.5633	58.1381		Gstm2	Group3
4930487D11Rik	NA	NA	NA	NA	NA	NA	NA		Neurl1b	cluster2	40.3454	49.0036	29.4306	49.1748	39.4486	52.5271	10.0565	16.7464	18.0836	17.3352	16.599	19.7078		Mcm5	Group2
4930487H11Rik	0	0	-0.836796	0	-0.832366	-0.890603	NA		Nid1	cluster2	2110.75	2245.26	2664.45	2016.17	2732.61	2650.94	1021.19	1182.72	1158.36	1226.24	1249.53	1336.19		Smarca1	Group1
4930488B22Rik	NA	NA	NA	NA	NA	NA	NA		Nid2	cluster2	128.909	173.74	179.527	148.435	153.53	166.522	61.2533	59.6592	79.3669	72.9903	84.8391	61.0943		Nqo1	Group3
4930488L21Rik	NA	NA	NA	NA	NA	NA	NA		Nkx3-1	cluster2	204.679	95.7798	54.9371	81.0473	99.1545	49.1743	31.0838	30.3529	45.209	61.1294	34.1201	61.0943		Sh3kbp1	Group1
4930500F04Rik	NA	NA	NA	NA	NA	NA	NA		Nnat	cluster2	9.84035	13.3646	5.88612	14.5703	25.5883	33.5279	3.65691	1.04665	2.00929	4.56189	2.76649	1.97078		Rad51ap1	Group1
4930500G05Rik	0.957358	1.0156	1.08673	0	0	0	NA		Nnmt	cluster2	181.062	220.516	151.077	186.682	210.037	169.875	114.279	124.552	123.571	149.63	123.57	152.736		Plk1	Group2
4930500L23Rik	NA	NA	NA	NA	NA	NA	NA		Notch3	cluster2	295.21	348.594	361.015	300.512	348.64	318.515	231.3	254.337	237.096	202.548	271.116	268.027		Stimate	Group3
4930502A04Rik	NA	NA	NA	NA	NA	NA	NA		Nrep	cluster2	620.926	633.706	465.984	512.692	675.957	602.385	165.475	180.024	281.3	222.62	177.055	217.772		Polq	Group2
4930502E09Rik	NA	NA	NA	NA	NA	NA	NA		Nrk	cluster2	67.8984	171.513	74.5575	94.7069	119.412	97.231	61.2533	43.9594	54.2508	36.4952	38.7309	46.3134		Rhbdd1	Group3
4930503B20Rik	0.849297	0.907535	0.0724814	0.0582374	-0.776816	-0.835053	NA		Nt5dc2	cluster2	44.2816	37.8664	28.4496	51.9067	40.5148	52.5271	9.14228	11.5132	14.065	12.7733	21.2098	18.7224		Surf1	Group3
4930503E14Rik	NA	NA	NA	NA	NA	NA	NA		Ntrk2	cluster2	384.758	481.127	446.364	524.531	569.339	690.675	294.382	354.815	328.519	359.477	366.099	405.981		Itga4	Group2
4930503E24Rik	NA	NA	NA	NA	NA	NA	NA		Nuf2	cluster2	27.553	36.7527	7.84816	27.3193	23.4559	17.8816	1.82846	3.13996	3.01393	3.64952	2.76649	3.94157		Entpd2	Group1
4930503F20Rik	NA	NA	NA	NA	NA	NA	NA		Nusap1	cluster2	45.2656	81.3015	14.7153	41.8896	34.1177	29.0575	2.74269	16.7464	12.0557	13.6857	16.599	19.7078		Yipf5	Group1
4930503H13Rik	NA	NA	NA	NA	NA	NA	NA		Obsl1	cluster2	353.268	357.504	354.148	332.385	398.75	377.748	269.697	309.809	236.091	199.811	309.847	245.363		Abr	Group3
4930503L19Rik	-0.0748929	0.0222581	0.116853	0.097151	0.191746	0.0945952	0.999861		Olfml2b	cluster2	1903.12	2147.25	2089.57	2038.02	1916.99	2231.84	1595.33	1586.73	1205.57	1394.12	1770.55	1473.16		Akap5	Group2
4930503O07Rik	NA	NA	NA	NA	NA	NA	NA		Olfr224	cluster2	115.132	124.737	139.305	95.6176	182.316	118.465	60.3391	78.499	77.3576	51.0932	64.5515	88.6853		Cmtm3	Group1
4930504C09Rik	NA	NA	NA	NA	NA	NA	NA		Ostc	cluster2	508.746	598.067	395.351	480.82	413.677	445.922	330.036	379.935	334.547	376.813	300.625	317.296		Tcta	Group3
4930505A04Rik	-0.966217	-0.90798	-0.836814	0.0582371	0.129402	0.0711653	NA		Otop1	cluster2	61.9942	123.623	73.5765	115.652	132.206	208.991	9.14228	61.7525	53.2462	75.7275	82.9948	107.408		Dusp4	Group1
4930505G20Rik	NA	NA	NA	NA	NA	NA	NA		P3h1	cluster2	369.013	325.206	315.888	334.206	403.015	355.396	266.955	289.923	254.175	281.925	296.937	276.895		Flot1	Group3
4930505K13Rik	NA	NA	NA	NA	NA	NA	NA		P4ha2	cluster2	343.428	367.527	328.642	359.704	339.045	372.16	208.444	253.29	186.864	221.708	294.17	249.304		Pcdh17	Group2
4930505K14Rik	NA	NA	NA	NA	NA	NA	NA		P4hb	cluster2	4940.84	5135.36	4572.53	5484.81	4383.06	4167.52	3598.4	3529.31	3772.44	4046.4	3709.87	3659.74		Ube2c	Group2
4930505M18Rik	NA	NA	NA	NA	NA	NA	NA		Pbk	cluster2	26.5689	52.3448	8.82917	20.0342	28.7868	20.1168	2.74269	2.09331	7.03251	3.64952	2.76649	3.94157		Cpq	Group3
4930505N22Rik	2.8416	2.89984	2.97096	0	0	0	NA		Pcdh17	cluster2	12.7925	24.5018	11.7722	10.9277	20.2574	16.764	6.3996	2.09331	5.02322	8.21141	2.76649	3.94157		Pcif1	Group3
4930506A18Rik	NA	NA	NA	NA	NA	NA	NA		Pcdh18	cluster2	269.626	300.704	206.995	277.746	305.993	254.812	168.218	160.138	195.906	180.651	154.001	118.247		Poglut1	Group3
4930506C21Rik	-0.00442928	0.053808	0.12497	0.0582373	0.1294	0.0711624	NA		Pclaf	cluster2	14.7605	33.4116	9.81019	16.3916	22.3897	13.4112	1.82846	4.18661	8.03716	0.912379	2.76649	4.92696		Reg3g	Group4
4930507D05Rik	-1.83076	-1.45734	-0.751609	0.373412	1.07915	0.705736	NA		Pcolce	cluster2	852.174	821.924	820.132	838.703	851.876	906.372	613.447	629.038	575.661	668.774	671.335	691.745		Fasn	Group1
4930507D10Rik	NA	NA	NA	NA	NA	NA	NA		Pcx	cluster2	711.457	907.681	816.208	1067.27	739.927	773.378	296.21	418.661	612.833	770.96	462.926	643.461		Fmnl3	Group3
4930509E16Rik	0.957358	0.0538078	0.124973	-0.90355	-0.832385	0.0711653	NA		Pdgfra	cluster2	1148.37	1201.7	1374.41	1088.22	1543.83	1369.06	950.798	906.402	1047.84	1086.64	939.685	1030.72		Phyhd1	Group3
4930509G22Rik	0.20309	1.72683	0.99249	1.52374	0.7894	-0.734337	0.708022		Pdgfrl	cluster2	241.089	245.018	273.704	183.95	285.736	236.931	143.534	155.951	106.492	126.821	111.582	140.911		Trarg1	Group1
4930509J09Rik	NA	NA	NA	NA	NA	NA	NA		Pdhb	cluster2	580.58	761.784	558.2	828.686	639.707	1004.72	275.183	464.714	556.573	539.216	441.717	730.175		Fanci	Group2
4930509K18Rik	NA	NA	NA	NA	NA	NA	NA		Pfkl	cluster2	418.215	496.719	477.756	633.808	555.479	752.143	269.697	480.414	337.561	455.277	533.011	594.191		Fkbp14	Group2
4930511A02Rik	NA	NA	NA	NA	NA	NA	NA		Pgd	cluster2	247.977	343.025	292.344	333.296	294.265	444.804	116.107	215.611	195.906	241.78	239.763	335.033		Lrrfip1	Group3
4930511A08Rik	-0.441116	0.0962575	1.09939	0.537373	1.5405	1.00313	NA		Phgdh	cluster2	201.727	190.446	150.096	187.593	152.463	170.992	77.7094	85.8255	91.4226	125.908	128.181	130.072		Klhl30	Group3
4930511E03Rik	-0.96622	-1.82515	-1.75046	-0.858934	-0.784243	0.0746906	NA		Pi15	cluster2	12692.1	13571.8	10616.6	10890.4	14769.8	13521.8	6765.29	5892.66	8717.3	8491.51	5309.82	7578.65		Tsc22d1	Group1
4930511M06Rik	-0.22816	-0.440129	-0.553064	-0.211969	-0.324904	-0.112935	0.999861		Piezo1	cluster2	192.871	262.838	239.369	242.231	277.206	272.694	190.16	169.558	163.757	148.718	205.643	192.151		Armh4	Group2
4930512B01Rik	NA	NA	NA	NA	NA	NA	NA		Pif1	cluster2	4.92017	8.90975	3.92408	5.46386	7.46324	10.0584	0	0	1.00464	0.912379	0	1.97078		Cit	Group2
4930512J16Rik	-2.18165	-0.774666	-0.749866	1.40698	1.43178	0.0248	NA		Pigt	cluster2	100.372	89.0975	103.988	92.8857	87.4266	111.76	63.0818	76.4057	80.3716	53.8304	64.5515	58.1381		Fam214b	Group3
4930512M02Rik	NA	NA	NA	NA	NA	NA	NA		Pimreg	cluster2	12.7925	26.7293	2.94306	20.0342	18.125	8.94078	1.82846	2.09331	0	4.56189	1.84433	5.91235		Rnf2	Group2
4930513D17Rik	NA	NA	NA	NA	NA	NA	NA		Pla2g7	cluster2	59.0421	72.3917	62.7852	81.0473	68.2354	147.523	29.2553	33.4929	38.1765	73.9027	44.2639	75.8752		Ireb2	Group2
4930513L16Rik	NA	NA	NA	NA	NA	NA	NA		Plagl1	cluster2	62.9782	103.576	75.5385	76.4941	99.1545	89.4078	47.5399	49.1927	63.2926	55.6551	36.8866	58.1381		Zmat2	Group3
4930513N10Rik	-1.25816	0.627634	-0.899036	1.88579	0.359119	-1.52667	NA		Plin1	cluster2	201.727	327.433	284.496	302.334	453.126	505.154	82.2806	234.45	222.026	256.378	272.038	363.61		Fez2	Group3
4930513O06Rik	0.957358	1.0156	1.08673	0	0	0	NA		Plin2	cluster2	889.567	892.089	824.056	1217.53	799.633	954.428	347.407	501.347	699.233	812.93	543.155	794.226		Tpm4	Group2
4930515B02Rik	NA	NA	NA	NA	NA	NA	NA		Plin5	cluster2	78.7228	119.168	83.3867	111.099	115.147	140.817	24.6842	54.426	54.2508	84.8512	72.851	83.7583		Lcn2	Group1
4930515G01Rik	-0.384426	0.410158	0.127351	0.794584	0.511777	-0.282808	0.999861		Plk1	cluster2	10.8244	21.1607	7.84816	7.28515	8.52942	10.0584	2.74269	2.09331	2.00929	2.73714	4.61082	2.95618		Shc2	Group2
4930515G16Rik	NA	NA	NA	NA	NA	NA	NA		Plod1	cluster2	369.997	398.711	450.288	450.769	444.596	448.157	282.497	332.836	231.068	322.07	403.908	355.726		Cdon	Group1
4930515L03Rik	NA	NA	NA	NA	NA	NA	NA		Pls1	cluster2	4.92017	13.3646	5.88612	17.3022	1.06618	2.2352	0.914228	1.04665	0	0	0.922164	0.985392		Dalrd3	Group3
4930515L19Rik	NA	NA	NA	NA	NA	NA	NA		Pmp22	cluster2	1338.29	1135.99	1219.41	1196.59	1287.94	1274.06	887.716	878.142	871.027	987.194	904.643	1145.03		Coq6	Group1
4930517E11Rik	NA	NA	NA	NA	NA	NA	NA		Pnp	cluster2	425.103	417.645	342.376	474.445	375.295	362.102	275.183	285.736	303.403	355.828	249.906	290.691		Tspyl4	Group3
4930517G24Rik	-0.320213	-0.739794	-0.196046	-0.419581	0.124167	0.543748	NA		Pole	cluster2	51.1698	89.0975	20.6014	49.1748	42.6471	40.2335	20.113	19.8864	21.0975	10.9485	10.1438	17.7371		Dock2	Group1
4930517M08Rik	NA	NA	NA	NA	NA	NA	NA		Pole2	cluster2	35.4253	27.843	11.7722	32.7832	21.3236	32.4103	13.7134	8.37322	6.02787	15.5104	11.9881	12.8101		Tle2	Group3
4930518J21Rik	NA	NA	NA	NA	NA	NA	NA		Polq	cluster2	45.2656	45.6625	12.7533	31.8725	22.3897	24.5872	10.9707	7.32657	14.065	12.7733	11.066	14.7809		Tfdp1	Group2
4930518P08Rik	NA	NA	NA	NA	NA	NA	NA		Postn	cluster2	23846.1	23072.9	19384.9	18873.1	26515.8	19763.6	16707.5	18236.9	16920.2	15964.8	15888.9	16193.9		Gpm6b	Group1
4930519D14Rik	NA	NA	NA	NA	NA	NA	NA		Ppa1	cluster2	355.237	357.504	234.464	408.879	268.677	322.986	160.904	187.351	210.975	268.239	184.433	219.742		Mpzl1	Group2
4930519F16Rik	NA	NA	NA	NA	NA	NA	NA		Ppara	cluster2	330.636	462.193	494.434	610.131	427.537	485.037	162.733	223.984	350.621	396.885	169.678	304.486		Plin1	Group1
4930519F24Rik	NA	NA	NA	NA	NA	NA	NA		Ppib	cluster2	1541	1555.87	1371.47	1689.24	1452.13	1372.41	1194.9	1176.44	1205.57	1202.52	1148.09	1132.22		Tacc3	Group1
4930519G04Rik	NA	NA	NA	NA	NA	NA	NA		Ppic	cluster2	1005.68	1082.53	800.512	906.09	1000.07	1128.77	363.863	349.582	352.63	324.807	302.47	381.347		Gja4	Group3
4930519H02Rik	NA	NA	NA	NA	NA	NA	NA		Ppp1r1a	cluster2	24.6009	32.2978	22.5634	32.7832	44.7795	37.9983	12.7992	12.5598	18.0836	31.9333	15.6768	22.664		Tgfb3	Group3
4930519K11Rik	NA	NA	NA	NA	NA	NA	NA		Ppp1r3b	cluster2	374.917	678.255	463.041	782.243	510.699	613.561	213.929	354.815	312.444	327.544	297.859	398.098		Tuba1b	Group1
4930519L02Rik	NA	NA	NA	NA	NA	NA	NA		Prc1	cluster2	77.7387	180.422	27.4685	79.226	90.6251	56.9975	14.6277	13.6065	16.0743	17.3352	11.9881	21.6786		Stard4	Group2
4930520O04Rik	0.0587855	-0.568459	-0.623687	-0.627244	-0.682473	-0.0552285	0.436329		Prcp	cluster2	211.567	263.951	229.559	229.482	242.022	258.165	150.848	169.558	184.855	197.074	189.044	192.151		H2bc21	Group3
4930520P13Rik	NA	NA	NA	NA	NA	NA	NA		Prrc1	cluster2	354.253	392.029	405.161	355.151	399.817	461.568	310.838	308.763	271.254	294.698	315.38	337.004		Muc5b	Group4
4930521E06Rik	NA	NA	NA	NA	NA	NA	NA		Prss35	cluster2	21.6488	21.1607	16.6773	22.7661	19.1912	44.7039	4.57114	1.04665	4.01858	1.82476	7.37731	3.94157		Tnfrsf11a	Group3
4930521O11Rik	NA	NA	NA	NA	NA	NA	NA		Ptgfrn	cluster2	716.377	715.007	833.867	760.387	755.92	809.141	554.937	472.041	531.457	588.484	605.862	632.621		Itpr1	Group3
4930521O17Rik	NA	NA	NA	NA	NA	NA	NA		Ptprf	cluster2	214.52	296.249	292.344	302.334	279.339	194.462	188.331	162.231	208.966	187.038	102.36	153.721		Ndn	Group2
4930522H14Rik	NA	NA	NA	NA	NA	NA	NA		Pxdn	cluster2	1467.2	1614.89	1596.12	1422.43	1908.46	1800.45	847.49	905.355	827.827	882.27	947.062	950.903		Otud1	Group4
4930522O17Rik	NA	NA	NA	NA	NA	NA	NA		Pycr1	cluster2	122.02	129.191	78.4816	110.188	102.353	117.348	38.3976	36.6329	53.2462	43.7942	40.5752	63.0651		Depp1	Group2
4930522P08Rik	0.957358	-0.833202	1.08671	-1.79056	0	1.91992	NA		Qpct	cluster2	271.594	316.296	225.634	250.427	294.265	301.751	175.532	199.911	194.901	205.285	162.301	219.742		Bmt2	Group3
4930523C07Rik	-0.0577728	-0.531261	-0.398736	-0.473488	-0.340963	0.132525	0.061729		Racgap1	cluster2	41.3295	67.9368	11.7722	39.1577	29.853	50.2919	10.0565	15.6998	10.0464	8.21141	7.37731	10.8393		Naalad2	Group2
4930523O13Rik	NA	NA	NA	NA	NA	NA	NA		Rad51ap1	cluster2	12.7925	6.68231	3.92408	10.0171	6.39707	8.94078	0	1.04665	1.00464	2.73714	0.922164	3.94157		Prnp	Group3
4930524B15Rik	NA	NA	NA	NA	NA	NA	NA		Rasgrp3	cluster2	33.4572	43.435	37.2787	51.9067	49.0442	67.0559	16.4561	17.7931	38.1765	37.4075	27.6649	35.4741		Nek2	Group1
4930524B17Rik	NA	NA	NA	NA	NA	NA	NA		Rassf4	cluster2	148.589	200.469	153.039	150.256	182.316	183.286	92.3371	88.9655	88.4087	138.682	115.27	106.422		Dnajc27	Group3
4930524C18Rik	NA	NA	NA	NA	NA	NA	NA		Rbl1	cluster2	99.3875	145.897	79.4626	81.0473	105.552	90.5254	48.4541	60.7059	66.3065	55.6551	49.7969	66.0212		Cilp2	Group1
4930524O05Rik	NA	NA	NA	NA	NA	NA	NA		Rcn1	cluster2	750.819	820.811	601.365	722.14	748.457	777.848	487.284	477.274	428.983	520.056	442.639	514.374		Eml4	Group1
4930524O08Rik	NA	NA	NA	NA	NA	NA	NA		Reg3g	cluster2	2.9521	6.68231	5.88612	3.64257	7.46324	8.94078	0	18.8398	13.0604	0	0	0		Plagl1	Group1
4930525C09Rik	NA	NA	NA	NA	NA	NA	NA		Rflnb	cluster2	65.9303	143.67	81.4246	76.4941	107.684	136.347	31.998	61.7525	56.2601	66.6037	71.9288	64.0505		Ahnak	Group3
4930525D18Rik	0	-0.90798	-0.836805	-0.90355	-0.832376	0.0711746	NA		Rgs16	cluster2	17.7126	7.79603	93.1968	27.3193	19.1912	6.70559	3.65691	1.04665	14.065	8.21141	0.922164	1.97078		Gprc5b	Group1
4930525G20Rik	0.416428	-0.0947565	0.407083	-0.511184	-0.00934479	0.50184	0.999861		Rhou	cluster2	242.073	251.7	224.653	259.533	236.691	223.52	131.649	120.365	116.539	130.47	114.348	89.6706		Shisa3	Group3
4930526F13Rik	NA	NA	NA	NA	NA	NA	NA		Rian	cluster2	805.924	1044.67	810.322	787.707	922.244	928.724	472.656	542.166	490.266	541.041	561.598	605.03		Asns	Group1
4930526H09Rik	NA	NA	NA	NA	NA	NA	NA		Rnf144a	cluster2	156.462	227.199	197.185	154.809	201.508	186.639	96.9082	119.318	109.506	98.5369	108.815	133.028		6430411K18Rik	Group2
4930526I15Rik	-0.183914	0.7627	0.527495	0.946614	0.711409	-0.235205	0.980794		Rnf2	cluster2	263.721	290.681	288.42	249.516	268.677	282.752	235.871	237.59	230.064	216.234	208.409	210.874		Ift43	Group3
4930526L06Rik	NA	NA	NA	NA	NA	NA	NA		Rnu2-10	cluster2	585.501	462.193	464.022	550.029	648.236	710.792	667.387	579.846	700.237	364.952	548.688	455.251		Cdh13	Group3
4930527A07Rik	NA	NA	NA	NA	NA	NA	NA		Rrm2	cluster2	22.6328	49.0036	19.6204	39.1577	22.3897	22.352	4.57114	8.37322	12.0557	15.5104	14.7546	11.8247		Tagln2	Group3
4930527F14Rik	NA	NA	NA	NA	NA	NA	NA		S100a10	cluster2	655.367	774.035	495.415	657.485	584.265	573.328	477.227	438.548	462.136	530.092	473.07	522.258		Bzw1	Group2
4930527G23Rik	NA	NA	NA	NA	NA	NA	NA		S1pr2	cluster2	123.004	126.964	111.836	129.311	105.552	121.818	55.7679	65.9391	60.2787	93.0627	80.2283	102.481		Hjurp	Group1
4930528A17Rik	0.238401	2.10465	1.14034	1.86625	0.901935	-0.964316	NA		Samd5	cluster2	38.3774	54.5722	23.5445	37.3364	33.0515	50.2919	17.3703	13.6065	11.0511	12.7733	27.6649	18.7224		Slc25a5	Group2
4930528D03Rik	0	0	-0.836796	0	-0.832366	-0.890603	NA		Scgb1a1	cluster2	11.8084	5.56859	14.7153	16.3916	19.1912	21.2344	2.74269	13.6065	65.3019	0	0	4.92696		Sp4	Group3
4930528G23Rik	NA	NA	NA	NA	NA	NA	NA		Sdc1	cluster2	524.491	609.204	481.681	569.152	422.206	417.982	327.294	264.803	340.574	377.725	271.116	308.428		Src	Group3
4930528H21Rik	NA	NA	NA	NA	NA	NA	NA		Sdc3	cluster2	127.925	196.015	171.678	182.129	170.588	198.932	105.136	106.759	116.539	146.893	138.325	126.13		5930403L14Rik	Group3
4930528P14Rik	NA	NA	NA	NA	NA	NA	NA		Sec14l1	cluster2	409.358	448.829	401.237	449.858	442.464	462.685	361.12	357.955	329.523	355.828	379.932	363.61		Hip1	Group3
4930529C04Rik	NA	NA	NA	NA	NA	NA	NA		Sec22b	cluster2	451.672	485.581	422.819	437.109	407.28	443.686	357.463	345.395	317.468	360.39	339.356	374.449		Vav2	Group1
4930529I22Rik	NA	NA	NA	NA	NA	NA	NA		Sec24a	cluster2	391.646	494.491	439.497	402.505	427.537	492.861	335.522	330.742	322.491	382.287	318.147	339.96		Sgpl1	Group1
4930529K09Rik	NA	NA	NA	NA	NA	NA	NA		Sema6d	cluster2	211.567	214.948	202.09	193.967	213.236	205.638	128.906	118.272	139.646	152.367	128.181	131.057		Uqcr10	Group1
4930529L06Rik	NA	NA	NA	NA	NA	NA	NA		Serf1	cluster2	42.3135	57.9134	43.1649	37.3364	47.978	49.1743	29.2553	31.3996	25.1161	21.8971	24.8984	22.664		Aldh1b1	Group2
4930529N20Rik	NA	NA	NA	NA	NA	NA	NA		Serpinh1	cluster2	8147.81	8646.91	7153.59	9002.62	8237.29	8167.4	5116.94	5998.37	4678.63	5218.81	6709.67	5820.71		Trim59	Group2
4930532I03Rik	NA	NA	NA	NA	NA	NA	NA		Sfxn5	cluster2	86.5951	86.8701	89.2728	111.099	113.015	139.7	48.4541	75.359	77.3576	75.7275	70.0845	111.349		Arhgap28	Group1
4930532M18Rik	NA	NA	NA	NA	NA	NA	NA		Sgo1	cluster2	13.7765	23.3881	3.92408	13.6597	17.0588	16.764	3.65691	2.09331	2.00929	1.82476	4.61082	1.97078		Cyp2c40	Group2
4930533B01Rik	NA	NA	NA	NA	NA	NA	NA		Sgpl1	cluster2	330.636	406.507	417.914	395.219	388.089	481.685	279.754	271.083	332.537	375.9	311.691	341.931		Icosl	Group3
4930533K18Rik	NA	NA	NA	NA	NA	NA	NA		Sh3bp5	cluster2	58.058	53.4585	69.6524	71.9409	61.8383	79.3494	34.7407	32.4462	47.2183	55.6551	39.6531	48.2842		Pcgf5	Group3
4930533N22Rik	NA	NA	NA	NA	NA	NA	NA		Sh3kbp1	cluster2	137.765	179.309	155.001	183.95	142.868	184.404	111.536	98.3854	116.539	135.032	129.103	150.765		Zim1	Group2
4930533P14Rik	NA	NA	NA	NA	NA	NA	NA		Shc2	cluster2	120.052	96.8935	117.722	103.813	111.949	115.113	83.1948	73.2657	65.3019	83.0265	90.3721	67.992		Ltf	Group4
4930534H03Rik	NA	NA	NA	NA	NA	NA	NA		Shcbp1	cluster2	22.6328	22.2744	1.96204	15.4809	21.3236	8.94078	1.82846	2.09331	4.01858	4.56189	2.76649	1.97078		Adgra2	Group1
4930535L15Rik	NA	NA	NA	NA	NA	NA	NA		Ska3	cluster2	10.8244	7.79603	5.88612	7.28515	6.39707	6.70559	0.914228	1.04665	0	0.912379	0.922164	1.97078		Jchain	Group1
4930535O05Rik	NA	NA	NA	NA	NA	NA	NA		Slc1a3	cluster2	116.116	141.442	106.931	147.524	125.809	154.228	62.1675	72.2191	90.418	109.485	86.6834	103.466		Gbp2	Group3
4930538E20Rik	NA	NA	NA	NA	NA	NA	NA		Slc1a4	cluster2	237.152	270.634	267.818	254.07	228.162	295.046	217.586	225.03	177.822	185.213	197.343	162.59		Pdhb	Group1
4930538L07Rik	NA	NA	NA	NA	NA	NA	NA		Slc22a26	cluster2	20.6647	23.3881	2.94306	20.9448	4.26471	2.2352	0	0	0	0	0	0		Erdr1	Group3
4930539C22Rik	NA	NA	NA	NA	NA	NA	NA		Slc22a27	cluster2	23.6168	16.7058	4.9051	20.0342	2.13236	0	0	0	0	0	0	0.985392		Tbc1d31	Group1
4930539J05Rik	-0.638923	0.966649	-0.848033	1.60557	-0.20911	-1.81468	NA		Slc25a1	cluster2	547.123	555.746	467.946	851.452	555.479	691.793	257.812	396.681	450.081	520.056	390.075	535.068		Ehd4	Group3
4930539M17Rik	NA	NA	NA	NA	NA	NA	NA		Slc25a20	cluster2	325.715	444.374	331.585	429.824	389.155	525.271	171.875	210.377	316.463	379.55	246.218	412.879		Rgs16	Group2
4930539N22Rik	NA	NA	NA	NA	NA	NA	NA		Slc25a5	cluster2	912.2	1004.57	809.341	1099.15	758.052	814.729	594.248	647.878	700.237	792.857	631.682	763.679		Sgca	Group3
4930540M03Rik	NA	NA	NA	NA	NA	NA	NA		Slc25a51	cluster2	506.778	671.572	640.606	696.642	753.788	919.783	435.173	525.42	506.341	607.644	540.388	602.074		Rnu2-10	Group4
4930542C21Rik	NA	NA	NA	NA	NA	NA	NA		Slc28a2	cluster2	45.2656	67.9368	20.6014	45.5322	39.4486	62.5855	8.22806	21.9797	19.0882	38.3199	31.3536	41.3865		1700025G04Rik	Group1
4930542D17Rik	NA	NA	NA	NA	NA	NA	NA		Slc31a1	cluster2	187.951	184.877	158.925	234.946	159.927	151.993	93.2513	114.085	116.539	141.419	96.8272	90.656		Cenpa	Group2
4930542M03Rik	NA	NA	NA	NA	NA	NA	NA		Slc35g1	cluster2	111.196	93.5524	96.1399	105.635	86.3604	99.4662	45.7114	53.3793	58.2694	80.2893	59.0185	47.2988		Bok	Group2
4930543E12Rik	NA	NA	NA	NA	NA	NA	NA		Slc36a2	cluster2	159.414	261.724	173.64	229.482	321.986	348.691	45.7114	130.832	132.613	190.687	177.978	197.078		Inhbe	Group2
4930543N07Rik	NA	NA	NA	NA	NA	NA	NA		Slc4a4	cluster2	490.049	733.941	535.637	565.51	686.619	878.432	311.752	368.422	501.318	496.334	398.375	457.222		Tmco3	Group3
4930544D05Rik	NA	NA	NA	NA	NA	NA	NA		Slc6a2	cluster2	13.7765	26.7293	13.7343	20.0342	15.9927	26.8223	4.57114	5.23327	5.02322	11.8609	11.066	7.88313		Epb41l1	Group3
4930544G11Rik	NA	NA	NA	NA	NA	NA	NA		Slfn9	cluster2	42.3135	44.5488	17.6583	34.6045	14.9265	31.2927	10.0565	10.4665	9.0418	14.5981	7.37731	19.7078		Sumf1	Group3
4930544M13Rik	NA	NA	NA	NA	NA	NA	NA		Smarca1	cluster2	131.861	116.94	96.1399	101.081	111.949	136.347	74.9667	92.1055	88.4087	77.5522	65.4736	76.8606		Mastl	Group2
4930545E07Rik	NA	NA	NA	NA	NA	NA	NA		Smc2	cluster2	131.861	194.901	78.4816	127.49	118.346	116.23	91.4228	65.9391	67.3112	63.8665	57.1742	63.0651		Atoh8	Group3
4930545H06Rik	NA	NA	NA	NA	NA	NA	NA		Soga1	cluster2	702.601	712.78	905.481	693.911	870.001	765.554	607.048	646.832	554.564	454.365	628.916	603.06		Rps6ka2	Group3
4930545L08Rik	NA	NA	NA	NA	NA	NA	NA		Sorcs2	cluster2	150.557	252.814	223.672	260.444	202.574	349.808	105.136	109.899	132.613	181.563	165.99	199.049		Adamtsl1	Group2
4930545L23Rik	1.96103	2.01927	0.270095	0	-1.69093	-1.74917	NA		Spag5	cluster2	23.6168	44.5488	12.7533	21.8554	15.9927	23.4696	3.65691	2.09331	3.01393	5.47427	4.61082	6.89774		2310015D24Rik	Group3
4930546C10Rik	NA	NA	NA	NA	NA	NA	NA		Sparc	cluster2	34236.5	30270.9	38112.6	31717.7	37775.7	36879.6	14556.3	17548.2	14671.8	14701.2	15812.3	16893.6		Kif18b	Group1
4930546K05Rik	0.451654	4.37449	-0.318537	3.92284	-0.770191	-4.69303	0.0663285		Spc24	cluster2	10.8244	13.3646	8.82917	26.4087	7.46324	6.70559	1.82846	2.09331	2.00929	5.47427	2.76649	1.97078		Cip2a	Group1
4930547E08Rik	NA	NA	NA	NA	NA	NA	NA		Spc25	cluster2	24.6009	33.4116	10.7912	20.0342	23.4559	12.2936	3.65691	1.04665	3.01393	4.56189	0.922164	2.95618		Frem2	Group2
4930547E14Rik	NA	NA	NA	NA	NA	NA	NA		Spon2	cluster2	49.2017	70.1643	37.2787	52.8173	23.4559	42.4687	12.7992	6.27992	22.1022	31.9333	13.8325	12.8101		Scgb1a1	Group4
4930547H16Rik	NA	NA	NA	NA	NA	NA	NA		Sqle	cluster2	389.678	256.155	225.634	518.156	156.728	254.812	156.333	117.225	123.571	140.506	142.013	157.663		Mlxipl	Group1
4930548G14Rik	NA	NA	NA	NA	NA	NA	NA		Srpx	cluster2	204.679	251.7	171.678	229.482	252.684	236.931	100.565	107.805	102.474	115.872	134.636	125.145		Pitpnm1	Group3
4930548H24Rik	1.43405	1.49229	-0.330611	0.0582375	-1.76466	-1.8229	NA		Ssc5d	cluster2	67.8984	87.9838	81.4246	57.3706	95.956	79.3494	30.1695	48.146	29.1347	43.7942	54.4077	54.1965		Wdr1	Group3
4930548J01Rik	NA	NA	NA	NA	NA	NA	NA		Ssr2	cluster2	650.447	725.031	531.713	681.161	610.92	586.739	371.177	431.221	391.811	420.607	433.417	435.543		Klb	Group1
4930548K13Rik	NA	NA	NA	NA	NA	NA	NA		St3gal4	cluster2	215.504	201.583	206.014	209.448	156.728	192.227	122.507	114.085	145.673	144.156	142.013	127.116		Hadhb	Group1
4930549C15Rik	NA	NA	NA	NA	NA	NA	NA		Stard4	cluster2	188.935	175.968	189.337	267.729	140.735	139.7	106.05	83.7322	134.622	139.594	66.3958	96.5684		Slc35e4	Group3
4930549G23Rik	NA	NA	NA	NA	NA	NA	NA		Stc1	cluster2	58.058	65.7094	51.994	53.728	62.9045	91.643	35.6549	27.213	29.1347	33.758	29.5092	30.5471		Limch1	Group3
4930550C14Rik	-0.871544	-0.469964	-1.1894	0.40158	-0.317851	-0.719432	0.854497		Steap4	cluster2	358.189	560.201	353.167	516.335	409.412	410.158	231.3	245.963	259.198	318.42	298.781	325.179		Ccdc9	Group3
4930550C17Rik	NA	NA	NA	NA	NA	NA	NA		Stmn1	cluster2	70.8505	113.599	25.5065	71.0302	73.5663	68.1735	32.9122	20.9331	19.0882	24.6342	19.3654	32.5179		Pole2	Group1
4930550L24Rik	NA	NA	NA	NA	NA	NA	NA		Surf4	cluster2	1417.01	1519.11	1256.69	1571.77	1165.33	1389.17	1121.76	1106.31	1028.76	1114.01	1184.98	1140.1		Ppp1r1a	Group1
4930552N02Rik	NA	NA	NA	NA	NA	NA	NA		Tacc3	cluster2	43.2975	64.5957	25.5065	40.0683	46.9118	49.1743	22.8557	19.8864	23.1068	17.3352	30.4314	15.7663		Etfdh	Group1
4930552P12Rik	0.957358	0.0538078	1.08672	-0.90355	0	1.03292	NA		Tanc2	cluster2	1014.54	791.854	1039.88	901.537	1021.4	1163.42	720.412	632.178	713.298	744.501	592.951	710.467		Foxc2	Group3
4930553C11Rik	NA	NA	NA	NA	NA	NA	NA		Tbc1d31	cluster2	47.2337	65.7094	29.4306	71.9409	57.5736	53.6447	23.7699	25.1197	33.1533	35.5828	24.8984	40.4011		S100a10	Group2
4930553E22Rik	NA	NA	NA	NA	NA	NA	NA		Tbc1d4	cluster2	164.334	185.991	143.229	173.022	170.588	231.343	117.935	114.085	123.571	129.558	132.792	152.736		H2bc14	Group1
4930553J12Rik	NA	NA	NA	NA	NA	NA	NA		Tcf19	cluster2	89.5472	124.737	57.8801	70.1196	107.684	80.467	37.4834	40.8195	54.2508	61.1294	54.4077	45.328		Camk1	Group3
4930553P18Rik	-0.966217	0	-1.75207	1.02002	-0.785849	-1.80587	NA		Tcim	cluster2	56.09	163.717	184.432	179.397	162.059	215.696	65.8244	77.4523	67.3112	85.7636	145.702	97.5538		Sh3bp5	Group1
4930554C24Rik	NA	NA	NA	NA	NA	NA	NA		Tdg	cluster2	158.43	161.489	138.324	163.916	145	179.933	120.678	114.085	112.52	114.047	117.115	102.481		Ccnl2	Group1
4930554G24Rik	-0.966217	0	0	1.02002	1.09116	0	NA		Tenm4	cluster2	51.1698	142.556	63.7663	116.562	76.7648	124.053	23.7699	38.7262	39.1811	69.3408	60.8628	77.8459		Kcna5	Group1
4930554H23Rik	NA	NA	NA	NA	NA	NA	NA		Tet1	cluster2	963.37	758.443	830.923	750.37	793.236	819.199	452.543	487.74	564.61	582.098	486.903	547.878		Cdc7	Group1
4930554I06Rik	NA	NA	NA	NA	NA	NA	NA		Tfdp1	cluster2	315.875	383.119	269.78	295.959	291.067	316.28	236.785	273.176	205.952	225.358	250.829	205.947		Hmgcs1	Group2
4930554P06Rik	NA	NA	NA	NA	NA	NA	NA		Tgtp1	cluster2	43.2975	32.2978	18.6394	62.8344	27.7206	16.764	9.14228	8.37322	7.03251	20.9847	11.9881	5.91235		Slc28a2	Group1
4930555A03Rik	-0.532617	2.25831	-0.563302	2.79093	-0.0306853	-2.82161	NA		Timp1	cluster2	100.372	141.442	93.1968	117.473	120.478	132.994	69.4814	71.1724	75.3483	87.5884	83.9169	92.6268		L3hypdh	Group1
4930555B11Rik	NA	NA	NA	NA	NA	NA	NA		Tk1	cluster2	37.3933	54.5722	19.6204	40.0683	28.7868	13.4112	10.9707	10.4665	16.0743	12.7733	10.1438	12.8101		Ppp1r14a	Group3
4930555B12Rik	NA	NA	NA	NA	NA	NA	NA		Tkt	cluster2	1800.78	2452.41	1882.58	2690.04	2295.48	3258.92	940.741	1690.34	1605.42	2074.75	1785.31	2566.95		Tpm2	Group3
4930555G01Rik	-0.966217	0	-0.836805	1.02002	0.129412	-0.890613	NA		Tll1	cluster2	5.90421	1.11372	1.96204	4.55322	14.9265	11.176	0	0	1.00464	4.56189	0	1.97078		Heph	Group2
4930555G07Rik	NA	NA	NA	NA	NA	NA	NA		Tmem119	cluster2	246.009	345.253	232.502	305.066	253.75	307.339	143.534	153.858	115.534	160.579	226.852	200.035		Hsd17b7	Group2
4930555G21Rik	NA	NA	NA	NA	NA	NA	NA		Tmem241	cluster2	63.9623	60.1408	51.013	71.0302	72.5001	83.8198	41.1403	26.1663	45.209	49.2685	50.719	63.0651		Cenpm	Group2
4930555K05Rik	NA	NA	NA	NA	NA	NA	NA		Tmem254a	cluster2	25.5849	27.843	49.051	50.996	49.0442	51.4095	20.113	23.0264	13.0604	18.2476	30.4314	17.7371		Hdac5	Group3
4930555K19Rik	NA	NA	NA	NA	NA	NA	NA		Tmem26	cluster2	199.759	152.579	127.533	180.307	203.64	139.7	110.622	82.6856	87.4041	93.975	77.4618	89.6706		Mertk	Group3
4930555M17Rik	NA	NA	NA	NA	NA	NA	NA		Tmem263	cluster2	546.139	588.044	462.06	458.054	540.552	621.384	403.175	415.521	398.844	397.797	385.465	391.2		Mup11	Group3
4930556C24Rik	NA	NA	NA	NA	NA	NA	NA		Tnc	cluster2	2646.07	3058.27	2905.78	2569.84	3054.6	2842.05	2110.95	2481.61	1868.64	1793.74	2102.53	2310.74		Ak2	Group1
4930556G01Rik	NA	NA	NA	NA	NA	NA	NA		Tnmd	cluster2	59.0421	79.074	43.1649	54.6386	51.1765	48.0567	18.2846	25.1197	24.1115	17.3352	17.5211	22.664		Ccl6	Group5
4930556J02Rik	NA	NA	NA	NA	NA	NA	NA		Top2a	cluster2	265.689	459.966	70.6334	224.018	229.228	200.05	27.4269	33.4929	27.1254	33.758	22.1319	50.255		Pik3ip1	Group3
4930556L07Rik	NA	NA	NA	NA	NA	NA	NA		Tpm4	cluster2	1761.42	2127.2	1435.23	1541.72	1515.04	1526.64	1485.62	1460.08	1247.77	1203.43	1369.41	1231.74		Mpp6	Group2
4930556M19Rik	0.648403	0.235475	-0.211973	-0.412929	-0.860376	-0.447447	0.999861		Tpx2	cluster2	74.7866	120.282	28.4496	61.9238	67.1692	65.9383	23.7699	14.6531	13.0604	27.3714	21.2098	34.4887		Cltb	Group3
4930556N09Rik	NA	NA	NA	NA	NA	NA	NA		Tram1	cluster2	1291.05	1378.78	1050.67	1273.99	1052.32	1132.13	926.113	983.854	938.338	1007.27	890.81	876.013		Zfp945	Group3
4930556N13Rik	NA	NA	NA	NA	NA	NA	NA		Trarg1	cluster2	98.4035	113.599	94.1779	147.524	126.875	200.05	34.7407	93.1521	67.3112	97.6245	93.1386	179.341		Impdh1	Group1
4930557F10Rik	NA	NA	NA	NA	NA	NA	NA		Trim59	cluster2	19.6807	28.9567	14.7153	16.3916	24.5221	20.1168	10.9707	13.6065	9.0418	6.38665	9.22164	4.92696		Tll1	Group1
4930557J02Rik	NA	NA	NA	NA	NA	NA	NA		Trim67	cluster2	22.6328	37.8664	30.4116	38.247	53.3089	60.3503	14.6277	19.8864	16.0743	31.0209	24.8984	27.591		Hadh	Group1
4930557K07Rik	NA	NA	NA	NA	NA	NA	NA		Tro	cluster2	210.583	193.787	127.533	163.005	173.787	160.934	87.7659	73.2657	64.2972	97.6245	83.9169	94.5976		Jak3	Group1
4930558C23Rik	NA	NA	NA	NA	NA	NA	NA		Tsc22d1	cluster2	2490.59	1917.82	2226.91	2016.17	2435.15	2467.66	1748.92	1607.66	1931.93	1959.79	1800.99	1862.39		Spint2	Group3
4930558F17Rik	NA	NA	NA	NA	NA	NA	NA		Tspan11	cluster2	365.077	347.48	401.237	366.989	436.067	449.274	319.98	257.477	237.096	267.327	291.404	353.756		Myrip	Group3
4930558G05Rik	NA	NA	NA	NA	NA	NA	NA		Ttc25	cluster2	21.6488	21.1607	18.6394	34.6045	17.0588	34.6455	3.65691	11.5132	7.03251	13.6857	15.6768	15.7663		Casp4	Group3
4930558J18Rik	1.96103	1.05748	2.09039	-0.90355	0	1.03291	NA		Ttk	cluster2	19.6807	23.3881	3.92408	17.3022	11.728	5.58799	0.914228	1.04665	1.00464	3.64952	3.68866	0.985392		Lrrc14b	Group3
4930558K02Rik	NA	NA	NA	NA	NA	NA	NA		Tuba1a	cluster2	2138.31	2132.77	1516.66	2165.51	1740	1785.92	1296.38	1248.66	1096.07	1280.98	1552.92	1414.04		Vash2	Group1
4930559C10Rik	NA	NA	NA	NA	NA	NA	NA		Tuba1b	cluster2	2333.15	2165.07	1777.61	2486.06	1901	1969.21	1543.22	1688.25	1341.2	1509.99	1970.66	1664.33		Ccdc181	Group3
4930562C15Rik	NA	NA	NA	NA	NA	NA	NA		Tubb6	cluster2	466.432	412.076	307.059	467.16	351.839	358.749	246.842	280.503	229.059	270.977	304.314	292.661		Lasp1	Group2
4930562F07Rik	NA	NA	NA	NA	NA	NA	NA		Tyro3	cluster2	204.679	150.352	155.982	193.967	204.706	176.58	133.477	105.712	104.483	98.5369	132.792	128.101		Emid1	Group2
4930563E18Rik	-0.792664	-1.85962	-0.754344	-1.06695	0.0383204	1.10527	NA		Ube2c	cluster2	18.6967	17.8195	5.88612	15.4809	7.46324	15.6464	0.914228	4.18661	3.01393	5.47427	4.61082	1.97078		Fosb	Group3
4930563E22Rik	0.762961	-0.0033506	-0.267589	-0.766311	-1.03055	-0.264238	0.90204		Ubfd1	cluster2	369.013	436.578	353.167	378.828	328.383	374.395	280.668	280.503	241.115	242.693	238.84	235.509		Magi1	Group3
4930563F08Rik	NA	NA	NA	NA	NA	NA	NA		Ubtd2	cluster2	334.572	398.711	323.736	280.478	383.824	350.926	224.9	218.75	214.994	194.337	234.23	214.815		Mical2	Group3
4930563H07Rik	NA	NA	NA	NA	NA	NA	NA		Uhrf1	cluster2	30.5051	40.0939	24.5255	27.3193	25.5883	36.8807	5.48537	8.37322	3.01393	4.56189	6.45515	12.8101		Chid1	Group2
4930563I02Rik	NA	NA	NA	NA	NA	NA	NA		Uqcr10	cluster2	466.432	471.103	412.028	506.318	438.199	488.39	277.011	338.069	396.835	430.643	349.5	411.894		A1bg	Group2
4930563J15Rik	NA	NA	NA	NA	NA	NA	NA		Uqcrc2	cluster2	818.717	996.778	801.493	1032.67	889.192	1089.66	567.736	698.118	793.669	872.234	691.623	915.429		Mcm2	Group2
4930563M20Rik	NA	NA	NA	NA	NA	NA	NA		Uqcrfs1	cluster2	466.432	608.09	458.136	616.506	501.104	701.851	307.181	371.562	406.881	475.349	358.722	533.097		Tnfsf12	Group3
4930563M21Rik	NA	NA	NA	NA	NA	NA	NA		Uso1	cluster2	412.311	425.441	512.092	448.037	449.927	508.507	369.348	359.002	374.732	363.127	361.488	373.463		Rock1	Group3
4930564C03Rik	NA	NA	NA	NA	NA	NA	NA		Vamp3	cluster2	447.736	447.715	416.933	412.522	469.118	478.332	318.151	360.049	343.588	366.776	318.147	379.376		Cep63	Group3
4930564D02Rik	NA	NA	NA	NA	NA	NA	NA		Vash1	cluster2	85.611	130.305	87.3107	108.367	79.9633	105.054	49.3683	50.2393	39.1811	41.0571	50.719	41.3865		Bche	Group2
4930565D16Rik	NA	NA	NA	NA	NA	NA	NA		Vash2	cluster2	8.85631	10.0235	3.92408	15.4809	4.26471	18.9992	1.82846	3.13996	0	3.64952	3.68866	0.985392		Slc9a2	Group3
4930565N06Rik	-0.557854	1.86202	0.971388	2.41988	1.52924	-0.890634	NA		Vav2	cluster2	126.94	130.305	149.115	162.095	152.463	136.347	88.6802	91.0588	106.492	144.156	109.738	105.437		Btg2	Group3
4930567H12Rik	NA	NA	NA	NA	NA	NA	NA		Vcan	cluster2	1972.01	2615.01	1659.88	1856.8	2017.21	2178.2	1641.04	1324.02	1463.77	1447.03	1452.41	1445.57		Coq2	Group3
4930567H17Rik	NA	NA	NA	NA	NA	NA	NA		Vegfa	cluster2	300.131	457.738	316.869	419.807	417.942	460.45	217.586	324.462	248.147	322.07	325.524	337.004		Pls1	Group2
4930567J20Rik	NA	NA	NA	NA	NA	NA	NA		Wnt5b	cluster2	30.5051	40.0939	42.1838	41.8896	37.3162	35.7631	22.8557	26.1663	16.0743	13.6857	15.6768	21.6786		Uqcrc2	Group1
4930567K12Rik	NA	NA	NA	NA	NA	NA	NA		Xbp1	cluster2	957.466	990.096	786.778	984.406	685.552	858.315	686.586	679.278	658.042	731.728	673.18	652.329		Gm12295	Group3
4930567K20Rik	NA	NA	NA	NA	NA	NA	NA		Xpnpep1	cluster2	390.662	302.932	313.926	365.168	296.397	302.869	236.785	212.471	202.938	210.76	256.362	270.983		Rasgrp3	Group1
4930568D16Rik	NA	NA	NA	NA	NA	NA	NA		Xylt1	cluster2	69.8665	79.074	113.798	67.3876	85.2942	108.407	52.111	49.1927	41.1904	41.0571	60.8628	63.0651		Rflnb	Group1
4930568E12Rik	NA	NA	NA	NA	NA	NA	NA		Yipf5	cluster2	293.242	386.46	282.534	345.134	369.964	325.221	226.729	268.99	245.133	243.605	270.194	280.837		Sfxn5	Group1
4930568G15Rik	NA	NA	NA	NA	NA	NA	NA		Zfp469	cluster2	61.9942	63.482	138.324	69.2089	90.6251	99.4662	40.226	41.8661	35.1626	40.1447	68.2401	50.255		Tpm1	Group3
4930570E03Rik	NA	NA	NA	NA	NA	NA	NA		Zim1	cluster2	20.6647	27.843	19.6204	16.3916	19.1912	25.7047	9.14228	8.37322	12.0557	9.12379	10.1438	7.88313		Csrnp3	Group1
4930570G19Rik	1.2927	1.30563	0.638168	0.0129332	-0.654529	-0.667462	NA
4930571K23Rik	NA	NA	NA	NA	NA	NA	NA
4930571O06Rik	NA	NA	NA	NA	NA	NA	NA
4930572K03Rik	NA	NA	NA	NA	NA	NA	NA
4930572O03Rik	NA	NA	NA	NA	NA	NA	NA
4930572O13Rik	NA	NA	NA	NA	NA	NA	NA
4930573H18Rik	NA	NA	NA	NA	NA	NA	NA
4930573O16Rik	NA	NA	NA	NA	NA	NA	NA
4930577N17Rik	-0.12542	-0.650242	0.494923	-0.524822	0.620344	1.14517	0.974466
4930578E11Rik	NA	NA	NA	NA	NA	NA	NA
4930578G10Rik	3.82732	0.242172	-0.626752	-3.58515	-4.45407	-0.868924	NA
4930578I06Rik	NA	NA	NA	NA	NA	NA	NA
4930578L24Rik	-0.158574	0.176472	0.23696	0.335046	0.395534	0.0604874	0.999861
4930578M01Rik	-1.472	1.0156	-2.57566	2.4876	-1.10366	-3.59126	NA
4930578N18Rik	NA	NA	NA	NA	NA	NA	NA
4930579C12Rik	NA	NA	NA	NA	NA	NA	NA
4930579D09Rik	NA	NA	NA	NA	NA	NA	NA
4930579F01Rik	0	0	-0.836796	0	-0.832366	-0.890603	NA
4930579G18Rik	NA	NA	NA	NA	NA	NA	NA
4930579G24Rik	0.249938	0.801612	0.809254	0.551674	0.559316	0.00764166	0.574133
4930579H20Rik	0	-0.90798	0	-0.90355	0	1.03292	NA
4930579J19Rik	NA	NA	NA	NA	NA	NA	NA
4930579K19Rik	0.19016	0.276299	-0.186436	0.086139	-0.376596	-0.462735	0.999861
4930579P08Rik	0.297092	0.767208	1.36449	0.470117	1.0674	0.597283	0.0123506
4930581F22Rik	0.467174	0.332951	-0.0197176	-0.134223	-0.486892	-0.352669	0.88839
4930583I09Rik	NA	NA	NA	NA	NA	NA	NA
4930583K01Rik	0	-0.90798	-0.836805	-0.90355	-0.832376	0.0711746	NA
4930583P06Rik	NA	NA	NA	NA	NA	NA	NA
4930584F24Rik	NA	NA	NA	NA	NA	NA	NA
4930586N03Rik	NA	NA	NA	NA	NA	NA	NA
4930587E11Rik	NA	NA	NA	NA	NA	NA	NA
4930588J15Rik	NA	NA	NA	NA	NA	NA	NA
4930589L23Rik	0	-0.90798	0	-0.90355	0	1.03292	NA
4930590A17Rik	NA	NA	NA	NA	NA	NA	NA
4930590J08Rik	-0.0334377	-0.00699867	-0.315494	0.0264391	-0.282057	-0.308496	NA
4930590L20Rik	NA	NA	NA	NA	NA	NA	NA
4930591A17Rik	NA	NA	NA	NA	NA	NA	NA
4930591E09Rik	NA	NA	NA	NA	NA	NA	NA
4930592A05Rik	NA	NA	NA	NA	NA	NA	NA
4930592C13Rik	-0.00442926	1.0156	1.08672	1.02002	1.09115	0	NA
4930592I03Rik	NA	NA	NA	NA	NA	NA	NA
4930593A02Rik	NA	NA	NA	NA	NA	NA	NA
4930593C16Rik	NA	NA	NA	NA	NA	NA	NA
4930594C11Rik	-0.187693	-0.235991	-0.101784	-0.0482978	0.0859089	0.134207	0.999861
4930594M22Rik	0.0831486	0.397894	-0.573761	0.314746	-0.65691	-0.971656	0.978784
4930594O21Rik	0	0	-0.836796	0	-0.832366	-0.890603	NA
4930595D18Rik	NA	NA	NA	NA	NA	NA	NA
4930595M18Rik	NA	NA	NA	NA	NA	NA	NA
4930596D02Rik	NA	NA	NA	NA	NA	NA	NA
4930596I21Rik	0.957358	0.0538078	1.08672	-0.90355	0	1.03292	NA
4930597A21Rik	NA	NA	NA	NA	NA	NA	NA
4930597G03Rik	NA	NA	NA	NA	NA	NA	NA
4930598F16Rik	NA	NA	NA	NA	NA	NA	NA
4930598N05Rik	NA	NA	NA	NA	NA	NA	NA
4930599N23Rik	-0.359811	-0.780341	0.123528	-0.42053	0.483339	0.903869	NA
4931400O07Rik	NA	NA	NA	NA	NA	NA	NA
4931402G19Rik	NA	NA	NA	NA	NA	NA	NA
4931403E22Rik	NA	NA	NA	NA	NA	NA	NA
4931403G20Rik	NA	NA	NA	NA	NA	NA	NA
4931406B18Rik	NA	NA	NA	NA	NA	NA	NA
4931406C07Rik	-0.247494	0.404654	0.215774	0.652148	0.463268	-0.18888	0.129452
4931406H21Rik	-0.0774425	-0.401905	-0.258987	-0.324462	-0.181544	0.142918	0.851173
4931408C20Rik	NA	NA	NA	NA	NA	NA	NA
4931408D14Rik	-0.765924	-0.516731	-0.846935	0.249193	-0.0810107	-0.330204	0.999451
4931413K12Rik	NA	NA	NA	NA	NA	NA	NA
4931414P19Rik	-0.243124	-0.339698	-0.0346779	-0.0965732	0.208446	0.30502	0.995914
4931415C17Rik	1.82356	-1.31473	-0.900467	-3.13829	-2.72403	0.414258	NA
4931417E11Rik	NA	NA	NA	NA	NA	NA	NA
4931419H13Rik	NA	NA	NA	NA	NA	NA	NA
4931420L22Rik	NA	NA	NA	NA	NA	NA	NA
4931422A03Rik	NA	NA	NA	NA	NA	NA	NA
4931428F04Rik	0.396183	2.04923	0.708303	1.65305	0.312121	-1.34093	0.854394
4931428L18Rik	NA	NA	NA	NA	NA	NA	NA
4931429L15Rik	NA	NA	NA	NA	NA	NA	NA
4931429P17Rik	NA	NA	NA	NA	NA	NA	NA
4931430N09Rik	0.957358	1.0156	0.124982	0	-0.832376	-0.890613	NA
4931431B13Rik	NA	NA	NA	NA	NA	NA	NA
4931431C16Rik	0.279807	-0.505867	-0.473463	-0.785675	-0.753271	0.0324039	NA
4931439C15Rik	NA	NA	NA	NA	NA	NA	NA
4931440J10Rik	-0.00442926	0.0538078	1.08671	0.0582371	1.09114	1.03291	NA
4931440P22Rik	0.956217	1.04729	0.579917	0.0910677	-0.376301	-0.467368	NA
4932411N23Rik	0	0	-0.836796	0	-0.832366	-0.890603	NA
4932412D23Rik	0.957358	0.0538078	1.08672	-0.90355	0	1.03292	NA
4932413F04Rik	NA	NA	NA	NA	NA	NA	NA
4932414J04Rik	NA	NA	NA	NA	NA	NA	NA
4932414N04Rik	NA	NA	NA	NA	NA	NA	NA
4932415M13Rik	NA	NA	NA	NA	NA	NA	NA
4932429P05Rik	NA	NA	NA	NA	NA	NA	NA
4932435O22Rik	NA	NA	NA	NA	NA	NA	NA
4932438A13Rik	0.0266534	-0.0947332	0.0576114	-0.121387	0.0309579	0.152345	0.289796
4932438H23Rik	0	0	-0.836796	0	-0.832366	-0.890603	NA
4932441J04Rik	-0.576623	0.962943	-0.857912	1.53957	-0.281289	-1.82085	NA
4932702P03Rik	NA	NA	NA	NA	NA	NA	NA
4933400A11Rik	NA	NA	NA	NA	NA	NA	NA
4933400B14Rik	NA	NA	NA	NA	NA	NA	NA
4933400C23Rik	NA	NA	NA	NA	NA	NA	NA
4933400F21Rik	NA	NA	NA	NA	NA	NA	NA
4933400L20Rik	NA	NA	NA	NA	NA	NA	NA
4933401B06Rik	NA	NA	NA	NA	NA	NA	NA
4933401D09Rik	NA	NA	NA	NA	NA	NA	NA
4933401H06Rik	NA	NA	NA	NA	NA	NA	NA
4933402C06Rik	NA	NA	NA	NA	NA	NA	NA
4933402D24Rik	0	0	-0.836796	0	-0.832366	-0.890603	NA
4933402E13Rik	NA	NA	NA	NA	NA	NA	NA
4933402J07Rik	NA	NA	NA	NA	NA	NA	NA
4933402J10Rik	NA	NA	NA	NA	NA	NA	NA
4933402J15Rik	NA	NA	NA	NA	NA	NA	NA
4933402N03Rik	NA	NA	NA	NA	NA	NA	NA
4933402N22Rik	NA	NA	NA	NA	NA	NA	NA
4933403O08Rik	NA	NA	NA	NA	NA	NA	NA
4933404G15Rik	NA	NA	NA	NA	NA	NA	NA
4933404K08Rik	NA	NA	NA	NA	NA	NA	NA
4933404K13Rik	NA	NA	NA	NA	NA	NA	NA
4933404O12Rik	-0.12493	0.0525293	0.444241	0.17746	0.569172	0.391712	0.845262
4933405D12Rik	1.96103	2.01927	2.0904	0	0	0	NA
4933405E24Rik	NA	NA	NA	NA	NA	NA	NA
4933405L10Rik	NA	NA	NA	NA	NA	NA	NA
4933405O20Rik	NA	NA	NA	NA	NA	NA	NA
4933406C10Rik	0.336553	0.419924	-0.166731	0.0833704	-0.503285	-0.586655	0.999861
4933406D12Rik	NA	NA	NA	NA	NA	NA	NA
4933406F09Rik	NA	NA	NA	NA	NA	NA	NA
4933406G16Rik	-0.966217	0	0	1.02002	1.09116	0	NA
4933406I18Rik	-1.73748	-0.711318	-0.896623	1.02616	0.84086	-0.185305	NA
4933406J09Rik	0	-0.90798	0	-0.90355	0	1.03292	NA
4933406J10Rik	NA	NA	NA	NA	NA	NA	NA
4933406K04Rik	NA	NA	NA	NA	NA	NA	NA
4933407E24Rik	0.110443	-0.758247	-0.656505	-0.86869	-0.766949	0.101741	0.136825
4933407G14Rik	-0.588411	0.968048	0.162976	1.55646	0.751386	-0.805072	NA
4933407I05Rik	NA	NA	NA	NA	NA	NA	NA
4933407K13Rik	0.0302537	-0.042524	-0.0814181	-0.0727778	-0.111672	-0.0388941	0.999861
4933407L21Rik	0.957358	1.0156	1.08673	0	0	0	NA
4933408J17Rik	0.957358	0.0538078	1.08672	-0.90355	0	1.03292	NA
4933408N05Rik	NA	NA	NA	NA	NA	NA	NA
4933409F18Rik	NA	NA	NA	NA	NA	NA	NA
4933409G03Rik	NA	NA	NA	NA	NA	NA	NA
4933409K07Rik	-0.137822	-0.237582	0.0269422	-0.0997599	0.164764	0.264524	0.989374
4933411E08Rik	NA	NA	NA	NA	NA	NA	NA
4933411G06Rik	NA	NA	NA	NA	NA	NA	NA
4933411K16Rik	1.0441	0.44013	-0.177107	-0.60397	-1.22121	-0.617237	0.999861
4933412E12Rik	-0.594498	0.479737	0.221447	1.07423	0.815945	-0.25829	0.958337
4933412E24Rik	NA	NA	NA	NA	NA	NA	NA
4933412O06Rik	0.854974	-1.33552	0.0748511	-2.19049	-0.780122	1.41037	NA
4933413J09Rik	NA	NA	NA	NA	NA	NA	NA
4933413L06Rik	NA	NA	NA	NA	NA	NA	NA
4933414I15Rik	NA	NA	NA	NA	NA	NA	NA
4933416E03Rik	-0.966217	-0.90798	-0.836814	0.0582371	0.129402	0.0711653	NA
4933416E14Rik	NA	NA	NA	NA	NA	NA	NA
4933416I08Rik	NA	NA	NA	NA	NA	NA	NA
4933416M06Rik	-0.363547	0.0922196	0.658905	0.455766	1.02245	0.566685	0.999861
4933416M07Rik	NA	NA	NA	NA	NA	NA	NA
4933416O17Rik	NA	NA	NA	NA	NA	NA	NA
4933417A18Rik	NA	NA	NA	NA	NA	NA	NA
4933417D19Rik	-0.203407	-0.456128	0.959651	-0.252721	1.16306	1.41578	0.999861
4933417E11Rik	NA	NA	NA	NA	NA	NA	NA
4933417G07Rik	NA	NA	NA	NA	NA	NA	NA
4933417O13Rik	0.836401	1.85643	0.965796	1.02002	0.129395	-0.89063	NA
4933421I07Rik	NA	NA	NA	NA	NA	NA	NA
4933421O10Rik	-0.0700789	0.251517	0.149434	0.321596	0.219512	-0.102084	0.867766
4933422A05Rik	-0.966217	-1.7676	0	-0.80138	1.09114	1.89252	NA
4933424G05Rik	NA	NA	NA	NA	NA	NA	NA
4933424G06Rik	-0.966217	-0.90798	0	0.0582371	1.09115	1.03292	NA
4933424L21Rik	NA	NA	NA	NA	NA	NA	NA
4933424M12Rik	NA	NA	NA	NA	NA	NA	NA
4933425B07Rik	NA	NA	NA	NA	NA	NA	NA
4933427D06Rik	NA	NA	NA	NA	NA	NA	NA
4933427D14Rik	0.0305685	0.0437882	-0.00155848	0.0132196	-0.032127	-0.0453466	0.999861
4933427E11Rik	-0.989731	-0.812144	-1.3346	0.177587	-0.344867	-0.522454	NA
4933427E13Rik	NA	NA	NA	NA	NA	NA	NA
4933427I04Rik	NA	NA	NA	NA	NA	NA	NA
4933427I22Rik	NA	NA	NA	NA	NA	NA	NA
4933428C19Rik	NA	NA	NA	NA	NA	NA	NA
4933428G20Rik	NA	NA	NA	NA	NA	NA	NA
4933428M09Rik	NA	NA	NA	NA	NA	NA	NA
4933429K18Rik	NA	NA	NA	NA	NA	NA	NA
4933429O19Rik	NA	NA	NA	NA	NA	NA	NA
4933430H16Rik	NA	NA	NA	NA	NA	NA	NA
4933430I17Rik	-0.973464	0.362316	0.428912	1.33578	1.40238	0.0665962	NA
4933430M04Rik	NA	NA	NA	NA	NA	NA	NA
4933430N04Rik	NA	NA	NA	NA	NA	NA	NA
4933431E20Rik	-0.278735	-0.0978309	-0.270428	0.180905	0.00830708	-0.172597	0.999861
4933431G14Rik	0.957358	0.0538078	1.08672	-0.90355	0	1.03292	NA
4933432G23Rik	NA	NA	NA	NA	NA	NA	NA
4933432I03Rik	0	-0.90798	0	-0.90355	0	1.03292	NA
4933432I09Rik	-0.341589	-0.318271	-0.0175649	0.0233185	0.324024	0.300706	0.999861
4933432K03Rik	NA	NA	NA	NA	NA	NA	NA
4933433F19Rik	NA	NA	NA	NA	NA	NA	NA
4933433G08Rik	NA	NA	NA	NA	NA	NA	NA
4933433G15Rik	0.373986	0.459757	0.316424	0.0857712	-0.057562	-0.143333	NA
4933433G19Rik	NA	NA	NA	NA	NA	NA	NA
4933433H22Rik	-0.00555698	1.87192	0.071116	1.87747	0.076673	-1.8008	NA
4933434E20Rik	-0.0461503	-0.00114549	-0.0349248	0.0450048	0.0112254	-0.0337793	0.999861
4933434P08Rik	NA	NA	NA	NA	NA	NA	NA
4933436E23Rik	NA	NA	NA	NA	NA	NA	NA
4933436H12Rik	NA	NA	NA	NA	NA	NA	NA
4933436I01Rik	NA	NA	NA	NA	NA	NA	NA
4933438B17Rik	NA	NA	NA	NA	NA	NA	NA
4933438K21Rik	0	-1.82693	0	-1.8225	0	1.95186	NA
4933439C10Rik	-0.250945	-0.132771	-0.0451537	0.118174	0.205791	0.0876172	0.999861
4933439K11Rik	-3.47383	-0.907984	0	2.56585	3.59878	1.03293	NA
4933440J02Rik	NA	NA	NA	NA	NA	NA	NA
4933440M02Rik	-0.966217	0	0	1.02002	1.09116	0	NA
5031410I06Rik	NA	NA	NA	NA	NA	NA	NA
5031425E22Rik	-0.131739	-0.096648	-0.031873	0.0350905	0.0998655	0.064775	0.999861
5031425F14Rik	-0.779169	0.00896769	-1.52059	0.788137	-0.741416	-1.52955	NA
5031426D15Rik	-0.0708616	-0.273515	-0.0958218	-0.202653	-0.0249602	0.177693	0.851541
5031434C07Rik	2.02255	0.99451	3.58266	-1.02804	1.56011	2.58815	NA
5031434O11Rik	-0.0382173	-0.406913	-0.405459	-0.368696	-0.367242	0.00145375	0.999861
5031439G07Rik	-0.0962608	0.0651907	-0.172037	0.161451	-0.0757766	-0.237228	0.51736
5033403F01Rik	0.827162	0.0601168	0.460869	-0.767045	-0.366293	0.400752	0.999861
5033403H07Rik	0.516703	1.0784	1.56107	0.561692	1.04437	0.482674	0.988831
5033404E19Rik	NA	NA	NA	NA	NA	NA	NA
5033406O09Rik	0.0203199	0.35054	2.6245	0.33022	2.60419	2.27396	0.333493
5033417F24Rik	0.0898306	-0.0756043	0.348226	-0.165435	0.258396	0.42383	0.999861
5033430I15Rik	-0.0167202	-0.545221	-0.0727968	-0.528501	-0.0560766	0.472424	0.999861
5330411J11Rik	-2.86407	0.0538082	-1.35596	2.91788	1.50811	-1.40977	NA
5330413P13Rik	NA	NA	NA	NA	NA	NA	NA
5330416C01Rik	NA	NA	NA	NA	NA	NA	NA
5330429C05Rik	NA	NA	NA	NA	NA	NA	NA
5330434G04Rik	-0.966217	0	-0.836805	1.02002	0.129412	-0.890613	NA
5330439B14Rik	0.957358	1.0156	0.124982	0	-0.832376	-0.890613	NA
5430401F13Rik	NA	NA	NA	NA	NA	NA	NA
5430402E10Rik	NA	NA	NA	NA	NA	NA	NA
5430402O13Rik	0.970226	-0.399782	-0.338842	-1.37001	-1.30907	0.0609404	0.996766
5430403G16Rik	0.280188	-0.291327	-0.352164	-0.571515	-0.632351	-0.0608368	0.625582
5430403N17Rik	0.957358	1.0156	0.124982	0	-0.832376	-0.890613	NA
5430405H02Rik	-0.274672	-0.205677	-0.00887059	0.0689954	0.265801	0.196806	0.999861
5430416N02Rik	0.478372	0.318414	0.27736	-0.159958	-0.201012	-0.0410537	0.999861
5430421F17Rik	NA	NA	NA	NA	NA	NA	NA
5430425K12Rik	0.637373	0.189667	0.786929	-0.447707	0.149556	0.597263	NA
5430427M07Rik	NA	NA	NA	NA	NA	NA	NA
5430427O19Rik	0.0974132	0.327724	-0.278672	0.230311	-0.376085	-0.606396	0.999861
5430428K19Rik	NA	NA	NA	NA	NA	NA	NA
5430431A17Rik	0.153617	-0.340278	-0.98907	-0.493894	-1.14269	-0.648793	0.999861
5430434I15Rik	NA	NA	NA	NA	NA	NA	NA
5430437J10Rik	0	0	-0.836796	0	-0.832366	-0.890603	NA
5430440P10Rik	NA	NA	NA	NA	NA	NA	NA
5530400C23Rik	NA	NA	NA	NA	NA	NA	NA
5530401A14Rik	NA	NA	NA	NA	NA	NA	NA
5530601H04Rik	0.569683	0.805236	0.3904	0.235553	-0.179283	-0.414836	0.530156
5730403I07Rik	NA	NA	NA	NA	NA	NA	NA
5730405O15Rik	-1.58733	-1.43577	-1.70472	0.151568	-0.117386	-0.268954	0.778633
5730408K05Rik	-0.23243	0.531152	0.290541	0.763582	0.522971	-0.240611	0.999861
5730409E04Rik	-0.0315726	-0.413382	-0.315307	-0.381809	-0.283734	0.0980747	0.219558
5730412P04Rik	NA	NA	NA	NA	NA	NA	NA
5730416F02Rik	-0.966217	0	0	1.02002	1.09116	0	NA
5730420D15Rik	-0.0331335	0.489772	3.00426	0.522905	3.0374	2.51449	NA
5730435O14Rik	-0.966217	-0.90798	0	0.0582371	1.09115	1.03292	NA
5730455P16Rik	0.0135437	-0.162761	-0.116659	-0.176304	-0.130203	0.0461014	0.976397
5730460C07Rik	0	-0.90798	0	-0.90355	0	1.03292	NA
5730480H06Rik	0.22275	0.25931	0.403247	0.0365601	0.180497	0.143937	0.999861
5730488B01Rik	NA	NA	NA	NA	NA	NA	NA
5730507C01Rik	-0.215123	-0.123975	-0.862988	0.0911482	-0.647865	-0.739013	0.993999
5730522E02Rik	0.957358	1.0156	1.08673	0	0	0	NA
5730552O08Rik	0.548142	3.49836	1.12352	2.95021	0.575381	-2.37483	NA
5730596B20Rik	-0.130555	0.0874764	-0.13577	0.218031	-0.00521553	-0.223247	0.999861
5830408C22Rik	0.919118	0.977355	2.01028	0.0582373	1.09116	1.03292	NA
5830411N06Rik	NA	NA	NA	NA	NA	NA	NA
5830416I19Rik	0.957358	0.0538078	0.124973	-0.90355	-0.832385	0.0711653	NA
5830417I10Rik	-0.173143	-0.00847636	-0.00350049	0.164666	0.169642	0.00497586	0.892701
5830418P13Rik	NA	NA	NA	NA	NA	NA	NA
5830428M24Rik	0	-0.90798	0	-0.90355	0	1.03292	NA
5830432E09Rik	4.00784	4.06607	1.24801	0	-2.75983	-2.81807	NA
5830444B04Rik	0.61967	1.41009	0.0961443	0.790423	-0.523526	-1.31395	NA
5830448L01Rik	-0.532908	0.236446	0.0234014	0.769354	0.556309	-0.213045	0.999861
5830454E08Rik	0.0442929	-0.0946947	-0.395034	-0.138988	-0.439327	-0.300339	0.999861
5930403L14Rik	0.187358	-0.308818	-0.231029	-0.496176	-0.418387	0.0777891	0.0340674
5930403N24Rik	0.957358	0.0538078	1.08672	-0.90355	0	1.03292	NA
5930430L01Rik	0.0855649	-0.31639	-0.375776	-0.401955	-0.461341	-0.0593865	0.577743
5930438M14Rik	0	-1.82693	-0.836814	-1.8225	-0.832385	0.990112	NA
6030407O03Rik	-0.0232495	-1.50935	-1.85148	-1.4861	-1.82823	-0.342134	NA
6030440G07Rik	NA	NA	NA	NA	NA	NA	NA
6030442K20Rik	-0.323434	-0.0464689	0.306277	0.276965	0.629711	0.352746	0.999861
6030443J06Rik	0.37461	0.191727	0.233119	-0.182883	-0.141491	0.0413923	0.999861
6030458C11Rik	-0.0312081	-0.186862	-0.0533558	-0.155654	-0.0221477	0.133506	0.997926
6030466F02Rik	0.957358	1.0156	1.08673	0	0	0	NA
6030468B19Rik	NA	NA	NA	NA	NA	NA	NA
6030469F06Rik	0.957358	1.0156	1.08673	0	0	0	NA
6030471H07Rik	NA	NA	NA	NA	NA	NA	NA
6030498E09Rik	NA	NA	NA	NA	NA	NA	NA
6230400D17Rik	0.304216	-0.124431	0.564868	-0.428646	0.260652	0.689298	0.999861
6330403K07Rik	0.205694	0.33485	0.336719	0.129156	0.131025	0.00186855	0.999861
6330407A03Rik	0.127296	0.687176	0.769239	0.55988	0.641943	0.0820627	0.999861
6330409D20Rik	1.96103	2.01927	2.0904	0	0	0	NA
6330410L21Rik	0	-0.90798	0	-0.90355	0	1.03292	NA
6330415B21Rik	NA	NA	NA	NA	NA	NA	NA
6330415G19Rik	-0.341187	-0.464961	-1.5296	-0.123774	-1.18841	-1.06464	0.89964
6330418K02Rik	-0.181838	-0.0287092	-0.292074	0.153129	-0.110236	-0.263365	0.999861
6330420H09Rik	NA	NA	NA	NA	NA	NA	NA
6330525I24Rik	0.999075	1.94035	0.106722	0.941272	-0.892353	-1.83363	NA
6330549D23Rik	1.10855	-0.0325079	0.633505	-1.14106	-0.475045	0.666012	0.98005
6430411K18Rik	0.306914	1.52974	0.989647	1.22282	0.682733	-0.540091	0.0324529
6430503K07Rik	NA	NA	NA	NA	NA	NA	NA
6430548M08Rik	0.115997	-0.0385541	-0.387552	-0.154551	-0.50355	-0.348998	0.791339
6430550D23Rik	0.117984	0.683032	0.377679	0.565048	0.259696	-0.305352	0.999861
6430553K19Rik	NA	NA	NA	NA	NA	NA	NA
6430562O15Rik	0.247645	0.233109	-0.0645386	-0.0145364	-0.312184	-0.297647	0.999861
6430571L13Rik	-0.550423	1.72064	-0.209114	2.27107	0.341309	-1.92976	0.588484
6430573P05Rik	0.0566663	0.293232	0.902258	0.236566	0.845591	0.609026	0.997171
6430584L05Rik	-0.613508	-0.990355	1.94442	-0.376847	2.55792	2.93477	NA
6430590A07Rik	-0.247807	-0.198917	-0.238521	0.0488898	0.00928603	-0.0396038	0.999861
6430628N08Rik	NA	NA	NA	NA	NA	NA	NA
6430706D22Rik	0.0469563	0.42324	0.319343	0.376284	0.272387	-0.103897	0.00415523
6430710C18Rik	-0.00442926	0.0538078	1.08671	0.0582371	1.09114	1.03291	NA
6530402F18Rik	-0.475112	0.0664895	-0.253676	0.541601	0.221436	-0.320165	0.685306
6530403H02Rik	NA	NA	NA	NA	NA	NA	NA
6530409C15Rik	NA	NA	NA	NA	NA	NA	NA
6530411M01Rik	NA	NA	NA	NA	NA	NA	NA
6720468P15Rik	0.957358	1.0156	1.08673	0	0	0	NA
6720473M11Rik	NA	NA	NA	NA	NA	NA	NA
6720483E21Rik	-0.0380499	-0.501385	1.03805	-0.463335	1.0761	1.53944	NA
6720489N17Rik	-0.0727219	-0.157431	-0.0821308	-0.084709	-0.0094089	0.0753001	0.999861
6820408C15Rik	-0.791623	1.49272	1.56387	2.28434	2.3555	0.0711576	NA
6820426E19Rik	NA	NA	NA	NA	NA	NA	NA
6820431F20Rik	-0.0201241	0.0141685	0.0687193	0.0342926	0.0888434	0.0545508	0.999861
7420426K07Rik	NA	NA	NA	NA	NA	NA	NA
7420700N18Rik	1.79807	-0.0244245	1.92742	-1.8225	0	1.95184	NA
7420701I03Rik	NA	NA	NA	NA	NA	NA	NA
7530416G11Rik	NA	NA	NA	NA	NA	NA	NA
7530428D23Rik	NA	NA	NA	NA	NA	NA	NA
7630403G23Rik	NA	NA	NA	NA	NA	NA	NA
8030423F21Rik	-0.521738	0.0652525	0.244792	0.58699	0.76653	0.179539	0.999861
8030423J24Rik	NA	NA	NA	NA	NA	NA	NA
8030442B05Rik	0.915764	0.158544	1.04516	-0.75722	0.129397	0.886616	NA
8030443G20Rik	NA	NA	NA	NA	NA	NA	NA
8030451O07Rik	NA	NA	NA	NA	NA	NA	NA
8030453O22Rik	-0.955636	0.915746	0.0789272	1.87138	1.03456	-0.836819	NA
8030455M16Rik	NA	NA	NA	NA	NA	NA	NA
8030462N17Rik	0.05665	-0.170621	-0.0757749	-0.227271	-0.132425	0.0948459	0.781953
8030474K03Rik	-1.70853	0	-1.74541	1.76233	-0.0368889	-1.79922	NA
8430422H06Rik	NA	NA	NA	NA	NA	NA	NA
8430423G03Rik	NA	NA	NA	NA	NA	NA	NA
8430426J06Rik	-0.00442927	0.053808	0.12497	0.0582373	0.129399	0.0711618	NA
8430429K09Rik	0.0837814	0.274969	0.468348	0.191188	0.384566	0.193378	0.999278
8430430B14Rik	-0.966217	0	0	1.02002	1.09116	0	NA
8430431K14Rik	-0.117586	-0.332627	-0.109025	-0.21504	0.00856172	0.223602	0.999861
8430436N08Rik	1.47803	2.49806	1.60743	1.02003	0.129402	-0.890628	NA
8430437L04Rik	NA	NA	NA	NA	NA	NA	NA
9030025P20Rik	0.283622	0.0463434	0.184777	-0.237278	-0.0988446	0.138434	0.999861
9030204H09Rik	NA	NA	NA	NA	NA	NA	NA
9030404E10Rik	NA	NA	NA	NA	NA	NA	NA
9030612E09Rik	-0.0499535	-0.778616	-0.193762	-0.728663	-0.143809	0.584854	0.999861
9030616G12Rik	0.806454	0.80417	0.378087	-0.00228436	-0.428368	-0.426083	NA
9030619P08Rik	0.855903	4.69085	4.77785	3.83495	3.92194	0.0869936	0.000174541
9030624G23Rik	0.0670887	-0.0292236	-0.176501	-0.0963123	-0.24359	-0.147278	0.999861
9030625G05Rik	NA	NA	NA	NA	NA	NA	NA
9130008F23Rik	-0.478312	-0.414071	-0.697376	0.0642418	-0.219063	-0.283305	0.575001
9130015A21Rik	NA	NA	NA	NA	NA	NA	NA
9130015G15Rik	-0.620181	0.60624	-0.399057	1.22642	0.221125	-1.0053	0.999861
9130015L21Rik	NA	NA	NA	NA	NA	NA	NA
9130019O22Rik	-0.00385049	-0.140169	-0.272451	-0.136319	-0.2686	-0.132282	0.962307
9130019P16Rik	-0.220965	-0.555502	-0.155071	-0.334536	0.0658949	0.400431	0.988831
9130023H24Rik	-0.100872	0.210354	-0.225676	0.311226	-0.124805	-0.436031	0.766043
9130024F11Rik	-0.966217	0	0	1.02002	1.09116	0	NA
9130209A04Rik	NA	NA	NA	NA	NA	NA	NA
9130221F21Rik	NA	NA	NA	NA	NA	NA	NA
9130221H12Rik	-0.234003	-0.456346	-0.0746216	-0.222343	0.159381	0.381724	0.837633
9130227L01Rik	0	-0.90798	0	-0.90355	0	1.03292	NA
9130230L23Rik	0	0	-0.836796	0	-0.832366	-0.890603	NA
9130401M01Rik	0.104735	0.176293	-0.0926087	0.0715581	-0.197343	-0.268902	0.958186
9130409I23Rik	0.504189	0.809772	0.375237	0.305583	-0.128952	-0.434536	0.999861
9230009I02Rik	NA	NA	NA	NA	NA	NA	NA
9230019H11Rik	NA	NA	NA	NA	NA	NA	NA
9230020A06Rik	NA	NA	NA	NA	NA	NA	NA
9230102K24Rik	NA	NA	NA	NA	NA	NA	NA
9230102O04Rik	NA	NA	NA	NA	NA	NA	NA
9230105E05Rik	NA	NA	NA	NA	NA	NA	NA
9230112D13Rik	-0.00442927	1.0156	-1.41878	1.02003	-1.41435	-2.43438	NA
9230112J17Rik	-0.272674	-1.63532	-1.62385	-1.36264	-1.35118	0.0114654	8.0968e-10
9230114K14Rik	-0.0378119	-0.67572	-0.169514	-0.637908	-0.131702	0.506206	0.27313
9230116L04Rik	-0.622348	-2.11857	-0.45108	-1.49623	0.171268	1.66749	NA
9230116N13Rik	-0.622017	0.910602	-0.500257	1.53262	0.121761	-1.41086	0.983737
9230117E06Rik	NA	NA	NA	NA	NA	NA	NA
9330020H09Rik	-0.228271	-0.0525676	-0.0727025	0.175703	0.155568	-0.0201349	0.999861
9330102E08Rik	-0.374001	-0.209466	-0.422938	0.164535	-0.0489364	-0.213472	0.999861
9330104G04Rik	0.121308	-0.80817	-0.639905	-0.929478	-0.761213	0.168265	0.823032
9330111N05Rik	1.80915	-0.560709	-0.479112	-2.36986	-2.28826	0.0815976	NA
9330117O12Rik	NA	NA	NA	NA	NA	NA	NA
9330133O14Rik	-0.208763	-0.378245	-0.544563	-0.169482	-0.3358	-0.166317	0.913453
9330136K24Rik	-0.593244	-0.210501	-0.203899	0.382743	0.389345	0.00660208	0.999861
9330151L19Rik	-0.0896319	0.159546	-0.162438	0.249178	-0.0728062	-0.321985	0.986626
9330158H04Rik	0	-2.87015	0	-2.86572	0	2.99507	NA
9330159F19Rik	-0.466243	-1.22984	-0.621508	-0.763598	-0.155265	0.608333	0.756756
9330159M07Rik	0.149374	0.128435	-0.0424357	-0.0209394	-0.19181	-0.17087	0.999861
9330162012Rik	0.215498	0.0681807	0.223895	-0.147317	0.00839724	0.155714	0.999861
9330162B11Rik	NA	NA	NA	NA	NA	NA	NA
9330175E14Rik	-0.966217	-1.85347	0	-0.88725	1.09114	1.97839	NA
9330175M20Rik	0	-0.90798	-1.79415	-0.90355	-1.78972	-0.886168	NA
9330178D15Rik	NA	NA	NA	NA	NA	NA	NA
9330179D12Rik	-0.615502	-0.518836	0.189955	0.0966656	0.805457	0.708792	0.99845
9330182O14Rik	NA	NA	NA	NA	NA	NA	NA
9330188P03Rik	-0.966217	0	-2.32296	1.02002	-1.35675	-2.37677	NA
9330198I05Rik	-0.966223	-0.907986	-3.72742	0.0582375	-2.76119	-2.81943	NA
9330199G10Rik	NA	NA	NA	NA	NA	NA	NA
9430014N10Rik	NA	NA	NA	NA	NA	NA	NA
9430015G10Rik	-0.105876	0.0995161	-0.147039	0.205392	-0.0411626	-0.246555	0.999861
9430018G01Rik	NA	NA	NA	NA	NA	NA	NA
9430019J16Rik	NA	NA	NA	NA	NA	NA	NA
9430021M05Rik	NA	NA	NA	NA	NA	NA	NA
9430037G07Rik	0.505775	-0.0485625	0.133023	-0.554338	-0.372752	0.181586	0.791265
9430038I01Rik	0.461394	0.581664	0.241391	0.12027	-0.220003	-0.340273	0.999861
9430041J12Rik	0	-0.90798	-0.836805	-0.90355	-0.832376	0.0711746	NA
9430060I03Rik	0.154586	0.380371	-0.0510121	0.225786	-0.205598	-0.431384	0.999861
9430065F17Rik	0.638897	0.021615	0.510902	-0.617282	-0.127994	0.489287	NA
9430069I07Rik	NA	NA	NA	NA	NA	NA	NA
9430078K24Rik	0.134273	1.5373	0.742545	1.40303	0.608272	-0.794758	NA
9430083A17Rik	0.203357	0.645334	-0.403921	0.441976	-0.607278	-1.04925	0.999861
9430091E24Rik	-0.274376	-0.422689	-0.242936	-0.148313	0.0314403	0.179753	0.999861
9530002B09Rik	NA	NA	NA	NA	NA	NA	NA
9530003J23Rik	NA	NA	NA	NA	NA	NA	NA
9530014B07Rik	NA	NA	NA	NA	NA	NA	NA
9530020I12Rik	-1.46034	-1.40569	-0.619653	0.0546535	0.840688	0.786035	NA
9530026F06Rik	NA	NA	NA	NA	NA	NA	NA
9530026P05Rik	-0.327388	-1.14017	-1.07487	-0.812778	-0.747482	0.0652954	0.257029
9530027J09Rik	-0.966217	-0.90798	0	0.0582371	1.09115	1.03292	NA
9530034E10Rik	0.957358	1.0156	1.08673	0	0	0	NA
9530036O11Rik	NA	NA	NA	NA	NA	NA	NA
9530051G07Rik	-0.146384	0.291284	-0.221211	0.437668	-0.0748269	-0.512495	0.999861
9530052C20Rik	-0.395208	-0.23105	0.0463621	0.164159	0.44157	0.277412	0.999861
9530052E02Rik	1.4773	1.53554	0.702962	0.0582375	-0.774342	-0.83258	NA
9530053A07Rik	0	-0.90798	0	-0.90355	0	1.03292	NA
9530059O14Rik	1.95895	0.136884	1.12655	-1.82207	-0.832401	0.989666	NA
9530062K07Rik	-1.05089	0.0330475	-0.878441	1.08393	0.172446	-0.911488	NA
9530068E07Rik	-0.00039338	-0.15978	-0.0373085	-0.159387	-0.0369151	0.122472	0.565696
9530077C05Rik	0.012687	-0.318468	-0.221627	-0.331155	-0.234314	0.0968409	0.997956
9530080O11Rik	1.42537	1.48361	2.51654	0.0582373	1.09116	1.03292	NA
9530082P21Rik	-0.0505067	-0.179316	-0.0291686	-0.128809	0.0213381	0.150148	0.999861
9530091C08Rik	-0.086658	0.0546151	0.0730673	0.141273	0.159725	0.0184523	0.999861
9630001P10Rik	-0.0249384	0.0432687	0.114569	0.0682071	0.139507	0.0713002	NA
9630013A20Rik	NA	NA	NA	NA	NA	NA	NA
9630013D21Rik	-0.332306	-0.0250515	0.508286	0.307254	0.840592	0.533338	0.999861
9630013K17Rik	NA	NA	NA	NA	NA	NA	NA
9630015K15Rik	-0.326209	0.330326	-0.180915	0.656535	0.145294	-0.511242	NA
9630028B13Rik	NA	NA	NA	NA	NA	NA	NA
9630028H03Rik	-0.966217	-0.90798	0	0.0582371	1.09115	1.03292	NA
9630028I04Rik	1.93639	-0.414938	-1.34936	-2.35133	-3.28575	-0.93442	NA
9830107B12Rik	0.957358	1.0156	1.08673	0	0	0	NA
9830132P13Rik	NA	NA	NA	NA	NA	NA	NA
9830166K06Rik	NA	NA	NA	NA	NA	NA	NA
9930012K11Rik	0.541639	-0.20084	-0.559327	-0.742479	-1.10097	-0.358487	0.997171
9930014A18Rik	-0.586467	-1.26759	-1.3257	-0.681123	-0.739229	-0.0581058	0.186373
9930021J03Rik	-0.0124042	-0.0832537	0.0153493	-0.0708495	0.0277534	0.098603	0.999861
9930104L06Rik	0.0869831	-0.0850347	-0.370492	-0.172018	-0.457475	-0.285457	0.457319
9930111H07Rik	0	-0.90798	0	-0.90355	0	1.03292	NA
9930111J21Rik1	-0.0585955	0.181461	0.183335	0.240056	0.24193	0.00187383	0.854661
9930111J21Rik2	-0.282785	-0.126743	0.081427	0.156041	0.364212	0.20817	0.976986
a	NA	NA	NA	NA	NA	NA	NA
A030001D20Rik	-0.321288	-0.276493	-0.558575	0.0447944	-0.237288	-0.282082	0.999861
A130010J15Rik	0.248123	0.0191012	0.250192	-0.229022	0.0020687	0.23109	0.999861
A130030D18Rik	NA	NA	NA	NA	NA	NA	NA
A130077B15Rik	-0.219053	2.33104	1.49644	2.55009	1.71549	-0.834602	NA
A1bg	2.86876	4.7864	4.85756	1.91764	1.9888	0.0711558	0.0479547
A1cf	0.757711	0.801081	1.05198	0.0433705	0.294265	0.250894	0.999861
A230001M10Rik	-0.00442928	0.053808	0.12497	0.0582373	0.129399	0.0711622	NA
A230006K03Rik	NA	NA	NA	NA	NA	NA	NA
A230009B12Rik	NA	NA	NA	NA	NA	NA	NA
A230020J21Rik	0	-0.90798	0	-0.90355	0	1.03292	NA
A230028O05Rik	0.586224	0.0706841	-1.03119	-0.51554	-1.61742	-1.10188	0.521731
A230051N06Rik	NA	NA	NA	NA	NA	NA	NA
A230056J06Rik	1.34249	2.2819	1.48298	0.939401	0.140487	-0.798914	NA
A230056P14Rik	-0.492171	-0.647394	0.125796	-0.155223	0.617967	0.77319	0.987041
A230057D06Rik	-0.666269	2.86793	0.525175	3.5342	1.19144	-2.34276	NA
A230070E04Rik	NA	NA	NA	NA	NA	NA	NA
A230072C01Rik	-0.207247	-0.204356	-0.188615	0.00289107	0.0186313	0.0157402	0.999861
A230072E10Rik	-0.861121	-1.66995	-1.64571	-0.808829	-0.784587	0.024242	0.872443
A230077H06Rik	-0.55984	-0.279206	-0.958179	0.280634	-0.398339	-0.678973	0.99736
A230083G16Rik	2.38381	1.48026	2.51317	-0.903551	0	1.03291	NA
A230103J11Rik	0.841583	0.899821	0.108873	0.0582373	-0.73271	-0.790948	NA
A230103O09Rik	NA	NA	NA	NA	NA	NA	NA
A230107N01Rik	-0.407381	-0.29346	1.95505	0.11392	2.36243	2.24851	NA
A230108P19Rik	NA	NA	NA	NA	NA	NA	NA
A26c3	NA	NA	NA	NA	NA	NA	NA
A2m	-0.884054	0.0538081	0.124971	0.937863	1.00903	0.0711626	NA
A2ml1	0.715282	-0.986165	1.13736	-1.70145	0.422077	2.12352	0.786198
A330008L17Rik	NA	NA	NA	NA	NA	NA	NA
A330009N23Rik	-0.366296	0.60838	-0.545168	0.974676	-0.178872	-1.15355	0.996218
A330015K06Rik	-1.3401	0.921429	0.0868688	2.26153	1.42697	-0.83456	NA
A330023F24Rik	-0.0815786	-0.51621	-0.373389	-0.434631	-0.291811	0.14282	0.0735465
A330032B11Rik	NA	NA	NA	NA	NA	NA	NA
A330032P22Rik	-0.0047374	0.089013	1.60605	0.0937504	1.61079	1.51704	NA
A330033J07Rik	0.575126	-0.712117	0.66979	-1.28724	0.0946639	1.38191	NA
A330035P11Rik	0.110676	0.70956	0.697881	0.598884	0.587205	-0.011679	0.847936
A330040F15Rik	0	-0.907982	-2.3183	-0.903553	-2.31387	-1.41032	NA
A330041J22Rik	-0.700172	-0.0388719	-0.930727	0.6613	-0.230555	-0.891855	NA
A330048O09Rik	-1.90625	-0.907983	-1.70478	0.99827	0.201477	-0.796793	NA
A330049N07Rik	-0.966217	0	-1.69535	1.02002	-0.729137	-1.74916	NA
A330069E16Rik	1.02238	-0.152755	-0.122833	-1.17514	-1.14522	0.0299226	NA
A330070K13Rik	NA	NA	NA	NA	NA	NA	NA
A330074K22Rik	1.20313	0.597701	-0.400181	-0.60543	-1.60331	-0.997882	NA
A330076C08Rik	NA	NA	NA	NA	NA	NA	NA
A330076H08Rik	-1.83707	-1.95301	-1.08537	-0.115939	0.751704	0.867643	0.901616
A330093E20Rik	NA	NA	NA	NA	NA	NA	NA
A330094K24Rik	0.246992	0.319439	0.403935	0.072447	0.156943	0.0844957	0.999861
A330102I10Rik	0.957358	1.0156	1.08673	0	0	0	NA
A3galt2	-1.26709	-0.800483	-0.733421	0.466608	0.53367	0.0670615	0.997171
A430005L14Rik	0.179084	0.132907	0.0168425	-0.0461774	-0.162241	-0.116064	0.999861
A430018G15Rik	-0.0508188	-0.353095	-0.185885	-0.302276	-0.135066	0.16721	0.989811
A430027H14Rik	NA	NA	NA	NA	NA	NA	NA
A430033K04Rik	0.149482	0.0554361	-0.0795445	-0.0940457	-0.229026	-0.134981	0.999861
A430035B10Rik	-0.112854	-0.274917	0.462717	-0.162062	0.575572	0.737634	0.988831
A430046D13Rik	0.127602	-0.336408	-0.221912	-0.46401	-0.349514	0.114496	0.701837
A430057M04Rik	-0.859626	2.76559	-0.515806	3.62521	0.34382	-3.28139	0.319581
A430078I02Rik	0.131681	-0.628911	-0.075089	-0.760591	-0.20677	0.553822	0.999861
A430085M09Rik	NA	NA	NA	NA	NA	NA	NA
A430088P11Rik	0	0	-0.836796	0	-0.832366	-0.890603	NA
A430090L17Rik	0	0	-0.836796	0	-0.832366	-0.890603	NA
A430093F15Rik	-1.14891	-0.957909	-0.954704	0.191	0.194205	0.00320476	0.944493
A430108G06Rik	0.957358	1.0156	0.124982	0	-0.832376	-0.890613	NA
A4galt	-0.0458165	-0.244503	-0.396621	-0.198687	-0.350804	-0.152118	0.337915
A4gnt	-0.966217	0	0	1.02002	1.09116	0	NA
A530006G24Rik	0.84047	1.86049	0.969865	1.02002	0.129395	-0.89063	NA
A530010L16Rik	-0.00442926	1.0156	0.124973	1.02002	0.129402	-0.890622	NA
A530013C23Rik	0.0719484	0.00508826	-0.203604	-0.0668602	-0.275553	-0.208693	0.999861
A530016L24Rik	-0.483911	0.0887398	-0.446248	0.57265	0.037663	-0.534987	0.355951
A530021J07Rik	NA	NA	NA	NA	NA	NA	NA
A530032D15Rik	-2.28818	-0.868068	-2.08151	1.42011	0.20667	-1.21344	NA
A530040E14Rik	-0.653901	0.0342825	-1.47293	0.688184	-0.819027	-1.50721	NA
A530046M15Rik	-0.432414	-1.52566	-0.284822	-1.09324	0.147592	1.24083	0.523056
A530053G22Rik	-0.740245	0.276714	0.352705	1.01696	1.09295	0.0759906	0.999861
A530058N18Rik	-0.966217	0	0	1.02002	1.09116	0	NA
A530064D06Rik	1.42529	2.44532	1.55469	1.02003	0.129398	-0.89063	NA
A530065N20Rik	-0.0549078	2.75689	0.442252	2.8118	0.49716	-2.31464	0.17194
A530072M11Rik	-0.710054	-0.670206	-0.864548	0.0398483	-0.154494	-0.194343	0.999861
A530088E08Rik	-1.87185	-0.872975	0.12497	0.99887	1.99682	0.997946	NA
A630001G21Rik	-1.07445	-0.0821451	-0.442337	0.992305	0.632112	-0.360192	0.871682
A630001O12Rik	1.80343	0.0988324	0.11145	-1.7046	-1.69198	0.0126174	NA
A630010A05Rik	NA	NA	NA	NA	NA	NA	NA
A630012P03Rik	NA	NA	NA	NA	NA	NA	NA
A630019I02Rik	0.957358	1.0156	1.08673	0	0	0	NA
A630023A22Rik	0.957358	1.0156	1.08673	0	0	0	NA
A630023P12Rik	NA	NA	NA	NA	NA	NA	NA
A630026N12Rik	-0.162462	-0.0174375	0.0167309	0.145024	0.179193	0.0341684	0.999861
A630066F11Rik	-0.0140426	-0.0619992	0.19513	-0.0479566	0.209173	0.257129	0.999861
A630072M18Rik	-0.159084	-0.108166	-0.0522179	0.0509177	0.106866	0.0559479	0.999861
A630073D07Rik	NA	NA	NA	NA	NA	NA	NA
A630075F10Rik	-0.966217	0	-0.836805	1.02002	0.129412	-0.890613	NA
A630076J17Rik	-0.966217	0	0	1.02002	1.09116	0	NA
A630077J23Rik	-1.84501	-1.82515	-0.836825	0.0198628	1.00819	0.988325	NA
A630089N07Rik	0.324609	0.273779	0.272228	-0.0508306	-0.0523813	-0.00155077	0.999861
A630095N17Rik	NA	NA	NA	NA	NA	NA	NA
A730004F24Rik	0	-0.90798	-0.836805	-0.90355	-0.832376	0.0711746	NA
A730006G06Rik	NA	NA	NA	NA	NA	NA	NA
A730013G03Rik	0.957358	1.0156	0.124982	0	-0.832376	-0.890613	NA
A730017L22Rik	0.649922	-0.00645094	0.176937	-0.656373	-0.472986	0.183387	0.96596
A730018C14Rik	NA	NA	NA	NA	NA	NA	NA
A730020E08Rik	NA	NA	NA	NA	NA	NA	NA
A730020M07Rik	-0.450968	0.434683	-0.0876984	0.885651	0.36327	-0.522382	0.884795
A730035I17Rik	0.957358	1.0156	1.08673	0	0	0	NA
A730036I17Rik	-0.966217	0	0	1.02002	1.09116	0	NA
A730043L09Rik	NA	NA	NA	NA	NA	NA	NA
A730046J19Rik	0.603863	0.365743	0.718146	-0.23812	0.114283	0.352403	NA
A730049H05Rik	1.42778	-0.672188	-0.316624	-2.09996	-1.7444	0.355565	NA
A730056A06Rik	0	-1.79629	-3.30433	-1.79186	-3.2999	-1.50804	NA
A730063M14Rik	-1.09051	0.488396	0.55485	1.5789	1.64536	0.0664532	0.857109
A730081D07Rik	0.287865	-0.395754	0.127826	-0.683619	-0.16004	0.523579	0.999861
A730082K24Rik	NA	NA	NA	NA	NA	NA	NA
A730085K08Rik	NA	NA	NA	NA	NA	NA	NA
A730090N16Rik	-0.110769	0.0916537	0.979056	0.202423	1.08982	0.887402	NA
A730098A19Rik	NA	NA	NA	NA	NA	NA	NA
A830005F24Rik	-1.95923	-0.907983	-2.72062	1.05125	-0.761392	-1.81264	NA
A830009L08Rik	-0.350543	0.550453	-0.526131	0.900996	-0.175588	-1.07658	0.999861
A830011K09Rik	NA	NA	NA	NA	NA	NA	NA
A830018L16Rik	-0.183664	0.657794	0.165406	0.841458	0.349071	-0.492388	0.952632
A830019L24Rik	NA	NA	NA	NA	NA	NA	NA
A830019P07Rik	NA	NA	NA	NA	NA	NA	NA
A830029E22Rik	NA	NA	NA	NA	NA	NA	NA
A830035O19Rik	0.321606	0.192225	0.126003	-0.129381	-0.195603	-0.066222	0.999861
A830036E02Rik	NA	NA	NA	NA	NA	NA	NA
A830052D11Rik	-1.87195	-0.872751	0.124971	0.999195	1.99692	0.997721	NA
A830082K12Rik	0.279158	0.601003	-0.190855	0.321845	-0.470012	-0.791857	0.986105
A830082N09Rik	-0.0010398	0.167835	-0.0412164	0.168875	-0.0401765	-0.209052	0.999861
A930001A20Rik	NA	NA	NA	NA	NA	NA	NA
A930001C03Rik	-0.651529	0.796475	0.110096	1.448	0.761625	-0.686379	NA
A930002C04Rik	0.025563	-0.396098	-0.118795	-0.421661	-0.144358	0.277303	NA
A930003A15Rik	NA	NA	NA	NA	NA	NA	NA
A930003O13Rik	NA	NA	NA	NA	NA	NA	NA
A930004D18Rik	-0.230398	0.185336	0.0672232	0.415734	0.297621	-0.118112	0.988831
A930005G22Rik	NA	NA	NA	NA	NA	NA	NA
A930005H10Rik	-0.649292	0.313844	0.269599	0.963135	0.918891	-0.0442442	0.641587
A930006I01Rik	NA	NA	NA	NA	NA	NA	NA
A930006K02Rik	-0.295902	-0.433974	-0.0232344	-0.138072	0.272668	0.41074	0.999861
A930007A09Rik	0.274677	0.225989	0.381983	-0.0486882	0.107306	0.155994	0.999861
A930007I19Rik	-0.273961	0.642871	0.298748	0.916832	0.57271	-0.344123	0.999861
A930009A15Rik	NA	NA	NA	NA	NA	NA	NA
A930011G23Rik	-0.966217	-0.90798	0	0.0582371	1.09115	1.03292	NA
A930012L18Rik	0.00890756	-0.326104	0.350076	-0.335012	0.341169	0.676181	0.999861
A930013F10Rik	-0.139364	-0.331385	-0.130784	-0.19202	0.00858085	0.200601	0.979995
A930015D03Rik	1.32736	-0.203491	2.32796	-1.53085	1.0006	2.53145	NA
A930016O22Rik	-0.966217	0	0	1.02002	1.09116	0	NA
A930017K11Rik	NA	NA	NA	NA	NA	NA	NA
A930017M01Rik	1.91926	2.93928	2.04865	1.02003	0.129397	-0.890632	NA
A930018P22Rik	0.598346	2.49805	2.5692	1.89971	1.97085	0	NA
A930019D19Rik	NA	NA	NA	NA	NA	NA	NA
A930024E05Rik	-0.418118	-0.929562	-0.986809	-0.511444	-0.568692	-0.0572476	0.999861
A930027H12Rik	NA	NA	NA	NA	NA	NA	NA
A930031H19Rik	NA	NA	NA	NA	NA	NA	NA
A930033H14Rik	-0.0361341	-0.724229	-0.307636	-0.688095	-0.271502	0.416593	0.289445
A930037H05Rik	-0.102325	0.0445887	-0.314146	0.146913	-0.211821	-0.358735	0.999861
A930041C12Rik	NA	NA	NA	NA	NA	NA	NA
AA386476	-0.0962987	0.0337472	0.15231	0.130046	0.248608	0.118563	0.999861
AA387883	0	0	-0.836796	0	-0.832366	-0.890603	NA
AA388235	1.25471	0.971409	0.91461	-0.283297	-0.340096	-0.0567991	0.906153
AA413626	-1.06022	-0.947292	-0.911705	0.112932	0.148519	0.0355872	NA
AA414768	-0.0762176	-0.216518	0.34506	-0.1403	0.421277	0.561578	0.999861
AA465934	-2.43071	-1.87213	-0.836827	0.558584	1.59388	1.0353	NA
AA467197	-1.95127	-1.84448	-2.34376	0.106786	-0.392493	-0.499279	NA
AA536875	-0.966217	-1.7676	0	-0.80138	1.09114	1.89252	NA
AA543186	0.753476	0.238478	0.691157	-0.514997	-0.0623188	0.452679	0.999861
AA543401	NA	NA	NA	NA	NA	NA	NA
AA545190	NA	NA	NA	NA	NA	NA	NA
AA619741	NA	NA	NA	NA	NA	NA	NA
AA623943	NA	NA	NA	NA	NA	NA	NA
AA792892	NA	NA	NA	NA	NA	NA	NA
AA986860	-0.0395334	-0.518127	-0.416072	-0.478593	-0.376539	0.102054	0.978784
Aaas	0.151972	0.578352	0.29378	0.426381	0.141808	-0.284573	0.788896
Aacs	-0.49828	0.863416	0.21771	1.3617	0.71599	-0.645706	7.74079e-05
Aadac	0.448694	0.871512	1.15066	0.422818	0.701965	0.279148	0.999861
Aadacl2	NA	NA	NA	NA	NA	NA	NA
Aadacl2fm1	NA	NA	NA	NA	NA	NA	NA
Aadacl2fm2	NA	NA	NA	NA	NA	NA	NA
Aadacl2fm3	NA	NA	NA	NA	NA	NA	NA
Aadacl3	NA	NA	NA	NA	NA	NA	NA
Aadacl4	NA	NA	NA	NA	NA	NA	NA
Aadacl4fm1	NA	NA	NA	NA	NA	NA	NA
Aadacl4fm2	NA	NA	NA	NA	NA	NA	NA
AAdacl4fm3	NA	NA	NA	NA	NA	NA	NA
Aadacl4fm4	NA	NA	NA	NA	NA	NA	NA
Aadacl4fm5	NA	NA	NA	NA	NA	NA	NA
Aadat	0.760138	0.271895	0.775229	-0.488243	0.0150915	0.503334	0.999861
Aagab	-0.214844	-0.0127907	-0.0301675	0.202053	0.184676	-0.0173768	0.942615
Aak1	0.0391855	0.12111	0.0591259	0.0819245	0.0199405	-0.0619841	0.999861
Aamdc	0.23775	-0.0132641	-0.143713	-0.251014	-0.381463	-0.130449	0.690295
Aamp	0.0456899	0.0674816	-0.00310955	0.0217917	-0.0487994	-0.0705912	0.999861
Aanat	-0.00442926	0.0538078	1.08671	0.0582371	1.09114	1.03291	NA
Aar2	-0.059899	-0.237312	-0.464435	-0.177413	-0.404536	-0.227123	0.146423
Aard	1.86734	2.80911	0.399066	0.941769	-1.46828	-2.41004	NA
Aars	0.0173721	0.330813	0.267755	0.313441	0.250383	-0.0630577	0.421364
Aars2	0.00918986	0.186135	0.00591565	0.176945	-0.00327421	-0.180219	0.999861
Aarsd1	0.00150711	0.021851	-0.282563	0.0203439	-0.28407	-0.304414	0.80529
Aasdh	0.101327	0.228253	0.159445	0.126926	0.0581174	-0.0688086	0.999861
Aasdhppt	0.0111134	0.0438102	0.222547	0.0326968	0.211434	0.178737	0.892701
Aass	0.514145	0.505608	0.570936	-0.00853661	0.0567911	0.0653277	0.999861
Aatf	0.321616	-0.0301299	-0.265294	-0.351746	-0.586911	-0.235165	0.527287
Aatk	0.0647218	-0.256524	-0.192019	-0.321246	-0.256741	0.0645049	0.988915
AB010352	0.172769	-0.225802	-0.0876656	-0.398571	-0.260435	0.138136	0.499068
AB124611	0.0591102	0.840261	0.384966	0.781151	0.325855	-0.455296	0.997171
Abat	0.130719	0.057888	0.149197	-0.0728308	0.0184785	0.0913094	0.999861
Abca1	-0.137548	-0.0364339	-0.240616	0.101114	-0.103068	-0.204182	0.644034
Abca12	NA	NA	NA	NA	NA	NA	NA
Abca13	1.20826	0.268913	0.336602	-0.939347	-0.871658	0.0676889	NA
Abca14	0	0	-1.69534	0	-1.69092	-1.74915	NA
Abca15	NA	NA	NA	NA	NA	NA	NA
Abca16	NA	NA	NA	NA	NA	NA	NA
Abca17	0	0	-0.836796	0	-0.832366	-0.890603	NA
Abca2	-0.0685993	-0.455601	-0.39934	-0.387001	-0.330741	0.0562606	0.0708298
Abca3	0.0590336	0.193227	0.0707754	0.134193	0.0117418	-0.122451	0.984741
Abca4	0.000923955	0.463217	-0.433247	0.462293	-0.434171	-0.896465	0.999861
Abca5	-0.0335004	-0.474633	-0.255552	-0.441133	-0.222052	0.219081	0.00189021
Abca6	0.314586	0.270811	0.423084	-0.0437747	0.108498	0.152273	0.962781
Abca7	0.00761464	0.16787	-0.0626816	0.160255	-0.0702963	-0.230552	0.997033
Abca8a	-0.0412668	-0.468204	-0.481991	-0.426937	-0.440724	-0.0137874	4.13062e-05
Abca8b	0.0675431	-0.0193306	-0.200874	-0.0868737	-0.268417	-0.181543	0.980643
Abca9	-0.00898475	0.242678	-0.00166372	0.251662	0.00732103	-0.244341	0.667294
Abcb10	0.0214958	0.194124	-0.014654	0.172628	-0.0361498	-0.208778	0.997171
Abcb11	0.444646	1.24903	1.22719	0.804381	0.782539	-0.0218422	0.999861
Abcb1a	-0.557453	-0.943893	-0.502815	-0.38644	0.0546374	0.441077	0.821143
Abcb1b	-0.0718628	-0.741286	-0.522052	-0.669423	-0.450189	0.219234	0.0125116
Abcb4	0.509844	0.904876	1.14049	0.395032	0.630645	0.235613	0.999861
Abcb5	NA	NA	NA	NA	NA	NA	NA
Abcb6	-0.0816081	0.312839	0.239719	0.394447	0.321327	-0.0731198	0.868175
Abcb7	0.0456722	0.265516	0.283144	0.219844	0.237472	0.0176278	0.618661
Abcb8	-0.518777	-0.0720537	-0.250591	0.446723	0.268186	-0.178537	0.197322
Abcb9	0.105318	-0.280362	-0.257412	-0.385679	-0.36273	0.0229495	0.696523
Abcc1	-0.124501	-0.042805	-0.170385	0.0816965	-0.0458837	-0.12758	0.821143
Abcc10	-0.143437	0.192695	0.057045	0.336133	0.200482	-0.13565	0.999861
Abcc12	0.957363	-1.8764	-0.781027	-2.83377	-1.73839	1.09538	NA
Abcc2	0.734607	0.608083	0.760634	-0.126525	0.0260266	0.152551	0.999861
Abcc3	0.406789	0.477108	0.588658	0.0703191	0.181868	0.111549	0.999861
Abcc4	-0.362779	0.102996	-0.188347	0.465775	0.174433	-0.291342	0.841767
Abcc5	-0.0476752	0.0355001	0.102346	0.0831753	0.150021	0.0668455	0.997171
Abcc6	0.676531	1.37422	1.40886	0.697685	0.732325	0.0346398	0.837633
Abcc8	-2.55027	-0.960041	-0.21081	1.59023	2.33946	0.749231	0.137254
Abcc9	-0.0637172	-0.167724	-0.184602	-0.104006	-0.120885	-0.0168782	0.76097
Abcd1	-0.122981	-0.0549877	-0.207248	0.0679934	-0.0842668	-0.15226	0.975656
Abcd2	0.361555	0.629009	0.574567	0.267455	0.213012	-0.0544424	0.854394
Abcd3	-0.0224124	0.320052	0.295646	0.342465	0.318058	-0.0244063	0.732482
Abcd4	-0.179363	-0.000904417	-0.211259	0.178458	-0.0318962	-0.210355	0.999861
Abce1	0.119472	0.110992	0.15873	-0.00848045	0.0392577	0.0477382	0.979995
Abcf1	0.0111933	-0.175554	-0.0369196	-0.186748	-0.0481128	0.138635	0.979761
Abcf2	-0.00652792	0.0100859	-0.105013	0.0166138	-0.0984849	-0.115099	0.999861
Abcf3	-0.0789908	0.0127303	-0.053594	0.0917211	0.0253968	-0.0663243	0.999861
Abcg1	-0.211856	-0.215168	-0.480089	-0.00331243	-0.268233	-0.264921	0.973554
Abcg2	0.101066	0.0748927	-0.0846164	-0.0261728	-0.185682	-0.159509	0.999861
Abcg3	0.524083	0.00517537	0.393047	-0.518908	-0.131036	0.387872	0.999451
Abcg4	-0.00459002	-0.339245	-0.504645	-0.334655	-0.500055	-0.1654	0.879855
Abcg5	0.650459	2.03153	1.33738	1.38107	0.686923	-0.694145	0.979995
Abcg8	1.23581	0.90373	1.06669	-0.33208	-0.169121	0.16296	0.961303
Abhd1	0.140547	0.0589759	0.133644	-0.0815708	-0.00690322	0.0746676	0.999861
Abhd10	-0.32817	-0.278731	-0.0222779	0.0494392	0.305892	0.256453	0.795664
Abhd11	-0.17642	0.0928922	0.0971034	0.269313	0.273524	0.0042112	0.988831
Abhd11os	-0.600667	0.625239	-0.12698	1.22591	0.473686	-0.75222	0.88866
Abhd12	-0.0331157	-0.171058	-0.159154	-0.137942	-0.126038	0.0119039	0.940488
Abhd12b	NA	NA	NA	NA	NA	NA	NA
Abhd13	-0.0103862	-0.0703345	0.00642359	-0.0599483	0.0168098	0.076758	0.999861
Abhd14a	-0.117133	-0.421572	-0.471008	-0.304439	-0.353875	-0.0494361	0.602775
Abhd14b	0.193049	-0.136134	0.0478117	-0.329183	-0.145238	0.183945	0.899598
Abhd15	-0.394443	0.58555	0.354372	0.979993	0.748816	-0.231178	0.207069
Abhd16a	-0.0494217	-0.12242	-0.0890057	-0.0729978	-0.0395839	0.0334139	0.999861
Abhd16b	NA	NA	NA	NA	NA	NA	NA
Abhd17a	0.128054	0.344131	0.156895	0.216076	0.0288412	-0.187235	0.953757
Abhd17b	-0.069183	0.106887	0.16035	0.17607	0.229533	0.0534633	0.893687
Abhd17c	0.27138	0.47731	0.85148	0.20593	0.5801	0.374171	0.652697
Abhd18	0.112882	-0.00125429	0.144217	-0.114136	0.031335	0.145471	0.999861
Abhd2	0.0324944	0.103185	0.0909682	0.0706908	0.0584737	-0.0122171	0.999861
Abhd3	0.657577	0.424971	0.43535	-0.232606	-0.222227	0.0103782	0.999861
Abhd4	0.0141984	-0.0855313	-0.153846	-0.0997297	-0.168045	-0.0683148	0.976079
Abhd5	-0.17993	0.239509	0.214747	0.419439	0.394677	-0.0247615	0.0755153
Abhd6	0.116927	0.468684	0.0931066	0.351757	-0.0238208	-0.375577	0.988831
Abhd8	0.124609	-0.0668455	0.0577681	-0.191454	-0.0668408	0.124614	0.999861
Abi1	0.0173894	-0.15972	-0.0421162	-0.17711	-0.0595057	0.117604	0.68584
Abi2	-0.0402015	-0.124724	-0.103969	-0.0845229	-0.0637673	0.0207556	0.997171
Abi3	0.0049127	-0.136033	-0.163571	-0.140945	-0.168484	-0.0275388	0.999861
Abi3bp	-0.153959	0.0946895	0.16622	0.248648	0.320179	0.0715308	0.53209
Abitram	-0.0696467	-0.0215759	0.00383647	0.0480708	0.0734831	0.0254123	0.999861
Abl1	-0.11853	-0.127107	-0.089671	-0.00857681	0.0288588	0.0374356	0.997171
Abl2	-0.0593112	-0.317403	-0.26166	-0.258092	-0.202349	0.0557424	0.132496
Ablim1	-0.0932431	0.0659924	0.0348798	0.159235	0.128123	-0.0311126	0.996394
Ablim2	0.414533	-0.039115	-0.232499	-0.453648	-0.647032	-0.193384	0.999861
Ablim3	-0.0467108	0.547738	-0.0504335	0.594449	-0.00372274	-0.598172	0.646351
Abo	0	-0.90798	0	-0.90355	0	1.03292	NA
Abr	-0.10277	-0.443227	-0.440014	-0.340457	-0.337245	0.00321247	0.023814
Abra	-0.177833	-0.610326	0.0199076	-0.432493	0.197741	0.630234	0.581905
Abracl	0.185477	-0.0733515	0.0293562	-0.258829	-0.156121	0.102708	0.906869
Abraxas1	0.641443	0.289403	0.167754	-0.35204	-0.473688	-0.121648	0.714246
Abraxas2	0.00858074	-0.0947877	-0.0599072	-0.103368	-0.0684879	0.0348805	0.999861
Abt1	0.084137	-0.137912	-0.0654888	-0.22205	-0.149626	0.0724236	0.999861
Abtb1	0.114929	-0.24572	-0.267197	-0.360649	-0.382126	-0.0214772	0.811203
Abtb2	-0.104019	-0.183652	0.027113	-0.0796336	0.131132	0.210765	0.999861
Acaa1a	0.131745	0.122608	-0.0640684	-0.00913723	-0.195813	-0.186676	0.818083
Acaa1b	0.475493	0.720153	0.81509	0.24466	0.339597	0.094937	0.999861
Acaa2	-0.112713	0.814472	0.377509	0.927185	0.490221	-0.436963	0.436024
Acaca	-0.496254	0.75582	0.0108564	1.25207	0.507111	-0.744964	0.0916509
Acacb	-0.626834	0.679157	-0.144424	1.30599	0.482411	-0.82358	0.00162172
Acad10	-0.039217	0.0952733	0.160885	0.13449	0.200102	0.0656117	0.999861
Acad11	0.0566331	0.690044	0.523031	0.633411	0.466398	-0.167013	0.217031
Acad12	-0.309433	-0.291083	-0.433855	0.01835	-0.124422	-0.142772	0.996218
Acad8	0.0298595	0.210213	0.114861	0.180354	0.085002	-0.0953516	0.962798
Acad9	0.0667193	0.162709	0.207781	0.0959898	0.141062	0.0450721	0.895719
Acadl	-0.380459	0.594504	0.0351929	0.974963	0.415652	-0.559311	0.0108658
Acadm	-0.267642	0.239759	-0.0939147	0.5074	0.173727	-0.333673	0.193468
Acads	-0.180128	0.460545	0.0716556	0.640673	0.251784	-0.38889	0.228513
Acadsb	-0.00877039	-0.349209	-0.23074	-0.340439	-0.22197	0.118469	0.00228508
Acadvl	-0.337732	0.573144	-0.0422849	0.910876	0.295447	-0.615429	0.00132378
Acan	0.0426639	0.454985	0.385423	0.412321	0.342759	-0.0695615	0.179733
Acap1	1.04552	1.7714	0.658447	0.725881	-0.387073	-1.11295	NA
Acap2	-0.112931	-0.0436021	-0.120446	0.0693288	-0.00751549	-0.0768443	0.975627
Acap3	0.00545362	0.00445588	-0.0558143	-0.000997743	-0.0612679	-0.0602701	0.999861
Acat1	0.0329922	0.503098	0.340269	0.470105	0.307277	-0.162828	0.130072
Acat2	-0.130333	0.749985	0.300829	0.880318	0.431162	-0.449156	0.0179727
Acat3	0.771494	1.07835	1.38776	0.306856	0.616268	0.309413	0.909356
Acbd3	-0.131727	-0.0230786	0.155503	0.108649	0.28723	0.178581	0.419025
Acbd4	0.102034	-0.189583	-0.319001	-0.291617	-0.421035	-0.129418	0.224884
Acbd5	0.115943	0.0400662	0.141821	-0.075877	0.0258776	0.101755	0.999861
Acbd6	-0.0155691	-0.323394	-0.0899586	-0.307825	-0.0743896	0.233436	0.878674
Acbd7	NA	NA	NA	NA	NA	NA	NA
Accs	0.135594	-0.309837	-0.291226	-0.445431	-0.42682	0.0186108	0.823028
Accsl	-0.574077	-0.027556	-0.493128	0.546521	0.0809487	-0.465572	NA
Acd	0.0216028	0.25104	-0.0819282	0.229437	-0.103531	-0.332968	0.996342
Ace	-0.0476229	-0.21726	-0.0892719	-0.169637	-0.0416489	0.127988	0.988099
Ace2	0.979113	-0.428852	1.10851	-1.40797	0.129395	1.53736	NA
Ace3	-0.966217	0	0	1.02002	1.09116	0	NA
Acer1	NA	NA	NA	NA	NA	NA	NA
Acer2	-0.445951	-0.0819099	-0.32946	0.364041	0.116491	-0.24755	0.756487
Acer3	0.0713139	0.104331	0.0768111	0.0330169	0.00549719	-0.0275197	0.999861
Ache	0.504037	0.395313	0.267918	-0.108724	-0.236119	-0.127395	0.999861
Acin1	-0.122706	-0.104031	-0.0189937	0.0186748	0.103712	0.0850374	0.969413
Ackr1	-0.0323097	0.605301	1.27528	0.637611	1.30759	0.669974	NA
Ackr2	0.110223	0.573934	0.423964	0.463712	0.313742	-0.14997	0.84464
Ackr3	0.212253	0.322483	0.0051094	0.110231	-0.207143	-0.317374	0.671565
Ackr4	-0.810213	-1.16571	-0.702777	-0.355501	0.107437	0.462938	0.717162
Acly	-0.518209	0.685401	0.00277931	1.20361	0.520989	-0.682622	0.0916509
Acmsd	0.13506	1.32889	1.59455	1.19383	1.45949	0.26566	0.901022
Acnat1	0.987475	1.20941	1.77868	0.221933	0.791201	0.569268	0.865633
Acnat2	0.860987	2.7068	4.10027	1.84581	3.23928	1.39347	0.0503
Aco1	-0.101178	0.49183	0.422713	0.593008	0.523891	-0.0691172	0.000324627
Aco2	-0.49377	0.592735	-0.119524	1.08651	0.374246	-0.71226	0.000502909
Acod1	0	-0.90798	0	-0.90355	0	1.03292	NA
Acot1	-0.383036	-0.00798868	0.0177896	0.375048	0.400826	0.0257783	0.999861
Acot10	0.957358	1.0156	0.124982	0	-0.832376	-0.890613	NA
Acot11	-0.399215	0.206753	-0.357814	0.605968	0.0414016	-0.564566	0.0086388
Acot12	0.945972	0.846654	1.62384	-0.0993185	0.677864	0.777182	0.989847
Acot13	-0.158082	0.0368627	-0.0209221	0.194944	0.137159	-0.0577848	0.999861
Acot2	-0.00421323	0.563663	0.0229342	0.567876	0.0271474	-0.540729	0.371826
Acot3	0.920088	1.91955	4.44908	0.999457	3.52899	2.52953	NA
Acot4	0.48874	1.14917	1.25211	0.660425	0.763368	0.102943	0.852623
Acot5	NA	NA	NA	NA	NA	NA	NA
Acot6	-0.180486	-0.165583	-0.0520719	0.0149032	0.128414	0.113511	0.999861
Acot7	0.163189	-0.0203571	-0.24597	-0.183546	-0.409159	-0.225613	0.975656
Acot8	-0.0716356	-0.0963219	-0.0855493	-0.0246863	-0.0139137	0.0107726	0.999861
Acot9	0.319081	0.00180028	-0.0432162	-0.317281	-0.362297	-0.0450165	0.351808
Acox1	0.177371	0.559574	0.617478	0.382203	0.440106	0.0579036	0.94734
Acox2	0.802271	1.06694	1.46317	0.264673	0.660904	0.39623	0.979995
Acox3	-0.211346	-0.301495	-0.362937	-0.0901492	-0.151591	-0.0614421	0.298194
Acoxl	-1.84422	0	-0.836813	1.89803	1.00741	-0.890621	NA
Acp1	0.0060377	-0.0334718	0.0330923	-0.0395095	0.0270546	0.0665641	0.999861
Acp2	-0.0205036	-0.0427743	-0.0512799	-0.0222707	-0.0307763	-0.00850558	0.999861
Acp4	NA	NA	NA	NA	NA	NA	NA
Acp5	-0.295836	0.479961	0.214481	0.775797	0.510317	-0.26548	0.311891
Acp6	0.141003	0.20812	0.137285	0.0671165	-0.00371887	-0.0708354	0.999861
Acp7	NA	NA	NA	NA	NA	NA	NA
Acpp	0.442338	-0.651763	-0.446416	-1.0941	-0.888754	0.205347	0.417878
Acr	-0.0429917	0.969925	1.04109	1.01292	1.08408	0.0711619	NA
Acrbp	-0.054473	0.0370799	-0.0748873	0.091553	-0.0204143	-0.111967	0.999861
Acrv1	NA	NA	NA	NA	NA	NA	NA
Acsbg1	-0.0741078	-0.053092	0.465872	0.0210158	0.53998	0.518964	0.999861
Acsbg2	0.0208467	1.1499	1.02924	1.12906	1.0084	-0.12066	0.95027
Acsbg3	0.479137	0.0653046	-0.0787515	-0.413832	-0.557888	-0.144056	0.999861
Acsf2	0.0153632	0.573783	0.210367	0.55842	0.195003	-0.363417	0.548837
Acsf3	-0.218549	0.310078	-0.0504374	0.528627	0.168111	-0.360515	0.357786
Acsl1	-0.209396	0.240652	0.0368163	0.450047	0.246212	-0.203835	0.450555
Acsl3	0.0490579	0.693341	0.599827	0.644283	0.550769	-0.0935136	0.00990739
Acsl4	0.148608	0.320268	0.281474	0.17166	0.132866	-0.0387936	0.736097
Acsl5	-0.150887	0.768852	0.478596	0.919739	0.629483	-0.290256	0.00617897
Acsl6	1.83221	-0.108043	0.628819	-1.94025	-1.20339	0.736862	NA
Acsm1	0.623589	1.16281	1.08514	0.539221	0.461547	-0.0776737	0.999861
Acsm2	-0.966219	-2.41216	-2.27983	-1.44595	-1.31361	0.132333	NA
Acsm3	-0.225621	0.350273	0.0888787	0.575894	0.3145	-0.261395	0.996218
Acsm4	NA	NA	NA	NA	NA	NA	NA
Acsm5	0.69609	1.01413	1.33754	0.318043	0.641452	0.323409	0.999451
Acss1	-0.493344	0.190528	-0.322124	0.683872	0.17122	-0.512652	0.410965
Acss2	-0.243124	0.319896	-0.187277	0.563019	0.0558472	-0.507172	0.969413
Acss2os	NA	NA	NA	NA	NA	NA	NA
Acss3	-0.429971	0.840528	0.202649	1.2705	0.632621	-0.637879	0.0507277
Acta1	-0.517709	-0.969747	-0.0287371	-0.452037	0.488972	0.941009	0.999861
Acta2	0.0698312	-0.265282	-0.277306	-0.335113	-0.347137	-0.0120244	0.356243
Actb	0.106485	-0.153859	-0.209537	-0.260344	-0.316022	-0.055678	0.403781
Actbl2	1.80972	-0.540116	0.977325	-2.34984	-0.832394	1.51744	NA
Actc1	0.464635	-0.213468	1.1654	-0.678103	0.700766	1.37887	0.765546
Acte1	NA	NA	NA	NA	NA	NA	NA
Actg1	0.0862537	-0.124364	-0.0988796	-0.210618	-0.185133	0.0254847	0.463792
Actg2	0.0737206	0.0595445	0.0725253	-0.014176	-0.00119528	0.0129808	0.999861
Actl10	-0.886112	-0.83519	-1.38099	0.0509223	-0.494881	-0.545803	NA
Actl11	NA	NA	NA	NA	NA	NA	NA
Actl6a	-0.0383401	0.142758	0.0428468	0.181098	0.0811868	-0.0999115	0.999861
Actl6b	NA	NA	NA	NA	NA	NA	NA
Actl7a	NA	NA	NA	NA	NA	NA	NA
Actl7b	-3.15198	0	0	3.20579	3.2769	0	NA
Actl9	0.482383	0.55501	0.790646	0.0726267	0.308262	0.235636	0.999861
Actn1	-0.0587934	-0.467607	-0.334077	-0.408814	-0.275284	0.13353	0.130407
Actn2	0.0205883	-0.44862	-0.0705112	-0.469208	-0.0910994	0.378109	0.999861
Actn3	0.870539	-0.67131	-0.738011	-1.54185	-1.60855	-0.0667006	0.728038
Actn4	-0.0166019	-0.329608	-0.226217	-0.313006	-0.209616	0.10339	0.670085
Actr10	-0.00504231	-0.127768	-0.0774445	-0.122726	-0.0724021	0.0503239	0.99476
Actr1a	-0.0541138	-0.062778	-0.197842	-0.00866418	-0.143729	-0.135064	0.701935
Actr1b	-0.104191	-0.114108	-0.065754	-0.00991663	0.0384374	0.048354	0.999861
Actr2	-0.0227573	-0.306654	-0.219262	-0.283897	-0.196505	0.0873926	0.0744129
Actr3	0.0821368	-0.0394225	0.0434317	-0.121559	-0.0387051	0.0828541	0.975656
Actr3b	0.306334	-0.809638	-0.556466	-1.11597	-0.8628	0.253172	0.555864
Actr5	0.143648	-0.0229394	0.0363329	-0.166588	-0.107315	0.0592723	0.999861
Actr6	0.103592	0.0508741	0.361611	-0.0527183	0.258019	0.310737	0.966698
Actr8	-0.0233703	-0.168662	-0.230959	-0.145292	-0.207589	-0.0622971	0.709738
Actrt1	NA	NA	NA	NA	NA	NA	NA
Actrt2	NA	NA	NA	NA	NA	NA	NA
Actrt3	NA	NA	NA	NA	NA	NA	NA
Acvr1	-0.162592	-0.117563	-0.0056739	0.0450288	0.156918	0.111889	0.999861
Acvr1b	-0.00906736	-0.248011	-0.139505	-0.238944	-0.130438	0.108506	0.837633
Acvr1c	-0.492262	0.919748	0.525851	1.41201	1.01811	-0.393897	0.00200399
Acvr2a	-0.0373334	-0.0615601	0.135985	-0.0242267	0.173318	0.197545	0.989847
Acvr2b	0.0433181	-0.0373473	0.130279	-0.0806654	0.0869612	0.167627	0.999861
Acvrl1	0.0112362	0.116815	-0.0147936	0.105579	-0.0260297	-0.131609	0.999861
Acy1	0.191314	0.33595	0.244713	0.144636	0.0533986	-0.0912374	0.999861
Acy3	0.0345903	0.481495	0.307221	0.446905	0.27263	-0.174275	0.881462
Acyp1	-0.253884	-0.297182	-0.259742	-0.0432983	-0.0058584	0.0374399	0.999861
Acyp2	0.115668	0.191432	0.0812755	0.0757642	-0.0343921	-0.110156	0.999861
Ada	0.0741453	0.205603	-0.291821	0.131458	-0.365967	-0.497424	0.896304
Adad1	NA	NA	NA	NA	NA	NA	NA
Adad2	NA	NA	NA	NA	NA	NA	NA
Adal	-0.052657	0.44445	0.34251	0.497107	0.395167	-0.10194	0.163524
Adam10	-0.133049	0.0271496	0.00930724	0.160199	0.142356	-0.0178424	0.949677
Adam11	-0.0851331	0.124121	0.295976	0.209254	0.381109	0.171855	0.938377
Adam12	-0.512691	1.25086	0.333706	1.76355	0.846397	-0.917157	0.00615665
Adam15	-0.0792492	-0.296705	-0.377083	-0.217456	-0.297833	-0.0803777	0.0546387
Adam17	-0.0716206	0.228287	0.244642	0.299907	0.316262	0.0163549	0.141764
Adam18	NA	NA	NA	NA	NA	NA	NA
Adam19	0.0626017	0.278438	0.204349	0.215837	0.141747	-0.0740891	0.566339
Adam1a	-0.049669	-0.322585	-0.16041	-0.272916	-0.110741	0.162175	0.767138
Adam1b	0	-0.90798	0	-0.90355	0	1.03292	NA
Adam2	NA	NA	NA	NA	NA	NA	NA
Adam20	NA	NA	NA	NA	NA	NA	NA
Adam21	-0.968699	-1.16432	-1.5442	-0.195619	-0.575503	-0.379883	0.966468
Adam22	0.154837	-0.0612173	-0.232199	-0.216054	-0.387036	-0.170982	0.976397
Adam23	-0.0122883	0.926886	0.828819	0.939175	0.841108	-0.098067	0.0995334
Adam24	NA	NA	NA	NA	NA	NA	NA
Adam25	NA	NA	NA	NA	NA	NA	NA
Adam26a	NA	NA	NA	NA	NA	NA	NA
Adam26b	NA	NA	NA	NA	NA	NA	NA
[truncated: 24,256 more rows]

## Sheet: Enrichment_1E_GOBio
Group	Gene_set_name	ID	Description	Count	GeneRatio	BgRatio	pvalue	p.adjust	qvalue	GeneSymbol
Group1	External encapsulating structure organization	M40442	A process that is carried out at the cellular level which results in the assembly, arrangement of constituent parts, or disassembly of external structures that lie outside the plasma membrane and surround the entire cell. [GOC:ai, GOC:dph, GOC:jl, GOC:mah]	41	0.129338	314/15651	9.99437e-22	2.69548e-18	2.47124e-18	Adamts10/Adamts12/Adamts2/Adamts4/Adamts9/Adamtsl2/B4galt1/Bmp1/Ccdc80/Col11a1/Col14a1/Col15a1/Col16a1/Col1a2/Col27a1/Col3a1/Col4a3/Col4a5/Col5a1/Col6a6/Ctsk/Eln/Fap/Fkbp10/Flrt2/Gpm6b/Hmcn1/Lamb1/Lamc1/Lcp1/Loxl2/Lum/Mmp14/Mmp2/Nid1/Olfml2b/Pdgfra/Pxdn/Serpinh1/Tll1/Zfp469
Group1	Collagen fibril organization	M10505	Any process that determines the size and arrangement of collagen fibrils within an extracellular matrix. [GOC:mah, ISBN:0815316194]	14	0.044164	60/15651	1.10175e-11	1.48571e-08	1.36212e-08	Adamts12/Adamts2/Bmp1/Col11a1/Col14a1/Col1a2/Col3a1/Col5a1/Fkbp10/Loxl2/Lum/Pxdn/Serpinh1/Tll1
Group1	Generation of precursor metabolites and energy	M1210	The chemical reactions and pathways resulting in the formation of precursor metabolites, substances from which energy is derived, and any process involved in the liberation of energy from these substances. [GOC:jl]	35	0.11041	476/15651	4.13287e-11	3.71545e-08	3.40636e-08	Aacs/Acadvl/Aco1/Aco2/Aifm2/Aldh1l2/Atp5o/Cyc1/Dlst/Eno1/Etfa/Etfb/Etfdh/Gpd2/Gys1/Idh3a/Igf2/Ldha/Loxl2/Mdh2/Mlxipl/P4ha2/Pdhb/Pfkl/Pgd/Ppara/Ppp1r1a/Ppp1r3b/Slc25a51/Slc4a4/Steap4/Tkt/Uqcr10/Uqcrc2/Uqcrfs1
Group1	Fatty acid beta oxidation	M6999	A fatty acid oxidation process that results in the complete oxidation of a long-chain fatty acid. Fatty acid beta-oxidation begins with the addition of coenzyme A to a fatty acid, and occurs by successive cycles of reactions during each of which the fatty acid is shortened by a two-carbon fragment removed as acetyl coenzyme A; the cycle continues until only two or three carbons remain (as acetyl-…	12	0.0378549	76/15651	3.76824e-08	2.08729e-05	1.91364e-05	Acacb/Acadl/Acadvl/Aldh1l2/Etfa/Etfb/Etfdh/Hadh/Hadha/Hadhb/Plin5/Ppara
Group1	Attachment of spindle microtubules to kinetochore	M10211	The process in which spindle microtubules become physically associated with the proteins making up the kinetochore complex. [GOC:vw, PMID:10322137]	9	0.0283912	37/15651	3.86964e-08	2.08729e-05	1.91364e-05	Cenpe/Ect2/Eml4/Knl1/Nek2/Nuf2/Racgap1/Sgo1/Spc24
Group1	Lipid oxidation	M15880	The removal of one or more electrons from a lipid, with or without the concomitant removal of a proton or protons, by reaction with an electron-accepting substance, by addition of oxygen or by removal of hydrogen. [GOC:BHF, GOC:mah]	14	0.044164	113/15651	6.63486e-08	2.98237e-05	2.73426e-05	Acacb/Acadl/Acadvl/Adipor2/Aldh1l2/Etfa/Etfb/Etfdh/Hadh/Hadha/Hadhb/Pla2g7/Plin5/Ppara
Group1	Energy derivation by oxidation of organic compounds	M16137	The chemical reactions and pathways by which a cell derives energy from organic compounds; results in the oxidation of the compounds from which energy is released. [GOC:mah]	23	0.0725552	308/15651	7.95418e-08	3.06463e-05	2.80968e-05	Acadvl/Aco1/Aco2/Aifm2/Atp5o/Cyc1/Dlst/Etfa/Etfb/Etfdh/Gpd2/Gys1/Idh3a/Igf2/Mdh2/Mlxipl/Pdhb/Ppp1r1a/Ppp1r3b/Slc25a51/Uqcr10/Uqcrc2/Uqcrfs1
Group1	Cellular respiration	M15594	The enzymatic release of energy from inorganic and organic compounds (especially carbohydrates and fats) which either requires oxygen (aerobic respiration) or does not (anaerobic respiration). [GOC:das, ISBN:0140513590, ISBN:0198506732]	18	0.0567823	224/15651	7.33093e-07	0.000247144	0.000226584	Aco1/Aco2/Aifm2/Atp5o/Cyc1/Dlst/Etfa/Etfb/Etfdh/Gpd2/Idh3a/Mdh2/Mlxipl/Pdhb/Slc25a51/Uqcr10/Uqcrc2/Uqcrfs1
Group1	Fatty acid catabolic process	M10250	The chemical reactions and pathways resulting in the breakdown of a fatty acid, any of the aliphatic monocarboxylic acids that can be liberated by hydrolysis from naturally occurring fats and oils. Fatty acids are predominantly straight-chain acids of 4 to 24 carbon atoms, which may be saturated or unsaturated; branched fatty acids and hydroxy fatty acids also occur, and very long chain acids of …	12	0.0378549	101/15651	9.21398e-07	0.000276112	0.000253142	Acacb/Acadl/Acadvl/Aldh1l2/Etfa/Etfb/Etfdh/Hadh/Hadha/Hadhb/Plin5/Ppara
Group1	Fatty acid beta oxidation using acyl coa dehydrogenase	M11873	A fatty acid beta-oxidation pathway in which the initial step of each oxidation cycle, which converts an acyl-CoA to a trans-2-enoyl-CoA, is catalyzed by acyl-CoA dehydrogenase; the electrons removed by oxidation pass through the respiratory chain to oxygen and leave H2O as the product. Fatty acid beta-oxidation begins with the addition of coenzyme A to a fatty acid, and ends when only two or thr…	5	0.0157729	11/15651	1.38077e-06	0.000370878	0.000340024	Acadl/Acadvl/Etfa/Etfb/Etfdh
Group1	Monocarboxylic acid catabolic process	M15447	The chemical reactions and pathways resulting in the breakdown of monocarboxylic acids, any organic acid containing one carboxyl (-COOH) group. [GOC:mah]	13	0.0410095	125/15651	1.51267e-06	0.000370878	0.000340024	Acacb/Acadl/Acadvl/Aldh1l2/Etfa/Etfb/Etfdh/Hadh/Hadha/Hadhb/Pgd/Plin5/Ppara
Group1	Ossification	M14199	The formation of bone or of a bony substance, or the conversion of fibrous tissue or of cartilage into bone or a bony substance. [GOC:mtg_mpo, PMID:17572649]	23	0.0725552	404/15651	8.62895e-06	0.00179769	0.00164814	Adamts12/Bmp1/Cdh11/Clec11a/Col11a1/Col1a2/Col6a1/Ctnnbip1/Ctsk/Dchs1/Fasn/Fbn2/Gpc3/Gpm6b/Igf2/Igsf10/Mdk/Mmp14/Mmp2/Mrc2/Rflnb/Stc1/Tmem119
Group1	Cellular lipid catabolic process	M5981	The chemical reactions and pathways resulting in the breakdown of lipids, as carried out by individual cells. [GOC:jl]	16	0.0504732	216/15651	8.6652e-06	0.00179769	0.00164814	Acacb/Acadl/Acadvl/Aldh1l2/Etfa/Etfb/Etfdh/Hadh/Hadha/Hadhb/Lipe/Lpl/Pla2g7/Plin5/Ppara/Sgpl1
Group1	Fatty acid metabolic process	M17829	The chemical reactions and pathways involving fatty acids, aliphatic monocarboxylic acids liberated from naturally occurring fats and oils by hydrolysis. [ISBN:0198547684]	22	0.0694006	378/15651	9.62007e-06	0.00185324	0.00169906	Aacs/Acacb/Acadl/Acadvl/Acsl5/Adipor2/Aldh1l2/Brca1/Etfa/Etfb/Etfdh/Fasn/Gpam/Gpat4/Hadh/Hadha/Hadhb/Lpl/Mlxipl/Plin5/Ppara/Sgpl1
Group1	Tricarboxylic acid cycle	M22373	A nearly universal metabolic pathway in which the acetyl group of acetyl coenzyme A is effectively oxidized to two CO2 and four pairs of electrons are transferred to coenzymes. The acetyl group combines with oxaloacetate to form citrate, which undergoes successive transformations to isocitrate, 2-oxoglutarate, succinyl-CoA, succinate, fumarate, malate, and oxaloacetate again, thus completing the …	6	0.0189274	31/15651	3.16238e-05	0.00568596	0.00521294	Aco1/Aco2/Dlst/Idh3a/Mdh2/Pdhb
Group1	Collagen metabolic process	M23167	The chemical reactions and pathways involving collagen, any of a group of fibrous proteins of very high tensile strength that form the main component of connective tissue in animals. Collagen is highly enriched in glycine (some regions are 33% glycine) and proline, occurring predominantly as 3-hydroxyproline (about 20%). [GOC:mah, ISBN:0198506732]	10	0.0315457	100/15651	3.48391e-05	0.00587257	0.00538402	Adamts2/Col1a2/Col5a1/Ctsk/Fap/Mmp14/Mmp2/Mrc2/P3h1/Serpinh1
Group1	Chromosome segregation	M19628	The process in which genetic material, in the form of chromosomes, is organized into specific structures and then physically separated and apportioned to two or more sets. In eukaryotes, chromosome segregation begins with the condensation of chromosomes, includes chromosome separation, and ends when chromosomes have completed movement to the spindle poles. [GOC:jl, GOC:mah, GOC:mtg_cell_cycle, GO…	19	0.0599369	338/15651	6.25947e-05	0.00993046	0.00910433	Brca1/Cdca2/Cenpe/Ect2/Eml4/Hjurp/Kif18b/Kif22/Knl1/Kntc1/Mki67/Ncapd2/Ncapg2/Nek2/Nuf2/Racgap1/Sgo1/Spc24/Tacc3
Group1	Luteinization	M22172	The set of processes resulting in differentiation of theca and granulosa cells into luteal cells and in the formation of a corpus luteum after ovulation. [https://www.ncbi.nlm.nih.gov/books/NBK279054/]	4	0.0126183	12/15651	7.18893e-05	0.0102045	0.00935557	Fzd4/Mmp2/Pdgfra/Sgpl1
Group1	Negative regulation of fatty acid oxidation	M23777	Any process that stops, prevents, or reduces the frequency, rate or extent of fatty acid oxidation. [GOC:ai]	4	0.0126183	12/15651	7.18893e-05	0.0102045	0.00935557	Acacb/Acadl/Acadvl/Plin5
Group1	Aerobic respiration	M11785	The enzymatic release of energy from inorganic and organic compounds (especially carbohydrates and fats) which requires oxygen as the terminal electron acceptor. [GOC:das, GOC:jl, ISBN:0140513590]	13	0.0410095	180/15651	7.84098e-05	0.0105736	0.00969393	Aco1/Aco2/Atp5o/Cyc1/Dlst/Idh3a/Mdh2/Mlxipl/Pdhb/Slc25a51/Uqcr10/Uqcrc2/Uqcrfs1
Group1	Lipid catabolic process	M15533	The chemical reactions and pathways resulting in the breakdown of lipids, compounds soluble in an organic solvent but not, or sparingly, in an aqueous solvent. [GOC:go_curators]	18	0.0567823	319/15651	9.29242e-05	0.0116925	0.0107198	Acacb/Acadl/Acadvl/Aldh1l2/Aspg/Etfa/Etfb/Etfdh/Hadh/Hadha/Hadhb/Lipe/Lpl/Pla2g7/Plin1/Plin5/Ppara/Sgpl1
Group1	Mitotic nuclear division	M13328	A mitotic cell cycle process comprising the steps by which the nucleus of a eukaryotic cell divides; the process involves condensation of chromosomal DNA into a highly compacted form. Canonically, mitosis produces two daughter nuclei whose chromosome complement is identical to that of the mother cell. [ISBN:0198547684]	17	0.0536278	291/15651	9.53782e-05	0.0116925	0.0107198	Cdca2/Cenpe/Cul7/Eml4/Igf2/Kif18b/Kif22/Kntc1/Mki67/Ncapd2/Ncapg2/Nek2/Nuf2/Obsl1/Racgap1/Sgo1/Tacc3
Group1	Endoderm formation	M14962	The formation of the endoderm during gastrulation. [GOC:go_curators]	7	0.022082	55/15651	0.000115349	0.012603	0.0115545	Col11a1/Col5a1/Col6a1/Dusp4/Lamb1/Mmp14/Mmp2
Group1	Electron transport chain	M13293	A process in which a series of electron carriers operate together to transfer electrons from donors to any of several different terminal electron acceptors. [GOC:mtg_electron_transport]	12	0.0378549	162/15651	0.000115724	0.012603	0.0115545	Aifm2/Cyc1/Etfa/Etfb/Etfdh/Gpd2/Loxl2/P4ha2/Slc25a51/Steap4/Uqcr10/Uqcrfs1
Group1	Cell substrate adhesion	M15640	The attachment of a cell to the underlying substrate via adhesion molecules. [GOC:mah, GOC:pf]	19	0.0599369	355/15651	0.000119562	0.012603	0.0115545	Adamts12/Adamts9/Ccdc80/Col16a1/Col3a1/Ephb1/Fzd4/Gpm6b/Itga6/Kdr/Lamb1/Lamc1/Mdk/Mmp14/Muc4/Nid1/Tyro3/Vamp3/Vegfa
Group1	Lipid modification	M10113	The covalent alteration of one or more fatty acids in a lipid, resulting in a change in the properties of the lipid. [GOC:mah]	14	0.044164	214/15651	0.000121497	0.012603	0.0115545	Acacb/Acadl/Acadvl/Adipor2/Aldh1l2/Etfa/Etfb/Etfdh/Hadh/Hadha/Hadhb/Pla2g7/Plin5/Ppara
Group1	Cartilage development	M10512	The process whose specific outcome is the progression of a cartilage element over time, from its formation to the mature structure. Cartilage elements are skeletal elements that consist of connective tissue dominated by extracellular matrix containing collagen type II and large amounts of proteoglycan, particularly chondroitin sulfate. [GOC:cjm, PMID:23251424]	13	0.0410095	192/15651	0.000150342	0.0150175	0.0137682	Adamts12/Bmp1/Col11a1/Col27a1/Col3a1/Ctsk/Loxl2/Mdk/Rflnb/Serpinh1/Stc1/Timp1/Wnt5b
Group1	Mitotic sister chromatid segregation	M5962	The cell cycle process in which replicated homologous chromosomes are organized and then physically separated and apportioned to two sets during the mitotic cell cycle. Each replicated chromosome, composed of two sister chromatids, aligns at the cell equator, paired with its homologous partner. One homolog of each morphologic type goes into each of the resulting chromosome sets. [GOC:ai, GOC:jl]	12	0.0378549	169/15651	0.000172575	0.015923	0.0145983	Cenpe/Eml4/Kif18b/Kif22/Kntc1/Ncapd2/Ncapg2/Nek2/Nuf2/Racgap1/Sgo1/Tacc3
Group1	Endoderm development	M13755	The process whose specific outcome is the progression of the endoderm over time, from its formation to the mature structure. The endoderm is the innermost germ layer that develops into the gastrointestinal tract, the lungs and associated tissues. [GOC:dph, GOC:tb]	8	0.0252366	78/15651	0.000177513	0.015923	0.0145983	Col11a1/Col5a1/Col6a1/Dusp4/Lamb1/Lamc1/Mmp14/Mmp2
Group1	Positive regulation of cold induced thermogenesis	M24910	Any process that activates or increases the frequency, rate or extent of cold-induced thermogenesis. [PMID:27876809]	9	0.0283912	99/15651	0.000179366	0.015923	0.0145983	Acadl/Adipor2/Esrrg/G0s2/Grb10/Hadh/Lcn2/Mfap2/Vegfa
Group1	Angiogenesis involved in wound healing	M15711	Blood vessel formation when new vessels emerge from the proliferation of pre-existing blood vessels and contribute to the series of events that restore integrity to a damaged tissue, following an injury. [GOC:dph, PMID:15039218]	5	0.0157729	27/15651	0.00018483	0.015923	0.0145983	Adipor2/B4galt1/Kdr/Prcp/Vegfa
Group1	Regulation of sequestering of triglyceride	M12066	Any process that modulates the rate, frequency or extent of sequestering of triglyceride. Triglyceride sequestration is the process of binding or confining any triester of glycerol such that it is separated from other components of a biological system. [GOC:BHF, GOC:dph, GOC:tb]	4	0.0126183	15/15651	0.000188927	0.015923	0.0145983	Lpl/Plin2/Plin5/Ppara
Group1	Cellular response to acid chemical	M11553	Any process that results in a change in state or activity of a cell (in terms of movement, secretion, enzyme production, gene expression, etc.) as a result of a stimulus by the chemical structure of the anion portion of the dissociated acid (rather than the acid acting as a proton donor). The acid chemical may be in gaseous, liquid or solid form. [GOC:go_curators, GOC:mah, Wikipedia:Acid]	8	0.0252366	80/15651	0.000211924	0.0173199	0.0158791	Col16a1/Col1a2/Col3a1/Col6a1/Mmp2/Ntrk2/Pdgfra/Vegfa
Group1	Extracellular matrix assembly	M11366	The aggregation, arrangement and bonding together of the extracellular matrix. [GOC:jl]	6	0.0189274	44/15651	0.000243039	0.0192787	0.0176749	Col1a2/Col3a1/Fkbp10/Gpm6b/Lamb1/Pxdn
Group1	Negative regulation of fatty acid metabolic process	M16838	Any process that stops, prevents, or reduces the frequency, rate or extent of the chemical reactions and pathways involving fatty acids. [GOC:go_curators]	5	0.0157729	30/15651	0.00031043	0.0226426	0.0207589	Acacb/Acadl/Acadvl/Brca1/Plin5
Group1	Endodermal cell differentiation	M34153	The process in which a relatively unspecialized cell acquires the specialized features of an endoderm cell, a cell of the inner of the three germ layers of the embryo. [CL:0000223, GOC:yaf, PMID:17624332]	6	0.0189274	46/15651	0.000311736	0.0226426	0.0207589	Col11a1/Col5a1/Col6a1/Lamb1/Mmp14/Mmp2
Group1	Ribose phosphate metabolic process	M42693	The chemical reactions and pathways involving ribose phosphate, any phosphorylated ribose sugar. [GOC:ai]	19	0.0599369	383/15651	0.000314792	0.0226426	0.0207589	Acacb/Acsl5/Adcy7/Ak2/Atp5o/Dgat1/Dlst/Eno1/Gpam/Gpat4/Impdh1/Ldha/Mlxipl/Pdhb/Pfkl/Ppara/Slc25a1/Slc4a4/Tkt
Group1	Post embryonic animal organ development	M23866	Development, taking place during the post-embryonic phase of an animal tissue or tissues that work together to perform a specific function or functions. Development pertains to the process whose specific outcome is the progression of a structure over time, from its formation to the mature structure. Organs are commonly observed as visibly distinct structures, but may also exist as loosely associa…	4	0.0126183	17/15651	0.000319029	0.0226426	0.0207589	Fbn1/Kdr/Mfap2/Vegfa
Group1	Respiratory electron transport chain	M22938	A process in which a series of electron carriers operate together to transfer electrons from donors such as NADH and FADH2 to any of several different terminal electron acceptors to generate a transmembrane electrochemical gradient. [GOC:mtg_electron_transport, ISBN:0716720094]	9	0.0283912	108/15651	0.000345848	0.0239167	0.0219271	Aifm2/Cyc1/Etfa/Etfb/Etfdh/Gpd2/Slc25a51/Uqcr10/Uqcrfs1
Group1	Basement membrane organization	M16086	A process that is carried out at the cellular level which results in the assembly, arrangement of constituent parts, or disassembly of the basement membrane. [GOC:mah]	5	0.0157729	31/15651	0.000364047	0.0239608	0.0219674	Flrt2/Hmcn1/Lamb1/Nid1/Pxdn
Group1	Organic acid catabolic process	M13128	The chemical reactions and pathways resulting in the breakdown of organic acids, any acidic compound containing carbon in covalent linkage. [ISBN:0198506732]	14	0.044164	239/15651	0.000380448	0.0239608	0.0219674	Acacb/Acadl/Acadvl/Aldh1l2/Dlst/Etfa/Etfb/Etfdh/Hadh/Hadha/Hadhb/Pgd/Plin5/Ppara
Group1	Collagen catabolic process	M22974	The proteolytic chemical reactions and pathways resulting in the breakdown of collagen in the extracellular matrix, usually carried out by proteases secreted by nearby cells. [GOC:mah, ISBN:0815316194]	6	0.0189274	48/15651	0.000394791	0.0239608	0.0219674	Adamts2/Ctsk/Fap/Mmp14/Mmp2/Mrc2
Group1	Chondrocyte differentiation	M13053	The process in which a chondroblast acquires specialized structural and/or functional features of a chondrocyte. A chondrocyte is a polymorphic cell that forms cartilage. [GOC:dph]	9	0.0283912	110/15651	0.000396363	0.0239608	0.0219674	Adamts12/Col11a1/Col27a1/Col3a1/Loxl2/Mdk/Rflnb/Serpinh1/Wnt5b
Group1	Sequestering of triglyceride	M22979	The process of binding or confining any triester of glycerol such that it is separated from other components of a biological system. [GOC:mah, ISBN:0198506732]	4	0.0126183	18/15651	0.00040367	0.0239608	0.0219674	Lpl/Plin2/Plin5/Ppara
Group1	Response to peptide hormone	M23605	Any process that results in a change in state or activity of a cell or an organism (in terms of movement, secretion, enzyme production, gene expression, etc.) as a result of a peptide hormone stimulus. A peptide hormone is any of a class of peptides that are secreted into the blood stream and have endocrine functions in living animals. [PMID:11027914, PMID:15134857, Wikipedia:Peptide_hormone]	19	0.0599369	391/15651	0.000406782	0.0239608	0.0219674	Acvr1c/Ccna2/Col3a1/Cyc1/Ednrb/Fbn1/Grb10/Hadh/Hadha/Igf2/Jak3/Lpl/Otop1/Ppara/Soga1/Tbc1d4/Timp1/Trarg1/Uso1
Group1	Organelle fission	M12565	The creation of two or more organelles by division of one organelle. [GOC:jid]	22	0.0694006	488/15651	0.000408675	0.0239608	0.0219674	Aspm/Ccnb2/Cdca2/Cenpe/Cul7/Eml4/Fanca/Igf2/Kdr/Kif18b/Kif22/Kntc1/Mki67/Ncapd2/Ncapg2/Nek2/Nuf2/Obsl1/Racgap1/Rad51ap1/Sgo1/Tacc3
Group1	Regulation of fatty acid oxidation	M14956	Any process that modulates the frequency, rate or extent of fatty acid oxidation. [GOC:ai]	5	0.0157729	32/15651	0.000424377	0.024352	0.0223261	Acacb/Acadl/Acadvl/Plin5/Ppara
Group1	Extracellular matrix disassembly	M14816	A process that results in the breakdown of the extracellular matrix. [GOC:jid]	7	0.022082	69/15651	0.000481688	0.0270649	0.0248133	Adamts4/Ctsk/Fap/Lamc1/Lcp1/Mmp14/Mmp2
Group1	Neuron migration	M13864	The characteristic movement of an immature neuron from germinal zones to specific positions where they will reside as they mature. [CL:0000540, GOC:go_curators]	11	0.0347003	163/15651	0.000493699	0.0271736	0.024913	Aspm/Astn2/Col3a1/Dclk1/Dner/Flrt2/Fzd3/Igsf10/Mdk/Ntrk2/Vegfa
Group1	Bone development	M12408	The process whose specific outcome is the progression of bone over time, from its formation to the mature structure. Bone is the hard skeletal connective tissue consisting of both mineral and cellular components. [GOC:dph]	13	0.0410095	218/15651	0.000516143	0.0278407	0.0255246	Adamts12/Col27a1/Col3a1/Dchs1/Fbn1/Kdr/Mmp14/P3h1/Ppib/Rflnb/Serpinh1/Stc1/Tmem119
Group1	Peptidyl proline modification	M14790	The modification of peptidyl-proline. [GOC:go_curators]	6	0.0189274	51/15651	0.000550684	0.0286283	0.0262467	Fkbp10/Fkbp11/P3h1/P4ha2/Ppib/Ppic
Group1	Thioester metabolic process	M11634	The chemical reactions and pathways involving a thioester, a compound of general formula RC(=O)SR' in which the linking oxygen in an ester is replaced by a sulfur atom. They are the product of esterification between a carboxylic acid and a thiol. [GOC:bf, Wikipedia:Thioester]	8	0.0252366	92/15651	0.000551973	0.0286283	0.0262467	Acacb/Acsl5/Dgat1/Dlst/Gpam/Gpat4/Pdhb/Slc25a1
Group1	Nuclear chromosome segregation	M16660	The process in which genetic material, in the form of nuclear chromosomes, is organized into specific structures and then physically separated and apportioned to two or more sets. Nuclear chromosome segregation begins with the condensation of chromosomes, includes chromosome separation, and ends when chromosomes have completed movement to the spindle poles. [GOC:dos]	15	0.0473186	279/15651	0.000587081	0.0298747	0.0273893	Cenpe/Ect2/Eml4/Kif18b/Kif22/Knl1/Kntc1/Ncapd2/Ncapg2/Nek2/Nuf2/Racgap1/Sgo1/Spc24/Tacc3
Group1	Response to peptide	M10640	Any process that results in a change in state or activity of a cell or an organism (in terms of movement, secretion, enzyme production, gene expression, etc.) as a result of a peptide stimulus. [GOC:pr, GOC:TermGenie]	21	0.0662461	474/15651	0.000690025	0.0335618	0.0307698	Acvr1c/Ccna2/Col3a1/Cyc1/Ednrb/Ephb2/Fbn1/Grb10/Hadh/Hadha/Igf2/Jak3/Lpl/Mmp2/Otop1/Ppara/Soga1/Tbc1d4/Timp1/Trarg1/Uso1
Group1	Skeletal system morphogenesis	M16413	The process in which the anatomical structures of the skeleton are generated and organized. [GOC:dph, GOC:dsf, GOC:jid, GOC:tb]	13	0.0410095	225/15651	0.000694373	0.0335618	0.0307698	Bmp1/Col11a1/Col27a1/Col3a1/Fbn2/Mmp14/Mmp2/Pdgfra/Rflnb/Serpinh1/Sgpl1/Stc1/Tmem119
Group1	Sister chromatid segregation	M536	The cell cycle process in which sister chromatids are organized and then physically separated and apportioned to two or more sets. [GOC:ai, GOC:elh]	12	0.0378549	197/15651	0.000696872	0.0335618	0.0307698	Cenpe/Eml4/Kif18b/Kif22/Kntc1/Ncapd2/Ncapg2/Nek2/Nuf2/Racgap1/Sgo1/Tacc3
Group1	Triglyceride biosynthetic process	M34114	The chemical reactions and pathways resulting in the formation of a triglyceride, any triester of glycerol. [ISBN:0198506732]	5	0.0157729	36/15651	0.00074361	0.0351845	0.0322574	Dgat1/Gpam/Gpat4/Lpl/Plin5
Group1	Connective tissue development	M15014	The progression of a connective tissue over time, from its formation to the mature structure. [GOC:BHF]	14	0.044164	257/15651	0.000781292	0.0363301	0.0333077	Adamts12/Bmp1/Col11a1/Col27a1/Col3a1/Col5a1/Ctsk/Loxl2/Mdk/Rflnb/Serpinh1/Stc1/Timp1/Wnt5b
Group1	Cell junction assembly	M14884	A cellular process that results in the aggregation, arrangement and bonding together of a set of components to form a cell junction. [GOC:mah]	19	0.0599369	414/15651	0.000812637	0.0371472	0.0340568	Cdh11/Col16a1/Dchs1/Dner/Ect2/Ephb1/Ephb2/Flrt2/Gap43/Gpm6b/Itga6/Kdr/Lamc1/Lgi2/Lrrn1/Mmp14/Ntrk2/Obsl1/Vegfa
Group1	Post embryonic animal organ morphogenesis	M23865	Morphogenesis, during the post-embryonic phase, of an animal tissue or tissues that work together to perform a specific function or functions. Morphogenesis pertains to process in which anatomical structures are generated and organized. Organs are commonly observed as visibly distinct structures, but may also exist as loosely associated clusters of cells that work together to perform a specific f…	3	0.00946372	10/15651	0.00088865	0.0395192	0.0362315	Fbn1/Kdr/Mfap2
Group1	Female sex differentiation	M13728	The establishment of the sex of a female organism by physical differentiation. [GOC:bf]	9	0.0283912	123/15651	0.000893834	0.0395192	0.0362315	Fanca/Fzd4/Kdr/Mmp14/Mmp2/Pdgfra/Sgpl1/Tyro3/Vegfa
Group1	Atp metabolic process	M23771	The chemical reactions and pathways involving ATP, adenosine triphosphate, a universally important coenzyme and enzyme regulator. [GOC:go_curators]	14	0.044164	262/15651	0.000941635	0.0409611	0.0375535	Ak2/Atp1b1/Atp5o/Cyc1/Eno1/Ldha/Mlxipl/Pfkl/Ppara/Slc25a51/Slc4a4/Uqcr10/Uqcrc2/Uqcrfs1
Group1	Endochondral bone morphogenesis	M15575	The process in which bones are generated and organized as a result of the conversion of initial cartilaginous anlage into bone. [GOC:dph, PMID:11680679]	6	0.0189274	57/15651	0.00100255	0.0425476	0.039008	Col27a1/Col3a1/Mmp14/Serpinh1/Stc1/Tmem119
Group1	Endothelial cell proliferation	M3696	The multiplication or reproduction of endothelial cells, resulting in the expansion of a cell population. Endothelial cells are thin flattened cells which line the inside surfaces of body cavities, blood vessels, and lymph vessels, making up the endothelium. [GOC:add, ISBN:0781735149]	10	0.0315457	151/15651	0.0010194	0.0425476	0.039008	Bmper/Col4a3/Igf2/Kdr/Loxl2/Mdk/Mmp14/Sparc/Vash2/Vegfa
Group1	Temperature homeostasis	M16432	A homeostatic process in which an organism modulates its internal body temperature. [GOC:jl]	11	0.0347003	178/15651	0.00102543	0.0425476	0.039008	Acadl/Acadvl/Adipor2/Ednrb/Esrrg/G0s2/Grb10/Hadh/Lcn2/Mfap2/Vegfa
Group1	Small molecule catabolic process	M14245	The chemical reactions and pathways resulting in the breakdown of small molecules, any low molecular weight, monomeric, non-encoded molecule. [GOC:curators, GOC:vw]	17	0.0536278	361/15651	0.00114577	0.0463741	0.0425162	Acacb/Acadl/Acadvl/Aldh1l2/Dlst/Eno1/Etfa/Etfb/Etfdh/Gpd2/Hadh/Hadha/Hadhb/Pfkl/Pgd/Plin5/Ppara
Group1	Positive regulation of cell junction assembly	M12995	Any process that activates or increases the frequency, rate or extent of cell junction assembly. [GOC:TermGenie]	8	0.0252366	103/15651	0.00116438	0.0463741	0.0425162	Col16a1/Ephb1/Ephb2/Flrt2/Kdr/Lrrn1/Ntrk2/Vegfa
Group1	Eye morphogenesis	M16960	The process in which the anatomical structures of the eye are generated and organized. [GOC:jid, GOC:mtg_sensu]	10	0.0315457	154/15651	0.00118409	0.0463741	0.0425162	Col5a1/Ephb1/Ephb2/Fbn1/Fbn2/Kdr/Mfap2/Ntrk2/Obsl1/Vegfa
Group1	Cellular response to uv a	M40497	Any process that results in a change in state or activity of a cell (in terms of movement, secretion, enzyme production, gene expression, etc.) as a result of a UV-A radiation stimulus. UV-A radiation (UV-A light) spans the wavelengths 315 to 400 nm. [GOC:mah]	3	0.00946372	11/15651	0.00120363	0.0463741	0.0425162	Mme/Mmp2/Timp1
Group1	Commissural neuron axon guidance	M24507	The process in which the migration of an axon growth cone of a commissural neuron is directed to its target in the brain in response to a combination of attractive and repulsive cues. [GOC:BHF, GOC:mah]	3	0.00946372	11/15651	0.00120363	0.0463741	0.0425162	Ephb2/Fzd3/Vegfa
Group1	Positive regulation of lipid storage	M15691	Any process that increases the rate, frequency or extent of lipid storage. Lipid storage is the accumulation and maintenance in cells or tissues of lipids, compounds soluble in organic solvents but insoluble or sparingly soluble in aqueous solvents. Lipid reserves can be accumulated during early developmental stages for mobilization and utilization at later stages of development. [GOC:BHF, GOC:dp…	4	0.0126183	24/15651	0.00127376	0.048385	0.0443598	Acacb/Lpl/Plin2/Plin5
Group1	Pyruvate metabolic process	M15816	The chemical reactions and pathways involving pyruvate, 2-oxopropanoate. [GOC:go_curators]	8	0.0252366	105/15651	0.00131882	0.0494009	0.0452912	Eno1/Ldha/Mlxipl/Pcx/Pdhb/Pfkl/Ppara/Slc4a4
Group2	DNA packaging	M16215	Any process in which DNA and associated proteins are formed into a compact, orderly structure. [GOC:mah, ISBN:0815316194]	31	0.13964	222/15651	4.35377e-22	1.00659e-18	9.42248e-19	Cdk1/Dnmt3a/Ezh2/H1f1/H1f3/H2ax/H2bc18/H2bc3/H2bc8/H3c1/H3c10/H3c11/H3c15/H3c2/H3c3/H3c4/H3c8/H4c1/H4c11/H4c12/H4c17/H4c6/Mcm2/Ncapg/Ncaph/Ndn/Nusap1/Plk1/Smc2/Tet1/Top2a
Group2	DNA conformation change	M12191	A cellular process that results in a change in the spatial configuration of a DNA molecule. A conformation change can bend DNA, or alter the, twist, writhe, or linking number of a DNA molecule. [GOC:mah]	34	0.153153	319/15651	2.62881e-20	3.03891e-17	2.84465e-17	Cdk1/Dnmt3a/Ezh2/H1f1/H1f3/H2ax/H2bc18/H2bc3/H2bc8/H3c1/H3c10/H3c11/H3c15/H3c2/H3c3/H3c4/H3c8/H4c1/H4c11/H4c12/H4c17/H4c6/Mcm2/Mcm5/Mcm7/Ncapg/Ncaph/Ndn/Nusap1/Plk1/Polq/Smc2/Tet1/Top2a
Group2	Nucleosome assembly	M34064	The aggregation, arrangement and bonding together of a nucleosome, the beadlike structural units of eukaryotic chromatin composed of histones and DNA. [GOC:mah]	20	0.0900901	95/15651	3.07554e-18	2.37022e-15	2.21871e-15	H1f1/H1f3/H2ax/H2bc18/H2bc3/H2bc8/H3c1/H3c10/H3c11/H3c15/H3c2/H3c3/H3c4/H3c8/H4c1/H4c11/H4c12/H4c17/H4c6/Mcm2
Group2	Protein dna complex assembly	M42898	The aggregation, arrangement and bonding together of proteins and DNA molecules to form a protein-DNA complex. [GOC:jl]	23	0.103604	169/15651	2.25522e-16	1.30352e-13	1.22019e-13	Cenpa/Cenpf/Dlgap5/H1f1/H1f3/H2ax/H2bc18/H2bc3/H2bc8/H3c1/H3c10/H3c11/H3c15/H3c2/H3c3/H3c4/H3c8/H4c1/H4c11/H4c12/H4c17/H4c6/Mcm2
Group2	Sister chromatid segregation	M536	The cell cycle process in which sister chromatids are organized and then physically separated and apportioned to two or more sets. [GOC:ai, GOC:elh]	24	0.108108	197/15651	6.43599e-16	2.976e-13	2.78577e-13	Aurkb/Bub1/Ccnb1/Cdc20/Cenpf/Cep55/Dlgap5/Esco2/Kif23/Kif2c/Kif4/Knstrn/Ncapg/Ncaph/Ndc80/Nek6/Nusap1/Plk1/Prc1/Smc2/Spag5/Top2a/Ttk/Ube2c
Group2	Chromatin assembly or disassembly	M12115	The formation or destruction of chromatin structures. [GOC:mah]	24	0.108108	201/15651	1.023e-15	3.49909e-13	3.27542e-13	Dnmt3a/Ezh2/H1f1/H1f3/H2ax/H2bc18/H2bc3/H2bc8/H3c1/H3c10/H3c11/H3c15/H3c2/H3c3/H3c4/H3c8/H4c1/H4c11/H4c12/H4c17/H4c6/Mcm2/Ndn/Tet1
Group2	Mitotic nuclear division	M13328	A mitotic cell cycle process comprising the steps by which the nucleus of a eukaryotic cell divides; the process involves condensation of chromosomal DNA into a highly compacted form. Canonically, mitosis produces two daughter nuclei whose chromosome complement is identical to that of the mother cell. [ISBN:0198547684]	28	0.126126	291/15651	1.05941e-15	3.49909e-13	3.27542e-13	Aurka/Aurkb/Bub1/Ccnb1/Cdc20/Cenpf/Cep55/Dlgap5/Igf1/Kif11/Kif15/Kif20b/Kif23/Kif2c/Kif4/Knstrn/Ncapg/Ncaph/Ndc80/Nek6/Nusap1/Plk1/Prc1/Smc2/Spag5/Tpx2/Ttk/Ube2c
Group2	Mitotic sister chromatid segregation	M5962	The cell cycle process in which replicated homologous chromosomes are organized and then physically separated and apportioned to two sets during the mitotic cell cycle. Each replicated chromosome, composed of two sister chromatids, aligns at the cell equator, paired with its homologous partner. One homolog of each morphologic type goes into each of the resulting chromosome sets. [GOC:ai, GOC:jl]	22	0.0990991	169/15651	2.70925e-15	7.82973e-13	7.32923e-13	Aurkb/Bub1/Ccnb1/Cdc20/Cenpf/Cep55/Dlgap5/Kif23/Kif2c/Kif4/Knstrn/Ncapg/Ncaph/Ndc80/Nek6/Nusap1/Plk1/Prc1/Smc2/Spag5/Ttk/Ube2c
Group2	Nucleosome organization	M23298	A process that is carried out at the cellular level which results in the assembly, arrangement of constituent parts, or disassembly of one or more nucleosomes. [GOC:mah]	20	0.0900901	146/15651	1.94167e-14	4.98793e-12	4.66909e-12	H1f1/H1f3/H2ax/H2bc18/H2bc3/H2bc8/H3c1/H3c10/H3c11/H3c15/H3c2/H3c3/H3c4/H3c8/H4c1/H4c11/H4c12/H4c17/H4c6/Mcm2
Group2	Protein dna complex subunit organization	M15278	Any process in which macromolecules aggregate, disaggregate, or are modified, resulting in the formation, disassembly, or alteration of a protein-DNA complex. [GOC:mah]	23	0.103604	221/15651	8.31479e-14	1.92238e-11	1.7995e-11	Cenpa/Cenpf/Dlgap5/H1f1/H1f3/H2ax/H2bc18/H2bc3/H2bc8/H3c1/H3c10/H3c11/H3c15/H3c2/H3c3/H3c4/H3c8/H4c1/H4c11/H4c12/H4c17/H4c6/Mcm2
Group2	Nuclear chromosome segregation	M16660	The process in which genetic material, in the form of nuclear chromosomes, is organized into specific structures and then physically separated and apportioned to two or more sets. Nuclear chromosome segregation begins with the condensation of chromosomes, includes chromosome separation, and ends when chromosomes have completed movement to the spindle poles. [GOC:dos]	25	0.112613	279/15651	2.03906e-13	4.28574e-11	4.01179e-11	Aurkb/Bub1/Ccnb1/Cdc20/Cenpf/Cep55/Dlgap5/Esco2/Kif23/Kif2c/Kif4/Knstrn/Ncapg/Ncaph/Ndc80/Nek6/Nusap1/Plk1/Prc1/Smc2/Spag5/Spc25/Top2a/Ttk/Ube2c
Group2	Chromosome segregation	M19628	The process in which genetic material, in the form of chromosomes, is organized into specific structures and then physically separated and apportioned to two or more sets. In eukaryotes, chromosome segregation begins with the condensation of chromosomes, includes chromosome separation, and ends when chromosomes have completed movement to the spindle poles. [GOC:jl, GOC:mah, GOC:mtg_cell_cycle, GO…	27	0.121622	338/15651	3.36164e-13	6.47677e-11	6.06275e-11	Aurkb/Bub1/Ccnb1/Cdc20/Cenpf/Cep55/Dlgap5/Esco2/Kif23/Kif2c/Kif4/Knstrn/Ncapg/Ncaph/Ndc80/Nek6/Nusap1/Plk1/Prc1/Ska3/Slc25a5/Smc2/Spag5/Spc25/Top2a/Ttk/Ube2c
[truncated: 337 more rows]

## Sheet: Enrichment_1E_Rectome
Group	Gene_set_name	ID	Description	Count	GeneRatio	BgRatio	pvalue	p.adjust	qvalue	GeneSymbol
[truncated: 206 more rows]

## Sheet: Ctrl_keyPeaks_motif2gene
Mapped genomic location for top motis in control aorta
peak_id	top_motif	region	nearest_gene	dist_to_TSS_bp
[truncated: 995 more rows]

## Sheet: VEDS_keyPeaks_motif2gene
Mapped genomic location for top motis in control aorta
[truncated: 2,133 more rows]

[truncated: 2 more sheets: MEF2C_peaks_Enrichment, FOSL1 JUND_peaks_enrichment.xls]
