# Supplementary material for: Steroid hormone antagonism affords vascular protection in a mouse model of vascular Ehlers-Danlos syndrome
Source: JCI Insight. 2026 Apr 28;11(12):e198202. doi: 10.1172/jci.insight.198202 (PMC13313488; doi:10.1172/jci.insight.198202)
Supplement: Supplemental table 2 [file jciinsight-11-198202-s313.xlsx]

## Sheet: Summary 
Supplemental Table 2
Tables included in this file
TAB	content
EBseq results	Pair-wise EBseq results for treated and untreated VEDS at P60
Untx het-Hydral het counts	Normalized counts for transcripts modulated by hydralazine at P60 (FDR < 0.05)
Untx het-HB counts	Normalized counts for transcripts modulated by hydralazine/bicalutamide at P60 (FDR < 0.05)
Untx het-HS counts	Normalized counts for transcripts modulated by hydralazine/spironolactone at P60 (FDR< 0.05)
Integrated counts 2B	Normalized counts for transcripts shown in figure 2B
Untx het-Hydral het reactome	Reactome pathway enrichment analysis of DEGs resulting from Untreated VEDS vs hydralazine treated VEDS
Untx het-HB reactome	Reactome pathway enrichment analysis of DEGs resulting from Untreated VEDS vs hydralazine/bicalutamide treated VEDS
Untx het-HS reactome	Reactome pathway enrichment analysis of DEGs resulting from Untreated VEDS vs hydralazine/Spironolactone treated VEDS
HB-HS Overlaps all	Transcripts modulated by both hydralazine/bicalutamide and hydralazine/Spironolactone
HB-HS Overlaps reactome	Reactome pathway enrichment for transcripts modulated by both hydralazine/bicalutamide and hydralazine/Spironolactone
Integrated counts Fig 2H	Normalized counts for transcripts shown in figure 2H

## Sheet: EBSeq results
Pair-wise EBseq results for treated and untreated VEDS at P60
EB-seq results for pair-wise comparion between untreated VEDS aorta and hydralazine-treated VEDS aorta									EB-seq results for pair-wise comparion between untreated VEDS aorta and hydralazine + bicalutamide-treated VEDS aorta								EB-seq results for pair-wise comparion between untreated VEDS aorta and hydralazine + spironolactone-treated VEDS aorta
Gene ID	PPEE	PPDE	PostFC	RealFC	C1Mean	C2Mean			Gene ID	PPEE	PPDE	PostFC	RealFC	C1Mean	C2Mean		Gene ID	PPEE	PPDE	PostFC	RealFC	C1Mean	C2Mean
Postn	1.8195e-30	1	0.834055	0.834049	16694	20015.6			App	6.15925e-33	1	0.78667	0.786617	1919.75	2440.52		Acot11	8.93429e-18	1	2.12562	2.12712	1017.69	478.432
Zfp973	3.4174e-20	1	0.0135977	0.000214785	0	46.5482			Astn2	9.17018e-18	1	0.57907	0.57828	181.316	313.55		Adamts2	1.73846e-75	1	0.65142	0.651329	1547.87	2376.48
Htra1	6.71561e-10	1	0.847457	0.847419	2157.87	2546.41			Atf3	1.58382e-26	1	0.311996	0.311145	161.109	517.815		Azin1	1.80965e-22	1	0.745562	0.745437	868.891	1165.62
Col4a5	4.59255e-08	1	0.837077	0.837063	6069.79	7251.29			Cyp2c55	5.29324e-30	1	0.0592307	0.0486304	2.51595	51.9318		Col5a2	5.98687e-22	1	0.764353	0.764335	6350.29	8308.26
Mfap4	4.08199e-07	1	0.749481	0.749416	1844.97	2461.88			Fstl1	2.57618e-39	1	0.772857	0.772848	12053.4	15596		Fasn	1.56561e-33	1	7.02985	7.03168	14786.2	2102.79
Atp1a2	5.05674e-06	0.999995	1.16446	1.1645	3441.31	2955.18			Gapdh	3.27384e-21	1	1.32582	1.3259	3506.96	2644.97		Fbln2	1.93373e-104	1	0.636933	0.636839	1504.1	2361.83
Adamts2	3.20802e-05	0.999968	0.79686	0.796792	1525.89	1915.05			Hspa1a	7.67322e-20	1	0.245095	0.244733	328.749	1343.33		Fstl1	2.85931e-19	1	0.679676	0.679664	12461.2	18334.3
Dsp	3.85371e-05	0.999961	0.766483	0.766448	3299.31	4304.68			Hspa1b	6.24738e-27	1	0.217389	0.216987	271.694	1252.15		Gapdh	1.00338e-17	1	1.74681	1.74704	3625.93	2075.46
Ndufv3	0.000150022	0.99985	1.25787	1.25815	739.546	587.803			Hspa1l	6.44446e-18	1	0.452435	0.450512	75.441	167.468		Sema3d	1.28327e-26	1	0.766556	0.766471	1236.99	1613.88
Itgb5	0.000288233	0.999712	0.848825	0.8488	3323.8	3915.88			Irs2	4.20101e-21	1	0.544788	0.544283	311.893	573.043		Slc2a4	6.95039e-29	1	2.0513	2.05544	297.617	144.789
Plod2	0.000351311	0.999649	0.830017	0.82992	849.602	1023.72			Mmp3	1.28368e-27	1	2.51239	2.51821	417.611	165.831		Ank	4.57626e-15	1	1.59055	1.59185	451.408	283.571
Zfp965	0.000562851	0.999437	1.71553	1.72091	134.928	78.4008			Serpine1	3.33681e-24	1	0.350008	0.349871	1068.91	3055.16		Kctd12	1.69938e-14	1	0.618593	0.618237	419.152	677.986
Col6a1	0.000793007	0.999207	0.784636	0.784612	4387.82	5592.35			Sparc	1.61112e-22	1	0.67476	0.674752	16160.8	23950.7		Atp1a2	1.78412e-14	1	1.29243	1.2925	3491.01	2700.97
Aqp1	0.00124848	0.998752	0.883779	0.883748	1958.35	2215.97			Maml2	1.30976e-16	1	0.745364	0.745198	670.732	900.076		Col4a5	3.68735e-14	1	0.741653	0.741633	6157.19	8302.21
Nampt	0.00227216	0.997728	1.28195	1.28231	629.428	490.851			Ifi27	3.28911e-16	1	1.37585	1.37621	900.727	654.494		Pfkl	1.12231e-11	1	2.05504	2.05751	557.58	270.992
Cdk6	0.00456994	0.99543	0.781365	0.781109	416.353	533.03			Tnxb	1.08177e-15	1	0.753994	0.753944	2385.25	3163.7		Aldoa	2.07322e-11	1	1.68113	1.68134	3482.86	2071.47
Tgfb2	0.00500228	0.994998	0.696773	0.696332	305.764	439.11			Adamts2	1.18604e-15	1	0.677201	0.677107	1497.24	2211.24		Aifm2	3.31027e-11	1	1.66667	1.6691	281.879	168.876
Ppic	0.00615598	0.993844	0.736628	0.736276	350.462	475.996			Cyp2b10	1.23605e-15	1	0.110294	0.103437	8.54183	82.6666		Col16a1	3.75938e-11	1	0.686071	0.685683	343.985	501.672
Angptl2	0.00943113	0.990569	0.818817	0.818721	979.392	1196.25			Sult2a7	5.23843e-15	1	0.0239989	0.00041427	0	24.1289		Folh1	3.88634e-11	1	0.406106	0.402611	38.9861	96.8479
Smoc2	0.00957073	0.990429	0.833223	0.833108	759.306	911.415			Dsp	6.61497e-15	1	0.709277	0.709236	3237.39	4564.61		Mfap5	6.64706e-11	1	0.502693	0.502581	1423.95	2833.27
Gapdh	0.0108392	0.989161	1.18532	1.18536	3574.4	3015.45			Plec	8.73824e-15	1	0.665509	0.665445	2236.94	3361.57		Susd5	1.0056e-10	1	1.35234	1.35241	4427.34	3273.66
Lyst	0.0153354	0.984665	0.840545	0.840493	1635.71	1946.14			Ndufv3	1.00155e-14	1	1.46839	1.46899	725.609	493.949		Meg3	1.04951e-10	1	0.769618	0.769451	641.242	833.379
Ivd	0.0200434	0.979957	1.27086	1.27131	483.867	380.604			Slc1a4	1.5265e-14	1	0.598322	0.597562	185.863	311.043		Aspg	4.02562e-10	1	5.40875	5.52656	131.52	23.7897
Galnt16	0.0286887	0.971311	0.752419	0.752298	987.392	1312.5			Dpep1	2.05666e-14	1	1.87608	1.87845	443.053	235.857		Mlxipl	5.15674e-10	1	2.04918	2.0584	133.509	64.8556
Sfrp2	0.0398099	0.96019	0.682897	0.682689	668.67	979.469			Bgn	2.10807e-14	1	0.685344	0.685327	8114.61	11840.5		Eno1	1.2629e-09	1	2.17969	2.1804	2324.73	1066.19
Sparc	0.0408481	0.959152	0.707596	0.707588	16470.2	23276.5			Gpx4	5.63471e-14	1	1.40504	1.4053	1353.84	963.377		Gdf6	4.12133e-09	1	0.299069	0.291643	15.6702	53.7553
9530068E07Rik	0.0734182	0.926582	0.849771	0.849704	1215.71	1430.74			Angptl7	1.56672e-13	1	2.04855	2.05231	364.894	177.792		Grb10	8.03907e-09	1	0.708574	0.708387	701.065	989.667
Smad7	0.160689	0.839311	0.674271	0.673273	139.405	207.061			Postn	9.38719e-13	1	0.769324	0.769317	16380.2	21291.8		Ctsd	9.71333e-09	1	1.22215	1.22219	4758	3893.03
Oxct1	0.161263	0.838737	1.08175	1.08177	3984.75	3683.55			Fasn	9.82267e-13	1	2.92317	2.92342	14304.6	4893.09		Scd1	1.16526e-08	1	4.75219	4.75269	23102.2	4860.86
Id1	0.196618	0.803382	0.69231	0.691721	230.825	333.702			C7	3.39289e-12	1	1.93945	1.94294	332.927	171.347		Gpd1	2.48453e-08	1	4.15751	4.16005	3316.47	797.212
Plxdc2	0.281118	0.718882	0.90966	0.909639	2460.53	2704.95			Col6a1	5.14579e-12	1	0.732217	0.732188	4305.9	5880.88		Ifi27	2.63083e-08	1	1.36256	1.36289	931.26	683.295
Olfr1033	0.30424	0.69576	0.656272	0.655654	233.294	355.824			Gstm3	8.82825e-12	1	0.0751728	0.0729145	19.1681	263.012		Camk4	3.32686e-08	1	0.512211	0.51013	68.1591	133.621
Col5a2	0.323058	0.676942	0.801191	0.801174	6259.72	7813.18			Ttc28	9.01768e-12	1	0.698873	0.698735	978.363	1400.2		Fzd4	4.20163e-08	1	0.747896	0.747648	468.127	626.137
Nupr1	0.425909	0.574091	0.81046	0.810366	1042.79	1286.82			Fn1	2.50076e-11	1	0.607414	0.607399	10020.4	16497.3		Klf2	4.23265e-08	1	0.552071	0.550438	86.5651	157.274
Fbln5	0.479593	0.520407	0.835229	0.835199	2919.42	3495.48			9530068E07Rik	1.8809e-10	1	0.821714	0.821642	1192.88	1451.83		Gpi1	1.18164e-07	1	1.39315	1.39345	1157.42	830.611
Fstl1	0.519912	0.480088	0.793301	0.793292	12284.4	15485.4			Adamtsl4	3.95051e-10	1	0.600046	0.599061	152.006	253.746		Slc25a1	1.27655e-07	1	2.26169	2.26527	509.391	224.864
Gatd3a	0.5332	0.4668	1.28082	1.28148	346.001	270			Sgcg	4.93589e-10	1	0.784944	0.784841	1041.31	1326.78		Kcnb1	2.64702e-07	1	1.9307	1.93459	293.191	151.547
Osbpl3	0.550045	0.449955	0.869295	0.86924	1309.3	1506.26			Actg2	8.63678e-10	1	0.693328	0.693176	893.218	1288.59		Postn	3.23723e-07	1	0.809956	0.809951	16935.4	20909.2
Ppargc1b	0.59118	0.40882	1.60952	1.61257	206.227	127.883			Ecm1	9.50283e-10	1	0.748632	0.748498	899.222	1201.37		Ndufv3	3.72563e-07	1	1.32023	1.32058	750.144	568.04
Ldhb	0.637663	0.362337	1.34859	1.34925	450.971	334.235			Vcan	2.39574e-09	1	0.752671	0.752591	1481.29	1968.26		Kcnh2	4.80908e-07	1	1.50852	1.50941	543.788	360.262
Hspa2	0.646713	0.353287	0.780176	0.779771	264.204	338.825			Rnf145	2.58534e-09	1	0.696871	0.69645	295.503	424.303		Itpk1	6.91048e-07	0.999999	1.63783	1.63958	378.1	230.604
Fbln2	0.745114	0.254886	0.78095	0.780876	1482.77	1898.85			Nfic	3.68033e-09	1	0.634705	0.634181	280.95	443.019		Acly	7.4154e-07	0.999999	3.55053	3.55218	3519.04	990.665
Fam210a	0.777718	0.222282	1.29934	1.29971	674.007	518.582			Nav1	5.37882e-09	1	0.726701	0.72648	569.417	783.806		Svep1	9.54148e-07	0.999999	0.720431	0.720322	1175.79	1632.31
Cav1	0.781919	0.218081	0.864335	0.864322	5995.29	6936.4			Mgp	5.88341e-09	1	1.29888	1.29891	8973.01	6908.13		Agfg1	1.18402e-06	0.999999	0.800823	0.800731	1084.14	1353.94
Phospho1	0.783791	0.216209	1.61484	1.62206	87.1046	53.6963			Htra3	7.85754e-09	1	0.717037	0.716826	611.237	852.703		Tkt	1.42854e-06	0.999999	2.22303	2.22379	2264.68	1018.38
Gm2026	0.789585	0.210415	1.75299	1.7573	196.753	111.959			Ltbp3	8.27665e-09	1	0.679512	0.679349	853.755	1256.73		Abi3bp	1.62701e-06	0.999998	0.805569	0.805435	693.719	861.299
Ecm1	0.801884	0.198116	0.845051	0.84496	916.336	1084.47			Plod2	1.07364e-08	1	0.808835	0.80872	833.62	1030.79		Pnpla3	1.81582e-06	0.999998	2.39035	2.40276	170.667	71.0236
Ccdc80	0.807142	0.192858	0.900315	0.900295	2807.78	3118.74			Osbpl3	1.74547e-08	1	0.76715	0.767061	1284.66	1674.78		Acaca	2.37881e-06	0.999998	3.01498	3.01578	4826.44	1600.39
Ccnb1	0.816884	0.183116	0.283507	0.254273	3.89772	15.3583			Col6a2	2.78847e-08	1	0.664134	0.664075	2449.93	3689.24		Lyst	2.63274e-06	0.999997	0.747676	0.747604	1659.43	2219.67
Qsox1	0.82226	0.17774	0.855881	0.855831	1576.35	1841.9			Mef2d	2.99668e-08	1	0.74707	0.74681	427.933	573.018		Dusp10	3.22211e-06	0.999997	0.643812	0.642953	152.053	236.497
Nucb1	0.832524	0.167476	0.847586	0.847518	1209.35	1426.94			Angptl4	4.67459e-08	1	2.09916	2.10489	258.086	122.608		Itga4	3.60516e-06	0.999996	0.653842	0.652979	161.207	246.885
App	0.834327	0.165673	0.889525	0.889493	1956.39	2199.45			Pmvk	4.96264e-08	1	1.84553	1.85192	153.244	82.7445		Npr3	4.01346e-06	0.999996	0.587829	0.58714	222.833	379.53
Sema3c	0.858414	0.141586	0.854541	0.854507	2302.36	2694.38			Sh3d19	5.30496e-08	1	0.77421	0.774055	640.384	827.314		Hhip	4.25347e-06	0.999996	0.427436	0.426954	323.736	758.259
H4c17	0.866612	0.133388	0.576798	0.573825	52.1163	90.83			Mtdh	7.00449e-08	1	0.819948	0.819859	1044.4	1273.88		Letm1	6.39042e-06	0.999994	1.50923	1.51082	301.304	199.427
Gcnt1	0.87494	0.12506	0.731963	0.731283	170.228	232.784			Arid1a	1.00492e-07	1	0.718759	0.718377	311.359	433.423		Gm13889	7.77572e-06	0.999992	1.68107	1.68398	248.086	147.317
Rnu3b4	0.880131	0.119869	0.654839	0.65282	70.5939	108.142			Stk35	1.10379e-07	1	0.647245	0.646448	168.313	260.371		G6pdx	8.57137e-06	0.999991	1.45088	1.45196	381.302	262.609
Itgbl1	0.882851	0.117149	0.881557	0.881533	2754.2	3124.33			Htra1	1.50451e-07	1	0.859232	0.859196	2117.3	2464.28		Col1a2	1.34944e-05	0.999987	0.671904	0.671896	16713.2	24874.7
Pamr1	0.884663	0.115337	0.793683	0.793502	580.629	731.732			Cercam	1.82539e-07	1	0.698252	0.697783	264.332	378.821		Ubfd1	1.47299e-05	0.999985	0.711503	0.711005	252.753	355.491
Mki67	0.887282	0.112718	0.567067	0.565114	80.2484	142.012			Acacb	4.64161e-07	1	2.04581	2.04728	938.442	458.38		Taldo1	2.06067e-05	0.999979	1.59955	1.60031	812.605	507.777
Letm1	0.89402	0.10598	1.2704	1.27113	296.977	233.631			Jund	5.01033e-07	0.999999	0.575676	0.575277	392.495	682.279		Ecrg4	2.24521e-05	0.999978	0.475623	0.472169	40.843	86.512
Cox7a1	0.894317	0.105683	2.35627	2.36968	154.015	64.9885			Tns2	5.97585e-07	0.999999	0.756014	0.755861	767.355	1015.21		Parp8	2.37442e-05	0.999976	0.712647	0.712346	430.295	604.057
Skil	0.902302	0.0976984	0.864353	0.864299	1401.85	1621.95			Atp8b2	6.14602e-07	0.999999	0.729523	0.72932	617.085	846.115		Arid5a	2.52365e-05	0.999975	0.662265	0.661846	338.429	511.346
Glul	0.904402	0.095598	1.30232	1.30243	2217.28	1702.41			Aspg	1.00504e-06	0.999999	2.94276	2.97177	127.188	42.792		Mfap4	3.11098e-05	0.999969	0.785605	0.785548	1871.6	2382.55
Zfp91	0.907081	0.0929191	1.13356	1.13365	1034.2	912.27			Npas4	1.14098e-06	0.999999	0.352974	0.347681	26.923	77.4547		Rab23	3.53673e-05	0.999965	0.611663	0.610423	108.946	178.482
Pycr1	0.912048	0.0879517	0.631883	0.629073	51.228	81.44			Vwa8	1.24805e-06	0.999999	1.30793	1.30833	622.863	476.072		Elovl6	3.5739e-05	0.999964	5.87711	5.90133	759.707	128.727
Col6a2	0.91215	0.0878496	0.824492	0.824455	2496.66	3028.26			Bmp3	1.46759e-06	0.999999	0.673832	0.67319	201.079	298.7		Lox	4.19905e-05	0.999958	0.576563	0.576504	2612.19	4531.09
D17H6S56E-5	0.922248	0.0777522	0.527855	0.521756	25.5241	48.9287			Pfkl	1.49151e-06	0.999999	1.76192	1.76351	539.422	305.875		Man2a2	4.4303e-05	0.999956	1.32593	1.32641	556.989	419.92
Uchl1	0.924258	0.0757424	0.753278	0.75276	228.556	303.628			Plxna4	1.67672e-06	0.999998	0.827599	0.827508	966.454	1167.91		Me1	4.54092e-05	0.999955	1.89237	1.89341	1036.42	547.377
Lias	0.924399	0.0756009	1.399	1.4011	161.809	115.484			Plxdc2	2.35359e-06	0.999998	0.874014	0.873985	2414.31	2762.42		Pdgfd	4.56264e-05	0.999954	0.798917	0.798845	1404.44	1758.09
Gm52298	0.929141	0.0708589	2.54027	2.66313	21.0782	7.90859			Ski	2.72262e-06	0.999997	0.7129	0.712758	920.578	1291.58		Thrsp	4.89316e-05	0.999951	4.33833	4.34637	1155.17	265.77
Aldh5a1	0.932108	0.0678918	1.60332	1.60924	104.579	64.9831			Gsta1	2.93417e-06	0.999997	0.0878705	0.0571341	0.984177	17.3908		Adora1	5.34146e-05	0.999947	2.03654	2.0497	91.9934	44.8763
Calm2	0.933073	0.0669272	1.10994	1.10998	1866.98	1681.99			Ddr1	4.17165e-06	0.999996	0.628677	0.627785	165.545	263.703		Nid1	5.95044e-05	0.99994	0.750177	0.750088	1343.47	1791.09
Thbs1	0.937904	0.0620963	0.704048	0.703837	632.96	899.304			Ppic	4.78105e-06	0.999995	0.715341	0.714966	343.825	480.901		Rcan1	6.38966e-05	0.999936	0.668266	0.66756	196.362	294.154
Zfp968	0.941548	0.058452	0.0737741	0.0012258	0	8.14792			Prdm16	5.10726e-06	0.999995	0.770507	0.770296	527.984	685.433		Tmem79	0.000139373	0.999861	4.28243	4.50634	41.5995	9.22354
Pdhx	0.945508	0.0544919	1.43105	1.43339	168.085	117.261			Ppp2r5a	5.23296e-06	0.999995	1.34482	1.34504	1358.5	1010.01		Ttc25	0.00014801	0.999852	10.557	16.0279	15.9037	0.982874
Ptgs2	0.94804	0.0519596	0.561294	0.559079	71.0227	127.043			Ltbp4	6.79076e-06	0.999993	0.69164	0.691551	1543.39	2231.78		Arap2	0.000154676	0.999845	1.30325	1.30369	550.061	421.923
Top2a	0.948258	0.0517423	0.442155	0.437907	36.8906	84.2558			Lrch3	8.02309e-06	0.999992	0.80987	0.809736	699.975	864.451		Ccdc88a	0.000163891	0.999836	0.823057	0.822947	756.428	919.172
Afg1l	0.949716	0.0502841	1.65319	1.659	119.205	71.8493			Ptprs	8.05903e-06	0.999992	0.746205	0.74612	1424.32	1908.98		Agpat2	0.000173238	0.999827	3.52526	3.53185	865.486	245.044
Gxylt2	0.949756	0.0502441	0.785328	0.784973	279.671	356.284			Sema3d	8.40833e-06	0.999992	0.784847	0.784757	1196.37	1524.51		Pcolce2	0.000200278	0.9998	0.689665	0.689523	958.988	1390.8
Rbm5	0.955877	0.0441226	0.867428	0.867324	700.543	807.709			Gm2026	1.05336e-05	0.999989	2.2676	2.27716	193.101	84.7937		Tmem47	0.000213716	0.999786	0.860782	0.860731	1338.06	1554.57
Kdelr3	0.955972	0.0440279	0.819977	0.819721	365.95	446.435			Ptgs2	1.05692e-05	0.999989	0.462435	0.460173	69.7217	151.524		Sfrp1	0.000216663	0.999783	0.824563	0.824439	702.376	851.947
Bgn	0.956453	0.0435472	0.862698	0.862689	8269.57	9585.81			Loxl1	1.22731e-05	0.999988	0.717757	0.717646	1171.91	1633		Sparc	0.000260518	0.999739	0.659516	0.659507	16706.7	25332.1
Ackr1	0.957532	0.042468	0.191702	0.137556	1.29616	9.48542			Ywhah	1.22943e-05	0.999988	0.764806	0.764558	427.098	558.624		Pkm	0.000270791	0.999729	1.42976	1.42985	4372.94	3058.31
Specc1	0.958605	0.0413945	0.852275	0.852109	474.663	557.047			Rere	1.33139e-05	0.999987	0.766788	0.766548	439.784	573.723		Plat	0.000282952	0.999717	1.24425	1.24452	673.318	541.024
Rad21	0.959561	0.0404391	1.1567	1.15686	742.753	642.043			Taldo1	1.40504e-05	0.999986	1.47525	1.47582	785.956	532.553		Slc2a5	0.000333582	0.999666	14.7569	35.6854	13.3059	0.363148
Kctd16	0.962211	0.0377888	0.798863	0.798751	922.084	1154.41			Atp1a2	1.46277e-05	0.999985	1.18149	1.18153	3376.6	2857.82		Gatd3a	0.000412942	0.999587	1.37693	1.37777	350.985	254.746
Sod2	0.963142	0.0368584	1.34425	1.34463	774.171	575.746			Tgfb2	1.70886e-05	0.999983	0.488289	0.487755	300.06	615.197		Thbd	0.00048851	0.999511	0.717013	0.71685	794.627	1108.5
Acss1	0.963864	0.0361358	1.59082	1.59642	107.457	67.3078			Hhip	1.90765e-05	0.999981	0.488499	0.487987	313.092	641.61		Far1	0.000590851	0.999409	0.791584	0.791443	739.591	934.487
Mcl1	0.964056	0.0359441	0.882193	0.882152	1588.33	1800.52			Acot11	1.92363e-05	0.999981	1.56022	1.56079	984.493	630.763		Mcpt4	0.0008123	0.999188	0.325354	0.319476	23.2177	72.6956
Acsf3	0.964245	0.0357551	1.50324	1.5079	103.071	68.3508			Scd1	1.98158e-05	0.99998	3.44607	3.44632	22347	6484.3		Nudt4	0.000840367	0.99916	1.20739	1.20747	1988.2	1646.58
Atpaf2	0.965525	0.034475	1.37343	1.3755	156.816	114.003			Fkbp10	2.18289e-05	0.999978	0.794653	0.794493	645.752	812.787		Arpc1b	0.000887457	0.999113	1.1996	1.19973	1110.66	925.756
Igfbp1	0.967627	0.0323733	0.307536	0.300372	18.6403	62.0806			Gpd1	2.96888e-05	0.99997	3.05149	3.05274	3208.75	1051.1		Lhfp	0.000919323	0.999081	1.16802	1.16807	2372.3	2030.96
Ucp1	0.968163	0.0318372	2.64177	2.64304	2212.47	837.09			Galnt16	2.97981e-05	0.99997	0.634289	0.634135	969.006	1528.08		Otop1	0.00100654	0.998993	4.1294	4.21906	93.7581	22.2149
Cercam	0.969706	0.0302941	0.788188	0.787822	269.393	341.949			Pamr1	3.7467e-05	0.999963	0.712973	0.712743	569.749	799.379		Dennd4a	0.00125803	0.998742	0.703947	0.703736	628.441	893.011
Kctd12	0.971121	0.0288789	0.793189	0.792935	413.097	520.974			Eno1	4.63831e-05	0.999954	1.66077	1.66109	2248.86	1353.85		Fbln5	0.00129467	0.998705	0.758837	0.758798	2961.3	3902.63
Ffar4	0.971728	0.0282722	2.48054	2.58908	22.2363	8.58235			Map7d1	4.74291e-05	0.999953	0.70898	0.708723	514.455	725.894		Gna12	0.00140124	0.998599	1.38024	1.38127	318.468	230.56
Bmp1	0.971925	0.0280747	0.891198	0.891137	993.066	1114.38			Filip1l	5.45104e-05	0.999945	0.731874	0.731836	3242.78	4431.03		Carhsp1	0.0015257	0.998474	1.24466	1.24494	632.989	508.446
Timp2	0.975014	0.0249863	0.894613	0.894594	3221.25	3600.8			Dvl3	7.15073e-05	0.999928	0.562102	0.560419	92.3415	164.78		Epb41l2	0.0016454	0.998355	0.841339	0.841242	842.85	1001.91
Evi2b	0.975393	0.0246065	10.7997	637.803	6.36803	0			Pycr1	7.20081e-05	0.999928	0.53074	0.527701	50.2521	95.2373		Acacb	0.0016846	0.998315	2.35636	2.35846	970.019	411.287
Tfrc	0.975421	0.0245792	1.47042	1.47273	191.784	130.22			Tmem184b	7.36712e-05	0.999926	0.657848	0.657387	311.817	474.334		Sar1a	0.00172865	0.998271	0.871112	0.871068	1461.45	1677.77
Pcolce2	0.975818	0.0241821	0.842885	0.842795	945.524	1121.89			Sfrp2	7.42119e-05	0.999926	0.599395	0.59916	655.986	1094.85		Grk3	0.00175462	0.998245	1.51045	1.51214	288.1	190.521
Fabp3	0.977119	0.0228807	1.64961	1.6536	172.768	104.476			Smpd3	8.05542e-05	0.999919	0.372286	0.369986	64.7072	174.908		Efnb2	0.00191363	0.998086	0.749123	0.748708	271.112	362.109
Idh3b	0.977404	0.0225963	1.35876	1.35912	865.812	637.037			Grk3	8.13778e-05	0.999919	1.44649	1.44786	278.685	192.478		Gpc6	0.00199673	0.998003	0.765687	0.765611	1508.09	1969.79
Arhgap23	0.977877	0.0221228	0.784738	0.784187	194.575	248.126			Ldha	8.78635e-05	0.999912	1.61681	1.61728	1355.39	838.062		Anxa6	0.00228841	0.997712	1.19224	1.19228	3387.89	2841.52
Ecrg4	0.97831	0.0216901	0.637921	0.634336	40.2767	63.5001			Arpc1b	8.9861e-05	0.99991	1.21562	1.21577	1074.27	883.61		Cpz	0.0023636	0.997636	0.581755	0.579757	69.1751	119.325
Kcnb1	0.978327	0.0216731	1.33753	1.33853	289.063	215.953			Mfap4	9.06414e-05	0.999909	0.743483	0.743415	1810.17	2434.94		Tafa1	0.00246379	0.997536	1.83211	1.84236	92.4498	50.1755
Trim47	0.978842	0.0211576	0.837409	0.837213	440.627	526.305			Col14a1	9.45739e-05	0.999905	0.793466	0.793434	3278.87	4132.51		Cep170	0.00261031	0.99739	0.8173	0.817162	677.863	829.535
Saa1	0.979745	0.0202555	6.14384	9.53739	9.24337	0.96022			Aifm2	9.5653e-05	0.999904	1.70701	1.70984	272.671	159.468		Ppp2r5a	0.00269699	0.997303	1.35238	1.35259	1404.53	1038.39
Stum	0.980692	0.0193078	0.881953	0.881903	1331.22	1509.48			Pappa	9.63421e-05	0.999904	0.470921	0.467074	37.7735	80.884		Cyp2b10	0.00272312	0.997277	0.176675	0.166809	8.84342	53.0653
H3c15	0.9809	0.0190996	0.379911	0.363687	8.87337	24.4159			Mn1	9.82615e-05	0.999902	0.596114	0.595427	224.125	376.417		Fras1	0.0034411	0.996559	0.480521	0.476276	33.2112	69.742
Aldh3a1	0.980945	0.0190553	0.645296	0.642188	45.8543	71.4088			Mfap5	0.000110335	0.99989	0.655994	0.655889	1377.36	2100		Calm2	0.00354312	0.996457	1.21597	1.21606	1894.16	1557.61
Plin5	0.981351	0.0186486	2.03374	2.04994	83.9062	40.926			Mmp2	0.000124529	0.999875	0.781538	0.781422	944.579	1208.8		Spty2d1	0.00372057	0.996279	0.80449	0.804299	509.131	633.014
Gm14391	0.981404	0.018596	1.85676	1.87519	55.6477	29.671			Flnc	0.00012801	0.999872	0.541599	0.541462	1168.28	2157.64		Phospho1	0.00408672	0.995913	2.10561	2.12232	88.3337	41.6161
Mfap5	0.982119	0.0178808	0.742443	0.742355	1403.87	1891.1			Pabpc1	0.000128905	0.999871	0.770705	0.770476	489.2	634.934		Birc6	0.00420668	0.995793	0.882612	0.882594	3732.11	4228.57
Kif20a	0.982608	0.017392	0.425923	0.411536	10.4532	25.4149			Zdhhc14	0.000152936	0.999847	0.545902	0.543377	58.542	107.746		Thtpa	0.00432206	0.995678	1.57575	1.5786	200.639	127.096
Pex16	0.98266	0.0173399	1.41517	1.41833	118.067	83.2412			Traf4	0.000161603	0.999838	2.46152	2.49858	57.9706	23.1954		Mob1a	0.00619039	0.99381	0.77227	0.771948	339.8	440.188
Samm50	0.98303	0.0169705	1.20651	1.20688	422.916	350.419			Timp2	0.000178622	0.999821	0.850932	0.850906	3160.91	3714.76		Srsf7	0.00811958	0.99188	0.748216	0.74787	341.705	456.907
Evi2	0.983125	0.0168755	0.280278	0.246445	3.34123	13.5883			Jun	0.000232164	0.999768	0.541038	0.54065	410.284	758.881		Piezo2	0.00889413	0.991106	1.49887	1.50164	166.096	110.606
Atp5d	0.983579	0.0164214	1.1989	1.19926	420.428	350.573			Igfbp7	0.000234001	0.999766	0.824887	0.824876	8620.61	10450.8		Ccng1	0.0089539	0.991046	1.20791	1.20807	995.93	824.394
Tbxa2r	0.983697	0.016303	0.745172	0.744007	101.615	136.582			Arf4	0.000240102	0.99976	0.831465	0.831364	818.99	985.118		Col4a4	0.0091865	0.990813	0.803333	0.803124	470.808	586.223
Snx10	0.983791	0.016209	1.45588	1.458	200.618	137.594			Adora1	0.000241052	0.999759	1.9953	2.00852	88.9754	44.2939		Gpd2	0.0093238	0.990676	2.17175	2.17369	837.161	385.128
Acadvl	0.98387	0.0161298	1.56498	1.56531	1704.54	1088.95			Arid5a	0.000258009	0.999742	0.55276	0.552276	327.36	592.755		Pla1a	0.0101057	0.989894	2.21407	2.24802	48.8293	21.7154
Lgals1	0.984134	0.0158664	0.926909	0.926896	3359.62	3624.59			Lifr	0.000286566	0.999713	1.16387	1.16396	1383.14	1188.31		Bpifa1	0.0102524	0.989748	0.0489445	0.0339573	1.36262	40.4121
Larp1b	0.984309	0.0156913	1.20852	1.20897	346.141	286.308			Cd44	0.000290351	0.99971	0.743172	0.742814	335.79	452.054		Pappa	0.0105217	0.989478	0.359236	0.355525	39.0567	109.874
Lncbate10	0.984493	0.0155071	4.15337	5.1252	10.5966	2.05949			Dgke	0.000322912	0.999677	1.43843	1.43977	277.704	192.878		Adamtsl2	0.0108606	0.989139	0.572896	0.572047	183.209	320.276
Klf4	0.984894	0.0151057	0.762339	0.761551	146.129	191.887			Olfml2b	0.000326292	0.999674	0.715463	0.715381	1581.1	2210.15		Epm2aip1	0.0122331	0.987767	0.826483	0.82636	663.517	802.941
Fosl2	0.985284	0.014716	0.752727	0.752447	426.243	566.479			Hbb-bs	0.000379705	0.99962	4.15951	4.17677	491.824	117.745		Serpine2	0.0128202	0.98718	1.23891	1.23896	4258.34	3437.03
Ctsb	0.9853	0.0146996	0.935692	0.935684	4670.48	4991.52			Ppm1k	0.000386872	0.999613	1.45046	1.45144	423.971	292.101		Ddx17	0.0134966	0.986503	0.896788	0.896773	3768.58	4202.38
Dlst	0.985683	0.0143171	1.36352	1.36389	866.221	635.11			Col4a5	0.00045143	0.999549	0.81459	0.814574	5955.57	7311.27		Tpm4	0.0135011	0.986499	0.791985	0.791907	1340.98	1693.36
Cib2	0.985897	0.0141032	1.73739	1.7455	101.691	58.2545			Specc1	0.000453016	0.999547	0.75232	0.752066	465.793	619.354		Ccn1	0.014338	0.985662	0.501558	0.501358	799.774	1595.23
Dbt	0.98612	0.0138801	1.32248	1.3234	296.329	223.913			Angptl2	0.000515677	0.999484	0.762978	0.762857	961.054	1259.81		Acbd3	0.0144055	0.985594	0.786111	0.785863	387.361	492.914
Rnu3a	0.986128	0.013872	0.655026	0.651518	40.3212	61.8934			Akap6	0.000545519	0.999454	0.845617	0.845554	1321.57	1562.96		Pcp4l1	0.0167555	0.983244	1.48049	1.48159	408.896	275.981
Gpd1	0.986196	0.0138036	2.0231	2.02351	3270.76	1616.38			Antxr1	0.000551843	0.999448	0.824817	0.824749	1347.66	1634.03		Septin6	0.0172492	0.982751	1.23479	1.2351	551.412	446.449
Ddr1	0.986214	0.0137864	0.759966	0.759279	168.694	222.179			Crat	0.000569461	0.999431	1.42359	1.42427	568.368	399.056		Cisd1	0.017296	0.982704	1.4973	1.49965	180.88	120.612
Dpp8	0.986642	0.0133576	1.10572	1.10577	1364.68	1234.14			Col1a2	0.000596194	0.999404	0.645048	0.645039	16168.8	25066.4		Cd44	0.0182369	0.981763	0.778032	0.777723	347.142	446.36
Gm7334	0.987164	0.0128365	2.13501	2.16358	55.1332	25.477			Mup15	0.000604813	0.999395	0.126995	0.119201	8.55253	71.8228		Pkia	0.01912	0.98088	0.777784	0.777535	435.68	560.338
Nfat5	0.987181	0.0128189	0.882399	0.882371	2432.13	2756.36			Ptger3	0.000669766	0.99933	2.43786	2.48269	49.5901	19.9684		Smoc2	0.0198953	0.980105	0.803884	0.803755	770.254	958.322
Tnxb	0.9873	0.0127003	0.900021	0.899997	2430.89	2701			Me1	0.000687211	0.999313	1.6342	1.63487	1002.37	613.114		Aspn	0.021503	0.978497	0.638486	0.63821	532.638	834.587
Tuba8	0.987378	0.0126219	2.26444	2.35015	22.045	9.37452			Trib2	0.000701581	0.999298	0.604902	0.603819	140.294	232.351		C1qtnf6	0.022609	0.977391	0.683238	0.682274	139.878	205.023
Ptgr2	0.987612	0.0123881	1.31655	1.31744	298.012	226.202			Creb3l2	0.000708765	0.999291	0.698235	0.697859	357.525	512.322		Letmd1	0.0226323	0.977368	1.77213	1.77421	419.415	236.391
Jund	0.987614	0.0123861	0.777294	0.777016	399.969	514.753			Ctdsp2	0.000732548	0.999267	0.833894	0.833828	1330.11	1595.19		Eln	0.02404	0.97596	0.629281	0.629274	21533.6	34219.7
Dap	0.987715	0.0122846	0.856458	0.856277	425.937	497.43			Camk4	0.00081762	0.999182	0.586227	0.584003	65.9104	112.867		Cldn22	0.0242025	0.975797	2.45381	2.50066	44.2176	17.6764
Slc22a3	0.987762	0.0122378	2.01487	2.05936	29.8451	14.4873			Klf13	0.000822268	0.999178	0.791194	0.790992	516.069	652.435		Rnd2	0.0255266	0.974473	1.79369	1.80502	76.8724	42.5836
Gm9776	0.988531	0.0114688	2.88915	3.22856	11.2173	3.46749			Dhrs3	0.000837827	0.999162	1.30968	1.31	826.118	630.623		Bcam	0.0283613	0.971639	1.54865	1.54878	4253.89	2746.61
Cenpf	0.988682	0.0113177	0.439367	0.429041	14.9098	34.7648			Creb5	0.000842297	0.999158	0.600027	0.599676	438.552	731.321		Lbr	0.0285036	0.971496	0.771511	0.771122	271.624	352.248
Nfs1	0.988776	0.0112241	1.2998	1.30107	193.953	149.069			Ctla2a	0.000890468	0.99911	0.424459	0.418786	24.8176	59.2746		Tspan11	0.0295979	0.970402	0.731472	0.731086	321.503	439.765
Banp	0.988973	0.0110266	0.702319	0.700828	89.2882	127.408			Adcy7	0.000944385	0.999056	0.832137	0.832074	1427.37	1715.44		Dlat	0.0305732	0.969427	1.60658	1.60773	537.424	334.271
Cdkn2b	0.989316	0.0106843	0.392461	0.365244	5.16794	14.1666			Lama4	0.00100099	0.998999	0.82159	0.821553	2526.34	3075.08		Ndufs3	0.031243	0.968757	1.36397	1.36481	372.438	272.884
Ppm1k	0.98941	0.0105897	1.31076	1.31137	432.147	329.537			Dtx4	0.00100873	0.998991	1.57373	1.57688	168.916	107.116		Smim5	0.0346224	0.965378	2.02574	2.0346	149.7	73.5721
H2-Q6	0.98958	0.0104198	0.702816	0.701603	109.797	156.499			Plin2	0.00105333	0.998947	2.1352	2.13733	733.076	342.982		Tpi1	0.0346937	0.965306	1.3107	1.31093	1150.72	877.789
Muc5b	0.989629	0.0103714	0.144597	0.00260387	0	3.83044			Thsd4	0.00106723	0.998933	0.765267	0.765237	3843.24	5022.29		Gpx4	0.0348498	0.96515	1.29581	1.29599	1399.71	1080.03
Sdhb	0.98963	0.0103697	1.38604	1.38659	617.158	445.087			Mgat4a	0.00108047	0.99892	0.88611	0.886073	1674.14	1889.39		Lonp1	0.0352428	0.964757	1.2873	1.28778	442.364	343.507
Ptpn4	0.98964	0.0103598	1.23663	1.23733	262.751	212.351			Smc1a	0.00132227	0.998678	1.21391	1.21411	772.754	636.474		Pi16	0.0408052	0.959195	0.894108	0.894082	2319.33	2594.1
Gm46272	0.989763	0.0102367	0.184426	0.07489	0.34234	4.69476			Pla1a	0.00139869	0.998601	2.49531	2.54576	47.2109	18.5388		Pgd	0.0412162	0.958784	1.91508	1.91897	287.689	149.914
Col18a1	0.989782	0.0102184	0.891936	0.89193	9029.32	10123.4			Igfbp6	0.00141704	0.998583	1.38299	1.38356	585.747	423.358		Sod2	0.0418251	0.958175	1.41675	1.41723	785.182	554.024
Cthrc1	0.989785	0.0102148	0.44867	0.428069	7.27386	17.0056			Asap1	0.00142552	0.998574	0.732385	0.731923	267.568	365.573		Gnb4	0.0424755	0.957524	0.874329	0.874281	1301.38	1488.52
Gm3230	0.990286	0.00971368	2.87462	3.22517	10.8169	3.347			Fgfr1	0.00155716	0.998443	0.718824	0.718672	856.179	1191.34		Ndufa9	0.0430223	0.956978	1.28552	1.28603	452.61	351.942
Mup15	0.990306	0.00969363	14.3241	869.99	8.6899	0			Myadm	0.00166668	0.998333	0.711562	0.711407	847.596	1191.44		Kars	0.0445595	0.95544	1.2713	1.27172	468.518	368.411
Lonp1	0.990472	0.00952821	1.22502	1.22539	436.063	355.853			Sema3c	0.00195066	0.998049	0.789086	0.789039	2258.86	2862.8		Timm44	0.0465753	0.953425	1.40011	1.40139	249.828	178.268
Kif3a	0.990528	0.00947208	0.787772	0.787277	214.868	272.928			Zdhhc8	0.0021121	0.997888	0.690271	0.68971	242.143	351.085		Ldha	0.0473313	0.952669	1.53387	1.53425	1401.25	913.308
Txndc5	0.990729	0.00927149	0.919839	0.919812	1721.8	1871.91			Stard7	0.00238696	0.997613	1.26143	1.26177	581.116	460.555		Nat8l	0.0474085	0.952591	3.47285	3.53751	86.1727	24.3526
Timm44	0.990863	0.00913657	1.26093	1.26178	246.281	195.183			Eln	0.0024682	0.997532	0.725496	0.72549	20832.5	28715.1		Gpc3	0.0505026	0.949497	0.690403	0.690055	391.11	566.786
Surf4	0.991741	0.0082593	0.894278	0.894227	1194.82	1336.15			Gxylt2	0.00258986	0.99741	0.722919	0.722456	274.43	379.861		Bcor	0.0534048	0.946595	0.786507	0.786209	350.714	446.086
Psap	0.991805	0.00819455	0.919641	0.919632	5367.31	5836.37			Cic	0.00274648	0.997254	0.75155	0.751181	319.596	425.461		Ubtd2	0.0555565	0.944444	0.735449	0.734911	226.745	308.538
Bmx	0.991859	0.00814061	0.766707	0.766007	162.905	212.671			Fbln2	0.00308535	0.996915	0.734119	0.734033	1454.89	1982.05		Nfat5	0.0556401	0.94436	0.786505	0.786461	2467.34	3137.27
Sgcg	0.992202	0.00779795	0.883218	0.883156	1061.28	1201.69			Gsk3b	0.00325397	0.996746	0.83563	0.835514	735.949	880.836		Cox6b1	0.0589572	0.941043	1.41448	1.41499	732.386	517.588
Aurka	0.99226	0.00774032	0.246035	0.164663	0.958445	5.87137			Znfx1	0.00325825	0.996742	0.767019	0.766768	450.866	588.012		Mgll	0.0597395	0.94026	1.3643	1.36459	1082.68	793.407
Rab6b	0.992374	0.00762601	1.44811	1.45293	85.9826	59.1757			Agpat2	0.0035195	0.99648	2.81745	2.82139	837.273	296.753		Tgfb2	0.0607763	0.939224	0.52715	0.526638	310.175	588.982
Klf2	0.992468	0.00753164	0.589699	0.587884	85.3429	145.177			Hspa2	0.00388308	0.996117	0.75855	0.758115	259.243	341.961		Adamtsl4	0.0619493	0.938051	0.661262	0.660362	157.146	237.975
Bub1	0.992602	0.00739828	0.278192	0.217315	1.61564	7.47055			Zfp91	0.00408126	0.995919	1.18688	1.18701	1014.82	854.936		Acss2	0.062457	0.937543	3.43663	3.4449	649.084	188.412
Nucks1	0.992743	0.00725704	1.10857	1.10863	1180.66	1064.97			Ikbip	0.0042406	0.995759	0.83289	0.832759	665.082	798.651		Pmvk	0.0663543	0.933646	1.65705	1.6614	158.443	95.3629
Pole	0.992795	0.00720535	0.531796	0.520358	13.4917	25.9369			Synpo	0.00448461	0.995515	0.707715	0.707488	585.985	828.265		Sbk1	0.06639	0.93361	1.74801	1.75592	104.092	59.2759
2900076A07Rik	0.99286	0.00713996	0.529943	0.516556	11.4605	22.1957			Ankrd52	0.00449597	0.995504	0.685057	0.684481	238.613	348.609		Srl	0.0669529	0.933047	1.50059	1.5034	166.394	110.675
Vegfd	0.992906	0.00709365	0.735994	0.734972	121.03	164.677			Nfix	0.00473688	0.995263	0.764485	0.764285	576.138	753.829		Dhrs7	0.070746	0.929254	1.4354	1.43645	378.619	263.577
Gfm1	0.99295	0.00705013	1.24983	1.25054	278.413	222.632			Tgfbi	0.00518748	0.994813	0.826437	0.826352	1077.62	1304.08		Hephl1	0.0737703	0.92623	17.9131	1084.37	10.8337	0
Acot11	0.993093	0.00690662	1.37193	1.37226	1003.44	731.231			Hspb7	0.00521187	0.994788	0.659302	0.659113	766.297	1162.62		Cox7a1	0.0776706	0.922329	2.68545	2.70406	156.151	57.7404
Sucla2	0.9931	0.00690038	1.47132	1.47175	1044.9	709.973			Serpinf1	0.00553615	0.994464	0.880116	0.880077	1689.82	1920.08		Sulf1	0.0794927	0.920507	0.868928	0.868897	2346.71	2700.79
Wwp2	0.993134	0.00686573	0.872573	0.872542	2280.4	2613.52			Fzd1	0.00556961	0.99443	0.740733	0.740491	507.591	685.482		Rai14	0.0956206	0.904379	0.658606	0.657169	96.8196	147.333
Tmem254c	0.993197	0.00680324	0.153333	0.144829	9.26791	64.0513			Tgfb3	0.0057935	0.994207	0.827502	0.827394	834.349	1008.41		Uck1	0.0987293	0.901271	1.59725	1.5989	368.075	230.201
Pin4	0.993414	0.00658616	0.648816	0.644858	35.7855	55.4992			Pcbp2	0.00596037	0.99404	0.77071	0.770362	318.383	413.293		Col5a1	0.0991007	0.900899	0.836067	0.836046	4045.77	4839.18
Cyb5r3	0.993449	0.0065505	0.843188	0.843139	1761	2088.62			Txndc5	0.00610057	0.993899	0.877564	0.877523	1689.34	1925.12		Uqcrb	0.100757	0.899243	1.27577	1.27614	596.831	467.681
Mmp17	0.993455	0.0065449	0.827622	0.827468	590.495	713.619			Nat8l	0.00615246	0.993848	3.21935	3.27519	83.3545	25.4433		Gbe1	0.102347	0.897653	1.52982	1.53106	415.013	271.058
Cox4i1	0.993575	0.00642513	1.17504	1.17514	1418.04	1206.7			Dnajb4	0.00628394	0.993716	0.484598	0.48449	1486.79	3068.78		Neu2	0.103171	0.896829	3.68797	3.96596	21.8342	5.49792
Tmbim1	0.993634	0.006366	0.870883	0.870796	767.563	881.451			Plin5	0.00657031	0.99343	2.01787	2.03381	82.3182	40.4698		Slc7a5	0.104044	0.895956	0.549783	0.54582	37.3985	68.5263
Vwa8	0.993654	0.00634559	1.24053	1.24083	634.856	511.637			Otud1	0.00667474	0.993325	0.574269	0.573492	201.55	351.451		Sirpa	0.109723	0.890277	0.746034	0.745613	283.464	380.179
Ahcyl1	0.993678	0.00632243	1.14135	1.14148	801.486	702.144			Aoc3	0.00679403	0.993206	0.729445	0.729352	1370.19	1878.64		Phlpp2	0.112682	0.887318	0.720557	0.719701	144.59	200.906
Atp6v0c-ps2	0.993698	0.00630184	0.296764	0.212388	1.10918	5.2595			Ttc7b	0.007484	0.992516	0.740778	0.740427	347.276	469.025		Peak1	0.115641	0.884359	0.826901	0.826772	697.246	843.337
Tpm4	0.993717	0.00628289	0.888401	0.888353	1321.72	1487.83			Nucb1	0.00773535	0.992265	0.786719	0.786629	1186.83	1508.76		Pafah1b1	0.115661	0.884339	0.861854	0.861817	2055.13	2384.65
Pdzk1ip1	0.993777	0.00622279	0.42633	0.402589	6.17055	15.342			Cacna1e	0.00787026	0.99213	0.243755	0.22449	5.16881	23.0592		Ucp1	0.116376	0.883624	4.40181	4.40608	2242.7	508.994
Ucp3	0.993794	0.00620581	2.34461	2.38552	50.3378	21.0956			Tiam1	0.00789102	0.992109	0.637939	0.636605	109.54	172.075		BC005537	0.120588	0.879412	0.845822	0.845695	632.629	748.06
Cd81	0.993827	0.0061728	0.895266	0.895239	2225.69	2486.14			Mlxip	0.00816109	0.991839	0.681506	0.681098	340.541	499.992		Klf4	0.135207	0.864793	0.587648	0.586609	148.229	252.694
Saa2	0.993863	0.00613678	5.4613	7.89553	9.2832	1.16702			Letm1	0.00850488	0.991495	1.38208	1.38315	291.423	210.692		Ilrun	0.141299	0.858701	1.2203	1.22052	752.737	616.732
Sftpc	0.993937	0.00606337	5.68045	304.534	3.03534	0			Efna5	0.00875305	0.991247	0.755167	0.754734	266.813	353.523		Samm50	0.142452	0.857548	1.26087	1.26132	429.086	340.187
Mmrn2	0.993943	0.00605709	0.861577	0.861398	416.91	483.994			Phtf2	0.00939015	0.99061	0.78155	0.781408	771.81	987.72		Sv2a	0.149365	0.850635	1.92342	1.93867	66.8959	34.5012
Slc9a2	0.994006	0.00599408	1.48355	1.48887	82.3494	55.3067			Acss3	0.00945126	0.990549	2.44492	2.46269	128.223	52.0602		D17H6S56E-5	0.151327	0.848673	0.477916	0.472487	25.888	54.8022
Coq9	0.994041	0.00595939	1.35974	1.36075	311.922	229.226			Ccn1	0.00956899	0.990431	0.422375	0.422172	773.575	1832.38		Zfr	0.154869	0.845131	0.795393	0.795273	859.214	1080.4
Sec61a1	0.994103	0.0058975	0.904166	0.90412	1145.23	1266.68			Arhgap23	0.00960701	0.990393	0.646249	0.645485	190.955	295.837		Ndufb3	0.154942	0.845058	1.29739	1.29811	324.804	250.21
Slc1a4	0.994121	0.00587869	0.801877	0.801344	189.397	236.351			Kcnb1	0.0100219	0.989978	1.37031	1.37142	283.612	206.798		Stag1	0.157486	0.842514	0.829507	0.829401	842.474	1015.76
Kcna2	0.994257	0.00574257	1.3516	1.35395	128.167	94.6584			Spats2l	0.0108065	0.989194	0.750251	0.749841	289.302	385.821		Ndufs2	0.164851	0.835149	1.34971	1.35002	976.868	723.592
2210407C18Rik	0.994272	0.00572756	0.689379	0.687659	79.387	115.45			Wee1	0.0113383	0.988662	0.482591	0.478599	39.3789	82.2905		Vwa8	0.169401	0.830599	1.4191	1.41968	643.951	453.585
Sulf1	0.994285	0.00571488	0.902621	0.902597	2313.41	2563.06			Qsox1	0.0114604	0.98854	0.780785	0.780714	1546.87	1981.35		Clu	0.169777	0.830223	1.35872	1.35881	3581.35	2635.64
Mbtps1	0.994357	0.00564269	0.879981	0.879915	1026.52	1166.61			Acaca	0.0118562	0.988144	2.19692	2.19728	4669.36	2125.06		Cyb5r3	0.172179	0.827821	1.20221	1.20229	1786.53	1485.93
Thbs3	0.994401	0.00559916	0.865626	0.865505	614.365	709.835			Trabd2b	0.0121308	0.987869	0.74814	0.747747	303.7	406.157		Efna5	0.174849	0.825151	0.781242	0.780857	275.832	353.245
Anxa2	0.994401	0.00559905	0.90423	0.904195	1578.26	1745.49			Zswim8	0.0121862	0.987814	0.719157	0.718895	492.15	684.597		Tnc	0.180163	0.819837	0.73194	0.731882	2187.06	2988.27
Iqgap3	0.994444	0.00555563	0.470553	0.450807	7.6162	16.9068			Hspg2	0.0122379	0.987762	0.704003	0.703981	6305.65	8957.13		Ndp	0.183599	0.816401	3.85148	4.15006	25.0079	6.01834
Ctla2a	0.994491	0.00550926	0.605248	0.599301	25.2742	42.1795			Lrrc8c	0.0122565	0.987743	0.589461	0.587239	68.3323	116.369		Cma1	0.187882	0.812118	0.479902	0.473618	24.4908	51.7211
Stard7	0.994581	0.00541917	1.18427	1.18449	592.286	500.033			Tnrc18	0.0126606	0.987339	0.734123	0.733896	550.405	749.981		Igf2r	0.18942	0.81058	1.12696	1.12701	1633.28	1449.22
Fblim1	0.994591	0.00540876	0.922484	0.92247	3356.19	3638.27			Tbxa2r	0.0134285	0.986572	0.644131	0.642781	99.7166	155.139		Ndufb8	0.192449	0.807551	1.48491	1.48565	622.437	418.963
Ahsa2	0.994766	0.00523404	0.798679	0.798198	212.993	266.844			Col18a1	0.0135677	0.986432	0.814038	0.814027	8860.59	10884.9		Narf	0.192474	0.807526	1.32636	1.32729	287.179	216.362
Il1b	0.994879	0.00512056	0.284084	0.22101	1.58969	7.2281			Peli1	0.015554	0.984446	0.698005	0.697214	156.653	224.689		Pygl	0.193696	0.806304	2.91761	2.92252	728.58	249.292
Adcy7	0.995039	0.00496146	0.904158	0.904123	1454.64	1608.9			Sema3f	0.0155785	0.984422	0.672536	0.672241	477.832	710.81		Coa5	0.197963	0.802037	1.36685	1.36775	351.381	256.902
Dars2	0.995065	0.0049351	1.34477	1.34749	106.359	78.9283			Ctsd	0.0163488	0.983651	1.08626	1.08628	4602.14	4236.62		Fam91a1	0.200582	0.799418	0.830948	0.830788	548.455	660.165
Ski	0.995108	0.00489185	0.865481	0.865401	938.071	1083.97			Adig	0.0167346	0.983265	2.03637	2.05741	63.8935	31.0501		Rdx	0.200622	0.799378	0.804411	0.804348	1610.14	2001.8
H3c2	0.995141	0.00485872	0.46932	0.449666	7.71947	17.1793			Gnb4	0.0173882	0.982612	0.880233	0.880181	1258.68	1430.02		Echdc1	0.202365	0.797635	1.90152	1.9053	290.18	152.297
Oplah	0.995157	0.00484336	1.30567	1.30667	256.597	196.372			Bag3	0.0191441	0.980856	0.544229	0.543046	133.959	246.69		Adrb2	0.202618	0.797382	0.404959	0.392239	11.3032	28.8325
Ccl19-ps1	0.99529	0.00470958	0.468405	0.448768	7.71778	17.21			Aebp1	0.0194875	0.980513	0.80448	0.804439	2485.38	3089.59		Morf4l2	0.208734	0.791266	0.880021	0.879975	1302.2	1479.82
4933404O12Rik	0.99532	0.00467993	0.625478	0.620237	27.9061	44.9987			Zfp968	0.0201028	0.979897	0.0392662	0.000630456	0	15.8515		Kcnk3	0.210089	0.789911	2.06921	2.08038	126.607	60.8526
Gys1	0.995344	0.00465612	1.5213	1.52481	145.047	95.1211			Ptgfrn	0.0202777	0.979722	0.802579	0.802417	622.822	776.185		Acsf3	0.210381	0.789619	1.58532	1.59066	104.532	65.7122
Tmem184b	0.99535	0.00464978	0.815022	0.814719	317.709	389.963			Kcnd3	0.0206529	0.979347	0.746895	0.746434	241.238	323.19		Nav1	0.213039	0.786961	0.837579	0.837435	588.676	702.954
Tle5	0.99539	0.00461046	1.11462	1.1147	1071.51	961.258			Mbtps1	0.0209741	0.979026	0.858183	0.858112	1007.27	1173.83		Hnrnpa3	0.217602	0.782398	0.848323	0.848247	1066.74	1257.58
Lox	0.995401	0.0045988	0.756475	0.756429	2574.71	3403.78			G3bp2	0.0212223	0.978778	1.21221	1.2124	878.748	724.802		Ptger3	0.222045	0.777955	2.09565	2.12413	51.2536	24.1239
Col1a2	0.995403	0.00459714	0.787819	0.787813	16478.4	20916.7			Tle3	0.0214083	0.978592	0.727174	0.726592	215.135	296.091		Pcdh9	0.222594	0.777406	0.707414	0.706611	146.711	207.63
Gm27021	0.995448	0.00455198	5.31263	277.186	2.76186	0			Pnpla3	0.022001	0.977999	2.41134	2.42463	165.102	68.0877		Arhgap29	0.224591	0.775409	0.816119	0.816003	822.893	1008.45
Vtcn1	0.99549	0.00450956	0.658885	0.655572	42.7427	65.2043			Cobl	0.0228211	0.977179	0.687092	0.686221	145.028	211.348		Cnn3	0.235526	0.764474	0.754885	0.754826	1997.13	2645.82
Fzd1	0.995546	0.00445397	0.835171	0.835	517.272	619.489			Acly	0.0243832	0.975617	2.26304	2.26358	3404.49	1504.02		Mpc2	0.236146	0.763854	1.75489	1.75713	377.619	214.902
Ubfd1	0.995572	0.00442762	0.803925	0.803521	249.137	310.058			Map4	0.0250836	0.974916	0.787329	0.787254	1431.44	1818.27		Cdk19	0.238031	0.761969	0.744743	0.744216	205.312	275.88
Ltf	0.995589	0.0044112	0.245502	0.00497699	0	1.99925			Rn18s	0.0259562	0.974044	3.89399e-05	5.96998e-07	0	16750.5		Ptch1	0.238188	0.761812	0.751478	0.751016	253.742	337.868
Slc25a20	0.995643	0.00435663	1.48337	1.48465	361.004	243.155			Gm51695	0.0261429	0.973857	1.58278	1.5869	141.728	89.3072		Spg7	0.241234	0.758766	1.3212	1.32199	306.549	231.882
Reep1	0.995659	0.00434092	0.726129	0.725135	117.829	162.496			Fras1	0.0276569	0.972343	0.400321	0.395598	32.1196	81.2078		Sema3a	0.246401	0.753599	0.784131	0.783884	432.155	551.302
Timp1	0.995672	0.00432825	0.698631	0.69728	91.7749	131.623			Coq10b	0.0281346	0.971865	0.752988	0.752477	226.094	300.469		Cdc42ep3	0.250139	0.749861	1.28004	1.28031	839.211	655.474
Sel1l3	0.995759	0.00424056	0.766429	0.765952	240.176	313.569			Pdk4	0.0296158	0.970384	2.18963	2.19155	874.888	399.204		Hmgb3	0.257761	0.742239	2.05943	2.08751	49.2274	23.5767
Col4a6	0.995764	0.00423558	0.888319	0.8883	3374.97	3799.36			Tm4sf1	0.0300053	0.969995	1.21996	1.22	4502.61	3690.65		Mlf2	0.257877	0.742123	1.17984	1.18001	738.29	625.661
Slpi	0.995824	0.00417645	3.08157	3.51745	10.7619	3.05242			Dnaja1	0.0306791	0.969321	0.658224	0.657914	464.916	706.657		Trmt9b	0.259225	0.740775	2.57286	2.63718	40.7247	15.4363
Hydin	0.995826	0.00417383	3.47606	5.07075	4.9964	0.977311			Aldoa	0.0314251	0.968575	1.33786	1.33795	3369.2	2518.18		Sfpq	0.261768	0.738232	0.764662	0.7645	704.994	922.167
Ndufa9	0.995871	0.00412934	1.24555	1.24599	446.204	358.11			Fndc3b	0.0346587	0.965341	0.819446	0.819406	2357.1	2876.6		Lynx1	0.264391	0.735609	1.31976	1.32009	809.608	613.296
Grpel1	0.995882	0.00411848	1.20898	1.20941	373.609	308.916			Otop1	0.0351636	0.964836	2.26005	2.28029	90.7111	39.7749		Cpa3	0.270223	0.729777	0.301652	0.294468	18.2118	61.8705
Gm44502	0.995887	0.00411345	4.42208	223.521	2.22521	0			Gadd45b	0.0352087	0.964791	0.455548	0.453654	83.6101	184.316		Hadha	0.274897	0.725103	1.53861	1.53894	1595.94	1037.03
Col6a3	0.995887	0.00411309	0.913052	0.913043	5671.94	6212.13			Adra1a	0.0365867	0.963413	2.14772	2.17369	60.8628	27.9943		Antxr1	0.275839	0.724161	0.828277	0.828212	1393.24	1682.23
Hsdl2	0.995899	0.00410139	1.31911	1.32016	257.252	194.861			Itga4	0.0396738	0.960326	0.704275	0.703489	155.901	221.615		Arl4d	0.279324	0.720676	0.566787	0.563955	54.4373	96.5355
Etfa	0.995905	0.004095	1.30401	1.30467	385.198	295.243			Ptpn21	0.0398909	0.960109	0.662676	0.662084	241.429	364.655		Pgam1	0.27972	0.72028	1.34018	1.34051	874.736	652.536
Npdc1	0.995969	0.00403068	0.830071	0.829685	231.2	278.661			Pkm	0.0423615	0.957639	1.25229	1.25234	4230.16	3377.81		Acsl5	0.287258	0.712742	1.94477	1.94642	715.951	367.826
Hadhb	0.995981	0.00401921	1.6747	1.67508	1941.14	1158.83			Cox6b1	0.0426881	0.957312	1.43395	1.43451	708.353	493.79		Vgll4	0.293433	0.706567	1.29856	1.29918	396.339	305.067
4930578G10Rik	0.996045	0.00395549	3.36728	5.27528	4.14699	0.778013			Tmem79	0.043789	0.956211	2.75429	2.83274	40.2411	14.1992		Cenpf	0.294589	0.705411	0.360171	0.350766	15.106	43.0841
Dpy19l2	0.996084	0.0039161	3.94859	192.689	1.91689	0			Phlpp2	0.0448747	0.955125	0.687351	0.686381	139.839	203.739		Zfp638	0.299099	0.700901	0.808013	0.807923	1100.55	1362.2
Gm48551	0.996085	0.00391511	0.225104	0.0044508	0	2.23679			Idh3b	0.0454945	0.954505	1.48502	1.48557	849.366	571.741		Pim1	0.300156	0.699844	1.55841	1.56272	126.821	81.1506
Mdh2	0.996124	0.00387606	1.28526	1.2859	369.56	287.393			Vat1	0.0472087	0.952791	0.791363	0.79111	383.009	484.144		Ndufs8	0.301282	0.698718	1.36405	1.36499	333.63	244.417
Rps4l	0.996171	0.00382909	1.62274	1.63865	40.3972	24.6488			Pgd	0.0480634	0.951937	1.82597	1.82945	278.333	152.136		Atpaf2	0.307875	0.692125	1.4766	1.47937	159.037	107.5
Kntc1	0.996201	0.0037987	0.465897	0.441927	6.24684	14.1481			Slc7a1	0.049453	0.950547	0.582284	0.581295	157.183	270.408		Slc25a11	0.310706	0.689294	1.39742	1.39848	330.535	236.35
Cxcr4	0.996229	0.00377088	0.489139	0.468565	7.40739	15.82			Mmp17	0.0498975	0.950102	0.744806	0.744596	579.535	778.325		Pkhd1l1	0.313478	0.686522	0.726501	0.726255	514.535	708.481
Igfbp7	0.99625	0.0037497	0.853592	0.853583	8784.7	10291.6			Cst3	0.0505919	0.949408	1.09391	1.09392	4980.5	4552.87		Gnaq	0.315048	0.684952	0.829679	0.829532	550.18	663.243
Ndufb9	0.996252	0.00374798	1.26393	1.26428	610.738	483.068			Uqcr11	0.0516427	0.948357	1.31545	1.31601	476.744	362.263		Prdx2	0.323845	0.676155	1.21392	1.2142	565.432	465.68
Scgb1a1	0.99626	0.00373967	0.347334	0.27952	1.7117	6.14947			Cyp2a5	0.0517143	0.948286	0.238786	0.236145	43.7296	185.214		Sult2a7	0.330984	0.669016	0.0308618	0.000492522	0	20.2937
Pdlim1	0.996275	0.00372539	0.807283	0.807155	780.231	966.646			Srebf2	0.054512	0.945488	0.718118	0.717574	236.486	329.567		Trp53bp1	0.331801	0.668199	0.836858	0.836722	630.218	753.2
Mlycd	0.996304	0.00369636	1.3042	1.30597	141.042	107.996			Thrsp	0.0551715	0.944828	2.79217	2.79506	1117.57	399.831		Pcbp2	0.334326	0.665674	0.796622	0.796314	329.173	413.374
Rnf152	0.996349	0.00365117	1.36207	1.36477	115.885	84.9094			Prrc2b	0.0565592	0.943441	0.736001	0.735869	943.773	1282.53		Aldh2	0.353847	0.646153	1.18336	1.18345	1413.25	1194.18
Esco2	0.996351	0.00364908	0.368973	0.319837	2.61826	8.2075			Chp1	0.0578937	0.942106	1.17276	1.1729	933.983	796.303		4833439L19Rik	0.355531	0.644469	1.21338	1.21366	576.198	474.757
Tmem40	0.996376	0.00362444	3.94913	191.918	1.90918	0			Tent5a	0.0582712	0.941729	0.662082	0.661821	550.11	831.212		Gtf2ird1	0.355706	0.644294	1.45421	1.45643	170.412	117.004
Kash5	0.996393	0.00360653	3.98492	194.203	1.93203	0			Ywhaz	0.0583255	0.941674	0.886886	0.886842	1441.52	1625.45		Cilp	0.360002	0.639998	1.34976	1.35078	264.843	196.065
Nr4a1	0.996404	0.00359645	0.613244	0.612071	129.786	212.051			Phf2	0.058803	0.941197	0.691442	0.691094	392.538	568		Gcnt1	0.360515	0.639485	0.640473	0.639627	172.703	270.012
Hsph1	0.996423	0.00357689	0.69752	0.697176	394.06	565.228			Pacs2	0.0590647	0.940935	0.75317	0.752729	247.94	329.392		Usp18	0.367157	0.632843	2.93455	3.10427	22.0885	7.10876
Mucl1	0.996429	0.00357145	0.273026	0.00574957	0	1.72926			Chst2	0.063901	0.936099	0.605777	0.603711	73.15	121.174		Tecpr1	0.369215	0.630785	1.30867	1.30955	285.002	217.631
Letmd1	0.996429	0.00357135	1.40969	1.41059	413.625	293.226			Zfp469	0.0656761	0.934324	0.580223	0.577393	54.079	93.668		Ecscr	0.381569	0.618431	0.628872	0.627049	72.7381	116.007
Rnaset2a	0.996446	0.00355444	0.771433	0.770834	188.035	243.941			Uqcrh	0.0662604	0.93374	1.23728	1.23752	778.574	629.136		Ramp2	0.388567	0.611433	0.755986	0.755331	173.067	229.13
Gm44805	0.99647	0.00353	0.318326	0.00713825	0	1.3909			Acat2	0.0666654	0.933335	1.99633	2.00104	271.332	135.59		Cox4i1	0.391487	0.608513	1.23363	1.23376	1438.52	1165.96
Acbd3	0.996478	0.00352212	0.857185	0.856985	381.863	445.591			Banp	0.0668809	0.933119	0.496608	0.494786	87.6376	177.132		Nktr	0.397001	0.602999	0.850087	0.850013	1078.75	1269.11
Adhfe1	0.996484	0.00351616	1.60518	1.6096	141.69	88.0244			Slc25a1	0.0681147	0.931885	1.68214	1.68364	492.679	292.624		Ppic	0.407279	0.592721	0.660521	0.660119	355.437	538.45
Lrp2	0.996504	0.00349557	2.54229	2.6802	19.2297	7.16847			Avpr1a	0.0690601	0.93094	3.45811	3.67738	24.2404	6.58447		Atp5l	0.407762	0.592238	1.19853	1.19876	672.653	561.124
Gm17597	0.996515	0.00348532	3.63533	172.17	1.7117	0			Pitpnm2	0.0706999	0.9293	0.762599	0.762087	220.535	289.386		Vcan	0.407898	0.592102	0.721246	0.721162	1531.53	2123.69
Gse1	0.996559	0.00344066	1.51315	1.52348	47.829	31.3911			Svep1	0.0725485	0.927452	0.813356	0.813271	1137.33	1398.46		Morf4l1-ps1	0.415748	0.584252	0.70403	0.703424	217.551	309.279
Dok5	0.996586	0.00341372	0.198146	0.00384086	0	2.59358			Ankrd12	0.0733629	0.926637	0.842259	0.842121	594.001	705.365		Ier5	0.427832	0.572168	0.529327	0.528083	127.418	241.293
Hephl1	0.996597	0.00340303	2.36632	2.5772	10.6677	4.13314			Smad7	0.0748266	0.925173	0.687543	0.686549	136.747	199.186		Irf1	0.428881	0.571119	1.36629	1.36773	216.233	158.094
Rsbn1l	0.996597	0.00340262	1.19974	1.20018	348.298	290.203			Scpep1	0.0772555	0.922745	0.864891	0.864824	1027.85	1188.5		Plce1	0.443792	0.556208	0.833172	0.833028	605.084	726.369
Hspa8	0.996598	0.00340226	0.717457	0.717438	6832.51	9523.49			Ncam1	0.0773752	0.922625	0.775902	0.775865	3040.92	3919.39		Wsb1	0.457024	0.542976	0.765738	0.765448	391.418	511.362
Rpusd3	0.996609	0.00339116	1.67899	1.70344	29.8548	17.522			Echdc1	0.0796562	0.920344	1.76283	1.76591	280.707	158.955		Gpr39	0.457125	0.542875	0.557306	0.552561	31.8218	57.5978
H2ac22	0.996622	0.00337838	0.355103	0.267608	1.2438	4.67521			Fmo1	0.0802171	0.919783	1.36778	1.36841	510.556	373.099		Camk2b	0.457356	0.542644	1.44946	1.45239	138.348	95.2523
Adora1	0.996629	0.00337094	1.38519	1.38895	90.6793	65.2835			Lhfp	0.0805828	0.919417	1.16193	1.16198	2294.53	1974.67		Cthrc1	0.460169	0.539831	0.335631	0.317664	7.37153	23.2269
Chpf	0.996695	0.00330475	0.838781	0.838562	394.917	470.947			Gpi1	0.0842397	0.91576	1.14907	1.14917	1119.56	974.234		Zfp568	0.461085	0.538915	0.73863	0.738478	814.781	1103.33
Gadd45b	0.9967	0.00329958	0.660786	0.659101	85.1552	129.204			Fbln5	0.0855632	0.914437	0.768901	0.768861	2864.21	3725.27		Sdhb	0.466336	0.533664	1.48434	1.48507	625.975	421.509
Ankrd1	0.996724	0.00327598	0.672404	0.668282	33.6878	50.4145			Col5a2	0.0894681	0.910532	0.812135	0.812119	6142.49	7563.53		Lpin1	0.469325	0.530675	1.53096	1.53209	458.675	299.375
Marcksl1-ps4	0.99674	0.00326007	2.89969	3.63468	5.96845	1.63483			Ano1	0.0912512	0.908749	0.804035	0.803913	823.93	1024.9		Arhgef28	0.47407	0.52593	0.711074	0.710212	150.005	211.216
Rhou	0.996741	0.00325944	0.767489	0.766511	116.234	151.643			Gatd3a	0.0937666	0.906233	1.34102	1.34188	339.467	252.977		Sema3c	0.480708	0.519292	0.74244	0.742387	2335.56	3146.01
5730596B20Rik	0.996746	0.0032544	0.614727	0.60743	20.3127	33.4469			Grik5	0.0938112	0.906189	0.6566	0.655057	91.7866	140.125		Poldip2	0.486418	0.513582	1.29989	1.30057	326.874	251.33
Gm21104	0.99676	0.00323969	0.292914	0.276399	7.59906	27.5193			Zfpm2	0.0964814	0.903519	0.681427	0.680642	176.314	259.045		Gfpt2	0.487335	0.512665	0.724269	0.723501	163.617	226.149
Serpinb6b	0.99677	0.0032298	0.813687	0.813401	339.377	417.234			Sec24b	0.0970312	0.902969	0.773119	0.7727	259.603	335.971		Mtdh	0.48763	0.51237	0.788408	0.78831	1079.75	1369.71
Myo5b	0.996826	0.00317402	1.7849	1.8088	38.0342	21.0228			Mmp23	0.0997136	0.900286	0.805724	0.805529	512.309	635.993		Cib2	0.493326	0.506674	1.88181	1.89208	103.117	54.4948
Rnf145	0.996844	0.00315579	0.850565	0.850299	301.186	354.213			Tom1l2	0.0997289	0.900271	0.858176	0.858079	785.483	915.398		Kbtbd11	0.500091	0.499909	1.75774	1.77062	64.5308	36.4411
Khnyn	0.996855	0.00314541	1.17207	1.1723	536.325	457.496			Pofut2	0.0998933	0.900107	0.805172	0.805027	690.612	857.876		Chpt1	0.508622	0.491378	1.38571	1.38593	1523.24	1099.07
Rin3	0.99687	0.00312954	0.670546	0.666846	37.7664	56.6393			Uck1	0.100769	0.899231	1.56074	1.56232	356.067	227.905		Mgp	0.509407	0.490593	1.31338	1.31341	9277.42	7063.64
Gpd2	0.996873	0.00312669	1.60068	1.60143	825.617	515.547			Btg1	0.100869	0.899131	0.752147	0.751968	665.425	884.915		2610507B11Rik	0.514705	0.485295	1.10642	1.10646	1771.89	1601.41
Htra3	0.996889	0.00311116	0.874321	0.874208	622.851	712.476			Dchs1	0.101992	0.898008	0.768775	0.768375	280.798	365.447		Smtn	0.515907	0.484093	1.21777	1.21783	2619.92	2151.3
S100a9	0.99689	0.00310958	0.297447	0.232176	1.59432	6.89995			Calm2	0.102242	0.897758	1.14208	1.14214	1831.93	1603.95		Tra2a	0.51919	0.48081	0.692897	0.692207	195.38	282.262
Mmp13	0.996894	0.00310649	4.51208	226.151	2.25151	0			Fosl2	0.105634	0.894366	0.560976	0.560598	418.378	746.315		Ndufb9	0.523967	0.476033	1.32526	1.3257	619.485	467.286
Lgr5	0.996913	0.00308706	2.97132	4.24744	4.18355	0.977311			Osbp	0.107008	0.892992	0.730459	0.730224	536.784	735.098		Ankef1	0.528737	0.471263	3.68598	4.02467	18.1726	4.50778
Rag1	0.99692	0.00308028	0.273015	0.113982	0.319482	2.88066			Col5a1	0.107632	0.892368	0.746588	0.746557	3913.71	5242.35		Dnaja3	0.531131	0.468869	1.33078	1.33175	285.48	214.362
Epas1	0.99692	0.00307979	1.16132	1.16145	974.641	839.16			Ubfd1	0.109327	0.890673	0.767904	0.767455	244.456	318.532		Pth1r	0.532064	0.467936	1.70444	1.71281	82.2	47.9872
Gm28535	0.996928	0.00307212	0.362192	0.00867735	0	1.14243			Chpt1	0.111189	0.888811	1.44536	1.44564	1473.34	1019.16		C1qtnf3	0.532484	0.467516	0.526167	0.523894	69.4576	132.589
Itpk1	0.996939	0.00306147	1.27268	1.27328	372.798	292.783			Osr1	0.112112	0.887888	0.684478	0.684146	416.968	609.477		Sort1	0.533138	0.466862	1.17933	1.17943	1286.73	1090.97
Chrm4	0.996957	0.00304279	0.319197	0.00717664	0	1.38341			Nid2	0.112466	0.887534	0.634598	0.632652	74.6423	117.989		Anxa3	0.535801	0.464199	0.669346	0.669179	845.728	1263.83
Retnlg	0.996957	0.00304279	0.319197	0.00717664	0	1.38341			Shisa3	0.11335	0.88665	1.58304	1.58863	102.131	64.2854		Ereg	0.543931	0.456069	0.660226	0.65865	89.3172	135.612
Pex12	0.996968	0.0030316	1.51052	1.5189	57.6222	37.9334			Dusp8	0.115899	0.884101	0.475024	0.474155	183.923	387.908		Adamts12	0.544403	0.455597	0.729967	0.729463	247.506	339.302
Sgpp2	0.996974	0.00302637	0.294181	0.00638559	0	1.55603			Aldh5a1	0.116725	0.883275	1.83887	1.8485	102.58	55.4894		Klhl9	0.549367	0.450633	0.883531	0.883475	1152.85	1304.91
Kcnk3	0.996984	0.00301574	1.66569	1.67141	124.843	74.6889			Klhdc3	0.121859	0.878141	0.700758	0.699668	119.027	170.124		Nup153	0.554622	0.445378	0.820677	0.820524	609.041	742.261
2210417A02Rik	0.997005	0.00299525	2.96032	128.175	1.27175	0			Lpp	0.123966	0.876034	0.883267	0.883264	22769	25778.2		Smpd3	0.555979	0.444021	0.424097	0.42178	66.8821	158.585
Fzd10os	0.997005	0.00299451	2.96984	128.793	1.27793	0			Adamts5	0.125338	0.874662	1.20202	1.20221	736.929	612.975		Atp5a1	0.570607	0.429393	1.36756	1.36764	4236.38	3097.59
Usp51	0.997005	0.00299451	2.96984	128.793	1.27793	0			Hdac4	0.127009	0.872991	0.784372	0.783997	280.328	357.566		Atp5mpl	0.571951	0.428049	1.36345	1.36464	237.268	173.865
Capn13	0.997046	0.00295393	3.18719	5.59267	3.24053	0.571213			St3gal2	0.12712	0.87288	0.747061	0.746876	655.025	877.023		Fmod	0.576603	0.423397	0.738341	0.73796	321.624	435.831
Muc16	0.997052	0.00294803	2.36151	2.40625	47.0636	19.5531			Grpel1	0.12841	0.87159	1.30021	1.30083	366.56	281.786		App	0.577418	0.422582	0.912927	0.912903	1984.79	2174.16
Prok1	0.997054	0.00294621	2.87455	3.82864	4.79811	1.24583			B3galt2	0.128696	0.871304	2.26575	2.28772	84.2933	36.8404		Mdm4	0.578426	0.421574	0.816127	0.816037	1054.07	1291.7
Emc8	0.99706	0.0029398	1.14381	1.14398	605.505	529.297			Acadvl	0.128762	0.871238	1.78507	1.78561	1671.99	936.366		Ldhb	0.582722	0.417278	1.37942	1.38015	457.37	331.388
Dusp4	0.997082	0.00291799	1.71588	1.74611	26.2804	15.0466			Ehd2	0.129452	0.870548	0.80777	0.807697	1362.49	1686.89		Mylk	0.586125	0.413875	1.37242	1.37245	11554.6	8419
Wnt4	0.997083	0.00291692	0.310951	0.133171	0.319482	2.46412			Tkt	0.130118	0.869882	1.69059	1.69093	2190.79	1295.61		Mpc1	0.587031	0.412969	1.58581	1.58675	628.449	396.056
Lamc3	0.997087	0.00291335	1.29693	1.29749	441.703	340.427			Tent4a	0.131832	0.868168	0.744241	0.7436	185.854	249.941		Gys1	0.588832	0.411168	1.48536	1.48844	147.129	98.8444
Nucb2	0.997097	0.00290297	0.818665	0.818252	228.251	278.951			Trak1	0.131843	0.868157	0.761638	0.761274	316.751	416.083		Akt2	0.589748	0.410252	1.21639	1.21656	959.896	789.02
Csrnp1	0.997106	0.00289445	0.623374	0.621046	64.4959	103.857			Ttc25	0.132337	0.867663	5.74472	7.01636	15.3841	2.18404		4833415N18Rik	0.594311	0.405689	0.299356	0.271799	4.3174	15.9113
Gm17753	0.997107	0.00289299	2.57649	3.02785	6.77432	2.23064			Cyp2b9	0.133319	0.866681	0.0865115	0.00148334	0	6.73156		Adpgk	0.597681	0.402319	0.742796	0.742379	290.426	391.213
Cox7c	0.997108	0.00289162	1.17318	1.17339	629.413	536.405			Kbtbd11	0.138173	0.861827	2.03569	2.05737	62.4291	30.339		Soga1	0.604887	0.395113	0.756583	0.756386	594.166	785.537
Ttc38	0.997127	0.00287285	1.35705	1.35944	129.964	95.5985			G6pdx	0.139286	0.860714	1.27975	1.28036	368.829	288.065		Mfge8	0.60677	0.39323	1.168	1.16804	3174.11	2717.48
Srl	0.997134	0.0028658	1.28266	1.28406	164.033	127.744			Gm3776	0.139421	0.860579	0.107873	0.0409627	0.335385	8.42171		Gm13446	0.609297	0.390703	3.28971	3.51157	20.6356	5.86931
Tmem255a	0.99714	0.00286035	3.08396	6.4074	2.5466	0.389007			Tlnrd1	0.141883	0.858117	0.625492	0.623388	69.9936	112.285		1700037H04Rik	0.638284	0.361716	2.63861	2.66536	104.102	39.0511
Gale	0.997144	0.00285576	1.68536	1.69917	54.0016	31.777			Elovl6	0.143786	0.856214	2.94137	2.94638	734.977	249.444		Slc7a1	0.64366	0.35634	0.719862	0.71908	162.474	225.95
Pank1	0.997151	0.00284862	1.65051	1.65268	319.11	193.082			Alcam	0.149342	0.850658	0.823214	0.823105	856.08	1040.06		Hook3	0.648459	0.351541	0.906789	0.906762	1860.29	2051.57
Rab23	0.997167	0.00283325	0.765724	0.764665	107.399	140.456			Mrap	0.154857	0.845143	2.29029	2.31071	93.4441	40.4339		Ndufv2	0.648688	0.351312	1.23691	1.23731	463.934	374.953
Fmod	0.99719	0.00280978	0.802073	0.801752	317.139	395.56			Fgl2	0.155312	0.844688	0.90069	0.900678	4782.32	5309.69		Prr5l	0.652641	0.347359	0.617867	0.615604	65.5953	106.561
Cd300ld4	0.997227	0.00277287	0.336308	0.24345	1.09198	4.51652			Ccdc80	0.161634	0.838366	0.902323	0.902303	2755.12	3053.43		Atp11a	0.65471	0.34529	0.82465	0.824477	527.181	639.414
Cd300ld5	0.997227	0.00277287	0.336308	0.24345	1.09198	4.51652			Ablim1	0.163278	0.836722	0.76095	0.7608	775.891	1019.84		Idh3b	0.657577	0.342423	1.43413	1.43458	878.113	612.1
Cnbp	0.997235	0.00276488	1.10351	1.10356	1376.44	1247.27			Kif13a	0.165262	0.834738	0.764286	0.764164	943.94	1235.26		F2rl1	0.66089	0.33911	0.453784	0.442212	12.6887	28.7063
Gprc5a	0.997244	0.0027563	0.470285	0.44037	4.9232	11.1924			Mroh1	0.176502	0.823498	0.764719	0.76422	225.808	295.479		Elovl3	0.662976	0.337024	5.18694	5.25834	197.133	37.4815
H2al3	0.997249	0.002751	0.2788	0.00595587	0	1.66902			Zfp592	0.180153	0.819847	0.709856	0.709403	290.376	409.329		Uqcrc1	0.672421	0.327579	1.47384	1.47429	1011.08	685.808
Pdgfd	0.997257	0.00274307	0.892712	0.892668	1384.29	1550.73			Elovl3	0.182992	0.817008	6.81088	6.94713	190.52	27.4158		Cct3	0.674285	0.325715	0.810476	0.8103	550.94	679.924
Crat	0.997275	0.00272485	1.30822	1.30867	579.274	442.643			Serpina3n	0.187755	0.812245	1.87854	1.88252	267.217	141.942		Pgk1	0.676974	0.323026	1.52781	1.52839	901.892	590.091
Ugt1a8	0.997284	0.00271639	0.39673	0.0100468	0	0.985343			Pdlim3	0.188329	0.811671	0.796093	0.796022	1447.9	1818.92		Heph	0.679442	0.320558	0.659924	0.658648	111.206	168.845
Cd101	0.997286	0.0027142	0.3769	0.233152	0.63742	2.76682			Dusp1	0.192696	0.807304	0.844564	0.844464	830.911	983.953		Igsf10	0.680253	0.319747	0.799963	0.799741	454.611	568.45
Alcam	0.997287	0.00271325	0.892546	0.892476	872.534	977.656			Vwc2	0.19301	0.80699	1.74743	1.75125	219.823	125.519		Tmem14c	0.680836	0.319164	1.38419	1.38546	264.515	190.919
Ndufv1	0.997302	0.00269764	1.30472	1.30506	764.971	586.157			Srsf6	0.193807	0.806193	0.841547	0.841434	748.538	889.6		Cacnb3	0.681604	0.318396	1.42007	1.42225	172.1	121.003
Irs2	0.997319	0.00268118	0.76226	0.761894	317.807	417.131			Ccdc88c	0.19419	0.80581	0.67139	0.670624	184.094	274.517		Tmem33	0.684704	0.315296	0.826539	0.826341	456.098	551.95
Hbegf	0.99732	0.00268026	0.795949	0.795226	142.614	179.34			Prxl2a	0.195689	0.804311	2.06294	2.07001	199.501	96.3712		Mmp2	0.688949	0.311051	0.762035	0.761917	976.517	1281.66
Acadm	0.997361	0.00263917	1.39577	1.39604	1311.62	939.523			Irf1	0.200338	0.799662	1.46187	1.46392	209.148	142.865		Tigd4	0.69061	0.30939	0.347118	0.325006	5.90627	18.1936
Ctcflos	0.997377	0.00262266	1.67233	1.7008	25.5667	15.028			Kif3a	0.21159	0.78841	0.624402	0.62369	210.898	338.151		Aacs	0.691429	0.308571	1.68544	1.68747	362.457	214.789
A830018L16Rik	0.997387	0.0026134	1.87297	1.9311	18.4788	9.56422			Ier3	0.212557	0.787443	0.517648	0.515773	85.0244	164.858		Ncl	0.691668	0.308332	0.856198	0.856091	721.151	842.378
Oxsm	0.997391	0.002609	1.48272	1.48917	71.3894	47.9358			Carhsp1	0.220389	0.779611	1.21548	1.21573	612.221	503.582		Aarsd1	0.698543	0.301457	1.43408	1.43665	151.818	105.672
Ranbp3l	0.997393	0.00260677	3.61505	169.73	1.6873	0			1810055G02Rik	0.221574	0.778426	0.688743	0.687596	118.012	171.634		Crat	0.702172	0.297828	1.45345	1.45417	587.59	404.069
Arhgdia	0.997422	0.00257794	0.880014	0.879924	754.098	857.005			Trim28	0.224084	0.775916	0.840627	0.840473	539.341	641.713		Lss	0.706157	0.293843	1.37668	1.37833	198.379	143.924
Gm44505	0.997422	0.00257756	2.63426	106.874	1.05874	0			Ppp1r3b	0.233502	0.766498	1.52803	1.52951	348.889	228.102		H2-T9	0.706467	0.293533	3.04459	3.09398	81.6961	26.3981
Dusp1	0.997429	0.00257121	0.797538	0.797415	846.861	1062.01			Apobec1	0.243532	0.756468	1.83049	1.84247	75.1639	40.7906		Cilp2	0.715416	0.284584	1.94195	1.9683	44.1142	22.4075
4931406C07Rik	0.997431	0.0025693	1.32132	1.32289	173.079	130.832			Ndufa13	0.246754	0.753246	1.20995	1.21017	662.471	547.416		Sh2b2	0.717294	0.282706	2.01748	2.04111	50.0885	24.5347
Mccc1	0.997433	0.00256727	1.39486	1.39766	126.221	90.3063			Ndufa9	0.248319	0.751681	1.29613	1.29669	437.785	337.615		Mcrs1	0.718252	0.281748	1.33417	1.33517	253.07	189.539
Prdx3	0.997457	0.00254289	1.25273	1.25327	373.235	297.806			Herpud1	0.251114	0.748886	0.731598	0.731348	503.217	688.071		Gusb	0.718799	0.281201	1.27697	1.27781	260.461	203.831
Cyp2s1	0.997482	0.0025179	2.23841	2.48595	7.92488	3.18189			Med13l	0.251832	0.748168	0.815109	0.814905	469.936	576.678		2310069B03Rik	0.718873	0.281127	7.46628	20.1979	6.294	0.302111
Slc17a1	0.997485	0.00251532	2.21185	2.92414	3.17939	1.08071			Sod2	0.254676	0.745324	1.34278	1.34317	759.485	565.441		Bola3	0.719233	0.280767	1.49446	1.49885	105.218	70.1961
Nell2	0.997516	0.00248392	0.354795	0.2205	0.661821	3.0368			Kdm5c	0.255378	0.744622	0.850205	0.850082	640.237	753.149		Serpinf1	0.719537	0.280463	0.850012	0.849966	1747.27	2055.7
Tlr9	0.997517	0.00248329	2.29943	2.59143	7.36529	2.83604			Hbegf	0.256477	0.743523	0.650131	0.649095	139.984	215.666		Enpp2	0.728082	0.271918	1.81692	1.82448	125.39	68.7217
Pla2g4a	0.997523	0.00247652	0.830401	0.830183	382.246	460.438			Klb	0.257594	0.742406	2.28093	2.31609	53.7451	23.1995		Rhobtb2	0.728469	0.271531	1.52623	1.52903	182.712	119.492
Tnfrsf11b	0.997526	0.00247432	1.32382	1.32563	152.184	114.799			Pim1	0.260918	0.739082	1.50205	1.50589	122.681	81.4639		Inka2	0.729768	0.270232	1.24728	1.24788	320.773	257.053
Tomm40	0.997529	0.0024711	1.35583	1.35871	104.045	76.5733			Clasp1	0.261675	0.738325	0.816425	0.816284	679.584	832.536		Pdha1	0.732194	0.267806	1.40815	1.40834	1927.94	1368.94
Pou2af1	0.997542	0.00245827	0.181385	0.00351185	0	2.8375			Col6a3	0.262294	0.737706	0.734156	0.734133	5565.66	7581.26		Ppm1k	0.747172	0.252828	1.29575	1.2963	438.418	338.204
Irf1	0.997546	0.00245372	1.2276	1.22844	213.2	173.552			Cilp	0.26436	0.73564	1.51915	1.52112	256.128	168.378		Atp2c1	0.748257	0.251743	0.848195	0.848031	484.326	571.12
Cyp1a1	0.997548	0.00245208	2.67181	3.17564	6.75329	2.11974			Acsl5	0.265875	0.734125	1.74431	1.74551	692.367	396.651		Tmem158	0.749032	0.250968	0.560876	0.556695	36.8244	66.1562
Shisa4	0.997548	0.00245183	0.759973	0.758716	91.3696	120.43			Srr	0.266732	0.733268	1.3219	1.32284	287.108	217.037		Gm28042	0.753221	0.246779	17.3742	1058.07	10.5707	0
AW146154	0.997549	0.00245118	1.34041	1.34344	96.0553	71.4972			Pla2g4a	0.266856	0.733144	0.781728	0.781439	375.093	480.006		Cd34	0.753825	0.246175	0.875185	0.875144	1664.39	1901.84
Efhb	0.99755	0.00245025	1.79734	1.83574	24.0472	13.0949			Sirpa	0.26874	0.73126	0.7939	0.793526	274.185	345.53		Nudt19	0.7558	0.2442	1.40532	1.40788	138.97	98.7058
Grk3	0.997559	0.00244062	1.24199	1.24263	284.031	228.571			Gns	0.269383	0.730617	0.86576	0.86568	910.995	1052.35		Srsf6	0.756026	0.243974	0.821657	0.821537	773.915	942.036
Dsg1c	0.99758	0.00242018	2.45898	3.46662	3.20379	0.917065			Gpd2	0.28057	0.71943	1.94034	1.94179	809.838	417.052		Tgfb3	0.758873	0.241127	0.85523	0.85514	862.611	1008.74
Dmkn	0.997581	0.00241871	3.5049	162.409	1.61409	0			Clstn3	0.284055	0.715945	2.2972	2.31761	94.3059	40.6852		Kif3a	0.764847	0.235153	0.644718	0.644049	218.038	338.548
Serpina3f	0.997581	0.00241871	3.5049	162.409	1.61409	0			Fam102b	0.285055	0.714945	0.774569	0.774338	483.181	623.996		Scgb1a1	0.76537	0.23463	0.0844927	0.06325	1.72943	27.4909
Slc51b	0.997581	0.00241871	3.5049	162.409	1.61409	0			Marveld1	0.285842	0.714158	0.77425	0.774171	1422.86	1837.92		Mdh1	0.767885	0.232115	1.37448	1.37474	1267.43	921.938
Mmp23	0.997591	0.00240894	0.875915	0.875783	522.135	596.194			Hibch	0.286162	0.713838	1.6089	1.612	202.688	125.733		Nelfcd	0.768639	0.231361	1.51553	1.51918	122.134	80.3912
Lrrn4	0.997593	0.00240737	2.04468	2.16674	11.8164	5.44818			Gpc6	0.291037	0.708963	0.801849	0.801779	1458.79	1819.44		Gid4	0.768645	0.231355	1.17941	1.17964	591.553	501.469
Slc25a19	0.997599	0.00240096	1.41186	1.41345	235.761	166.795			Ubb-ps	0.29246	0.70754	0.73261	0.731898	173.954	237.678		Acadvl	0.772456	0.227544	1.68728	1.68771	1728.57	1024.21
Azin1	0.997609	0.00239115	0.880705	0.880633	856.558	972.663			Hadha	0.295071	0.704929	1.51472	1.51504	1543.8	1018.98		Spire1	0.773941	0.226059	0.6548	0.653941	167.257	255.773
Nrp1	0.99761	0.00238977	1.12274	1.1228	1556.9	1386.62			Slc22a3	0.29872	0.70128	2.91546	3.04198	29.294	9.6232		Muc5b	0.775201	0.224799	0.0515514	0.000840128	0	11.893
Adm	0.997613	0.0023873	0.708512	0.706613	69.4574	98.3004			Smad1	0.303451	0.696549	0.757208	0.756598	188.332	248.923		Gas1	0.776534	0.223466	0.789421	0.789039	273.074	346.087
Naprt	0.997616	0.00238372	1.38994	1.39363	94.0641	67.4927			C1qtnf6	0.306618	0.693382	0.595448	0.59431	135.309	227.681		Nrarp	0.777649	0.222351	0.430375	0.424696	27.0931	63.8077
Gm39874	0.997618	0.00238217	2.27432	4.31496	1.7117	0.389007			Loxl2	0.307691	0.692309	0.823026	0.822845	512.17	622.44		Chrdl1	0.779536	0.220464	0.667217	0.66641	174.839	262.365
Mrap	0.997625	0.00237549	1.69547	1.70346	95.2696	55.9229			Atp6v0a1	0.310478	0.689522	0.804603	0.804304	328.871	408.892		Fgf1	0.780519	0.219481	1.45274	1.4533	750.898	516.681
Mrgprg	0.997626	0.00237414	2.16425	4.02853	1.59741	0.389007			Elapor2	0.310906	0.689094	1.79751	1.81217	62.169	34.3019		Serpina12	0.781376	0.218624	13.0947	35.052	12.2716	0.340381
Acnat2	0.997634	0.00236562	0.425861	0.332601	1.29616	3.9171			Tbc1d15	0.312024	0.687976	0.734138	0.733301	143.856	196.18		Pds5b	0.783979	0.216021	0.845317	0.845172	563.28	666.47
Adig	0.997639	0.00236121	1.60032	1.60983	65.1239	40.45			Atp2a2	0.314341	0.685659	0.851074	0.851056	4646.75	5459.98		Clstn3	0.784568	0.215432	2.22735	2.24536	97.4857	43.411
B230110C06Rik	0.997641	0.0023592	0.43094	0.279486	0.660278	2.38825			Kmt2a	0.320109	0.679891	0.773714	0.773586	876.325	1132.81		Dusp11	0.785331	0.214669	0.794605	0.794473	787.5	991.227
1700028M03Rik	0.997646	0.00235394	0.384098	0.00954602	0	1.03756			Tnc	0.324432	0.675568	0.689935	0.68987	2115.81	3066.98		Ubn2	0.786636	0.213364	0.880702	0.880636	996.292	1131.33
B830017H08Rik	0.997646	0.00235394	0.384098	0.00954602	0	1.03756			Bdnf	0.333721	0.666279	0.521038	0.518123	54.409	105.021		Cggbp1	0.78703	0.21297	0.862447	0.86237	975.735	1131.46
Cd177	0.997646	0.00235394	0.384098	0.00954602	0	1.03756			Cthrc1	0.335496	0.664504	0.324374	0.306007	7.1363	23.3434		Rhbdf1	0.787405	0.212595	0.805323	0.804955	262.872	326.571
Gm34283	0.997646	0.00235394	0.384098	0.00954602	0	1.03756			Nampt	0.336062	0.663938	1.31573	1.31616	617.634	469.267		Astn2	0.791063	0.208937	0.747658	0.747084	187.446	250.907
Kcnh5	0.997646	0.00235394	0.384098	0.00954602	0	1.03756			Myrf	0.33655	0.66345	0.590561	0.588322	68.6016	116.613		Asb5	0.793276	0.206724	0.568686	0.563699	30.3656	53.8762
Onecut3	0.997646	0.00235394	0.384098	0.00954602	0	1.03756			Rcn3	0.341731	0.658269	0.905364	0.905341	2297.28	2537.48		Lats1	0.793816	0.206184	0.870646	0.870573	966.52	1110.21
Spo11	0.997646	0.00235394	0.356687	0.00849604	0	1.16702			Atpaf2	0.344142	0.655858	1.42761	1.43009	153.848	107.576		Fam53b	0.795552	0.204448	1.48925	1.49094	275.615	184.857
A930018P22Rik	0.997646	0.00235394	0.43026	0.0115364	0	0.85682			Tspan2	0.346442	0.653558	0.871178	0.871142	2006.54	2303.35		Cacnb4	0.795883	0.204117	0.420404	0.404735	9.33833	23.0874
Otud7a	0.997646	0.00235394	0.43026	0.0115364	0	0.85682			Actn1	0.353268	0.646732	0.693736	0.693706	4494.22	6478.57		Adcy3	0.79621	0.20379	1.30654	1.3072	384.639	294.245
Prss27	0.997646	0.00235394	0.43026	0.0115364	0	0.85682			Atp5h	0.354831	0.645169	1.22239	1.22265	660.378	540.119		Mogat1	0.796285	0.203715	6.85052	17.1894	6.01283	0.340381
Sh3gl2	0.997646	0.00235394	0.43026	0.0115364	0	0.85682			Grn	0.355586	0.644414	0.760882	0.76069	607.221	798.254		9930111J21Rik1	0.796505	0.203495	0.691148	0.690453	195.115	282.595
Sstr2	0.997646	0.00235394	0.43026	0.0115364	0	0.85682			Uqcr10	0.359154	0.640846	1.32244	1.32311	406.393	307.148		Vegfd	0.796698	0.203302	0.679554	0.678433	122.726	180.902
Dnajb1	0.997648	0.00235218	0.66383	0.663193	225.188	339.557			Shisa4	0.364228	0.635772	0.671423	0.669868	89.6789	133.88		Clec14a	0.796808	0.203192	0.778786	0.778529	425.246	546.22
Ppp1r3g	0.997661	0.00233937	0.365875	0.261687	1.00416	3.86547			Cnn3	0.364941	0.635059	0.756475	0.756414	1932	2554.16		Rspo3	0.797794	0.202206	2.23853	2.28242	36.7022	16.0747
Mup22	0.997673	0.00232737	2.25484	2.46339	9.49703	3.84934			Kcna2	0.365098	0.634902	1.72352	1.72988	125.723	72.6732		Slc48a1	0.799834	0.200166	1.18988	1.19006	785.283	659.868
2410017I17Rik	0.997674	0.00232552	2.58692	103.702	1.02702	0			Mpc1	0.368437	0.631563	1.58262	1.58359	607.901	383.871		Nfs1	0.800497	0.199503	1.36876	1.37037	196.709	143.542
9230112D13Rik	0.997674	0.00232552	2.58692	103.702	1.02702	0			Mcrip2	0.368752	0.631248	1.83367	1.84776	69.4518	37.5825		Glt8d2	0.802852	0.197148	0.735775	0.735125	188.706	256.702
Cftr	0.997674	0.00232552	2.47381	96.3816	0.953816	0			Pmepa1	0.37033	0.62967	0.800418	0.800308	927.453	1158.87		Tpsb2	0.803472	0.196528	0.310553	0.300348	12.9143	43.021
Cnga3	0.997674	0.00232552	2.58692	103.702	1.02702	0			Nox4	0.371974	0.628026	1.28853	1.28861	2953.27	2291.82		Fndc3b	0.803941	0.196059	0.851927	0.851894	2436.8	2860.45
Fcmr	0.997674	0.00232552	2.47381	96.3816	0.953816	0			Bmpr1b	0.38112	0.61888	0.789767	0.789464	322.709	408.772		Fbn1	0.804884	0.195116	0.844383	0.844375	10520.9	12460
Lrguk	0.997674	0.00232552	2.58692	103.702	1.02702	0			Srrm2	0.387276	0.612724	0.79705	0.797004	2275.62	2855.22		Trim66	0.805538	0.194462	0.44453	0.431474	11.4183	26.4767
Mapk10	0.997674	0.00232552	2.58692	103.702	1.02702	0			Gbe1	0.389013	0.610987	1.46334	1.46442	401.412	274.106		Atp5k	0.806858	0.193142	1.36441	1.36524	380.968	279.045
Nuggc	0.997674	0.00232552	2.47381	96.3816	0.953816	0			Slc16a1	0.393727	0.606273	2.10641	2.11073	347.38	164.573		Tm9sf3	0.807197	0.192803	0.929421	0.929407	2889.91	3109.41
Pde6a	0.997674	0.00232552	2.47381	96.3816	0.953816	0			Mast4	0.394338	0.605662	0.646976	0.646748	643.34	994.737		Prrg3	0.808668	0.191332	0.733061	0.732329	152.184	207.812
Smim17	0.997674	0.00232552	2.47381	96.3816	0.953816	0			Efnb2	0.397387	0.602613	0.776316	0.775927	262.255	337.993		Rras2	0.809265	0.190735	0.658557	0.65796	239.823	364.5
1700084E18Rik	0.997674	0.00232552	2.48096	96.8445	0.958445	0			Phospho1	0.398041	0.601959	1.64496	1.65284	85.4473	51.6932		Denn2b	0.815087	0.184913	1.24623	1.24637	1409.02	1130.5
2610318N02Rik	0.997674	0.00232552	2.48096	96.8445	0.958445	0			Ncoa4	0.406116	0.593884	1.13831	1.13839	1216.58	1068.68		Ndufb6	0.81707	0.18293	1.30629	1.30739	223.969	171.308
Gm52456	0.997674	0.00232552	2.48096	96.8445	0.958445	0			Adam11	0.407368	0.592632	0.67026	0.668936	98.0115	146.523		Rbm5	0.818836	0.181164	0.77235	0.772192	710.768	920.458
Mos	0.997674	0.00232552	2.48096	96.8445	0.958445	0			Lgr6	0.409514	0.590486	0.808891	0.808782	909.301	1124.29		Hsph1	0.821766	0.178234	0.473776	0.473378	400.002	845.007
Tmem116	0.997674	0.00232552	2.48096	96.8445	0.958445	0			Gm10400	0.413079	0.586921	1.2665	1.2669	537.043	423.9		Atp5b	0.821905	0.178095	1.37379	1.37386	4478.65	3259.9
Zg16	0.997674	0.00232552	2.48096	96.8445	0.958445	0			Hectd4	0.413275	0.586725	0.803931	0.803757	579.01	720.382		Qpct	0.82493	0.17507	0.75115	0.75058	207.003	275.794
Zic2	0.997674	0.00232552	2.48096	96.8445	0.958445	0			Gcsh	0.415661	0.584339	1.35252	1.35406	192.653	142.275		Rims4	0.828029	0.171971	7.59876	13.1624	8.87805	0.665259
Bpifb1	0.997693	0.00230711	0.371676	0.174006	0.34234	2.01487			Aacs	0.416275	0.583725	1.55078	1.55234	350.66	225.887		Mga	0.828107	0.171893	0.874579	0.874543	1947.21	2226.55
Zfp108	0.997706	0.00229413	1.3763	1.3803	82.4724	59.747			Tep1	0.4245	0.5755	0.775715	0.775337	271.315	349.935		Zfc3h1	0.829748	0.170252	0.823956	0.823837	771.341	936.281
Slc10a2	0.997719	0.0022806	2.23944	2.57346	6.11404	2.36969			Cttnbp2nl	0.426127	0.573873	0.701552	0.701211	393.625	561.354		Ampd2	0.829968	0.170032	1.2989	1.29992	237.008	182.323
Acadl	0.99772	0.0022801	1.58551	1.58634	719.909	453.813			Pdha1	0.434541	0.565459	1.51462	1.51489	1864.99	1231.1		Abca9	0.831193	0.168807	0.784751	0.784521	466.646	594.819
Slc1a1	0.997722	0.00227798	0.470938	0.436431	4.26292	9.78061			Ppm1e	0.438896	0.561104	0.750525	0.750102	282.203	376.222		Ccl21a	0.831555	0.168445	0.541654	0.535658	25.6529	47.8992
Pam	0.997724	0.00227555	0.93091	0.930907	15829.6	17004.5			1110032A03Rik	0.441457	0.558543	1.62285	1.63006	89.1476	54.6858		Atp5d	0.83357	0.16643	1.25978	1.26026	426.466	338.393
Cpt1b	0.997728	0.00227233	1.73632	1.73844	388.098	223.241			Ank2	0.441847	0.558153	0.840711	0.840657	1599.04	1902.14		Ivd	0.834883	0.165117	1.1998	1.2001	490.877	409.028
H2ac4	0.997732	0.00226765	0.49412	0.474096	7.64939	16.1458			Synpo2l	0.441947	0.558053	0.517065	0.512459	34.2114	66.7689		Synj2	0.83629	0.16371	1.19729	1.19743	1057.25	882.932
Gldn	0.997752	0.00224775	1.24408	1.24507	190.491	152.994			Lrrk1	0.443441	0.556559	0.782134	0.781666	227.387	290.903		Acsf2	0.836551	0.163449	1.69149	1.69922	96.4064	56.7317
Sema3f	0.997753	0.00224728	0.809322	0.809119	486.804	601.649			Mfge8	0.446186	0.553814	0.894937	0.894917	3070.13	3430.63		Ppid	0.836576	0.163424	0.770029	0.769395	174.271	226.507
Heatr5a	0.99776	0.0022399	0.902727	0.902663	867.206	960.721			Sfxn3	0.454405	0.545595	0.760913	0.760318	192.115	252.68		Sdhc	0.837921	0.162079	1.22149	1.22178	581.414	475.872
1700001C19Rik	0.997767	0.00223278	2.30174	2.66892	6.06524	2.26629			Nptx2	0.455466	0.544534	0.529485	0.524146	29.2999	55.9093		Inppl1	0.83936	0.16064	1.29148	1.29205	416.728	322.529
Timp4	0.997773	0.00222743	1.60136	1.61023	70.0401	43.4931			Gbf1	0.4644	0.5356	0.811295	0.811136	615.053	758.264		Smpd1	0.841722	0.158278	1.29123	1.29159	675.726	523.173
Ppargc1a	0.997779	0.00222057	1.4113	1.41587	81.1703	57.3258			Calu	0.470836	0.529164	0.941112	0.941105	4924.19	5232.36		Acaa1a	0.842178	0.157822	1.27379	1.27437	343.598	269.62
Hamp	0.997791	0.00220924	2.83397	2.93868	33.0917	11.2541			Shtn1	0.474054	0.525946	1.99123	2.01098	64.3709	32.0047		Cyp2c55	0.846239	0.153761	0.06111	0.0497137	2.60693	52.63
Cyp3a59	0.997791	0.00220903	2.34997	2.68065	7.01905	2.61214			Brd2	0.475615	0.524385	0.85745	0.857348	755.552	881.269		Hamp	0.847559	0.152441	13.8851	18.3916	33.5683	1.81574
Dnaja1	0.997794	0.00220578	0.771641	0.771402	473.869	614.299			Sh3rf3	0.476176	0.523824	0.559563	0.55596	39.9799	71.9194		Med14	0.848155	0.151845	0.812268	0.81209	543.367	669.099
Slc43a2	0.997803	0.00219677	1.43111	1.43657	72.6028	50.536			Gsta2	0.48391	0.51609	0.348765	0.326669	5.99718	18.3792		Vti1a	0.848445	0.151555	1.31002	1.31128	200.202	152.674
Calu	0.997804	0.00219587	0.938324	0.938316	5018.66	5348.58			Tra2a	0.488368	0.511632	0.741671	0.741075	188.954	254.977		Bmp6	0.848539	0.151461	0.654664	0.654155	283.131	432.825
Etfdh	0.997806	0.00219355	1.48799	1.48868	670.895	450.66			Colgalt1	0.48958	0.51042	0.859181	0.859097	847.17	986.119		Slc6a6	0.848556	0.151444	1.23626	1.23648	828.616	670.139
H3c6	0.997814	0.00218614	1.37645	1.38122	69.3106	50.1779			Scarb2	0.494171	0.505829	1.2274	1.22748	2347.97	1912.84		Rnf11	0.848597	0.151403	0.853196	0.853088	658.844	772.307
Rplp2-ps1	0.997814	0.00218566	0.504048	0.437996	2.09886	4.80479			Hephl1	0.495094	0.504906	6.60348	10.0067	10.4786	1.03815		Unc119	0.849555	0.150445	1.58751	1.59254	117.74	73.928
Ndufs1	0.997831	0.00216902	1.25862	1.25888	791.697	628.887			Zfr	0.496663	0.503337	0.851672	0.851575	831.047	975.896		Bag1	0.849684	0.150316	1.20434	1.20459	557.952	463.187
Pcnx2	0.997835	0.00216477	4.13114	201.524	2.00524	0			Synpo2	0.501908	0.498092	0.872712	0.8727	5982.52	6855.19		Coq9	0.851274	0.148726	1.55522	1.55696	316.349	203.179
Krt79	0.997851	0.00214896	1.95446	2.04861	13.2439	6.45967			Slc12a4	0.502389	0.497611	0.786508	0.786321	573.641	729.528		Egln3	0.851632	0.148368	1.87821	1.90553	37.6444	19.7506
Hmbs	0.997858	0.00214155	1.39314	1.39746	79.7645	57.0752			Ust	0.504496	0.495504	0.780078	0.77959	219.567	281.648		Adnp2	0.852267	0.147733	0.796036	0.795564	213.251	268.052
Gm20498	0.997858	0.00214151	1.54557	1.55537	55.3621	35.5907			Pxdn	0.506969	0.493031	0.777505	0.777388	947.798	1219.21		Col4a3	0.852808	0.147192	0.723864	0.723633	550.85	761.232
Galnt18	0.997863	0.00213675	0.734938	0.733194	68.7555	93.779			Sulf2	0.517923	0.482077	0.774106	0.77396	765.732	989.373		Lrp12	0.852924	0.147076	0.77688	0.77626	173.713	223.785
Odf3b	0.997874	0.0021259	0.554853	0.389769	0.661821	1.71364			Cdh6	0.52109	0.47891	0.826228	0.826058	495.468	599.8		Ppp1r3b	0.853008	0.146992	1.40585	1.40686	360.661	256.356
Gm45935	0.99788	0.00212046	2.30477	2.47474	12.1933	4.92114			Ubr4	0.521326	0.478674	0.801716	0.801665	1966.42	2452.92		Gm3776	0.854336	0.145664	0.0904562	0.0344658	0.345886	10.3157
Plec	0.997892	0.00210754	0.85766	0.857626	2279.55	2657.97			Edem1	0.524999	0.475001	0.864301	0.864198	702.93	813.392		Gm45935	0.858156	0.141844	20.1525	1240.09	12.3909	0
Dctpp1	0.997895	0.00210542	1.54484	1.55888	38.2815	24.5535			Igsf9b	0.526488	0.473512	0.645741	0.645644	1510.82	2340.03		Rpl35	0.860949	0.139051	0.860424	0.860324	756.987	879.888
Mkrn2os	0.997896	0.00210351	0.463289	0.365437	1.2733	3.50168			Cisd1	0.536513	0.463487	1.43012	1.43219	174.947	122.151		Ivns1abp	0.862525	0.137475	0.70423	0.703854	352.886	501.367
Bckdha	0.997897	0.00210335	1.30637	1.30683	559.729	428.307			Cbx6	0.536872	0.463128	0.779238	0.779034	540.5	693.811		Cmtm4	0.864599	0.135401	1.26497	1.26565	305.187	241.128
Rgs16	0.997898	0.00210202	0.448323	0.411116	3.86561	9.41705			Pbxip1	0.540489	0.459511	0.839056	0.839034	3856.1	4595.89		Plod2	0.865837	0.134163	0.851537	0.851444	861.842	1012.21
Gm4349	0.997902	0.00209813	2.46406	4.04953	2.37833	0.579781			Nrep	0.54051	0.45949	0.734331	0.73374	210.499	286.889		Sptbn1	0.867332	0.132668	0.873668	0.873659	8550.37	9786.85
Chsy1	0.997904	0.00209551	0.885879	0.885798	794.352	896.766			Glul	0.542062	0.457938	1.53067	1.53091	2175.64	1421.13		Tardbp	0.867538	0.132462	0.862074	0.861951	597.353	693.026
Rxrg	0.99791	0.00208976	1.9264	1.99659	16.8128	8.41576			Zbtb21	0.548003	0.451997	0.789304	0.789001	322.886	409.236		Adcy4	0.868678	0.131322	0.675147	0.673019	63.4363	94.2612
Cyp2c69	0.997913	0.0020871	1.95155	2.3342	3.71352	1.58521			Npdc1	0.551502	0.448498	0.78214	0.781667	226.895	290.273		Bckdha	0.869485	0.130515	1.55459	1.55556	567.645	364.909
Foxa2	0.997914	0.0020859	2.10556	2.27239	9.66017	4.24551			Sv2a	0.552009	0.447991	1.71044	1.72212	64.697	37.564		Slc37a4	0.871897	0.128103	1.39899	1.40168	129.654	92.4962
Bnc1	0.997925	0.00207479	2.06085	2.25337	7.92334	3.51065			Samd4	0.552746	0.447254	0.751518	0.751442	1586.53	2111.31		Tle5	0.872151	0.127849	1.20898	1.20913	1087.07	899.048
6430562O15Rik	0.997935	0.00206484	1.98901	2.08266	13.9552	6.69547			Gabrq	0.557072	0.442928	2.29567	2.342	38.5305	16.4462		Bmx	0.873216	0.126784	0.731268	0.730516	165.22	226.172
Atp8b2	0.997938	0.00206163	0.889237	0.889138	628.913	707.33			Abcc5	0.560351	0.439649	0.844936	0.844778	517.586	612.69		Gdf15	0.876269	0.123731	0.290202	0.252978	3.02733	11.9963
Narf	0.997939	0.00206084	1.20728	1.20784	283.088	234.373			Chordc1	0.566478	0.433522	0.748839	0.748244	200.646	268.16		Bsg	0.876474	0.123526	1.10926	1.10931	1856.99	1674.01
Dennd5b	0.997939	0.00206065	0.842234	0.842067	508.824	604.258			Fjx1	0.567127	0.432873	0.592673	0.590649	75.9579	128.608		Pdhb	0.876618	0.123382	1.71167	1.71297	602.857	351.934
Acsf2	0.997943	0.00205738	1.31994	1.32276	95.0189	71.8312			Thbs3	0.567647	0.432353	0.829816	0.829667	602.9	726.679		Ccdc68	0.877259	0.122741	0.710521	0.709031	85.6563	120.812
C3ar1	0.997944	0.00205636	0.647066	0.642181	29.6411	46.1625			Dab2ip	0.570661	0.429339	0.77569	0.775488	551.597	711.294		Isyna1	0.877936	0.122064	1.50552	1.50795	199.292	132.157
Uqcrc1	0.997969	0.00203143	1.28892	1.28916	997.014	773.382			Ucp1	0.571228	0.428772	2.98484	2.9866	2169.79	726.503		Tmod2	0.878193	0.121807	0.76239	0.761969	272.763	357.975
Adtrp	0.997969	0.00203084	1.76557	1.78519	44.6927	25.0309			Dlst	0.572793	0.427207	1.41179	1.41223	849.783	601.73		Sfxn1	0.87974	0.12026	1.40261	1.40394	269.406	191.89
Spp2	0.99797	0.00202993	2.17185	2.27304	16.8988	7.42886			Sorbs3	0.573786	0.426214	0.789042	0.788585	227.919	289.026		Col12a1	0.880006	0.119994	0.712131	0.711939	682.69	958.92
Lep	0.997976	0.00202424	0.449269	0.414904	4.25984	10.2811			Lonrf1	0.579581	0.420419	0.556224	0.552341	37.1388	67.247		Dnajc15	0.880873	0.119127	1.58523	1.59089	104.109	65.4369
Cacnb4	0.997978	0.00202159	0.524643	0.50833	9.21052	18.1289			Mup22	0.583422	0.416578	15.3395	931.455	9.30455	0		Idh3a	0.881737	0.118263	1.72412	1.72546	597.957	346.546
Osbp	0.997981	0.00201932	0.871179	0.871048	547.004	627.985			Ppp1r12a	0.588191	0.411809	0.922066	0.922061	7854.14	8518.03		Rnf220	0.881755	0.118245	1.35835	1.36006	178.969	131.586
Sucnr1	0.997981	0.00201874	2.04121	2.14666	13.599	6.32959			Scube3	0.590509	0.409491	0.64926	0.64918	1810.4	2788.76		Ipo7	0.884248	0.115752	0.837161	0.837076	1014.54	1212.01
Slc25a51	0.997986	0.00201405	1.18319	1.18341	608.133	513.878			Cdc42bpb	0.591114	0.408886	0.810244	0.810113	754.674	931.568		Ptgr1	0.884902	0.115098	1.60819	1.61609	78.5541	48.6037
Upk3b	0.997987	0.00201283	1.97055	2.0428	17.5897	8.60547			Acss2	0.598281	0.401719	2.5521	2.55617	627.814	245.601		Jun	0.885261	0.114739	0.657222	0.656883	424.126	645.671
Ghitm	0.997993	0.00200664	1.30759	1.30785	1023.38	782.488			Iqsec1	0.600402	0.399598	0.823515	0.823274	378.653	459.938		Dapk1	0.885262	0.114738	0.789144	0.788781	288.518	365.78
Ndufa5	0.997994	0.0020063	1.23935	1.24035	186.976	150.743			Ldhb	0.602849	0.397151	1.36525	1.36597	442.431	323.892		Egfl7	0.885447	0.114553	0.814998	0.814665	282.033	346.197
Npc1l1	0.997994	0.00200614	0.475465	0.23535	0.317939	1.38341			Cyp3a59	0.60618	0.39382	0.246429	0.230292	6.87709	29.8959		Col1a1	0.885545	0.114455	0.566337	0.566314	6723.08	11871.7
Aifm2	0.997996	0.00200401	1.30211	1.30302	277.904	213.274			Cpxm1	0.606301	0.393699	0.7277	0.726863	150.238	206.697		Hspa8	0.885756	0.114244	0.545644	0.545621	6933.2	12707
Gm29797	0.998002	0.00199766	2.06286	4.3569	1.27793	0.285607			Pald1	0.607041	0.392959	1.28938	1.29033	246.466	191.008		Bmp4	0.886443	0.113557	0.813892	0.813575	298.649	367.085
LOC100041504	0.998003	0.00199686	0.599635	0.508827	1.42756	2.81524			Des	0.607753	0.392247	0.764223	0.76385	308.11	403.367		Penk	0.887008	0.112992	0.445263	0.436033	14.9288	34.2507
Lrrc32	0.998014	0.00198635	0.807253	0.806797	218.341	270.629			Coq9	0.615273	0.384727	1.54661	1.54839	305.957	197.594		Tuba8	0.887763	0.112237	2.64646	2.77554	22.35	8.0461
Rcn3	0.998016	0.00198361	0.924743	0.924726	2341.17	2531.74			Slc25a20	0.617667	0.382333	1.71958	1.72182	354.068	205.631		Sbf2	0.888363	0.111637	0.837686	0.837554	654.95	781.982
Gm21992	0.998018	0.00198225	1.5514	1.56728	34.5548	22.044			Rab3gap2	0.618004	0.381996	0.846814	0.846684	631.086	745.364		Col14a1	0.890886	0.109114	0.766313	0.76628	3389.74	4423.64
Gm9922	0.998022	0.00197839	1.78586	2.30419	2.22557	0.96022			Ago1	0.618653	0.381347	0.791939	0.791633	316.896	400.309		Fam102b	0.891211	0.108789	0.670125	0.669842	499.576	745.817
Slc17a8	0.998029	0.0019706	1.79043	2.1287	3.17939	1.48828			Tppp3	0.622255	0.377745	0.722654	0.722474	714.284	988.668		Mup10	0.892244	0.107756	12.7699	760.86	7.5986	0
Mup17	0.998039	0.0019613	2.34479	2.3801	58.2944	24.4866			Tmem14c	0.622459	0.377541	1.2865	1.2874	255.862	198.741		Ngef	0.892625	0.107375	1.55827	1.56198	149.339	95.6054
Gm37013	0.998045	0.00195537	0.419882	0.0110828	0	0.892299			Sfxn1	0.62411	0.37589	1.44213	1.4437	260.509	180.442		Tmem19	0.894238	0.105762	1.38053	1.38256	163.026	117.913
Gm11827	0.998048	0.0019523	1.88657	1.96489	14.2002	7.22206			Mapre2	0.626119	0.373881	0.779302	0.778905	255.023	327.415		Bag3	0.894758	0.105242	0.688342	0.687359	138.496	201.495
Gbp11	0.99805	0.00195044	2.04592	2.21587	8.73229	3.93531			Ndufb9	0.630926	0.369074	1.35165	1.35215	599.139	443.097		Spata13	0.895613	0.104387	1.20567	1.20604	420.016	348.259
4930525D18Rik	0.998051	0.00194917	0.540265	0.285903	0.319482	1.14243			Tiam2	0.635239	0.364761	0.761445	0.760898	210.393	276.509		Ptk2	0.895932	0.104068	0.814918	0.814692	420.931	516.677
Cd209a	0.998053	0.00194675	0.468116	0.428107	3.6255	8.48204			Foxj2	0.638214	0.361786	0.73627	0.735751	238.589	324.284		Rtn4rl1	0.896633	0.103367	1.95457	1.99373	30.2434	15.1642
Clec2h	0.998055	0.00194489	2.00406	2.17237	8.31521	3.82232			Cad	0.640057	0.359943	0.774965	0.774471	223.457	288.532		Ccnl1	0.896874	0.103126	0.818195	0.817863	273.753	334.719
Aspg	0.998055	0.00194455	1.54049	1.54462	129.672	83.9468			Tet3	0.642364	0.357636	0.815584	0.815373	418.653	513.452		Snf8	0.897017	0.102983	1.51287	1.51675	114.151	75.2564
Bnip3	0.998057	0.0019434	1.16752	1.16785	381.387	326.571			Per2	0.642418	0.357582	0.656201	0.655595	238.6	363.95		Cox6a1	0.897642	0.102358	1.27701	1.27723	1034.85	810.23
Ccl12	0.998068	0.00193211	0.336984	0.204895	0.638963	3.15729			Map1a	0.643032	0.356968	0.685273	0.685166	1297.18	1893.24		Gsta1	0.897836	0.102164	0.164812	0.108852	1.01943	9.44716
Cox6a2	0.998068	0.001932	1.82355	2.20194	3.0582	1.38341			Lgals1	0.644264	0.355736	0.917496	0.917481	3296.51	3593		Abcb8	0.899638	0.100362	1.36816	1.37019	156.456	114.183
Eif3j2	0.998072	0.00192834	1.7806	2.0642	3.63553	1.75607			Cox4i1	0.646048	0.353952	1.203	1.20311	1391.29	1156.4		Mlxip	0.899894	0.100106	0.750114	0.749775	352.044	469.537
Acads	0.998078	0.00192219	1.37819	1.3793	301.793	218.8			Coq6	0.64784	0.35216	1.49731	1.50109	125.39	83.5288		C330020E22Rik	0.900306	0.099694	0.344787	0.31816	4.9255	15.5026
Gm9899	0.998081	0.00191871	1.68991	1.71811	26.8567	15.6274			Adgrl1	0.648086	0.351914	0.788727	0.788583	740.959	939.611		Stab1	0.900306	0.0996937	0.843867	0.843769	853.43	1011.45
Cyp26a1	0.998093	0.00190744	1.85344	2.06096	5.42936	2.62924			Acadm	0.648603	0.351397	1.52054	1.52094	1286.68	845.977		Crispld1	0.900655	0.0993448	1.32772	1.3288	254.376	191.431
Onecut1	0.998094	0.0019063	1.81531	2.01928	5.16022	2.55043			Tmem131	0.64869	0.35131	0.800433	0.800136	340.791	425.918		Lama2	0.90125	0.0987496	0.796096	0.796053	2411.96	3029.89
Fam102b	0.998101	0.00189921	0.877296	0.877157	492.473	561.444			Tpi1	0.64985	0.35015	1.2426	1.24277	1112.96	895.545		Tspan15	0.902165	0.0978349	2.38474	2.44836	33.7578	13.782
Ttc30b	0.998105	0.00189511	1.24682	1.24801	164.555	131.852			Klf11	0.651942	0.348058	0.695017	0.693832	113.495	163.581		Maml2	0.902379	0.0976212	0.830305	0.830176	693.472	835.334
Kl	0.998106	0.00189414	0.727772	0.641	1.27793	1.99925			Znrf1	0.653055	0.346945	0.73369	0.732988	163.586	223.181		Cldnd1	0.902386	0.0976141	0.759345	0.758602	154.187	203.254
Casq2	0.998109	0.00189136	2.1456	2.57484	4.3803	1.69508			Hspa8	0.657493	0.342507	0.623046	0.623024	6706.3	10764.1		H3c3	0.902499	0.097501	0.308629	0.28158	4.22287	15.0226
Scg3	0.998109	0.00189091	0.452254	0.412654	3.59493	8.72596			Abl1	0.659142	0.340858	0.797588	0.797442	707.39	887.077		Uqcrfs1	0.903569	0.0964313	1.49824	1.49923	481.823	321.378
5033406O09Rik	0.998113	0.00188654	0.355298	0.251481	0.97976	3.92572			Soga1	0.660876	0.339124	0.628026	0.627765	574.83	915.683		Acads	0.904247	0.0957529	1.63409	1.63625	306.02	187.021
Gm41999	0.998115	0.00188454	1.92242	2.04292	10.0269	4.90303			Hadhb	0.665341	0.334659	1.9899	1.99057	1903.92	956.464		Fmnl3	0.904807	0.0951934	1.2143	1.21468	423.286	348.472
D4Ertd617e	0.998116	0.00188355	0.468907	0.0134925	0	0.731153			Smc2	0.668901	0.331099	0.667873	0.66567	62.7651	94.2936		Slc24a4	0.905716	0.0942836	0.374504	0.369152	27.522	74.5719
Pisd-ps1	0.998123	0.00187703	1.25455	1.25508	388.594	309.615			Morf4l2	0.668975	0.331025	0.887245	0.887195	1259.47	1419.61		Fbxw5	0.906407	0.0935926	1.31011	1.31099	262.227	200.019
Gm15728	0.998128	0.00187175	1.85166	3.21237	1.27175	0.389007			Ndufs8	0.671531	0.328469	1.30517	1.30596	322.746	247.131		Rhot2	0.907237	0.0927629	1.40776	1.40976	163.897	116.256
Nectin4	0.998136	0.00186442	2.40672	3.0559	4.19589	1.36632			A530016L24Rik	0.672021	0.327979	1.76229	1.77236	85.6534	48.3231		Slc25a19	0.907728	0.0922724	1.4571	1.45887	239.076	163.874
Adamtsl4	0.99814	0.00186043	0.792924	0.79228	154.887	195.498			Ndufv2	0.672341	0.327659	1.27108	1.27157	448.742	352.901		Ndufa13	0.908762	0.0912383	1.17382	1.174	684.911	583.395
Cyp4a32	0.998141	0.00185935	2.12064	2.2593	11.7183	5.18113			Zfp770	0.672519	0.327481	1.53492	1.53885	123.33	80.141		Gyg	0.91016	0.08984	1.27157	1.27244	242.395	190.493
Abca4	0.998141	0.00185881	2.46462	2.79921	7.71916	2.7512			Pygl	0.672537	0.327463	2.31651	2.3193	704.568	303.779		Camk2g	0.910313	0.089687	1.22874	1.22892	1017.32	827.814
Ifi206	0.998146	0.00185418	2.34356	3.42819	2.69146	0.778013			Dusp16	0.673561	0.326439	0.714163	0.713579	223.184	312.772		Pygb	0.911913	0.0880873	1.19029	1.1904	1403.47	1178.99
Pik3c2g	0.998148	0.00185185	1.68979	1.89189	4.1332	2.17998			Zfp949	0.673676	0.326324	1.36141	1.3631	181.892	133.437		Slc1a4	0.911958	0.0880423	0.704871	0.704183	192.184	272.922
Cyp2c38	0.998148	0.00185164	1.90499	2.04688	8.36555	4.08186			Atp5a1	0.674374	0.325626	1.34941	1.34949	4097.55	3036.37		Bche	0.912342	0.0876583	0.842654	0.842535	704.407	836.059
Slc39a8	0.998151	0.00184867	1.91493	1.94583	36.9986	19.0094			Podn	0.675505	0.324495	0.709028	0.707679	96.305	136.09		Nudt12	0.914612	0.0853878	1.57414	1.57804	147.583	93.5193
Apol7b	0.998156	0.00184369	0.527988	0.501343	5.67292	11.3254			Ptpn14	0.675751	0.324249	0.777051	0.77681	458.216	589.872		Lrrc58	0.915245	0.084755	0.887752	0.887726	2473.3	2786.11
Ipo11-lrrc70	0.998157	0.00184327	0.632959	0.587635	3.04707	5.19233			Mdga1	0.676255	0.323745	0.65885	0.656877	71.8719	109.42		Twf2	0.915282	0.0847185	1.40168	1.40449	125.476	89.3363
H2ac24	0.99816	0.00183957	0.519811	0.500882	8.03782	16.0573			Cluh	0.6806	0.3194	1.30629	1.30674	557.973	426.992		Ccnl2	0.915567	0.0844331	0.825198	0.825065	687.505	833.276
Cdcp1	0.998161	0.00183942	1.56892	2.03003	1.58969	0.778013			Csrnp1	0.680767	0.319233	0.541023	0.538523	63.3073	117.566		Luc7l2	0.915951	0.0840491	0.873998	0.873959	1797.58	2056.83
Ano4	0.998161	0.00183887	0.489749	0.428764	2.28209	5.33581			Rhbdf1	0.680789	0.319211	0.772973	0.772567	254.252	329.103		Lonrf1	0.916738	0.0832619	0.561323	0.557284	38.4029	68.9186
Krt19	0.998165	0.00183495	2.04916	2.24131	7.82574	3.48605			Ephb4	0.682721	0.317279	0.778629	0.778246	265.012	340.528		Nrk	0.917212	0.0827881	0.589943	0.586741	42.8255	72.9958
Plbd1	0.998167	0.00183255	1.71101	1.72021	85.4679	49.6805			Grm3	0.684294	0.315706	1.91631	1.94329	41.6609	21.4334		Lpar1	0.917476	0.0825245	0.767213	0.766652	200.555	261.601
2610528J11Rik	0.998175	0.00182476	1.48533	1.66592	2.86145	1.71364			Atp5o	0.686237	0.313763	1.29145	1.2919	537.121	415.757		Sh3rf3	0.919171	0.0808289	0.631903	0.62844	41.3282	65.769
Ndufa10	0.99818	0.00181984	1.3426	1.34327	440.925	328.244			Hsd17b4	0.686684	0.313316	1.32137	1.32178	673.154	509.277		Eif4a2	0.91998	0.0800198	0.884562	0.884533	2243.92	2536.84
Slc16a5	0.998183	0.00181656	0.482966	0.323885	0.660278	2.05949			Bard1	0.686769	0.313231	0.34705	0.322287	5.36971	16.6823		Slc38a10	0.920203	0.0797975	1.18339	1.18353	946.863	800.03
Rspo1	0.998184	0.00181559	2.1992	2.36919	10.5478	4.44627			Lratd1	0.68692	0.31308	1.50962	1.51215	194.345	128.519		Nr4a3	0.921878	0.0781219	0.396533	0.391701	31.2143	79.7047
Chmp1a	0.998196	0.00180403	1.16147	1.16176	404.394	348.085			Sema3a	0.6874	0.3126	0.790831	0.790578	417.977	528.7		Ccar1	0.922487	0.0775133	0.786434	0.786112	330.715	420.7
Gm3752	0.998199	0.00180081	1.94436	3.6357	1.28377	0.345852			Hmcn1	0.68798	0.31202	0.590325	0.586914	44.8572	76.436		Ndufab1	0.922832	0.0771682	1.31044	1.31185	178.934	136.396
Sec14l3	0.998202	0.00179826	0.55104	0.386268	0.661821	1.72926			Ypel2	0.688951	0.311049	1.23802	1.23841	478.685	386.531		Bpifb1	0.923154	0.0768457	0.112746	0.0435984	0.345886	8.15281
2310069B03Rik	0.998202	0.00179785	2.27854	2.62058	6.20267	2.36072			Ndufb5	0.690799	0.309201	1.30614	1.30687	347.977	266.265		Tasor	0.92438	0.0756201	0.891168	0.891111	1062.08	1191.86
Sowahb	0.998203	0.00179723	1.86003	2.36351	2.56791	1.08071			Fgf1	0.692939	0.307061	1.25202	1.2523	726.288	579.961		Cacybp	0.925952	0.0740478	0.723892	0.723155	171.918	237.737
Ndufv2	0.998207	0.00179285	1.16071	1.16097	457.373	393.955			Ndufv1	0.693074	0.306926	1.37497	1.37541	750.423	545.597		2210407C18Rik	0.926391	0.0736089	0.605237	0.603357	80.5936	133.582
Eci1	0.998211	0.0017888	1.33849	1.33956	274.285	204.756			Xirp1	0.693379	0.306621	0.561054	0.560723	477.096	850.867		Mtmr7	0.926402	0.0735982	2.04896	2.09299	31.4484	15.0204
Bace2	0.998219	0.00178132	0.818937	0.81842	182.765	223.317			Fabp4	0.695636	0.304364	2.17941	2.18014	2255.35	1034.49		Cd200	0.92668	0.0733197	1.15753	1.15758	2285.12	1974.04
Dhdh	0.998219	0.00178126	1.36113	1.36285	182.675	134.036			Slc2a5	0.697312	0.302688	5.02194	6.15115	12.8716	2.08418		Atf4	0.926821	0.0731793	0.869441	0.869356	848.4	975.896
Gpam	0.998221	0.00177898	1.361	1.36141	775.39	569.549			Fosb	0.697853	0.302147	0.492875	0.487834	31.3878	64.3515		Purb	0.927537	0.0724628	0.889465	0.889428	1691.21	1901.46
Mef2b	0.998221	0.00177897	0.475908	0.318	0.661821	2.10265			Cox6a1	0.69845	0.30155	1.31881	1.31908	1001.03	758.883		Ago3	0.927595	0.0724049	0.864056	0.863932	592.474	685.79
Enpp6	0.998221	0.00177882	0.808307	0.807619	142.84	176.867			Arl4a	0.700026	0.299974	0.772784	0.772638	772.859	1000.29		Ankib1	0.927737	0.0722634	0.853943	0.853824	663.035	776.549
Myh1	0.998222	0.00177795	0.718696	0.648892	1.66444	2.57046			Cit	0.700861	0.299139	0.21817	0.185513	2.59927	14.0551		Senp6	0.92838	0.0716196	0.862638	0.862549	849.781	985.199
Idh3a	0.998223	0.00177699	1.43531	1.43599	589.698	410.654			Pdlim1	0.701158	0.298842	0.727201	0.727035	765.796	1053.32		Fosl2	0.928744	0.0712564	0.608257	0.607905	432.479	711.432
Gnrh1	0.998223	0.00177698	0.225652	0.00455066	0	2.18748			Osbpl5	0.704025	0.295975	0.830927	0.830732	456.814	549.895		Ell2	0.928926	0.0710738	0.813942	0.813651	328.246	403.426
Gpr4	0.998225	0.00177466	2.29766	2.78963	4.67384	1.66902			Fndc1	0.705162	0.294838	0.745748	0.745395	344.447	462.104		Msrb1	0.92922	0.0707798	1.16172	1.16189	709.461	610.608
G6pdx	0.99823	0.00177029	1.2134	1.21384	375.929	309.7			Uchl1	0.706888	0.293112	0.789356	0.788907	224.259	284.268		Cox5a	0.93027	0.0697304	1.53123	1.53346	233.409	152.208
Pim1	0.998233	0.00176734	1.35648	1.35896	125.049	92.0155			Mlxipl	0.7079	0.2921	1.50955	1.51307	129.133	85.3416		Kcnt2	0.930347	0.0696527	0.799063	0.798624	229.173	286.963
Pou2f1	0.998241	0.00175866	1.14175	1.14194	543.149	475.637			Ntn4	0.708045	0.291955	0.763409	0.76293	221.647	290.523		Ctla2a	0.930955	0.0690446	0.488577	0.482466	25.6599	53.1956
Htd2	0.998244	0.00175562	1.20498	1.26885	2.60058	2.04745			Mcpt4	0.708221	0.291779	0.394209	0.38751	22.4552	57.9631		Usp5	0.930996	0.0690044	1.18405	1.18433	496.091	418.88
Mctp2	0.998247	0.00175272	1.84449	1.91098	15.56	8.13766			Acsf2	0.708453	0.291547	1.55256	1.55842	93.2147	59.8101		Saa2	0.931154	0.068846	15.5853	944.907	9.43907	0
H2bc22	0.998249	0.00175118	2.20312	78.6341	0.776341	0			Slc35e1	0.708833	0.291167	0.851009	0.850863	534.474	628.157		Ndufa5	0.931277	0.0687233	1.36776	1.36928	189.708	138.544
Omp	0.998251	0.00174865	1.77276	2.07349	3.40054	1.63483			Pisd-ps1	0.709556	0.290444	1.48088	1.48208	381.25	257.236		Uqcrc2	0.931298	0.0687024	1.36034	1.3607	873.847	642.203
Cox8b	0.998258	0.00174185	1.74752	1.75136	219.288	125.206			Mturn	0.70978	0.29022	1.30007	1.3008	315.317	242.4		Plk2	0.932494	0.0675058	0.692552	0.690931	82.7524	119.774
Cgas	0.998264	0.00173611	1.99466	2.10951	11.6734	5.52846			Serpina12	0.710425	0.289575	12.3406	31.7873	11.8601	0.363423		Plekhb1	0.932858	0.0671419	2.48285	2.62477	17.1193	6.51599
Suclg2	0.998266	0.00173418	1.18039	1.18058	724.492	613.676			Cma1	0.712091	0.287909	0.506756	0.500123	23.6832	47.3647		Lamc3	0.933235	0.0667649	1.49242	1.49347	448.228	300.122
Lum	0.998269	0.001731	0.908814	0.908757	899.487	989.801			C2cd2	0.71415	0.28585	0.788982	0.788802	591.194	749.486		Pyurf	0.933625	0.0663751	1.34088	1.34211	211.884	157.871
D130043K22Rik	0.99827	0.00173047	2.07935	2.72	2.91025	1.06362			Mup7	0.715047	0.284953	69.2163	73.4167	767.111	10.4389		Emp1	0.933738	0.0662616	0.793526	0.793398	816.559	1029.19
Gm2814	0.998271	0.00172868	1.57199	1.94228	1.90763	0.977311			Kif1a	0.715389	0.284611	0.714615	0.713484	113.936	159.694		Eif2s1	0.935475	0.0645251	0.818281	0.817948	276.458	337.992
Xirp2	0.998275	0.00172493	1.80624	2.12839	3.39899	1.59168			Mtss2	0.716244	0.283756	0.722226	0.721374	138.341	191.778		Zbtb7b	0.935885	0.0641147	1.32709	1.32789	345.189	259.95
Fam205a3	0.998275	0.00172492	1.68619	1.76896	9.38942	5.30354			Rcn1	0.716405	0.283595	0.84187	0.841703	503.559	598.264		Pdk1	0.93591	0.0640902	1.37554	1.3767	284.596	206.721
Fam205a4	0.998275	0.00172492	1.68619	1.76896	9.38942	5.30354			Islr	0.71675	0.28325	0.849454	0.849375	1042.11	1226.91		Zfp973	0.936048	0.0639516	0.0329923	0.000526037	0	19.0001
Mecr	0.998278	0.00172242	1.30625	1.30846	115.661	88.3927			Cep170b	0.719291	0.280709	0.759173	0.758746	273.438	360.385		Myl12a	0.936324	0.063676	0.688567	0.688453	1200.54	1743.82
Acot1	0.998281	0.00171892	1.885	1.94607	18.0593	9.27502			Crtc3	0.719539	0.280461	0.751395	0.751053	349.678	465.587		Sec14l3	0.9364	0.0635999	0.186863	0.106439	0.670852	6.38665
Ptges2	0.998283	0.00171696	1.39392	1.39768	90.6662	64.8662			Nisch	0.721537	0.278463	0.816213	0.816097	831.221	1018.53		Gpr155	0.936872	0.0631277	1.3177	1.31865	279.395	211.878
Eln	0.998284	0.00171602	0.64396	0.643953	21229.8	32968			Vamp2	0.724812	0.275188	0.693286	0.692137	108.707	157.064		Plxnb1	0.938021	0.0619786	1.22993	1.23034	427.371	347.357
Tslp	0.998284	0.00171567	2.71675	3.6614	4.20949	1.14243			Mtmr4	0.728365	0.271635	0.785485	0.785149	319.461	406.883		Pnisr	0.938178	0.0618225	0.893504	0.89344	933.841	1045.22
Bysl	0.998284	0.00171553	0.740679	0.738947	70.3753	95.2408			Slc24a4	0.728576	0.271424	0.450445	0.444575	26.6207	59.8916		Mall	0.939026	0.0609737	0.45013	0.44565	34.8635	78.2431
Arhgef3	0.998287	0.00171282	0.832322	0.832036	310.737	373.468			Cachd1	0.728707	0.271293	0.644649	0.642686	68.4569	106.522		Ap2b1	0.939062	0.060938	0.884242	0.884165	809.384	915.423
Rnf17	0.998292	0.00170836	0.630166	0.466108	0.660278	1.42803			Mettl7a1	0.728978	0.271022	1.34611	1.34675	465.537	345.673		Shisa3	0.939483	0.0605166	1.45551	1.45948	105.602	72.3522
Itm2c	0.998294	0.00170647	0.913462	0.913421	1230.48	1347.11			Fam222b	0.729186	0.270814	0.630871	0.628538	59.1039	94.0398		Rftn2	0.939592	0.0604075	1.34816	1.34886	427.727	317.1
Fam83d	0.998294	0.00170619	1.3012	1.43532	2.05404	1.42803			Frmd6	0.72979	0.27021	0.736186	0.735976	595.01	808.468		Aldh16a1	0.939649	0.0603506	1.3826	1.38524	125.485	90.5843
Sertad4	0.998301	0.00169925	1.41093	1.41796	52.4982	37.0209			Serpina4-ps1	0.729848	0.270152	22.8354	1422.48	14.2148	0		Prxl2a	0.939887	0.0601128	1.74812	1.75217	206.285	117.727
Aspm	0.998307	0.00169325	0.6463	0.639794	22.2011	34.706			Kit	0.731117	0.268883	0.474554	0.468834	27.5523	58.7791		Tmem181b-ps	0.940053	0.0599471	1.35842	1.35991	186.336	137.018
Hspb6	0.99831	0.00168956	0.827345	0.826903	205.476	248.491			Tspan12	0.731592	0.268408	1.78231	1.78713	186.384	104.288		Fosb	0.940199	0.0598012	0.571912	0.567173	32.4331	57.1913
Capn11	0.998312	0.00168757	1.74528	2.01922	3.50195	1.72926			Cnnm4	0.732243	0.267757	0.642149	0.640232	70.3172	109.836		Prdx3	0.94028	0.0597198	1.30531	1.30598	378.51	289.826
Gm20319	0.998313	0.0016868	1.69151	1.84089	5.45376	2.958			Sar1a	0.733251	0.266749	0.903279	0.903241	1413.56	1564.99		Dock7	0.940395	0.0596046	0.87682	0.876763	1220.41	1391.95
Sash3	0.998325	0.00167474	1.6998	1.73467	21.772	12.5468			Gucd1	0.734231	0.265769	1.29467	1.29534	365.603	282.243		Cdk6	0.940396	0.0596042	0.740721	0.740431	422.357	570.423
Slc17a4	0.998326	0.00167375	2.0175	2.10263	16.1409	7.67132			Eml1	0.735267	0.264733	0.877242	0.877194	1423.37	1622.64		Hadhb	0.940834	0.0591656	1.77161	1.77205	1968.18	1110.67
Gypa	0.99833	0.00167044	0.66956	0.591705	1.59741	2.70657			Xylt1	0.735802	0.264198	0.649203	0.646659	56.2351	86.9679		Snx10	0.940892	0.0591075	1.43235	1.43428	203.428	141.83
Tpi1	0.998331	0.0016693	1.14207	1.14216	1134.48	993.271			Dynlt1b	0.737689	0.262311	1.59459	1.6008	97.6271	60.9828		Rab9b	0.94119	0.0588101	0.549454	0.541526	18.9062	34.9213
Lrch2	0.998335	0.00166507	1.30799	1.31014	119.862	91.4857			Slc9a1	0.738137	0.261863	0.7352	0.734232	126.661	172.511		Fubp1	0.941257	0.0587435	0.765954	0.76581	793.279	1035.87
Lrit1	0.998336	0.00166402	1.9795	2.06872	14.5772	7.04133			Pde4b	0.739076	0.260924	1.22268	1.22305	472.894	386.65		Pisd-ps1	0.941569	0.0584308	1.55293	1.55433	394.054	253.517
Pgam1	0.998344	0.00165613	1.1347	1.13481	862.441	759.984			Ndufs4	0.743605	0.256395	1.27092	1.27173	265.744	208.96		Casp12	0.942514	0.0574863	0.860428	0.860285	523.686	608.737
Tjp3	0.998344	0.00165555	1.82997	1.91058	12.601	6.59061			Mybpc3	0.746012	0.253988	0.0361997	0.0189591	0.67077	35.8974		Snhg12	0.942846	0.0571536	0.595334	0.589578	25.8861	43.9131
Kcnn2	0.998352	0.00164766	1.58631	1.75785	3.83967	2.17998			Chpf2	0.746545	0.253455	0.851217	0.851063	517.518	608.087		Lpp	0.943318	0.0566816	1.07643	1.07643	23539.7	21868.3
Nuak1	0.99836	0.00163979	0.869873	0.86972	473.988	544.991			Kcnj5	0.747096	0.252904	0.092967	0.00158043	0	6.31741		Olfr1033	0.94364	0.0563597	0.664911	0.664312	236.778	356.431
Erc2	0.998363	0.00163735	2.17614	2.93463	2.88739	0.977311			Mtmr7	0.747203	0.252797	2.08553	2.13302	30.4236	14.2578		Syt12	0.943704	0.0562964	2.83143	2.97585	21.504	7.21952
Pla2g7	0.998372	0.00162793	1.43875	1.44476	67.4483	46.6816			Itpk1	0.750673	0.249327	1.31604	1.31677	365.783	277.787		Cpd	0.943947	0.0560534	0.897182	0.897147	1642.66	1830.98
Gm4956	0.998378	0.0016217	1.35669	1.51081	2.22557	1.46972			Lyst	0.752292	0.247708	0.782078	0.78201	1605.12	2052.56		Mfsd14b	0.944059	0.0559414	0.811143	0.810885	374.916	462.357
Hibch	0.998385	0.00161459	1.39115	1.39284	206.637	148.354			Tmem181b-ps	0.752917	0.247083	1.40058	1.40242	180.217	128.501		Egln1	0.944174	0.0558257	1.24534	1.24582	408.513	327.906
Ech1	0.998393	0.00160721	1.30057	1.30086	876.262	673.601			Ap2a1	0.753311	0.246689	0.805311	0.805045	347.099	431.157		Ncoa5	0.945078	0.0549223	0.770315	0.769572	148.663	193.179
Camkk1	0.998398	0.00160235	0.783533	0.782555	110.177	140.794			Pnpla2	0.755686	0.244314	1.54476	1.54577	536.819	347.279		Atp5j2	0.945149	0.0548512	1.21731	1.21763	528.112	433.719
Wt1	0.998402	0.00159788	2.11339	2.62215	3.64373	1.38341			Pgk1	0.756039	0.243961	1.41955	1.41999	872.21	614.234		Ints8	0.94516	0.0548397	0.795246	0.794778	219.094	275.669
Atg9b	0.998404	0.00159574	1.96248	2.16072	6.70347	3.09705			Slc25a23	0.756734	0.243266	0.765218	0.76488	339.869	444.346		Lancl3	0.945315	0.0546847	0.620256	0.619847	368.03	593.749
Ifit3	0.998405	0.0015948	0.729498	0.72753	63.5225	87.3163			Acp5	0.760533	0.239467	1.53466	1.54086	84.008	54.5165		Dact3	0.945566	0.0544337	1.20264	1.20292	546.158	454.024
Mpzl2	0.998408	0.00159203	1.64067	1.66705	25.9134	15.5405			Nid1	0.76287	0.23713	0.887836	0.887787	1299.51	1463.76		Sec63	0.945722	0.054278	0.873628	0.873524	635.101	727.058
Nhsl1	0.998411	0.00158949	1.30872	1.31162	88.681	67.6096			Mfap2	0.763648	0.236352	0.550034	0.543443	23.0153	42.3593		Aldh1a3	0.946867	0.0531326	0.673621	0.671244	58.0237	86.4469
Hsd3b2	0.998417	0.00158253	1.76407	1.82806	14.0142	7.66163			Ivd	0.763749	0.236251	1.29263	1.29314	474.729	367.112		Mrgprx2	0.947265	0.0527352	0.284844	0.232503	1.98576	8.57378
Cdca5	0.998424	0.00157577	0.527804	0.427455	1.2733	2.99218			Hivep1	0.763954	0.236046	0.690633	0.690323	442.09	640.415		Grpel1	0.947495	0.0525049	1.20294	1.20334	378.979	314.938
Nepn	0.998427	0.00157346	0.549083	0.427786	1.00416	2.36072			Gm14322	0.766623	0.233377	1.34827	1.34963	218.141	161.627		Dars2	0.947879	0.0521212	1.50257	1.50657	107.899	71.6156
Golt1a	0.998439	0.00156115	2.0356	2.41269	4.20795	1.73823			Cox7a1	0.773857	0.226143	2.28374	2.29627	151.071	65.7842		Muc4	0.948118	0.0518816	0.463019	0.454223	17.5874	38.7317
Prkar2b	0.998442	0.00155842	1.80504	1.80717	440.802	243.914			Lrp1	0.778841	0.221159	0.833864	0.833854	8650.46	10374.1		Ltf	0.948138	0.0518618	0.0873609	0.00147845	0	6.75385
Gm16551	0.998442	0.00155793	1.32617	1.43016	2.86145	1.99778			Mybphl	0.779385	0.220615	0.049089	0.025878	0.67077	26.2969		Fbxo21	0.948167	0.0518332	1.22112	1.22167	300.87	246.275
Rnf166	0.998442	0.00155756	0.818994	0.818307	136.609	166.944			Bche	0.780331	0.219669	0.870051	0.869947	681.284	783.134		Tle3	0.94825	0.0517497	0.810395	0.809973	222.388	274.565
Cirbp	0.998447	0.0015534	1.26194	1.26256	341.949	270.835			Plbd1	0.781258	0.218742	2.58994	2.62187	83.801	31.9561		Dgkz	0.948258	0.0517421	1.20797	1.2084	359.036	297.114
Grem1	0.998449	0.00155136	1.75995	2.042	3.50967	1.71364			Shroom3	0.783482	0.216518	0.706797	0.70636	303.835	430.146		Lbp	0.948277	0.0517228	1.5525	1.55907	82.7283	53.059
Pkhd1l1	0.998452	0.00154806	0.820946	0.82076	507.383	618.188			Cpz	0.785172	0.214828	0.566691	0.56435	66.9213	118.589		Tnfaip3	0.948795	0.0512046	0.694755	0.693187	85.2273	122.954
Albfm1	0.998455	0.00154498	1.82702	1.89822	14.1601	7.45493			Sdhb	0.785191	0.214809	1.40968	1.41029	605.419	429.284		Togaram1	0.949025	0.0509748	0.82856	0.828381	505.513	610.244
Tmub1	0.998462	0.00153755	0.727537	0.724433	40.1244	55.3912			Pdhx	0.786305	0.213695	1.42961	1.43181	164.908	115.172		Ak4	0.949239	0.0507606	2.49611	2.53741	58.6182	23.0955
Rdh9	0.998463	0.00153653	1.71781	1.78252	12.6846	7.11172			Ano4	0.78694	0.21306	0.213015	0.176733	2.24293	12.7377		Scgb3a2	0.949687	0.0503134	0.128551	0.0022846	0	4.36713
Svep1	0.998467	0.0015334	0.798332	0.798242	1159.27	1452.28			Bckdha	0.788291	0.211709	1.55295	1.55396	549.013	353.296		Tent5a	0.949778	0.050222	0.775136	0.774941	568.878	734.095
Adra1a	0.998469	0.00153073	1.55468	1.56364	62.048	39.678			Rin3	0.788322	0.211678	0.457614	0.453363	37.0749	81.7897		Lrat	0.949783	0.0502169	4.76888	8.19852	5.65323	0.680762
Eif2c5	0.99847	0.00152992	0.684727	0.678753	22.7464	33.5167			Oplah	0.790354	0.209646	1.43074	1.43231	251.722	175.742		Nnat	0.950128	0.0498723	0.175916	0.151689	3.2817	21.6904
Diaph3	0.998472	0.00152783	0.626461	0.617321	15.9438	25.8335			Iqgap3	0.791845	0.208155	0.363325	0.344645	7.47168	21.6984		Usp9y	0.950339	0.0496609	0.0485991	0.000787484	0	12.6887
Serpina4-ps1	0.998472	0.00152757	1.78422	1.84839	14.5055	7.84308			Timm44	0.792231	0.207769	1.3395	1.34061	241.663	180.261		Uqcr10	0.950476	0.0495237	1.27792	1.27846	420.202	328.676
Fahd1	0.998473	0.00152732	1.50484	1.51325	58.153	38.4258			Arid5b	0.792232	0.207768	0.564828	0.564574	622.051	1101.81		Calm1	0.950492	0.049508	1.11664	1.11666	3811.42	3413.22
Slc22a7	0.998476	0.0015243	1.50419	1.57006	7.70373	4.90303			Gdf15	0.79352	0.20648	0.236228	0.204958	2.93173	14.3428		Ndufa10	0.950516	0.049484	1.45025	1.45118	447.147	308.124
Tbx18	0.998476	0.00152378	0.86165	0.86153	641.611	744.735			Bmf	0.793671	0.206329	1.79742	1.80102	255.794	142.022		Pfn1	0.950522	0.049478	1.19163	1.19174	1256.87	1054.65
Ccl21a	0.99848	0.00151982	0.559815	0.553629	25.2976	45.7022			Itgb5	0.79609	0.20391	0.876982	0.876961	3261.49	3719.09		Mcl1	0.950557	0.0494427	0.797899	0.797835	1611.35	2019.66
Clca3a1	0.998482	0.00151766	1.69605	1.81084	7.02522	3.87506			Lamb2	0.796498	0.203502	0.822152	0.822131	4486.35	5456.98		Arl4a	0.950692	0.0493083	0.824564	0.824449	799.002	969.136
Cyp2d37-ps	0.998483	0.00151738	1.51983	1.61862	5.45376	3.36556			Snx10	0.796647	0.203353	1.5136	1.51613	196.787	129.792		Smad7	0.95072	0.0492803	0.6647	0.663697	141.353	212.983
Arsj	0.998484	0.00151643	1.92282	1.98997	17.1005	8.58838			Syvn1	0.797134	0.202866	0.695112	0.693386	77.1902	111.328		Ddr1	0.950792	0.0492083	0.720022	0.719274	171.142	237.941
Kif2c	0.998484	0.00151589	0.569928	0.499452	1.93821	3.89068			Cib2	0.79785	0.20215	1.88435	1.89511	99.7701	52.6413		Sec62	0.951124	0.0488764	0.867015	0.866905	658.948	760.117
Cluh	0.998486	0.00151426	1.23139	1.23171	568.769	461.768			Cpa3	0.797956	0.202044	0.427289	0.418583	17.6042	42.0706		Pebp1	0.951291	0.0487094	1.15753	1.15768	786.367	679.259
9530062K07Rik	0.998486	0.00151369	0.813617	0.744528	1.2733	1.71364			Col1a1	0.798546	0.201454	0.582487	0.582463	6505.21	11168.5		Ano4	0.951784	0.0482165	0.313612	0.26482	2.3166	8.77561
Sulf2	0.998487	0.00151262	0.850494	0.850389	780.209	917.475			Alas2	0.799376	0.200624	2.37465	2.3882	155.674	65.1788		Fnbp1l	0.952233	0.0477674	0.745205	0.744097	107.296	144.2
Sult1b1	0.998492	0.00150755	1.49603	1.56411	7.31259	4.67164			Cd109	0.799798	0.200202	0.78732	0.787124	545.767	693.371		Vps13a	0.95244	0.0475602	0.861076	0.860957	637.681	740.667
Canx	0.998493	0.00150662	0.941674	0.941662	2902.17	3081.97			Samm50	0.800047	0.199953	1.22407	1.22449	414.984	338.9		Mmp9	0.952533	0.0474669	0.475253	0.461191	10.6284	23.0572
Rhobtb2	0.998497	0.00150328	1.21696	1.21789	180.049	147.835			Cntn2	0.800304	0.199696	0.208671	0.136564	0.937451	6.92778		Klhdc7a	0.952971	0.0470288	1.58764	1.59275	116.326	73.031
Mepce	0.998497	0.00150272	0.813513	0.812943	169.511	208.518			Mrgprg	0.800924	0.199076	0.111391	0.0818843	1.57216	19.3119		Mup1	0.953096	0.0469043	9.47362	23.9412	8.9236	0.363148
Sema3a	0.998501	0.00149945	0.869601	0.869433	425.937	489.903			Nkd1	0.801518	0.198482	0.788632	0.788267	290.969	369.128		Otud1	0.953139	0.0468606	0.703955	0.703318	208.372	296.274
Eda2r	0.998501	0.00149886	0.724974	0.722549	52.2449	72.3103			Arhgap44	0.80353	0.19647	0.780132	0.77952	176.128	225.947		Cyc1	0.953178	0.0468219	1.38132	1.38208	438.921	317.577
Arsi	0.998504	0.00149558	0.618676	0.609222	15.6959	25.7703			Ccn4	0.803555	0.196445	0.713838	0.712889	126.506	177.46		Mup7	0.953273	0.0467269	27.7427	28.3532	794.597	28.0153
Sln	0.998506	0.00149369	1.34053	1.59129	1.36936	0.85682			Klhdc7a	0.805324	0.194676	1.81636	1.82484	112.537	61.6651		Nop58	0.953468	0.0465315	0.764717	0.763964	149.689	195.941
Acss3	0.998507	0.00149267	1.486	1.48956	130.737	87.7661			Lox	0.805583	0.194417	0.727698	0.727648	2526.81	3472.57		Myo5b	0.953604	0.0463961	2.44742	2.50731	38.5604	15.3732
Tmem158	0.99851	0.00148996	0.592911	0.589015	36.3045	61.643			Dapk2	0.80565	0.19435	1.66289	1.66548	273.399	164.152		Dpp3	0.953735	0.0462646	1.27515	1.27584	292.175	229.005
Coq6	0.998511	0.00148907	1.29015	1.29201	127.825	98.9326			Gas2l1	0.806439	0.193561	0.79475	0.794329	244.957	308.385		Urod	0.953737	0.0462634	1.31592	1.31718	208.254	158.104
Lrrc27	0.998512	0.00148844	1.50696	1.51821	42.9805	28.3066			Pdhb	0.80657	0.19343	1.70208	1.70339	583.235	342.392		Dhdh	0.953787	0.0462128	1.61022	1.61361	185.295	114.829
Clec14a	0.998513	0.00148742	0.811043	0.810809	419.239	517.065			Dclk1	0.806967	0.193033	0.735845	0.734844	122.441	166.625		Pdk2	0.953819	0.0461809	1.50887	1.5132	112.757	74.5125
Sirpb1c	0.998514	0.0014856	0.9853	0.978137	1.27175	1.3004			Man2b1	0.807073	0.192927	0.822915	0.822718	473.247	575.225		Cd93	0.953888	0.0461118	0.775631	0.77545	613.117	790.663
Ppdpf	0.998519	0.00148111	1.28249	1.28415	139.196	108.393			Smtnl2	0.810777	0.189223	0.530623	0.521984	17.7406	33.996		Ccn5	0.954235	0.0457649	0.79173	0.79165	1308.47	1652.84
Adcy10	0.998522	0.0014785	0.653491	0.622839	4.5092	7.24581			Eif2s3y	0.811077	0.188923	1.24996	1.25052	349.255	279.285		Rbm6	0.954345	0.0456553	0.876568	0.876459	608.264	694.003
Mmd2	0.998522	0.00147806	1.84092	1.99196	7.07403	3.5463			Dhrs7c	0.812401	0.187599	0.108958	0.00188782	0	5.28713		Dnajb4	0.954494	0.0455064	0.47199	0.471886	1537.04	3257.24
Gm4737	0.998525	0.00147533	0.561117	0.53668	6.13928	11.448			Adipoq	0.813099	0.186901	1.66005	1.66213	338.513	203.658		Ptgr2	0.954757	0.0452425	1.37723	1.37832	302.236	219.276
A730049H05Rik	0.998527	0.00147327	1.35073	1.6344	1.27793	0.778013			Cyc1	0.813382	0.186618	1.34844	1.34914	424.546	314.675		Hectd2os	0.954801	0.0451986	8.63933	11.4883	19.6569	1.70191
5430431A17Rik	0.998528	0.00147248	1.75488	1.94756	4.85926	2.49018			Spry2	0.813424	0.186576	0.648412	0.646021	60.2166	93.217		Serpina3n	0.954847	0.045153	1.49649	1.49821	276.38	184.47
Aqp4	0.998528	0.0014719	1.3464	1.62657	1.27175	0.778013			Ndufa4	0.813889	0.186111	1.37489	1.37533	746.726	542.94		Ndufs1	0.954921	0.0450795	1.34878	1.34916	802.915	595.12
Pde1a	0.998529	0.00147149	1.20292	1.20349	273.176	226.985			Spsb1	0.815448	0.184552	0.724805	0.724456	366.051	505.281		Ncoa1	0.954932	0.0450676	0.842559	0.842326	355.311	421.823
Rnf43	0.998534	0.00146644	1.8665	2.05208	6.11867	2.97656			Thbd	0.815741	0.184259	0.808563	0.808434	768.588	950.714		Mlycd	0.955537	0.0444635	1.37935	1.38166	143.093	103.563
Nrarp	0.998534	0.00146591	0.672391	0.667164	26.6955	40.0183			Lyrm9	0.817653	0.182347	1.52967	1.53648	74.5276	48.502		Rnf111	0.955637	0.0443629	0.842821	0.842582	340.466	404.077
C730036E19Rik	0.998536	0.00146436	1.3535	1.41648	5.08856	3.58945			Ccdc6	0.818981	0.181019	0.821537	0.821262	336.135	409.293		Uqcrq	0.955693	0.0443066	1.41417	1.41573	238.883	168.732
Nnat	0.998537	0.00146337	0.501331	0.456662	3.23282	7.09113			Tc2n	0.819764	0.180236	2.04988	2.09111	33.7582	16.1384		Gxylt2	0.955767	0.0442334	0.735528	0.735092	283.719	385.968
Serac1	0.998538	0.00146188	1.33577	1.33876	94.6753	70.7161			Idh3a	0.820538	0.179462	1.66096	1.66218	578.432	347.991		Chchd3	0.95601	0.0439896	1.24587	1.24633	423.998	340.195
H2bc14	0.998539	0.00146087	0.463317	0.438605	5.89679	13.4572			Clec2d	0.820585	0.179415	1.28757	1.28844	270.044	209.587		Ndufb2	0.956526	0.0434741	1.35424	1.35564	196.314	144.81
Rad54b	0.998543	0.00145709	0.479065	0.439905	3.69562	8.41368			Cdk6	0.821555	0.178445	0.724076	0.723762	408.545	564.478		Heatr5a	0.956852	0.0431475	0.876885	0.876808	879.658	1003.25
5730507C01Rik	0.998543	0.00145679	1.77203	1.86661	9.69382	5.18864			Nxph1	0.821624	0.178376	3.93894	4.97228	8.93323	1.78862		Itsn2	0.956993	0.0430066	0.868702	0.868613	807.25	929.357
S100a8	0.998546	0.0014539	0.540636	0.458172	1.61872	3.54483			Abcc9	0.821761	0.178239	0.873293	0.873273	3604.1	4127.12		Cib1	0.957085	0.0429148	1.44832	1.45315	84.3865	58.0683
2610008E11Rik	0.998555	0.00144499	1.15518	1.15549	360.037	311.585			Kcnj3	0.822299	0.177701	0.0404267	0.000646288	0	15.463		Iars2	0.957098	0.042902	1.15908	1.15926	671.22	579.008
Trim10	0.998558	0.00144193	1.1426	1.22946	1.27793	1.03756			Chsy3	0.822793	0.177207	0.6975	0.696391	111.793	160.537		Chordc1	0.957427	0.0425732	0.703271	0.702631	207.41	295.194
Kif23	0.998562	0.00143793	0.56179	0.544444	8.76132	16.1006			Ndufab1	0.824341	0.175659	1.33078	1.33238	173.067	129.891		Dlst	0.957521	0.0424789	1.39923	1.39964	878.503	627.662
4833411C07Rik	0.998564	0.00143562	1.68023	1.91595	3.52327	1.83413			Ccdc69	0.824573	0.175427	1.39895	1.40151	136.182	97.1653		Poglut3	0.957702	0.0422976	0.841151	0.840951	419.066	498.326
Tnfsf9	0.99857	0.00142988	2.63986	3.15609	6.27279	1.98068			Atf7	0.82526	0.17474	0.732452	0.7321	357.513	488.342		Gmfb	0.958276	0.0417242	0.865746	0.865601	500.587	578.313
Gm13710	0.998572	0.00142797	1.00588	1.00785	1.91689	1.90188			Col16a1	0.825835	0.174165	0.805639	0.80534	332.758	413.192		Rgs6	0.958286	0.0417138	0.566994	0.558836	18.3857	32.9079
Xntrpc	0.998576	0.00142442	0.702236	0.68238	6.5695	9.63199			Pitpnb	0.826469	0.173531	0.734493	0.733319	103.927	141.725		Cdk7	0.958286	0.0417137	0.850476	0.850314	494.276	581.288
Otop1	0.998576	0.00142395	1.57798	1.58434	92.4573	58.3533			Ciao2a	0.828262	0.171738	1.39813	1.40104	120.116	85.7306		Angpt2	0.958591	0.0414087	1.3767	1.3774	471.011	341.954
Neto1	0.99858	0.00141998	0.415858	0.195316	0.317939	1.66902			Abra	0.830106	0.169894	0.491515	0.489388	75.1171	153.502		Rian	0.958608	0.0413924	0.787445	0.787268	601.821	764.446
Wee1	0.998584	0.00141561	0.700279	0.696944	40.1162	57.5645			Deptor	0.830161	0.169839	1.99633	1.99945	410.368	205.236		Pms1	0.95873	0.0412703	1.8228	1.84945	35.947	19.432
Rbks	0.998585	0.00141459	1.93343	2.06347	9.39874	4.54967			Chst14	0.831543	0.168457	0.655221	0.653426	73.8691	113.054		Wdr76	0.958872	0.0411284	1.55771	1.56745	55.4384	35.365
Gal3st1	0.998587	0.00141348	0.512388	0.443348	1.98083	4.48046			Bag1	0.832082	0.167918	1.21296	1.21324	539.679	444.822		Mtfp1	0.958913	0.0410868	2.46405	2.54532	29.1357	11.4407
Glt1d1	0.998587	0.00141325	1.17076	1.19823	4.76908	3.97846			Pmpcb	0.833656	0.166344	1.23664	1.23716	352.673	285.064		Crebbp	0.958954	0.041046	0.853553	0.85346	857.366	1004.58
Idh2	0.998587	0.00141313	1.1258	1.12593	674.739	599.271			Smad2	0.835027	0.164973	0.828621	0.828375	363.558	438.883		Unc50	0.959335	0.0406647	0.798639	0.7981	186.837	234.105
Slc1a6	0.99859	0.00140978	1.38155	1.62807	1.59741	0.977311			Dnaja4	0.835138	0.164862	0.69676	0.695422	100.118	143.972		Cav2	0.959352	0.0406484	0.888866	0.8888	932.68	1049.37
Paxbp1	0.998591	0.00140925	1.17804	1.17848	299.399	254.053			Nudt12	0.835772	0.164228	1.56458	1.56855	142.71	90.9785		Cfl1	0.959469	0.0405306	1.1281	1.12816	1534.68	1360.34
Gja5	0.998593	0.00140736	0.785867	0.78555	340.586	433.567			Rab23	0.837245	0.162755	0.709195	0.707956	105.372	148.844		Cdh6	0.959563	0.0404374	0.765733	0.76551	512.273	669.195
Adgrf1	0.998595	0.00140523	1.09454	1.10772	5.08702	4.59136			Cspg4	0.837692	0.162308	0.790605	0.79057	2979.3	3768.55		Ptbp3	0.959595	0.0404048	0.849741	0.849622	679.779	800.097
Rsc1a1	0.998596	0.00140436	1.41869	1.4216	131.54	92.5267			Thbs1	0.83791	0.16209	0.550128	0.549871	621.306	1129.92		Myzap	0.959823	0.0401765	0.611336	0.607141	35.5566	58.5705
Ece1	0.998597	0.00140287	0.885208	0.885139	955.133	1079.08			Letmd1	0.838521	0.161479	1.49633	1.49751	405.773	270.961		Wdr6	0.960129	0.0398712	1.30473	1.30508	720.738	552.254
Cyp2c55	0.998603	0.00139695	1.47538	1.67241	2.56791	1.53143			Lmna	0.83882	0.16118	0.86829	0.868258	2313.7	2664.76		Serpinb6b	0.960186	0.0398144	0.675795	0.675389	344.383	509.909
Gjc3	0.998606	0.00139431	0.42637	0.209849	0.34234	1.66902			Foxp4	0.838909	0.161091	0.67771	0.67624	87.2145	128.975		Cebpg	0.960242	0.0397578	0.846367	0.846154	381.59	450.972
Myh2	0.998606	0.00139431	0.42637	0.209849	0.34234	1.66902			Mylk4	0.839246	0.160754	0.646826	0.646639	784.568	1213.31		Specc1	0.960326	0.039674	0.714277	0.714007	481.555	674.444
Gm8979	0.998607	0.00139325	0.924427	0.88793	1.16291	1.31095			Mylk3	0.839293	0.160707	0.053691	0.0279494	0.649817	23.5975		Pip5k1b	0.960746	0.0392537	1.42807	1.43124	121.845	85.129
Junb	0.998614	0.00138626	0.765653	0.764461	95.9132	125.468			Acadsb	0.840201	0.159799	1.14454	1.14463	1111.88	971.384		Ndufv1	0.96107	0.0389303	1.34819	1.34858	775.791	575.263
Klhl13	0.998614	0.00138579	0.861475	0.861269	367.299	426.465			Cecr2	0.840256	0.159744	2.0824	2.13068	30.2057	14.1712		A730049H05Rik	0.961446	0.038554	0.155491	0.110189	1.29987	11.8775
Lect2	0.998617	0.00138314	1.49141	1.54061	9.8805	6.40987			Cirbp	0.840437	0.159563	1.23238	1.23291	335.482	272.104		Eml1	0.961577	0.0384232	1.1867	1.18679	1471.56	1239.94
Gm11201	0.998621	0.00137949	0.593354	0.428012	0.660278	1.55603			Crebbp	0.840666	0.159334	0.789993	0.789864	829.325	1049.96		Vipr1	0.961628	0.0383718	1.70919	1.7262	45.3933	26.2925
Slc25a48	0.998621	0.00137935	2.1791	2.68407	3.96167	1.46972			Sidt2	0.840831	0.159169	0.833353	0.833215	642.841	771.521		Nhs	0.962199	0.0378007	0.751243	0.750251	118.319	157.709
Msln	0.998623	0.00137721	1.7182	1.76216	18.4916	10.4894			Prrc1	0.841342	0.158658	0.825147	0.824867	322.855	391.404		Ica1l	0.962301	0.0376995	0.240708	0.162789	0.991899	6.1446
Fh1	0.998625	0.00137534	1.28303	1.28352	482.584	375.984			Tgfb1i1	0.842063	0.157937	0.796339	0.796161	582.279	731.362		Gys2	0.962308	0.0376919	2.85538	2.90186	73.9798	25.4874
Mup1	0.998631	0.00136906	1.2097	1.22844	8.82333	7.1807			Ldlr	0.842505	0.157495	0.7389	0.738539	342.46	463.703		Bri3bp	0.962438	0.0375625	1.46667	1.4699	121.049	82.3487
Hspa1a	0.998634	0.00136583	0.475648	0.475169	335.109	705.253			Zfp362	0.84292	0.15708	0.676032	0.674413	85.9962	127.517		Srpx2	0.962443	0.0375574	0.710301	0.709192	117.471	165.644
Tuba4a	0.998636	0.00136419	1.61344	1.61864	122.672	75.783			Ddhd2	0.84361	0.15639	1.31646	1.31708	431.02	327.252		Pdhx	0.962509	0.0374907	1.41432	1.41621	170.482	120.376
Edem1	0.998636	0.00136378	0.893789	0.893705	716.452	801.667			Niban2	0.844174	0.155826	0.830039	0.829914	723.793	872.131		Lrrn1	0.962553	0.0374468	0.590489	0.58537	29.4712	50.3534
Urml	0.998637	0.00136254	1.45081	1.50293	8.33961	5.54555			Azin1	0.844378	0.155622	0.869755	0.86967	840.445	966.397		Lipe	0.96265	0.0373498	1.78138	1.78294	570.779	320.129
Bmp5	0.998638	0.00136173	1.3389	1.38815	6.11404	4.40165			Aldh18a1	0.845266	0.154734	0.751248	0.750763	245.967	327.627		Dld	0.962673	0.037327	1.3697	1.37038	475.499	346.981
Bpifb5	0.998642	0.00135825	1.7962	3.5081	1.02702	0.285607			Nsdhl	0.845517	0.154483	1.50627	1.51145	93.8132	62.065		Mmrn1	0.962711	0.0372889	0.505757	0.501652	38.4762	76.7089
Gm35986	0.998642	0.00135825	1.7962	3.5081	1.02702	0.285607			Samd4b	0.846366	0.153634	0.713325	0.712504	158.839	222.935		Uqcr11	0.962759	0.037241	1.2548	1.25522	492.936	392.708
H1f6	0.998642	0.00135825	1.7962	3.5081	1.02702	0.285607			Slc6a9	0.846382	0.153618	0.762504	0.761694	141.045	185.176		Traf4	0.96284	0.0371599	1.7386	1.7509	59.9408	34.23
Unc93a2	0.998642	0.00135825	1.7962	3.5081	1.02702	0.285607			Dusp10	0.84929	0.15071	0.648444	0.647451	147.082	227.177		Larp4	0.962968	0.0370325	0.825578	0.825459	771.619	934.778
Atp5a1	0.998645	0.00135509	1.22751	1.22755	4176.93	3402.64			Galnt15	0.849328	0.150672	1.35143	1.35309	181.262	133.959		Heg1	0.963104	0.0368957	0.785349	0.78529	1812.08	2307.53
Pgk1	0.998646	0.00135372	1.24649	1.24671	889.172	713.211			Ndufs3	0.850929	0.149071	1.25048	1.25104	360.247	287.957		Pdlim5	0.963423	0.0365771	0.67172	0.671669	2770.88	4125.37
Kif11	0.998651	0.0013492	0.608202	0.597975	14.3479	24.0009			Atp1a1	0.852051	0.147949	0.879994	0.879958	1871.96	2127.33		Mdh2	0.96345	0.03655	1.3377	1.33847	374.821	280.036
Apol10b	0.998653	0.00134707	0.469059	0.414966	2.57408	6.21722			Lats2	0.852134	0.147866	0.660926	0.660721	704.424	1066.15		Nxph3	0.963594	0.0364057	2.89505	3.28986	9.82223	2.97865
Myl7	0.998653	0.00134703	1.35537	1.40021	7.11593	5.0792			St6galnac2	0.852322	0.147678	1.79743	1.8195	40.5551	22.2846		Swap70	0.963688	0.0363122	0.814516	0.814252	362.911	445.701
Pcsk1	0.998654	0.0013457	1.41246	1.63578	1.91535	1.16702			Cblb	0.852585	0.147415	0.756961	0.756205	153.787	203.37		Tnfrsf11b	0.963803	0.036197	1.50896	1.51214	154.384	102.093
BC147527	0.998655	0.00134528	0.591961	0.466472	0.955359	2.05949			Tnni3k	0.852724	0.147276	0.416423	0.400896	9.56501	23.874		Gstm3	0.964402	0.0355984	0.0738513	0.0717107	19.838	276.768
Atp5o	0.998655	0.00134466	1.18662	1.18688	547.489	461.284			Prdx5	0.85345	0.14655	1.25551	1.25595	460.61	366.74		D830026I12Rik	0.964778	0.0352219	0.548472	0.539079	16.162	29.9893
Abra	0.998657	0.00134323	0.705389	0.703649	76.5156	108.745			C130080G10Rik	0.854357	0.145643	0.0779102	0.0012978	0	7.69537		Bambi	0.964822	0.0351779	0.740533	0.739909	195.796	264.625
Hspa1b	0.998662	0.00133815	0.430729	0.43016	276.987	643.93			Sec61a1	0.855245	0.144755	0.890851	0.890796	1123.82	1261.59		Fhl2	0.964881	0.0351187	0.686453	0.684232	60.8059	88.8719
Inhbc	0.998662	0.00133777	1.39679	1.44902	7.04654	4.85987			Kcnc4	0.855591	0.144409	0.696186	0.694191	66.0112	95.0953		Kras	0.964974	0.0350258	0.826053	0.825774	305.106	369.481
Fbp2	0.998663	0.00133678	1.65198	1.76223	6.65158	3.77019			Ubr5	0.856871	0.143129	1.0712	1.07121	3212.56	2998.99		Cdh5	0.965005	0.0349955	0.79927	0.798937	305.167	381.97
Xkr9	0.998664	0.00133615	1.53242	1.62756	5.8205	3.57236			Fgf12	0.857871	0.142129	0.152336	0.0848359	0.67077	8.01455		Ogfod2	0.965041	0.0349586	1.61918	1.62641	79.3793	48.8026
Lhx6	0.998665	0.00133461	0.854055	0.832036	3.52327	4.23654			Pcx	0.858843	0.141157	1.77279	1.77417	640.077	360.772		Rpl39	0.965102	0.0348981	0.832757	0.832635	727.47	873.698
Actr2	0.998668	0.00133174	1.10803	1.10811	876.283	790.787			Dld	0.859083	0.140917	1.37207	1.37278	459.906	335.015		Zc3h11a	0.96513	0.0348697	0.877105	0.877055	1377.83	1570.97
Hagh	0.998669	0.00133094	1.27431	1.27522	244.135	191.442			Fam81a	0.859705	0.140295	0.760749	0.760133	175.188	230.474		Nrg1	0.965322	0.0346776	0.212743	0.184749	3.30458	17.931
Gm15270	0.998674	0.00132563	2.64875	4.13128	2.88894	0.691705			Plxna1	0.860118	0.139882	0.792896	0.792623	384.387	484.958		Dipk1b	0.965451	0.0345486	1.89541	1.91687	45.5914	23.7795
Fmn2	0.998676	0.00132396	2.35708	4.774	1.68884	0.345852			Art4	0.860813	0.139187	1.27488	1.27572	265.06	207.77		Unc5b	0.9655	0.0345	0.750943	0.749985	122.791	163.728
Smad6	0.998677	0.00132287	0.671974	0.671395	244.623	364.355			Zc3h7b	0.862013	0.137987	0.819844	0.819642	465.683	568.156		Gldn	0.965587	0.0344128	1.4022	1.40406	193.234	137.622
Suclg1	0.998677	0.00132261	1.37584	1.3765	501.916	364.628			Mrtfa	0.862093	0.137907	0.648687	0.647079	90.313	139.576		Clcn7	0.965787	0.0342132	1.19608	1.19649	357.19	298.531
Nox4	0.99868	0.00131996	1.16158	1.16162	3009.27	2590.58			Calhm5	0.862257	0.137743	0.805304	0.804972	300.54	373.358		Atp5o	0.965967	0.0340326	1.29129	1.29172	555.333	429.916
Gpm6a	0.998681	0.00131894	1.50496	1.52094	30.768	20.2262			Nfia	0.862713	0.137287	0.874039	0.873984	1274.37	1458.12		Trip12	0.966092	0.0339076	0.896358	0.89633	2096.77	2339.29
Susd4	0.998682	0.00131839	1.36035	1.40224	7.72813	5.50842			Sulf1	0.863798	0.136202	0.882626	0.882597	2270.02	2571.98		Gpr137	0.966162	0.0338376	1.51877	1.52329	99.7775	65.4979
Traip	0.998685	0.0013149	2.02438	2.2049	7.92642	3.58945			Chpf	0.864544	0.135456	0.773246	0.772956	387.554	501.394		Lratd1	0.966477	0.0335225	1.45798	1.4601	200.967	137.636
Uts2r	0.998685	0.00131485	1.93383	2.4782	2.693	1.08071			Cox8b	0.865522	0.134478	2.31944	2.32862	215.069	92.3533		Hspa1l	0.966588	0.0334122	0.495159	0.49312	77.9725	158.131
Slfn1	0.998685	0.00131465	0.618311	0.519936	1.27638	2.46412			Gm32687	0.865553	0.134447	5.5155	5.70073	89.3395	15.6633		Btg1	0.966864	0.0331356	0.817298	0.81716	687.969	841.906
Slc5a8	0.998687	0.00131331	0.573271	0.314524	0.319482	1.03756			Chchd2	0.866493	0.133507	1.2378	1.238	967.802	781.747		Gapvd1	0.966973	0.0330266	0.868328	0.868238	725.131	835.177
Ssmem1	0.998687	0.00131331	0.573271	0.314524	0.319482	1.03756			Rgs6	0.866657	0.133343	0.509777	0.501008	17.7918	35.5219		Tmem82	0.967072	0.032928	0.734237	0.732716	79.5924	108.63
Ssu2	0.998687	0.00131331	0.573271	0.314524	0.319482	1.03756			Septin8	0.867359	0.132641	0.780908	0.780692	507.309	649.823		Top1	0.967145	0.0328552	0.799486	0.799126	282.093	353.004
Stpg1	0.998687	0.00131331	0.573271	0.314524	0.319482	1.03756			Parp8	0.86759	0.13241	0.825747	0.825527	416.28	504.262		Setd6	0.967285	0.0327155	1.39916	1.4024	108.609	77.4426
Gm4419	0.99869	0.00130971	0.450053	0.332637	0.97976	2.9655			Sp2	0.86818	0.13182	0.535402	0.527717	20.1664	38.2233		Dnajc10	0.967408	0.0325915	0.834994	0.834939	1586.29	1899.89
Gm30927	0.99869	0.00130955	1.72276	3.27613	0.958445	0.285607			Sh3pxd2a	0.870101	0.129899	0.841017	0.840989	3024.22	3596.03		Ogdh	0.967516	0.0324843	1.36415	1.36433	1739.13	1274.71
Tsc22d3	0.998691	0.0013089	0.659711	0.659278	333.536	505.916			Slc6a7	0.870245	0.129755	0.684964	0.68312	74.2123	108.642		Nr4a1	0.967546	0.0324537	0.461615	0.46041	131.584	285.809
Pira1	0.998693	0.00130731	1.00939	1.01201	2.30737	2.27986			Dop1b	0.870407	0.129593	0.787164	0.786621	195.017	247.92		Tmem64	0.96767	0.0323302	0.865705	0.865559	493.862	570.571
Eif2ak1	0.998693	0.00130671	1.21233	1.21312	203.509	167.755			Itga5	0.870441	0.129559	0.672922	0.672774	955.832	1420.74		Sgca	0.968116	0.0318844	1.32402	1.32572	159.046	119.967
1700093K21Rik	0.998694	0.00130598	1.7178	3.26047	0.953816	0.285607			Spire1	0.870907	0.129093	0.684212	0.683358	161.821	236.807		Mest	0.968222	0.0317775	0.421551	0.399646	6.63401	16.6147
Cyp2c39	0.998694	0.00130598	1.7178	3.26047	0.953816	0.285607			Bambi	0.871289	0.128711	0.71496	0.714272	189.33	265.071		Zfp968	0.968266	0.0317336	0.0920089	0.00156275	0	6.38896
Mup18	0.998699	0.00130092	1.71255	3.22927	0.953816	0.288463			Slc25a19	0.871489	0.128511	1.45704	1.45889	231.309	158.548		Bmp5	0.968277	0.0317233	6.78588	16.6576	6.20577	0.363148
Mtfp1	0.9987	0.00129964	1.60584	1.6278	28.7559	17.6617			Pex16	0.871658	0.128342	1.41669	1.41985	115.83	81.576		Fbp2	0.968412	0.0315879	4.37128	6.39967	6.73468	1.04391
Esyt3	0.998703	0.00129718	2.25197	3.05664	3.00785	0.977311			Sdha	0.872227	0.127773	1.49839	1.49872	1459.49	973.822		Slc10a2	0.968438	0.0315621	6.94231	17.74	6.20577	0.340381
Mab21l2	0.998704	0.00129557	0.864912	0.821991	1.64158	1.99925			Adtrp	0.87239	0.12761	2.40039	2.45055	43.8213	17.8763		Fmnl2	0.968527	0.0314732	0.781415	0.780884	203.519	260.629
Gpr62	0.998705	0.00129512	2.00074	2.99189	1.90918	0.631459			Hnrnpul2	0.8728	0.1272	0.796149	0.7959	415.645	522.235		Colgalt1	0.968602	0.0313983	0.889018	0.888947	875.884	985.306
Uqcrfs1	0.998706	0.00129412	1.35961	1.36027	475.13	349.288			Suclg1	0.873178	0.126822	1.64908	1.65048	492.281	298.261		Ephb6	0.968664	0.0313359	0.686747	0.684746	67.774	98.9814
Nog	0.998706	0.00129359	0.332582	0.145935	0.319482	2.24773			Mtss1	0.873179	0.126821	0.842061	0.841897	514.92	611.62		Asb10	0.968766	0.0312337	4.26208	7.26935	4.8987	0.665259
Cebpe	0.998709	0.00129111	0.643723	0.481035	0.660278	1.38341			Smoc2	0.873301	0.126699	0.878627	0.878537	745.079	848.091		Tmem250-ps	0.969055	0.0309449	1.28227	1.28305	297.188	231.625
Pls1	0.998709	0.00129078	0.383816	0.243308	0.661821	2.7512			Col8a2	0.87355	0.12645	1.43899	1.44334	91.6776	63.5147		Slc22a3	0.969068	0.0309319	2.16282	2.21685	30.2688	13.6485
Ngfr	0.998711	0.00128931	0.845912	0.814781	2.56945	3.15582			Plekhm1	0.8736	0.1264	0.702212	0.70101	110.737	157.972		Itm2a	0.969128	0.030872	0.633658	0.629757	35.9672	57.1187
Ogdh	0.998713	0.00128693	1.24364	1.24376	1714.82	1378.74			Ckmt2	0.874584	0.125416	0.0318028	0.0113548	0.335385	30.4076		Lats2	0.969441	0.0305592	0.688714	0.688526	728.233	1057.67
1810062O18Rik	0.998714	0.0012859	0.663129	0.542885	0.958445	1.77389			Akap1	0.874844	0.125156	1.18989	1.19022	418.435	351.559		Adam9	0.969535	0.0304649	0.876632	0.876559	930.622	1061.68
Acad8	0.998715	0.00128493	1.20203	1.20279	201.179	167.259			Ptpn23	0.875064	0.124936	0.680493	0.679153	95.2406	140.239		5033406O09Rik	0.969543	0.0304571	0.252437	0.172077	0.993859	5.82378
Kif26b	0.998715	0.00128456	0.769764	0.768804	117.796	153.222			Cidea	0.875502	0.124498	2.00091	2.00322	557.11	278.102		Cycs	0.969574	0.0304263	1.58477	1.58549	822.889	519.009
9130409I23Rik	0.998716	0.00128382	1.47425	1.54663	6.48078	4.18673			Myo5b	0.876426	0.123574	2.42427	2.48498	37.2918	15.0009		Dsc2	0.969814	0.0301862	2.67779	2.80659	23.2623	8.28201
Gm14548	0.998717	0.00128275	0.526321	0.435875	1.44406	3.32595			Nabp1	0.876617	0.123383	1.48371	1.48848	95.6573	64.2618		Szrd1	0.969832	0.0301676	1.15607	1.15625	595.063	514.645
Hadha	0.998718	0.00128196	1.30296	1.30312	1573.72	1207.65			Galnt2	0.877554	0.122446	0.855917	0.855872	1758.39	2054.5		Skil	0.969901	0.0300987	0.686588	0.686491	1422.16	2071.64
Smoc1	0.998718	0.00128184	0.826023	0.825933	1033.5	1251.32			Ndufs2	0.878252	0.121748	1.26877	1.269	944.864	744.573		Apeh	0.970064	0.0299359	1.27682	1.27809	173.198	135.511
Camk2n2	0.99872	0.00127973	1.57815	1.7446	3.85355	2.20458			Carm1	0.878676	0.121324	0.752556	0.751726	142.327	189.337		Olfr224	0.970177	0.0298231	0.490657	0.488449	71.9657	147.346
Grm7	0.99872	0.00127962	0.586809	0.336344	0.34234	1.03756			Zfp286	0.879279	0.120721	1.63177	1.64189	64.9412	39.5488		Ntn4	0.970253	0.0297473	0.816276	0.815865	229.133	280.849
Sftpd	0.99872	0.00127962	0.586809	0.336344	0.34234	1.03756			Tnnc1	0.880241	0.119759	0.0503466	0.0182055	0.335385	18.9615		Emcn	0.97029	0.0297098	0.628702	0.626578	69.7107	111.262
Spock3	0.99872	0.00127962	0.586809	0.336344	0.34234	1.03756			Tiparp	0.881863	0.118137	1.42021	1.42242	172.368	121.176		Chchd10	0.970463	0.0295367	2.05978	2.06561	239.958	116.163
Slco1a4	0.998721	0.00127888	1.60285	1.64789	14.1617	8.58985			Slc36a2	0.882351	0.117649	1.63993	1.64343	192.868	117.353		Slc35f5	0.970654	0.0293463	0.667794	0.667116	208.539	312.602
Slc17a3	0.998722	0.00127761	1.45235	1.48751	12.2769	8.25003			9330159F19Rik	0.883783	0.116217	4.52512	5.29526	15.5217	2.92313		Iqsec2	0.970988	0.0290124	0.760008	0.759058	120.793	159.139
Slc7a6	0.998723	0.00127669	0.844401	0.844169	361.317	428.017			Lipe	0.886464	0.113536	1.68033	1.68167	552.187	328.353		Rps24	0.971194	0.0288063	0.881284	0.881244	1664.43	1888.72
Immp2l	0.998723	0.00127667	1.59463	1.62171	22.8103	14.0618			Zbtb4	0.887445	0.112555	0.884075	0.884028	1388.18	1570.29		Gucy1a1	0.971204	0.0287961	1.18153	1.18158	2904.19	2457.89
Adnp	0.998725	0.00127451	0.714345	0.701552	10.0547	14.3363			Stat3	0.888052	0.111948	0.828489	0.828349	644.935	778.582		Itpripl2	0.97126	0.02874	0.865513	0.865444	1082.66	1250.99
Cpt2	0.998727	0.00127298	1.35782	1.35882	312.86	230.241			Med15	0.888369	0.111631	0.744979	0.744297	163.796	220.072		Ckap2	0.971302	0.0286976	0.47657	0.461216	9.63454	20.9011
Fosb	0.99873	0.00126986	0.71112	0.707031	32.0011	45.2654			Zfp568	0.888817	0.111183	0.802912	0.802783	788.165	981.793		Hdac11	0.971305	0.0286952	1.35565	1.35711	189.085	139.327
Uck1	0.998732	0.00126806	1.32661	1.32738	362.957	273.437			Crybg1	0.889552	0.110448	1.66193	1.6745	55.8692	33.3606		Scrn2	0.971451	0.0285494	1.58462	1.59662	48.4192	30.3223
Raet1d	0.998732	0.0012675	0.967249	0.962374	4.1332	4.29519			Tmem140	0.889986	0.110014	1.26371	1.2646	235.53	186.246		Srek1	0.97146	0.0285399	0.855689	0.855497	400.723	468.412
Gskip	0.998733	0.00126741	0.784929	0.783726	87.5286	111.685			Afap1	0.889989	0.110011	0.775681	0.775437	456.051	588.125		Lrrc32	0.971501	0.0284994	0.752019	0.751484	221.51	294.767
Nr0b2	0.998733	0.00126715	1.54272	1.58677	12.5209	7.88709			Sema3g	0.890315	0.109685	1.61107	1.62097	63.6747	39.2781		Slc25a20	0.971515	0.0284852	1.67909	1.68108	366.063	217.751
Aspdh	0.998733	0.00126692	1.64537	1.67732	21.7655	12.9723			Gatad2b	0.890448	0.109552	0.80349	0.803204	351.453	437.566		Gpr35	0.971515	0.0284852	0.324296	0.273898	2.29176	8.39374
Gm46637	0.998735	0.00126462	1.6874	2.91418	1.02702	0.345852			Ndp	0.890859	0.109141	2.45012	2.54745	24.192	9.49047		Epha3	0.971762	0.028238	0.832066	0.83198	1039.42	1249.34
Dnase2b	0.998735	0.00126458	1.3757	1.43844	5.50256	3.82232			Pik3r1	0.891025	0.108975	1.19647	1.19659	1261.2	1053.99		Arhgef4	0.97213	0.0278704	2.22951	2.32457	18.5296	7.96551
H2-Q1	0.998735	0.00126458	1.18064	1.27169	1.59923	1.25543			Daglb	0.891548	0.108452	0.78859	0.787963	166.665	211.517		Spata22	0.97248	0.0275203	4.96365	12.9641	4.03623	0.302111
Ms4a6b	0.998736	0.00126366	0.70624	0.702589	35.6237	50.7077			Cnbp	0.892018	0.107982	1.14609	1.14617	1350.45	1178.22		Ckb	0.972617	0.0273825	1.2868	1.28709	825.246	641.172
Timm10	0.998738	0.00126227	1.39977	1.40732	47.2357	33.5615			Pcnx3	0.892086	0.107914	0.805312	0.804906	244.358	303.588		Pak6	0.972715	0.0272849	1.89362	1.92287	37.2671	19.3762
Cldn34b3	0.99874	0.00126004	0.297253	0.00656654	0	1.51287			Dnajb1	0.893997	0.106003	0.574939	0.574229	220.942	384.771		Ctps	0.972735	0.027265	0.630245	0.629842	369.144	586.096
Tmem229a	0.99874	0.00126004	0.297253	0.00656654	0	1.51287			Myof	0.894513	0.105487	0.868832	0.868772	1225.35	1410.44		Jmjd8	0.973064	0.0269359	1.26973	1.27039	294.848	232.09
Entpd8	0.998741	0.00125866	1.7653	1.811	19.4949	10.7602			Mxra7	0.894816	0.105184	0.80424	0.803839	249.328	310.174		Mup14	0.973205	0.0267949	5.99575	6.65027	32.4241	4.86711
Rdh16	0.998746	0.00125439	1.97633	2.01823	30.2403	14.9785			Kcnmb1	0.894963	0.105037	0.878108	0.878031	885.037	1007.98		Atp5h	0.973207	0.0267933	1.15632	1.15649	682.727	590.344
Tmem79	0.998746	0.00125406	1.59262	1.60752	41.0315	25.521			Cd81	0.895806	0.104194	0.919759	0.919738	2183.8	2374.37		Chchd2	0.973249	0.0267515	1.1777	1.17783	1000.61	849.531
Gal3st2c	0.998746	0.00125366	1.58119	1.68064	6.25452	3.71745			Bace2	0.895934	0.104066	0.768295	0.767663	179.275	233.536		Tiam1	0.973263	0.0267366	0.739562	0.73849	113.234	153.335
1700056E22Rik	0.99875	0.00124974	1.17742	1.2356	2.39638	1.93753			Unc5b	0.895971	0.104029	0.699506	0.698377	118.802	170.116		Ppp1cc	0.97331	0.0266898	0.847646	0.847474	472.847	557.95
Eno1	0.998752	0.00124826	1.37845	1.3786	2292.28	1662.76			Uqcrc1	0.896049	0.103951	1.37998	1.38033	978.021	708.542		Kdr	0.973323	0.0266771	1.52515	1.52889	136.704	89.4106
Amh	0.998753	0.00124673	0.926941	0.894544	1.27638	1.42803			Fech	0.896915	0.103085	1.21236	1.21276	404.866	333.837		Adrb3	0.973427	0.0265727	1.61369	1.62381	62.3058	38.3663
Foxred1	0.998755	0.00124531	1.2626	1.26377	181.692	143.768			Npr2	0.897288	0.102712	0.816755	0.816528	421.715	516.476		Gm12185	0.973576	0.0264237	0.350979	0.312057	3.28562	10.551
Abcg5	0.998756	0.00124429	1.5747	1.6144	15.0179	9.29865			Zfp970	0.897347	0.102653	1.32072	1.32121	553.492	418.925		Mki67	0.97369	0.0263097	0.580854	0.578951	81.3466	140.514
Zfp37	0.998759	0.00124142	1.25235	1.25366	153.156	122.165			Heatr6	0.897452	0.102548	0.750996	0.750126	136.15	181.507		Zfp871	0.97376	0.02624	0.883692	0.883642	1285.53	1454.81
4930522P08Rik	0.998759	0.00124099	0.452417	0.0126901	0	0.778013			Shisa9	0.897688	0.102312	3.10826	3.57086	10.2777	2.87101		Ostn	0.973799	0.0262012	0.44754	0.428751	7.92211	18.4905
A930016O22Rik	0.998759	0.00124099	0.452417	0.0126901	0	0.778013			Ctdsp1	0.897894	0.102106	0.822918	0.822739	520.157	632.229		Acat2	0.973837	0.0261635	1.64462	1.64704	280.58	170.35
Bnipl	0.998759	0.00124099	0.452417	0.0126901	0	0.778013			Stab1	0.898117	0.101883	0.811704	0.811585	825.587	1017.25		Deptor	0.973884	0.0261159	1.8699	1.87235	424.327	226.623
Cacna1f	0.998759	0.00124099	0.452417	0.0126901	0	0.778013			Fam13a	0.898149	0.101851	1.44445	1.4471	154.449	106.726		Myo10	0.974102	0.025898	1.2949	1.2959	239.986	185.185
Ccdc87	0.998759	0.00124099	0.452417	0.0126901	0	0.778013			Ago2	0.899115	0.100885	0.807817	0.807655	614.933	761.383		Gm13305	0.974152	0.0258481	0.132283	0.00235036	0	4.24466
Ccr3	0.998759	0.00124099	0.452417	0.0126901	0	0.778013			Larp1b	0.899565	0.100435	1.21531	1.2158	339.666	279.376		Sult1e1	0.974156	0.0258444	0.148406	0.00269112	0	3.70592
Gm14444	0.998759	0.00124099	0.452417	0.0126901	0	0.778013			2900026A02Rik	0.899915	0.100085	0.690976	0.69071	515.564	746.43		Npas4	0.974255	0.0257453	0.5538	0.548785	27.832	50.7238
Gm15326	0.998759	0.00124099	0.452417	0.0126901	0	0.778013			Smpx	0.899919	0.100081	0.0823728	0.0304583	0.335385	11.3296		Vdac1	0.974338	0.0256616	1.14847	1.14864	627.041	545.9
Gm1965	0.998759	0.00124099	0.452417	0.0126901	0	0.778013			Kcnj15	0.900963	0.0990373	0.698326	0.697083	99.5079	142.753		Gm12070	0.974543	0.0254568	2.57074	2.67621	22.7147	8.48138
Gm31108	0.998759	0.00124099	0.452417	0.0126901	0	0.778013			Ndufs7	0.901124	0.0988762	1.3285	1.32968	234.58	176.416		Ngp	0.974673	0.0253272	0.127543	0.00225481	0	4.42496
Gm39794	0.998759	0.00124099	0.452417	0.0126901	0	0.778013			Ube2o	0.901261	0.0987388	0.734099	0.733314	146.19	199.359		Cd24a	0.974757	0.0252428	0.745588	0.744724	139.047	186.713
Gm41609	0.998759	0.00124099	0.452417	0.0126901	0	0.778013			Pkd1	0.901674	0.0983256	0.763367	0.763346	5540.04	7257.58		Sftpc	0.974819	0.0251808	5.77638	308.113	3.07113	0
Gm4675	0.998759	0.00124099	0.452417	0.0126901	0	0.778013			Afg1l	0.902318	0.0976823	1.4162	1.41941	116.933	82.3786		Ddt	0.974898	0.0251016	1.79127	1.79698	158.857	88.3979
Klrg1	0.998759	0.00124099	0.452417	0.0126901	0	0.778013			Rnf19a	0.902493	0.0975066	0.814013	0.813887	771.929	948.45		Ndufs7	0.97493	0.0250699	1.34654	1.34776	242.484	179.913
Olfr195	0.998759	0.00124099	0.452417	0.0126901	0	0.778013			Sln	0.903667	0.0963325	0.0629512	0.0435478	1.34154	31.0258		Mmp3	0.974965	0.0250348	1.35649	1.35721	431.786	318.141
Slc26a9	0.998759	0.00124099	0.452417	0.0126901	0	0.778013			Mccc1	0.904152	0.0958481	1.41368	1.41668	123.828	87.4037		Mtr	0.97507	0.0249296	0.823397	0.823004	230.894	280.552
Spns3	0.998759	0.00124099	0.452417	0.0126901	0	0.778013			Xpo6	0.90452	0.0954797	0.830594	0.830315	313.702	377.813		Gal3st2b	0.975134	0.0248664	5.42587	285.315	2.84315	0
Tnfsf8	0.998759	0.00124099	0.452417	0.0126901	0	0.778013			Mcm3ap	0.905247	0.0947526	0.833957	0.833699	336.891	404.093		Ankrd35	0.97527	0.0247305	1.46615	1.47177	76.7737	52.161
Arhgap26	0.99876	0.00124011	1.30855	1.3116	84.7763	64.6335			Secisbp2l	0.905439	0.0945608	0.863653	0.863578	1000.75	1158.84		Prr15	0.97543	0.0245704	1.47874	1.48507	69.8637	47.0406
Gm36210	0.99876	0.00124001	1.50117	1.99819	1.27175	0.631459			Gfpt1	0.905997	0.0940031	0.847012	0.846819	422.685	499.146		Sfxn5	0.975442	0.0245575	1.55189	1.55792	90.5921	58.146
Clec4g	0.998761	0.00123922	0.798568	0.78274	6.38317	8.15769			Cyp3a11	0.906053	0.0939471	0.349812	0.349641	855.529	2446.89		Cyp1a1	0.975471	0.0245289	5.56134	9.63404	6.86417	0.703529
Cebpb	0.998761	0.00123896	0.732349	0.729713	46.6412	63.921			Tmem47	0.906165	0.0938348	0.893016	0.892973	1294.17	1449.28		Ltbp3	0.975504	0.0244956	0.856285	0.856197	882.562	1030.8
Slc22a28	0.998763	0.00123733	0.734201	0.704103	3.97105	5.64408			Serpina1e	0.907059	0.0929407	26.1821	26.4097	1880.1	71.18		Adcy9	0.97556	0.0244398	1.17201	1.17219	638.146	544.404
Pappa2	0.998765	0.00123505	0.68633	0.680971	25.4327	37.3524			Srsf5	0.907455	0.0925448	1.15054	1.15062	1452.93	1262.73		Hnrnpul2	0.975687	0.0243131	0.835658	0.835476	429.69	514.308
Pramel13	0.998767	0.00123267	2.04911	2.37342	4.85771	2.04093			Adh7	0.90765	0.0923497	1.45357	1.45606	169.613	116.484		Slc25a10	0.97579	0.0242099	1.62424	1.62934	127.11	78.0095
Homez	0.998772	0.00122843	1.34027	1.34466	65.94	49.0359			Ttc30b	0.907657	0.0923434	1.37713	1.37918	161.422	117.04		Suox	0.975796	0.0242039	1.50881	1.51175	166.232	109.956
Abcg8	0.998772	0.00122777	1.77687	1.81987	21.1334	11.6081			Obsl1	0.908091	0.0919092	0.708528	0.708013	257.38	363.529		2010003K11Rik	0.975813	0.0241866	2.41344	2.56714	14.9288	5.80925
1810055G02Rik	0.998775	0.00122548	0.80657	0.805744	120.235	149.225			Eif1	0.909066	0.0909338	0.766665	0.766295	309.112	403.388		Mfn2	0.975976	0.024024	1.23603	1.2364	492.354	398.213
Meiob	0.998775	0.00122512	0.995014	0.993366	1.90763	1.92044			Myl7	0.910255	0.0897447	0.055044	0.0506353	6.97146	137.867		Dnaja1	0.976066	0.0239342	0.591555	0.591234	480.749	813.135
Fem1al	0.998777	0.00122308	1.65609	1.72247	10.8354	6.28644			Dhdh	0.910345	0.0896553	1.7001	1.70437	179.17	105.12		Mrap	0.976068	0.0239317	1.81938	1.82927	96.6109	52.8092
Slc22a18	0.998778	0.00122179	1.53346	1.56109	19.3509	12.3921			Piezo1	0.910528	0.089472	0.760661	0.760038	186.294	245.115		Ucp3	0.976277	0.0237233	2.5989	2.65193	51.0189	19.2322
Clstn3	0.998779	0.00122095	1.51704	1.52229	96.1495	63.1575			Uqcrc2	0.911536	0.0884641	1.37223	1.37262	845.2	615.753		Plbd1	0.976308	0.0236918	2.06028	2.07649	86.6343	41.7163
Gltpd2	0.99878	0.00121985	1.30636	1.33649	8.70635	6.5118			Mlycd	0.911826	0.088174	1.39029	1.39279	138.37	99.345		Dcun1d3	0.976401	0.0235992	0.813466	0.813086	251.545	309.373
Gm29811	0.99878	0.00121967	0.752867	0.709542	2.57563	3.63408			Kmt2d	0.911936	0.0880642	0.761263	0.761085	654.468	859.918		Idh3g	0.97641	0.0235901	1.35724	1.35764	778.374	573.328
Foxq1	0.998782	0.00121814	1.24947	1.26924	10.2747	8.09304			Xbp1	0.912025	0.0879748	0.84407	0.84395	701.391	831.083		Angptl8	0.976586	0.0234136	2.56821	2.78102	12.9483	4.64955
Arl4d	0.998782	0.00121793	0.740943	0.738678	53.6844	72.6799			Rcan1	0.912119	0.0878806	0.727301	0.726634	189.935	261.394		Kctd7	0.976765	0.0232352	1.43952	1.44419	85.6073	59.2738
Fam221a	0.998785	0.00121507	2.20542	2.42239	8.45881	3.48605			Lmnb1	0.91267	0.0873298	0.505971	0.4955	14.7879	29.8546		Bod1l	0.976786	0.0232145	0.895211	0.895161	1183	1321.55
Gm21953	0.998786	0.00121385	0.827509	0.795373	2.71838	3.42032			Lbp	0.913008	0.0869918	1.69666	1.70616	79.9954	46.8822		Bace2	0.976824	0.0231763	0.785721	0.785148	185.336	236.056
Gm6936	0.998789	0.00121149	1.61839	2.72148	0.958445	0.345852			Micos13	0.913327	0.0866734	1.30771	1.30923	167.185	127.695		5430431A17Rik	0.976853	0.0231472	4.07167	6.71645	4.93529	0.726296
Nrip3	0.998789	0.00121149	1.61839	2.72148	0.958445	0.345852			Prdx3	0.914364	0.0856356	1.34887	1.34969	366.143	271.276		Aqp8	0.977018	0.0229815	6.36917	6.97786	39.3328	5.62823
Car14	0.998789	0.0012111	1.44912	1.4827	12.697	8.56023			Clca1	0.914428	0.085572	0.0594262	0.000968353	0	10.3168		Ptar1	0.977058	0.0229415	0.791875	0.791311	176.183	222.649
Cyc1	0.998789	0.00121098	1.32113	1.32176	432.781	327.426			Scarf2	0.914767	0.085233	0.756828	0.756314	228.942	302.711		Lctl	0.977062	0.0229382	2.35258	2.43608	25.0897	10.2933
Pnpla2	0.998789	0.00121086	1.45355	1.45433	547.187	376.245			Ncoa1	0.915128	0.0848721	0.830744	0.830485	343.713	413.872		Olfml2b	0.97707	0.0229304	0.680643	0.680558	1634.59	2401.84
Ly6g2	0.998792	0.00120762	1.85968	1.89706	28.0511	14.7819			5830417I10Rik	0.915993	0.0840066	0.786045	0.785733	344.668	438.661		Top2a	0.977136	0.0228644	0.496014	0.491787	37.3906	76.0404
Ccr1l1	0.998792	0.00120762	1.61373	2.70847	0.953816	0.345852			Rab6b	0.916041	0.0839595	1.53973	1.54601	84.3726	54.5709		Dclk3	0.977139	0.0228613	3.5481	4.77052	6.27636	1.30775
Slc6a16	0.998792	0.00120762	1.61373	2.70847	0.953816	0.345852			Pgam2	0.916438	0.0835616	0.0776722	0.0486867	0.985202	20.4309		Adig	0.977149	0.0228505	1.62926	1.63915	66.0491	40.2907
Akr1c20	0.998801	0.00119945	1.46333	1.48921	17.1192	11.4922			Gpr39	0.916694	0.083306	0.614876	0.610074	30.7693	50.4417		Ywhah	0.977186	0.0228137	0.854341	0.854163	441.547	516.937
Cacybp	0.998801	0.00119899	0.829709	0.829176	169.445	204.355			Rgs5	0.916855	0.0831451	0.601588	0.601555	4642.25	7717.09		Sdhd	0.977322	0.0226782	1.47219	1.47288	645.785	438.447
Ces1b	0.998801	0.00119895	1.13346	1.14529	8.29235	7.23916			Dot1l	0.917138	0.0828623	0.699535	0.698057	90.3695	129.463		Mrpl34	0.977395	0.0226046	1.37376	1.37658	110.617	80.3539
Tfap2b	0.998801	0.00119894	1.0791	1.09485	3.50658	3.20192			Trarg1	0.917231	0.0827685	2.35425	2.37061	126.129	53.1997		Kctd16	0.977455	0.0225454	0.72951	0.729375	935.559	1282.69
Gm34121	0.998802	0.00119802	2.43068	5.49411	1.61409	0.285607			Slco1a4	0.917271	0.0827288	0.41092	0.400052	13.8765	34.7017		Eprs	0.977542	0.0224579	0.895244	0.895197	1254.88	1401.79
Rassf10	0.998803	0.00119745	2.29912	2.70146	5.48433	2.02384			Arnt	0.917419	0.0825808	0.821363	0.821087	338.016	411.671		Cdh18	0.977574	0.0224256	0.67887	0.677627	111.388	164.385
Cyp17a1	0.998803	0.00119736	1.4522	1.87223	1.27175	0.674613			Plin1	0.917647	0.0823533	1.77688	1.7798	304.049	170.829		1810008I18Rik	0.977843	0.0221573	5.60059	6.67271	18.2753	2.73031
Gm27216	0.998803	0.00119736	1.4522	1.87223	1.27175	0.674613			Akr1b10	0.917677	0.0823229	1.49179	1.49755	80.7362	53.9088		Gal3st2c	0.977845	0.0221547	3.38839	4.44143	6.34123	1.42
Cpa3	0.998806	0.0011938	0.642367	0.634289	17.9595	28.3201			Kirrel	0.917803	0.0821967	0.750636	0.750304	362.142	482.663		Hepacam2	0.977858	0.0221419	3.4342	4.81736	5.28642	1.08944
Cutal	0.998807	0.00119318	1.34845	1.38035	9.66171	6.9967			Arhgap18	0.918252	0.0817483	1.55142	1.55597	120.651	77.5371		Ndufb5	0.977889	0.0221114	1.2563	1.25686	359.757	286.232
2810459M11Rik	0.99881	0.00119023	1.61648	1.64037	27.1995	16.5774			Xirp2	0.918421	0.0815795	0.0755605	0.0641449	3.32998	52.0592		Gabbr2	0.977912	0.0220883	3.66981	4.6836	7.82864	1.66364
Cyp4a31	0.998811	0.00118916	2.00599	2.65871	2.59231	0.968788			Kcnk3	0.919497	0.0805025	1.6909	1.69704	122.491	72.1754		Sele	0.978038	0.0219622	0.200557	0.185425	6.2502	33.7514
5031425F14Rik	0.998811	0.00118863	1.53862	1.73602	3.0094	1.72926			Hamp2	0.919961	0.0800392	0.221925	0.126605	0.646895	5.17852		Ackr3	0.978098	0.0219019	0.721203	0.720783	304.896	423.01
Cyp4a12b	0.998812	0.0011883	1.44002	1.46682	15.4496	10.5296			Dusp11	0.920051	0.0799487	0.864536	0.864445	761.706	881.152		Rmdn3	0.978168	0.0218319	1.24942	1.25035	208.296	166.589
Ifi208	0.998812	0.00118808	0.5968	0.54962	2.985	5.43921			Gprasp1	0.920389	0.0796113	0.857845	0.857734	698.45	814.298		H2ac10	0.97835	0.0216502	0.364699	0.322489	3.0344	9.43032
Dld	0.998813	0.00118733	1.28191	1.2824	468.827	365.582			Jph2	0.920526	0.079474	0.784309	0.784238	1515.68	1932.69		2410006H16Rik	0.978381	0.0216193	0.567097	0.564207	53.8979	95.5363
4833419F23Rik	0.998815	0.00118538	0.53358	0.495211	3.82298	7.73009			Smyd4	0.920964	0.0790363	1.63207	1.64527	49.5267	30.0986		Osgin1	0.978387	0.0216128	4.52071	4.68928	62.5976	13.3412
Gpx3	0.998816	0.00118412	1.50951	1.51112	307.147	203.255			Dnajc28	0.921095	0.078905	1.85362	1.87101	54.0747	28.8967		Pura	0.978417	0.0215825	0.882814	0.882741	898.302	1017.63
Kbtbd13	0.998817	0.00118303	1.37427	1.37938	64.3288	46.6333			Adamtsl2	0.921157	0.0788429	0.590438	0.589562	177.25	300.653		Coq10a	0.978525	0.0214746	1.36247	1.36491	127.527	93.4293
Nags	0.998819	0.00118141	1.47548	1.50166	17.5103	11.6573			Cycs	0.921326	0.0786739	1.57834	1.57907	796.021	504.102		Mindy1	0.978537	0.0214625	1.29918	1.30048	188.397	144.865
Dnd1	0.998819	0.00118133	0.516233	0.475483	3.57979	7.53977			Kctd12	0.921461	0.0785386	0.715711	0.715389	405.418	566.714		Gja5	0.978562	0.021438	0.735453	0.735094	345.571	470.109
Gm7609	0.998822	0.00117806	0.504151	0.339438	0.638963	1.90188			Cav1	0.921978	0.0780222	0.830957	0.830941	5882.42	7079.23		Cxcl10	0.978571	0.0214286	0.19031	0.0777053	0.345886	4.56994
Cyp2c40	0.998823	0.0011769	1.30477	1.32789	11.2374	8.46012			Sucla2	0.92224	0.0777599	1.53691	1.53743	1024.97	666.676		Klhl30	0.978626	0.0213742	1.36611	1.36779	189.441	138.498
Ccdc117	0.998825	0.00117513	0.81745	0.817077	257.028	314.572			Zfp423	0.922338	0.0776616	0.72178	0.720865	128.929	178.857		Pgap6	0.978699	0.0213013	1.98197	2.04563	19.5176	9.53599
Colec10	0.998826	0.00117382	1.23524	1.25629	8.99989	7.16182			Sik3	0.92234	0.0776597	0.788526	0.787926	175.024	222.135		Zmat2	0.978707	0.0212926	1.33214	1.33337	204.47	153.346
Mup8	0.998828	0.00117224	0.547222	0.544177	52.0556	95.6676			Fcor	0.922541	0.0774588	2.84843	3.15955	11.6285	3.67359		Strip2	0.978841	0.0211594	0.460202	0.445841	10.6402	23.8778
Chl1	0.998829	0.00117123	1.5042	1.52581	22.7536	14.909			Rubcn	0.923646	0.0763536	0.830261	0.830005	349.371	420.928		Evi2	0.978855	0.0211453	6.2232	338.584	3.37584	0
Ppib	0.998829	0.00117107	0.922168	0.92213	1210.15	1312.34			Mecr	0.924109	0.0758909	1.48232	1.48635	113.463	76.3336		Slc37a1	0.978865	0.0211351	1.60314	1.61742	42.8268	26.4746
F7	0.998831	0.00116882	1.51716	1.5437	19.3234	12.5141			Mb	0.924251	0.0757487	0.0446757	0.0390222	4.23136	108.681		Tsc22d1	0.978888	0.0211123	1.23476	1.23485	1982.2	1605.21
Hectd2os	0.998832	0.00116812	1.48297	1.50711	19.3707	12.8495			Prkar2b	0.924557	0.0754431	2.10519	2.10866	432.272	204.993		Myc	0.978937	0.0210626	0.512144	0.496992	9.91375	19.9576
Dhx9	0.998834	0.00116642	1.14279	1.14301	454.475	397.611			Hsd3b5	0.924644	0.0753564	12.0349	13.1909	80.97	6.12906		Wdfy3	0.978938	0.0210622	0.811836	0.811758	1244.49	1533.08
1110002E22Rik	0.998835	0.00116536	1.59511	1.69086	6.70501	3.96137			Mir100hg	0.924648	0.0753519	1.27408	1.27428	1109.91	871.002		Emilin1	0.978939	0.0210611	1.17964	1.17976	1139.76	966.101
A330032P22Rik	0.998836	0.00116449	0.641022	0.378324	0.317939	0.85682			Decr1	0.924977	0.0750232	1.46153	1.46217	679.424	464.665		Psmb6	0.978982	0.0210182	1.14387	1.14402	684.194	598.06
Gm15401	0.998836	0.00116449	0.641022	0.378324	0.317939	0.85682			Cox7b	0.925078	0.0749217	1.3723	1.37285	604.175	440.087		Pla2g4b	0.979006	0.0209944	0.53324	0.521822	13.4221	25.7307
Gm5535	0.998836	0.00116449	0.641022	0.378324	0.317939	0.85682			Myom2	0.925802	0.0741979	0.0886307	0.0726785	2.65921	36.7162		Cyp3a59	0.979048	0.0209516	0.190365	0.177501	7.12903	40.2097
Mup10	0.998836	0.00116407	1.26304	1.29215	7.47712	5.78431			Gal3st3	0.926619	0.073381	0.610151	0.60572	33.8863	55.9503		Gm5424	0.979056	0.0209441	3.20474	4.08895	6.42795	1.56448
Fsbp	0.998836	0.00116357	1.31484	1.35377	7.00545	5.17216			Zfp747	0.926686	0.0733136	1.4679	1.47293	86.6602	58.832		Capn11	0.979082	0.0209184	4.44732	11.4349	3.55895	0.302111
Trim58	0.998837	0.00116349	1.58139	1.61366	18.5384	11.4847			Acads	0.926704	0.0732963	1.48948	1.49107	296.006	198.516		Myl1	0.979223	0.0207774	2.40736	2.53511	17.709	6.97942
Gm38667	0.998837	0.00116309	0.540815	0.258962	0.25753	1.02309			Fam210a	0.927087	0.0729129	1.20711	1.20735	661.219	547.659		Pcdha10	0.979223	0.0207768	0.197923	0.00382103	0	2.6071
Tigd4	0.998837	0.00116269	0.613482	0.588563	5.81462	9.88633			Src	0.927098	0.0729019	0.758599	0.7581	234.135	308.848		Lbx1	0.979258	0.020742	0.195817	0.00381936	0	2.60824
Serpina3i	0.998838	0.00116186	0.642046	0.380104	0.319482	0.85682			Chchd3	0.92748	0.07252	1.25476	1.25525	410.107	326.711		Rybp	0.979274	0.0207263	0.754874	0.754265	193.064	255.966
C1qtnf6	0.998839	0.00116137	0.75167	0.750803	137.855	183.614			Nppa	0.928468	0.0715319	0.0635001	0.0231641	0.335385	14.9003		Myo5c	0.979319	0.0206809	1.7119	1.73317	35.9619	20.745
Sds	0.998839	0.0011613	1.39395	1.41261	19.155	13.5571			Oas1c	0.928519	0.0714812	1.98258	2.03527	23.7309	11.6548		Mup12	0.979337	0.0206629	3.81335	5.90807	5.01624	0.840742
D430036J16Rik	0.998839	0.00116107	0.655067	0.642041	10.7987	16.8249			Zfp281	0.928987	0.0710134	0.756671	0.756502	698.6	923.464		Tnfaip6	0.979339	0.0206606	0.40606	0.401753	35.39	88.1037
Ccdc81	0.99884	0.00116001	1.67521	2.04843	2.35066	1.14243			Foxq1	0.929262	0.0707384	8.08364	14.7206	10.0697	0.674731		Osbp	0.979356	0.020644	0.829508	0.829346	554.879	669.058
4930563E18Rik	0.998841	0.00115938	0.708698	0.551362	0.638963	1.16702			Mpc2	0.92959	0.0704099	1.51767	1.51906	365.253	240.444		Scgb3a1	0.979396	0.0206039	0.20068	0.113261	0.649933	5.81665
Chchd3	0.998841	0.0011589	1.20971	1.2101	418.027	345.446			Tenm4	0.929929	0.0700707	0.692177	0.690278	70.9226	102.75		Sdha	0.979412	0.0205878	1.45939	1.45967	1508.78	1033.64
Prc1	0.998843	0.0011569	0.606466	0.598219	17.7256	29.6373			Sh3pxd2b	0.92997	0.0700297	0.75192	0.751642	430.985	573.395		Bscl2	0.979488	0.0205117	1.28048	1.28141	245.603	191.664
Gm28042	0.998844	0.0011559	0.822451	0.813543	10.4171	12.8069			Irs1	0.930133	0.0698668	0.838474	0.838379	910.685	1086.25		Nod2	0.979501	0.0204992	0.600821	0.593486	20.1851	34.018
Ddt	0.998844	0.0011557	1.3703	1.37238	156.591	114.098			Tbx18	0.93048	0.0695197	0.836152	0.836013	629.598	753.097		Txn2	0.979625	0.0203749	1.32711	1.32904	141.735	106.642
Serpina11	0.998845	0.00115522	1.54881	1.5757	20.6653	13.1114			Tnfaip6	0.9305	0.0695002	0.611893	0.607517	34.2019	56.3043		Serping1	0.979657	0.0203428	0.900969	0.900937	1785.08	1981.36
Dennd4a	0.998846	0.0011544	0.893193	0.893095	619.513	693.671			Col15a1	0.930599	0.0694009	0.687096	0.687025	1971.14	2869.1		Gm27021	0.979792	0.0202077	5.42618	280.901	2.79901	0
Spag5	0.998848	0.00115211	0.640757	0.616813	5.90142	9.57381			Prc1	0.931314	0.0686862	0.421217	0.41242	17.3848	42.1673		Sucnr1	0.979955	0.0200452	3.96627	4.59598	13.797	2.99415
Klra2	0.99885	0.00115044	1.55102	2.42714	0.958445	0.389007			Cemip	0.932325	0.0676745	0.0952051	0.00161393	0	6.18606		BC024063	0.980056	0.0199439	1.35522	1.35773	121.245	89.2971
Apln	0.998851	0.00114902	1.97021	2.17042	6.65621	3.0614			Rbm14	0.932821	0.0671787	0.780071	0.77937	153.175	196.539		Irak1	0.980217	0.0197835	1.17682	1.17714	406.977	345.732
9330175M20Rik	0.998852	0.00114833	2.06577	69.4679	0.684679	0			Bcar3	0.932827	0.0671728	0.780953	0.780777	621.861	796.468		Trpv3	0.980231	0.0197686	5.18028	266.269	2.65269	0
AU022754	0.998852	0.00114833	2.06577	69.4679	0.684679	0			Reck	0.932868	0.0671323	0.85048	0.850327	531.467	625.017		Zfp831	0.980231	0.0197686	5.18028	266.269	2.65269	0
Car9	0.998852	0.00114833	2.06577	69.4679	0.684679	0			Fam221a	0.933045	0.0669553	3.37014	4.10463	8.30728	2.01632		Dnah6	0.98028	0.0197202	0.32791	0.261504	1.66275	6.38665
Ccdc152	0.998852	0.00114833	2.06577	69.4679	0.684679	0			Plekhb1	0.933199	0.0668014	2.26282	2.37689	16.5469	6.95577		Marcksl1-ps4	0.98028	0.0197202	3.3377	4.4147	6.04487	1.36152
D930007P13Rik	0.998852	0.00114833	2.06577	69.4679	0.684679	0			Acvr1c	0.933346	0.0666537	1.56104	1.56537	129.831	82.9357		Hhex	0.98031	0.01969	2.95765	3.12045	23.9214	7.65921
Efcab1	0.998852	0.00114833	2.06577	69.4679	0.684679	0			Lpar6	0.933772	0.0662275	1.49798	1.50345	86.7203	57.6775		Tpp1	0.980325	0.0196751	1.18581	1.18605	540.449	455.671
Fthl17a	0.998852	0.00114833	2.06577	69.4679	0.684679	0			Pgam1	0.933784	0.0662157	1.18667	1.18684	846.154	712.948		Suclg1	0.980355	0.0196447	1.53991	1.54095	508.899	330.247
Gm10371	0.998852	0.00114833	2.06577	69.4679	0.684679	0			Hip1r	0.933844	0.0661562	0.810057	0.80984	455.108	561.975		Fn1	0.980409	0.0195906	0.78561	0.7856	10359.9	13187.2
Gm13288	0.998852	0.00114833	2.06577	69.4679	0.684679	0			Cltc	0.934118	0.0658818	0.900526	0.900517	6341.6	7042.17		Slc25a29	0.980447	0.0195531	1.62049	1.63542	42.8177	26.1777
Gm14812	0.998852	0.00114833	2.06577	69.4679	0.684679	0			Uqcc1	0.93413	0.0658701	1.27961	1.28075	198.819	155.234		Lrrc55	0.980468	0.0195324	3.83155	6.47046	4.35924	0.665259
Gm15133	0.998852	0.00114833	2.06577	69.4679	0.684679	0			Tbx5	0.934181	0.0658192	0.258507	0.208596	1.9704	9.48399		Mtch2	0.980478	0.0195216	1.23846	1.23884	495.802	400.212
Gm15743	0.998852	0.00114833	2.06577	69.4679	0.684679	0			Art1	0.934313	0.0656871	0.123683	0.00216707	0	4.60453		Lrit1	0.980484	0.0195161	3.85423	4.39489	14.7889	3.3573
Gm20139	0.998852	0.00114833	2.06577	69.4679	0.684679	0			Mypn	0.934313	0.0656871	0.123683	0.00216707	0	4.60453		Rdh16f2	0.980571	0.0194291	5.27569	6.42067	15.2996	2.37443
Gm21859	0.998852	0.00114833	2.06577	69.4679	0.684679	0			Agfg1	0.934602	0.0653984	0.890353	0.890294	1048.63	1177.85		Fndc3a	0.980655	0.0193449	0.884464	0.884367	639.412	723.018
Gm32950	0.998852	0.00114833	2.06577	69.4679	0.684679	0			Aldh1a2	0.934647	0.0653532	0.276036	0.253314	5.16881	20.4343		Notch1	0.980699	0.0193011	0.734116	0.733575	229.696	313.123
Gm34106	0.998852	0.00114833	2.06577	69.4679	0.684679	0			Bcat1	0.934672	0.0653278	0.639099	0.635342	38.3215	60.322		Zmynd11	0.980807	0.0191935	0.897453	0.897383	812.772	905.715
Gm38538	0.998852	0.00114833	2.06577	69.4679	0.684679	0			Trim54	0.934766	0.0652337	0.157709	0.00288661	0	3.45427		Tmx3	0.980838	0.0191624	0.864643	0.864499	509.743	589.641
Igdcc3	0.998852	0.00114833	2.06577	69.4679	0.684679	0			Spen	0.93478	0.0652196	0.765895	0.765476	273.436	357.213		Serpina11	0.980933	0.0190665	4.79694	5.42392	20.9699	3.85803
Il10	0.998852	0.00114833	2.06577	69.4679	0.684679	0			Zc3h14	0.934884	0.0651161	1.13668	1.13681	762.993	671.171		Cblb	0.980982	0.0190177	0.756128	0.755467	158.98	210.443
Lrrc74b	0.998852	0.00114833	2.06577	69.4679	0.684679	0			Ddt	0.935032	0.0649675	1.75067	1.75618	153.578	87.4454		Kif11	0.981097	0.0189029	0.546896	0.536375	14.5542	27.1429
Myo15b	0.998852	0.00114833	2.06577	69.4679	0.684679	0			Chrm2	0.935135	0.0648645	0.140749	0.075418	0.625941	8.42222		Htd2	0.981102	0.018898	5.09515	265.523	2.64523	0
Nmbr	0.998852	0.00114833	2.06577	69.4679	0.684679	0			Mcl1	0.935294	0.0647061	0.901304	0.90127	1558.53	1729.26		H19	0.981195	0.0188049	0.564785	0.55598	17.2585	31.0496
Oit1	0.998852	0.00114833	2.06577	69.4679	0.684679	0			Gpam	0.935579	0.0644214	1.46189	1.46246	760.542	520.039		Fndc5	0.981228	0.0187725	2.51915	2.79755	9.58095	3.41834
Rergl	0.998852	0.00114833	2.06577	69.4679	0.684679	0			P2ry2	0.935968	0.0640321	0.714514	0.712919	80.6905	113.187		Dnajc3	0.981241	0.0187594	0.805756	0.805688	1460.85	1813.18
Sftpb	0.998852	0.00114833	2.06577	69.4679	0.684679	0			A830018L16Rik	0.936436	0.0635643	2.41507	2.54131	18.1184	7.12348		S100a9	0.981298	0.0187019	0.147824	0.110836	1.62091	14.7047
Tldc2	0.998852	0.00114833	2.06577	69.4679	0.684679	0			Mpzl2	0.936609	0.0633908	2.45669	2.55027	25.4025	9.95463		Parm1	0.981311	0.0186895	1.25851	1.25954	198.124	157.297
Zfp488	0.998852	0.00114833	2.06577	69.4679	0.684679	0			Nr1d1	0.937019	0.0629815	0.514766	0.514181	274.26	533.402		Smad1	0.981332	0.0186681	0.812381	0.811889	194.685	239.795
Bche	0.998852	0.00114777	0.905172	0.905093	694.34	767.149			Pcca	0.937221	0.0627786	1.31268	1.31402	195.031	148.42		Gabbr1	0.981358	0.0186425	0.736661	0.735783	125.734	170.888
Fcrl1	0.998854	0.00114645	1.54655	2.41554	0.953816	0.389007			Rnu3b4	0.937387	0.0626129	0.649128	0.647033	69.268	107.06		Syt9	0.981378	0.0186222	0.283303	0.210215	1.29595	6.20243
Gm3704	0.998854	0.00114645	1.54655	2.41554	0.953816	0.389007			Myh6	0.938428	0.0615717	0.0291089	0.0284764	28.1168	987.713		St7l	0.981406	0.018594	0.79762	0.797247	246.642	309.37
Gm38416	0.998854	0.00114645	1.54655	2.41554	0.953816	0.389007			Hsph1	0.938463	0.0615368	0.549795	0.549384	386.89	704.234		Dmpk	0.98142	0.0185804	1.25422	1.2543	2664.43	2124.24
Cadm1	0.998854	0.00114576	1.48024	1.49309	35.6737	23.8893			Aldh1l2	0.938468	0.0615323	0.808621	0.808297	304.445	376.652		Abca8b	0.981431	0.0185691	0.76816	0.767877	400.68	521.805
Slc10a5	0.998856	0.0011442	1.59216	1.61764	24.1657	14.9351			Ipo4	0.938584	0.0614165	0.774897	0.774386	217.798	281.255		Sptbn2	0.981441	0.0185587	5.39151	6.05116	25.7313	4.24394
Stk35	0.998856	0.00114394	0.818056	0.817501	171.548	209.846			Slc25a22	0.938631	0.0613688	1.46934	1.47456	83.4053	56.5596		Slc9a2	0.981476	0.0185238	1.38783	1.39188	83.5555	60.0279
Tmem243	0.998856	0.00114362	1.47487	1.48728	36.2539	24.3728			Serpinb6b	0.938836	0.0611643	0.773083	0.772746	333.069	431.023		Prc1	0.981499	0.0185007	0.498523	0.49072	17.9712	36.6324
Spire2	0.998857	0.00114336	1.38893	1.7208	1.27175	0.734859			Leng8	0.939166	0.060834	0.787709	0.787613	1121.27	1423.63		Kif26a	0.981515	0.0184851	0.622279	0.619599	55.5521	89.6643
Dsc2	0.998858	0.0011423	1.49857	1.51976	22.9155	15.075			Slc2a4	0.939717	0.0602834	1.43063	1.432	287.891	201.038		Slc17a4	0.981528	0.0184715	4.57836	5.31995	16.3791	3.07069
Mn1	0.998858	0.00114183	0.826078	0.825675	228.332	276.542			Ndufs1	0.940449	0.0595507	1.31867	1.31902	776.671	588.821		Mpdu1	0.981548	0.0184522	1.40855	1.41267	87.8774	62.2037
C920009B18Rik	0.998859	0.00114117	0.853123	0.826392	2.89202	3.50168			Bag4	0.940578	0.0594216	1.32672	1.32846	156.966	118.154		Tshz2	0.98166	0.0183401	0.766131	0.765226	124.852	163.16
Flt4	0.998859	0.00114114	0.724191	0.720262	32.2604	44.7937			Fbn1	0.94061	0.0593899	0.866125	0.866117	10176.2	11749.2		Hsd17b4	0.981746	0.0182537	1.30446	1.30483	696.107	533.483
Cenpe	0.998859	0.0011407	0.655227	0.645431	14.5249	22.5096			H3c2	0.940769	0.0592311	0.374345	0.355583	7.57391	21.3181		B3galnt2	0.981754	0.0182458	0.869572	0.869503	1042.62	1199.1
Ankrd40	0.99886	0.00113968	0.891732	0.891601	464.455	520.924			Spsb4	0.940807	0.0591931	0.568553	0.561171	20.6012	36.7189		Tmem51os1	0.981755	0.018245	0.238067	0.0979126	0.324966	3.41108
Dio1	0.998861	0.00113856	1.85656	1.88966	31.4539	16.6406			Muc5b	0.940924	0.0590759	0.131207	0.00231584	0	4.30809		Map3k2	0.981763	0.0182374	0.85951	0.859444	1156.48	1345.61
Sepsecs	0.998863	0.00113696	1.1963	1.19688	252.686	211.12			Arid1b	0.940962	0.0590381	0.823429	0.823249	516.974	627.97		Lepr	0.98177	0.0182304	1.36522	1.36785	119.313	87.2241
Gm14966	0.998863	0.00113679	1.17108	1.25671	1.58969	1.26292			Larp1	0.941043	0.0589572	0.807175	0.806968	480.939	595.985		Srgap2	0.981788	0.0182122	0.843162	0.842887	300.278	356.251
G430095P16Rik	0.998864	0.00113606	1.41425	1.48276	5.72526	3.85797			Ucp3	0.941431	0.0585688	2.34922	2.39116	49.3488	20.6322		Schip1	0.981804	0.0181955	0.81668	0.816423	369.748	452.889
3110067G11Rik	0.998864	0.00113566	0.481425	0.014251	0	0.691705			Vegfd	0.941616	0.0583835	0.765064	0.764107	118.736	155.395		Slc10a6	0.981812	0.0181883	0.30975	0.299805	13.285	44.3355
4930447N08Rik	0.998864	0.00113566	0.481425	0.014251	0	0.691705			Tmx2	0.941968	0.0580316	1.29897	1.30009	221.479	170.355		Orai3	0.981921	0.0180791	1.23156	1.23228	252.278	204.724
4930592A05Rik	0.998864	0.00113566	0.481425	0.014251	0	0.691705			Abca1	0.942028	0.0579722	1.22913	1.22927	1249.89	1016.77		Sgsh	0.981934	0.0180662	1.3021	1.30371	154.033	118.147
Brinp2	0.998864	0.00113566	0.481425	0.014251	0	0.691705			Adrb3	0.94213	0.0578697	1.74754	1.76039	60.2754	34.2355		Ccnb2	0.981991	0.0180085	0.439453	0.412752	5.35898	12.9978
Ccl17	0.998864	0.00113566	0.481425	0.014251	0	0.691705			Tmem119	0.942322	0.0576781	0.791001	0.790477	200.259	253.342		Enho	0.982031	0.0179694	2.18952	2.28792	17.5011	7.64371
Cfap65	0.998864	0.00113566	0.481425	0.014251	0	0.691705			Lbh	0.942568	0.0574322	0.7519	0.751711	633.326	842.516		Hsd3b2	0.982042	0.0179584	4.345	5.11172	14.2239	2.77456
D830030K20Rik	0.998864	0.00113566	0.481425	0.014251	0	0.691705			Mup12	0.94274	0.0572601	5.02424	10.6615	4.84689	0.445554		Pcdh12	0.982049	0.0179512	1.84311	1.88393	24.5307	13.0163
Fpr2	0.998864	0.00113566	0.481425	0.014251	0	0.691705			Thtpa	0.942894	0.0571055	1.28015	1.2813	194.066	151.458		Foxq1	0.982062	0.0179383	4.23929	5.28491	10.4317	1.96575
Fut4-ps1	0.998864	0.00113566	0.481425	0.014251	0	0.691705			Mrgprb1	0.943148	0.0568518	0.34112	0.313526	4.77691	15.258		Sp1	0.982168	0.0178322	0.908201	0.908163	1400.7	1542.34
Gm10445	0.998864	0.00113566	0.481425	0.014251	0	0.691705			Fblim1	0.943199	0.0568006	0.891064	0.891045	3293.13	3695.81		Ndufb10	0.982225	0.0177755	1.19652	1.1969	381.961	319.123
Gm12708	0.998864	0.00113566	0.481425	0.014251	0	0.691705			Wasf2	0.943208	0.0567924	0.802712	0.802391	290.305	361.802		Banp	0.982259	0.0177405	0.573176	0.571457	90.5738	158.504
Grp	0.998864	0.00113566	0.481425	0.014251	0	0.691705			Trdn	0.943393	0.0566065	0.188903	0.143396	1.62917	11.4211		Kcnq3	0.982268	0.0177315	1.54898	1.55559	82.1647	52.8155
I0C0044D17Rik	0.998864	0.00113566	0.481425	0.014251	0	0.691705			Phldb1	0.943463	0.0565373	0.831152	0.83105	879.757	1058.61		Fyco1	0.982279	0.0177206	1.12744	1.12749	1935.47	1716.62
Klhdc7b	0.998864	0.00113566	0.481425	0.014251	0	0.691705			Tmem45b	0.943551	0.056449	1.92659	1.9346	143.837	74.3451		Camp	0.982512	0.0174879	0.213154	0.00417943	0	2.38267
Lingo4	0.998864	0.00113566	0.481425	0.014251	0	0.691705			Aspa	0.943675	0.056325	1.80467	1.82463	46.9499	25.7266		Nat8f5	0.982529	0.0174707	4.00139	9.38345	3.27779	0.340381
Mucl3	0.998864	0.00113566	0.481425	0.014251	0	0.691705			Rxfp1	0.943713	0.0562869	0.122385	0.00213926	0	4.66451		Gm7072	0.982629	0.017371	1.24719	1.2482	189.763	152.028
Oxct2a	0.998864	0.00113566	0.481425	0.014251	0	0.691705			Lrpprc	0.943725	0.0562752	1.20358	1.20387	496.073	412.064		Ccdc69	0.98268	0.0173196	1.43597	1.4388	140.788	97.8478
Peg3os	0.998864	0.00113566	0.481425	0.014251	0	0.691705			Kif11	0.943873	0.0561269	0.489108	0.478051	14.0728	29.4489		Nup98	0.982682	0.0173183	0.858448	0.85834	718.609	837.209
Prss38	0.998864	0.00113566	0.481425	0.014251	0	0.691705			Cd38	0.944119	0.0558813	2.01537	2.06086	29.323	14.2234		Rest	0.982707	0.0172927	0.762472	0.762029	260.116	341.35
Sez6	0.998864	0.00113566	0.481425	0.014251	0	0.691705			Rcl1	0.944251	0.0557491	1.65817	1.66495	103.527	62.1762		Naprt	0.982719	0.0172806	1.46306	1.46757	95.4033	65.0046
Spag17	0.998864	0.00113566	0.481425	0.014251	0	0.691705			Ckm	0.944645	0.0553551	0.301586	0.293972	17.3185	58.936		Cyp2d40	0.982797	0.0172027	2.74391	3.13259	8.90813	2.83688
Tspan1	0.998864	0.00113566	0.481425	0.014251	0	0.691705			Pex19	0.944932	0.0550675	1.15347	1.15365	618.132	535.804		Sctr	0.982858	0.0171417	0.264896	0.225583	2.67949	11.9124
Wdr63	0.998864	0.00113566	0.481425	0.014251	0	0.691705			Trim13	0.944961	0.0550393	1.72445	1.74714	35.0909	20.0805		Rps6ka3	0.982912	0.0170884	0.888132	0.888038	663.195	746.81
Nrg4	0.998867	0.00113319	1.54037	1.55385	39.9701	25.7197			Arhgef10	0.944985	0.0550155	0.844884	0.844731	545.166	645.374		Adgra3	0.982955	0.0170454	0.87011	0.869989	590.405	678.636
Gm12669	0.998868	0.0011325	1.25749	1.32845	3.06933	2.30799			Pdk1	0.945348	0.0546516	1.40334	1.40466	275.233	195.94		Aspdh	0.982965	0.0170348	3.72926	4.0487	22.0762	5.44512
Fsd2	0.998868	0.00113192	0.623879	0.584563	3.55539	6.08923			Rtf2	0.945373	0.0546267	1.19455	1.19493	377.967	316.307		C730036E19Rik	0.98316	0.0168405	4.3068	7.25978	5.17007	0.703529
Ostn	0.998872	0.0011285	0.623037	0.604401	7.80905	12.9268			Rfx2	0.945463	0.0545373	0.6777	0.676369	104.882	155.07		Atp10b	0.9832	0.0168	0.503814	0.490569	11.6432	23.7444
Mrps27	0.998872	0.00112787	1.35297	1.35715	73.0844	53.8487			Creb3l1	0.945687	0.054313	0.675267	0.672651	52.9977	78.7941		Bmp3	0.983208	0.0167924	0.585006	0.58426	207.884	355.814
Cyp2d13	0.998873	0.00112709	1.05808	1.06163	11.1523	10.5043			Enpp2	0.945814	0.0541857	1.44903	1.45246	121.246	83.4731		Lztfl1	0.983212	0.0167882	0.837299	0.837019	303.413	362.495
Gsta4	0.998873	0.00112702	1.52317	1.53367	49.1048	32.0145			2610307P16Rik	0.946092	0.0539081	0.619239	0.614004	28.0851	45.7471		Inhbe	0.983273	0.0167267	0.197047	0.131373	1.01478	7.7905
Gm10768	0.998874	0.00112607	1.49331	1.5185	19.1015	12.5758			Hhex	0.946138	0.0538622	3.6631	3.95561	23.1066	5.83401		Frk	0.98329	0.0167105	1.31237	1.31421	139.755	106.339
Clec1b	0.998874	0.00112586	1.83643	2.19938	3.20687	1.45263			Dhrs7	0.946195	0.0538051	1.23444	1.23495	366.21	296.537		Fabp3	0.983291	0.016709	1.62787	1.6316	175.16	107.35
AA465934	0.998875	0.0011245	0.65722	0.406474	0.34234	0.85682			Prelp	0.946353	0.0536474	0.827051	0.826991	1527.4	1846.94		Slc22a7	0.983295	0.0167053	4.12153	5.52609	7.8208	1.40706
Gm53055	0.998875	0.0011245	0.65722	0.406474	0.34234	0.85682			Dag1	0.946422	0.0535778	0.786687	0.786637	2181.14	2772.74		Spry1	0.983358	0.0166424	0.720188	0.718667	83.513	116.209
Adamts12	0.998876	0.00112433	0.821522	0.821137	243.955	297.097			Nudt19	0.946499	0.0535008	1.33286	1.33493	134.393	100.672		G3bp2	0.983487	0.016513	1.1239	1.124	908.527	808.299
Jun	0.998876	0.00112395	0.791716	0.791462	418.18	528.366			Cenpf	0.946671	0.0533291	0.354677	0.344912	14.6231	42.4156		Zup1	0.983592	0.0164084	0.749085	0.748363	148.2	198.036
Casq1	0.998876	0.00112361	0.84336	0.843217	592.801	703.025			Gls	0.946854	0.0531455	0.881355	0.881287	970.701	1101.46		Sp3	0.983594	0.0164058	0.896876	0.89681	882.965	984.563
Plcb2	0.998877	0.00112332	1.54301	1.64268	5.7024	3.46749			Ciart	0.946912	0.0530885	0.311766	0.259882	2.18933	8.45283		Acy3	0.983641	0.0163591	1.51748	1.52705	51.867	33.962
Insc	0.998879	0.00112126	1.67314	1.75749	8.92904	5.07626			Prpf31	0.947017	0.052983	1.29256	1.29389	177.808	137.419		Thsd7a	0.983701	0.0162995	0.687525	0.685271	60.188	87.8356
Mob3a	0.99888	0.00111965	0.853177	0.85281	215.814	253.064			Kif2c	0.947521	0.0524793	0.306483	0.249401	1.90462	7.66687		Xirp2	0.983735	0.016265	4.13979	9.83494	3.43598	0.340381
Pfn1	0.998882	0.00111828	0.911743	0.911701	1238.8	1358.78			Gm13305	0.947566	0.0524338	0.112865	0.00195046	0	5.117		Plxdc2	0.983815	0.0161853	0.820361	0.820323	2496.23	3042.99
Csrp3	0.998883	0.0011169	1.54076	1.59343	10.4684	6.56601			Saa2	0.947639	0.0523612	7.37469	13.3493	9.1307	0.674731		Chil3	0.98387	0.0161299	0.304935	0.228025	1.29595	5.7172
Slc6a15	0.998884	0.00111612	0.730296	0.581624	0.660278	1.14243			Cd200	0.947656	0.0523439	1.16708	1.16713	2210.11	1893.62		Cln8	0.983872	0.0161277	1.31102	1.31279	144.267	109.891
Aplnr	0.998886	0.00111437	0.655248	0.642171	10.82	16.8547			D17H6S56E-5	0.947689	0.0523107	0.546306	0.540059	25.0452	46.3834		Xlr4a	0.98393	0.0160701	0.276221	0.202215	1.24705	6.20638
Gm4793	0.998888	0.00111194	0.761332	0.616556	0.635877	1.03756			Dbi	0.947691	0.0523086	1.63058	1.63125	993.271	608.899		Cenpb	0.983942	0.0160585	1.17382	1.17392	1329.09	1132.18
Htr1d	0.998888	0.00111194	0.761332	0.616556	0.635877	1.03756			Dgcr2	0.948072	0.0519281	0.835957	0.835773	475.906	569.422		Lrpprc	0.983947	0.0160533	1.17037	1.17061	512.889	438.136
D430019H16Rik	0.998888	0.00111166	1.41942	1.42786	45.2151	31.6634			Chd2	0.948349	0.051651	1.13638	1.13649	826.255	727.02		Ube3a	0.983951	0.0160494	0.904467	0.904426	1329.74	1470.25
Tex30	0.998889	0.00111092	0.625087	0.615193	14.6081	23.7517			Tns1	0.948674	0.0513262	0.769566	0.769553	8982.22	11672		Zc3h12b	0.98401	0.0159898	0.792251	0.791713	192.846	243.583
6030407O03Rik	0.99889	0.00111021	0.59024	0.536047	2.57254	4.80775			Tmem33	0.948939	0.0510605	0.853107	0.852928	441.159	517.23		Clec2h	0.984037	0.0159633	4.45771	6.03182	8.44393	1.39156
Ptchd1	0.998893	0.00110711	1.64663	1.74137	7.55071	4.33182			Qser1	0.949182	0.0508183	0.88368	0.883587	692.616	783.869		Efhb	0.984072	0.0159284	1.80739	1.84563	24.3756	13.2027
Kdsr	0.998894	0.00110645	0.827424	0.827006	217.205	262.642			A230028O05Rik	0.949202	0.0507978	2.20773	2.30842	17.4233	7.54201		Cidea	0.984111	0.0158894	1.75885	1.76033	575.924	327.164
Gm32461	0.998894	0.00110561	1.31446	1.65828	0.953816	0.571213			Apba1	0.949251	0.0507493	0.7122	0.71147	179.927	252.899		Gpam	0.984148	0.0158517	1.5417	1.54238	786.399	509.858
Tespa1	0.998894	0.00110561	1.31446	1.65828	0.953816	0.571213			Homez	0.949408	0.0505923	1.51263	1.52023	64.7234	42.5713		Park7	0.984154	0.0158461	1.18146	1.1818	384.702	325.521
Trhde	0.998894	0.00110561	1.31446	1.65828	0.953816	0.571213			Sec16a	0.949882	0.0501183	0.8094	0.80929	900.579	1112.8		Zfp354c	0.984171	0.0158287	1.16222	1.16248	454.636	391.09
Gpc6	0.998895	0.00110519	0.910274	0.910239	1486.71	1633.32			Jchain	0.950068	0.0499322	0.285798	0.221764	1.56924	7.11124		Kng2	0.984179	0.0158213	2.95736	2.99798	92.3344	30.7922
Grb14	0.998898	0.00110158	0.832571	0.832182	229.047	275.238			Smoc1	0.950154	0.0498464	0.745299	0.745179	1014.02	1360.77		Dpy19l2	0.984197	0.0158025	4.02285	195.98	1.9498	0
Moap1	0.998903	0.00109721	1.37482	1.38785	25.6099	18.4502			Trim63	0.950188	0.0498124	0.121089	0.00211216	0	4.7245		Slc35b2	0.984202	0.0157976	1.21376	1.21437	263.499	216.981
Soat2	0.998903	0.00109714	0.684772	0.663851	6.3878	9.62741			Hhatl	0.950226	0.0497736	0.170553	0.00316372	0	3.15083		Flt4	0.984216	0.0157841	0.647939	0.643585	32.7307	50.8624
Sipa1l2	0.998904	0.00109611	0.841279	0.84094	250.561	297.955			Psma4	0.950322	0.0496784	1.17909	1.17939	435.464	369.226		Cryz	0.984268	0.0157316	1.56447	1.57044	94.5017	60.1718
Kng2	0.998905	0.00109521	1.74455	1.75378	91.0097	51.8892			Tnnt2	0.95043	0.0495705	0.0766547	0.0713567	7.98993	112.102		Mtif3	0.984417	0.0155825	1.40983	1.41374	93.5561	66.1735
Ugt1a5	0.998905	0.00109487	1.19023	1.20576	9.46496	7.8481			Wscd2	0.950694	0.0493064	0.824502	0.824249	364.026	441.648		Myrf	0.984429	0.0155708	0.701286	0.699418	70.9137	101.394
Atp2a1	0.998905	0.00109473	0.315174	0.142326	0.34234	2.46559			Parva	0.95071	0.0492896	0.887366	0.887305	1054.49	1188.42		Immt	0.984575	0.0154246	1.21434	1.21455	791.56	651.731
Gm2011	0.998905	0.00109469	0.854044	0.8338	3.83323	4.59929			M6pr	0.950972	0.049028	1.16355	1.16369	848.555	729.189		Acot3	0.984607	0.015393	0.24256	0.0049652	0	2.00402
Tmem252	0.998906	0.00109406	1.53484	1.69822	3.53098	2.07511			Actc1	0.95121	0.0487899	0.065528	0.0634261	18.1324	286.03		Edem3	0.984651	0.0153488	0.900459	0.900406	1063.38	1181.01
Leap2	0.998906	0.0010937	1.45728	1.51916	7.16546	4.71332			LOC100862220	0.951464	0.0485365	0.172378	0.00321724	0	3.09825		Olfr920	0.984793	0.0152072	0.442181	0.412852	4.9255	11.9446
Gbe1	0.998906	0.00109369	1.28306	1.28363	409.21	318.79			Pde4c	0.951544	0.0484556	4.11369	6.24283	5.73532	0.910307		Trip11	0.984794	0.0152062	0.878607	0.878542	1040.38	1184.21
Tdrd12	0.998907	0.00109322	2.18796	4.07035	1.61409	0.389007			Smyd1	0.951593	0.0484069	0.158109	0.135371	3.2106	23.781		D130043K22Rik	0.984817	0.0151829	3.80622	9.49283	2.95282	0.302111
Hrh1	0.998909	0.00109085	1.58016	1.63657	10.7193	6.54598			Vamp3	0.951601	0.0483988	0.830066	0.829833	362.829	437.234		Adcy6	0.984862	0.0151379	1.19223	1.19239	893.515	749.344
Slc16a12	0.998912	0.00108784	1.32356	1.34201	15.1155	11.2608			Speg	0.951788	0.0482121	0.817621	0.817547	1298.55	1588.35		Ankrd1	0.984876	0.0151235	0.667001	0.662944	34.1717	51.5505
Nacc1	0.998913	0.00108727	0.855724	0.855465	303.622	354.922			Pou2af1	0.95185	0.0481499	0.173155	0.00321315	0	3.10222		Ptbp2	0.984921	0.0150794	0.802375	0.802081	342.724	427.296
C430042M11Rik	0.998914	0.00108637	1.25078	1.47786	1.02702	0.691705			Sdr9c7	0.952012	0.0479876	5.59717	7.10419	13.9033	1.94846		4932438A13Rik	0.984929	0.0150715	0.861852	0.861815	2076.16	2409.06
Mup12	0.998915	0.00108473	0.850892	0.834815	4.94709	5.92794			Cp	0.952021	0.0479794	1.66131	1.66201	1013.01	609.503		Kit	0.984942	0.0150578	0.595508	0.590192	28.4891	48.2779
Dmxl1	0.998915	0.00108454	0.927963	0.927935	1487.66	1603.19			Klf4	0.952062	0.0479383	0.700998	0.700063	143.401	204.844		Gm20319	0.984947	0.0150531	3.70706	5.37934	5.53687	1.02114
Loxl1	0.998916	0.00108438	0.873619	0.87356	1194.15	1367			Dnah5	0.952062	0.047938	0.672199	0.669871	60.1426	89.7874		Lamtor1	0.984971	0.0150287	1.20671	1.2073	263.473	218.232
Akr1c12	0.998916	0.00108386	1.37452	1.39388	17.3172	12.4209			Wwc2	0.952173	0.0478271	0.802121	0.801886	432.407	539.24		Kash5	0.984986	0.0150136	4.05755	197.092	1.96092	0
Dnah5	0.998916	0.00108375	0.760416	0.758522	61.3017	80.8205			Zfp521	0.95239	0.0476095	0.760426	0.759533	124.261	163.605		Abca2	0.985003	0.0149967	1.22549	1.22589	443.311	361.622
Kcna5	0.998916	0.00108372	1.44056	1.47546	11.8953	8.05885			Bhlhe41	0.952455	0.0475454	0.531652	0.529923	92.2461	174.084		Kcnj12	0.985021	0.0149789	3.03267	3.80273	6.23648	1.63263
Gdf2	0.998917	0.00108319	1.42609	1.5008	5.45685	3.63261			Pparg	0.952597	0.0474028	1.81785	1.8247	140.004	76.7229		2610005L07Rik	0.985048	0.0149519	0.874291	0.874182	640.113	732.243
Trim56	0.998917	0.0010831	1.17561	1.17605	297.706	253.14			Cldn22	0.952712	0.0472878	1.94142	1.96691	42.7572	21.7334		Zfp286	0.985057	0.0149435	1.4995	1.50661	67.1326	44.5555
Nr1i3	0.998918	0.00108195	1.48186	1.50606	19.2731	12.7937			Bnip3	0.95278	0.0472199	1.30654	1.30723	374.158	286.22		Syngr2	0.985068	0.0149322	1.18931	1.18972	341.571	287.102
BC024386	0.998919	0.00108103	1.4122	1.43196	19.1999	13.4051			Sync	0.952807	0.0471925	0.852075	0.851866	380.82	447.044		Pcca	0.985106	0.0148938	1.35617	1.35769	201.642	148.516
Procr	0.998921	0.00107927	0.806288	0.805404	112.551	139.748			Ythdf2	0.953034	0.0469663	0.831096	0.830788	286.12	344.398		Ski	0.985259	0.0147408	0.856528	0.856446	951.643	1111.16
1700023A20Rik	0.998921	0.00107862	1.99531	64.8963	0.638963	0			C2cd3	0.953044	0.0469558	0.803465	0.802956	196.226	244.382		Tslp	0.985272	0.0147281	3.67648	6.00066	4.27164	0.703529
4930433N12Rik	0.998921	0.00107862	1.99531	64.8963	0.638963	0			Sh3bp4	0.953054	0.0469462	0.811946	0.811648	326.522	402.297		Cul3	0.985273	0.0147272	0.856159	0.856044	678.806	792.959
Apol10a	0.998921	0.00107862	1.99531	64.8963	0.638963	0			Rasl11a	0.953134	0.0468662	1.42323	1.42507	209.723	147.164		Dhcr7	0.985288	0.0147123	1.60341	1.61549	51.1576	31.6632
E130101E03Rik	0.998921	0.00107862	1.99531	64.8963	0.638963	0			Dcaf4	0.953263	0.0467366	1.58364	1.59194	71.343	44.8115		Uba1	0.985339	0.0146614	1.13457	1.13463	1479.92	1304.31
Gipr	0.998921	0.00107862	1.99531	64.8963	0.638963	0			Hilpda	0.953316	0.0466841	1.62434	1.63876	44.5018	27.1518		Abra	0.985353	0.0146472	0.376496	0.374572	77.6492	207.318
Gm20125	0.998921	0.00107862	1.99531	64.8963	0.638963	0			Hectd2os	0.953474	0.0465264	5.66847	6.7316	18.98	2.81103		Slc2a9	0.985391	0.0146086	1.90259	1.95725	20.1198	10.2747
Gm5127	0.998921	0.00107862	1.99531	64.8963	0.638963	0			Trp53inp2	0.9535	0.0464999	0.849566	0.849441	651.133	766.545		B230110C06Rik	0.985458	0.0145421	0.269334	0.16104	0.668892	4.20567
Gm572	0.998921	0.00107862	1.99531	64.8963	0.638963	0			Zyx	0.95354	0.0464601	0.701554	0.701476	1718.12	2449.29		Prkaca	0.985469	0.0145311	1.19451	1.19488	396.529	331.855
Gm7827	0.998921	0.00107862	1.99531	64.8963	0.638963	0			Poldip2	0.953687	0.0463126	1.2246	1.22513	316.117	258.026		2610528J11Rik	0.98557	0.0144301	3.60145	8.32539	2.90706	0.340381
Ildr1	0.998921	0.00107862	1.99531	64.8963	0.638963	0			P3h3	0.953701	0.046299	0.861234	0.861119	660.289	766.782		Wwc2	0.985661	0.0143386	0.79799	0.79776	446.981	560.298
Lhcgr	0.998921	0.00107862	1.99531	64.8963	0.638963	0			Klk10	0.953708	0.0462923	1.70793	1.73022	34.6829	20.0411		Afg1l	0.985723	0.014277	1.32486	1.32708	120.909	91.1067
Mt3	0.998921	0.00107862	1.99531	64.8963	0.638963	0			Smu1	0.953771	0.0462292	1.1673	1.16755	486.913	417.037		Coq8a	0.985742	0.0142579	1.49778	1.49829	942.915	629.324
Nutm2	0.998921	0.00107862	1.99531	64.8963	0.638963	0			Urod	0.953852	0.0461482	1.35342	1.35494	201.399	148.638		Camkk1	0.985745	0.0142554	0.735832	0.734831	111.779	152.119
Olfr1393	0.998921	0.00107862	1.99531	64.8963	0.638963	0			H2ac23	0.953858	0.0461417	0.285183	0.209287	1.24763	5.99914		Il23r	0.985755	0.0142451	0.299021	0.00657654	0	1.51056
Pde11a	0.998921	0.00107862	1.99531	64.8963	0.638963	0			Slc25a39	0.953881	0.0461192	1.21474	1.21511	451.807	371.824		Snx18	0.985768	0.0142321	0.806365	0.806298	1473.48	1827.47
Plch1	0.998921	0.00107862	1.99531	64.8963	0.638963	0			H3c14	0.954064	0.0459364	0.133348	0.00235902	0	4.22905		Hbegf	0.985768	0.0142316	0.700571	0.699649	144.718	206.848
Psg16	0.998921	0.00107862	1.99531	64.8963	0.638963	0			Ppp2cb	0.954081	0.0459189	0.83413	0.833862	326.308	391.324		Kcnn2	0.985845	0.0141547	3.36749	5.47835	3.89896	0.703529
Spef2	0.998921	0.00107862	1.99531	64.8963	0.638963	0			Serpina11	0.954403	0.0455972	6.03413	7.18072	20.247	2.81103		Nebl	0.985913	0.0140866	1.30866	1.31026	160.024	122.13
St6galnac1	0.998921	0.00107862	1.99531	64.8963	0.638963	0			Gtf3c4	0.95442	0.0455797	0.847551	0.847372	459.129	541.828		Serpina4-ps1	0.985918	0.0140818	3.48127	3.90056	14.7223	3.76696
Stkld1	0.998921	0.00107862	1.99531	64.8963	0.638963	0			Fam120a	0.954465	0.0455355	0.88917	0.889124	1374.75	1546.19		Htatip2	0.985942	0.0140578	1.67965	1.70156	33.3322	19.5851
Kcnh8	0.998922	0.00107774	0.882017	0.834057	1.29616	1.55603			Slc22a23	0.954644	0.0453561	1.81513	1.83749	42.8059	23.2913		Dnase1l3	0.985994	0.0140059	3.05897	4.27308	4.59073	1.06668
Pcsk9	0.998926	0.0010743	1.30369	1.32936	10.0757	7.57689			Smarca4	0.954806	0.0451944	0.862716	0.862556	465.896	540.136		Vkorc1l1	0.985996	0.0140043	0.841732	0.841411	256.954	305.386
Gstm3	0.998926	0.00107413	1.41811	1.43783	19.5643	13.6038			Sgsm3	0.95501	0.0449902	0.692182	0.689673	52.8148	76.5839		Chit1	0.986037	0.0139627	0.185115	0.00360966	0	2.76034
1700009J07Rik	0.998927	0.00107345	1.99056	64.5877	0.635877	0			Cpne2	0.95521	0.0447902	0.780881	0.780319	193.786	248.345		Pik3c2g	0.986038	0.0139619	3.52847	5.71657	4.19909	0.726296
2410003L11Rik	0.998927	0.00107345	1.99056	64.5877	0.635877	0			Slc3a1	0.955211	0.0447891	3.66522	4.16614	14.2055	3.40215		Reep5	0.98605	0.0139499	1.11851	1.11858	1199.57	1072.4
4930545L23Rik	0.998927	0.00107345	1.99056	64.5877	0.635877	0			Mup21	0.955378	0.0446219	7.44581	9.08628	22.9371	2.51546		Tmem204	0.986059	0.013941	0.738602	0.737285	92.6872	125.718
A330049N07Rik	0.998927	0.00107345	1.99056	64.5877	0.635877	0			Acad8	0.955467	0.0445326	1.26697	1.26805	197.38	155.654		Cstb	0.98609	0.0139101	0.793387	0.792627	134.976	170.292
C730002L08Rik	0.998927	0.00107345	1.99056	64.5877	0.635877	0			Ahsa2	0.955486	0.0445144	0.775926	0.775395	208.956	269.486		Tmtc2	0.986119	0.0138809	0.694738	0.694519	618.958	891.208
Cd300e	0.998927	0.00107345	1.99056	64.5877	0.635877	0			Bhlhe40	0.95555	0.0444497	0.651732	0.650023	84.8776	130.582		S100a1	0.98615	0.0138499	1.20784	1.20837	297.355	246.078
Cfap161	0.998927	0.00107345	1.99056	64.5877	0.635877	0			Tlr7	0.955556	0.044444	0.631048	0.626915	34.5839	55.1711		Nat8f1	0.986195	0.0138049	3.33714	3.44762	46.5978	13.5088
Cfap57	0.998927	0.00107345	1.99056	64.5877	0.635877	0			Myo9a	0.955784	0.0442163	0.894354	0.894315	1538.56	1720.38		Urad	0.986221	0.0137785	2.77674	3.31453	6.94329	2.08782
Dapl1	0.998927	0.00107345	1.99056	64.5877	0.635877	0			2310069B03Rik	0.955964	0.0440361	4.00644	5.77747	6.09115	1.04603		Cyp4a32	0.986359	0.0136407	3.4184	3.92755	11.8918	3.02033
Dnaic1	0.998927	0.00107345	1.99056	64.5877	0.635877	0			Sh3gl1	0.955994	0.0440062	0.814475	0.814086	246.81	303.177		Coq6	0.986378	0.013622	1.32741	1.32952	129.644	97.5089
Gm16573	0.998927	0.00107345	1.99056	64.5877	0.635877	0			D830005E20Rik	0.956274	0.043726	0.168235	0.0031048	0	3.21082		Tln2	0.986383	0.0136172	0.765279	0.764875	282.882	369.843
Gm34703	0.998927	0.00107345	1.99056	64.5877	0.635877	0			Chuk	0.956474	0.0435257	1.22403	1.22454	344.182	281.069		Sds	0.986431	0.0135691	2.85901	3.04474	19.4313	6.3752
Gm36356	0.998927	0.00107345	1.99056	64.5877	0.635877	0			Ube2h	0.956566	0.043434	0.864322	0.864217	707.649	818.835		Lgi1	0.986444	0.0135563	0.447407	0.41982	5.2485	12.5156
Grm8	0.998927	0.00107345	1.99056	64.5877	0.635877	0			Camkk1	0.956701	0.0432985	0.708133	0.70701	108.106	152.911		Plaur	0.986494	0.0135057	0.685375	0.682215	42.4247	62.1913
Hes7	0.998927	0.00107345	1.99056	64.5877	0.635877	0			Rgs16	0.956767	0.0432333	0.376946	0.342044	3.78879	11.0961		Hadh	0.98651	0.0134896	1.59233	1.59323	669.907	420.468
Hmgcll1	0.998927	0.00107345	1.99056	64.5877	0.635877	0			Rgs4	0.956889	0.0431108	0.69059	0.690443	940.283	1361.86		3425401B19Rik	0.986525	0.0134753	1.54448	1.55585	46.7239	30.0276
Klk7	0.998927	0.00107345	1.99056	64.5877	0.635877	0			Rest	0.9573	0.0426997	0.812186	0.811802	251.607	309.938		Sap25	0.986546	0.0134545	2.52344	2.75442	11.5401	4.18329
Lmntd2	0.998927	0.00107345	1.99056	64.5877	0.635877	0			Krt79	0.957424	0.042576	2.45709	2.64561	12.9881	4.90308		Lcn2	0.986563	0.0134371	0.300042	0.206507	0.97294	4.74983
Nr1h5	0.998927	0.00107345	1.99056	64.5877	0.635877	0			Wdfy3	0.957595	0.0424051	0.751565	0.751465	1203.8	1601.94		Rgs5	0.986588	0.0134116	0.615724	0.615693	4800	7796.1
Tchh	0.998927	0.00107345	1.99056	64.5877	0.635877	0			Lrrc2	0.95786	0.0421402	0.151821	0.00274406	0	3.63423		Ankrd34a	0.986616	0.0133835	4.81605	6.35014	8.98853	1.40706
Tm4sf19	0.998927	0.00107345	1.99056	64.5877	0.635877	0			Ech1	0.957984	0.042016	1.46287	1.46337	859.521	587.353		Klhl31	0.986645	0.0133546	1.84362	1.862	54.4615	29.2443
Treh	0.998927	0.00107345	1.99056	64.5877	0.635877	0			Tmod1	0.958038	0.0419617	0.701346	0.699743	83.1119	118.779		Scn7a	0.986712	0.0132877	0.806034	0.805855	559.145	693.856
Wnt7b	0.998927	0.00107345	1.99056	64.5877	0.635877	0			Cpt2	0.958049	0.0419507	1.55784	1.55966	306.839	196.73		Thbs1	0.986756	0.0132438	0.348876	0.34865	642.257	1842.15
Zfp819	0.998927	0.00107345	1.99056	64.5877	0.635877	0			Bcr	0.958081	0.0419189	0.847047	0.846842	401.4	473.999		Eif2c5	0.986763	0.0132367	0.619385	0.613165	23.0549	37.6061
Zpbp2	0.998927	0.00107345	1.99056	64.5877	0.635877	0			Fam184b	0.958296	0.0417043	2.20437	2.3016	17.6841	7.67773		Slc25a51	0.986797	0.0132029	1.16936	1.16957	616.889	527.449
Lrrc57	0.998927	0.00107317	1.30619	1.30889	94.3487	72.0804			Coa5	0.958402	0.0415981	1.20928	1.20976	339.873	280.942		Apba1	0.986841	0.0131592	0.777522	0.776932	185.99	239.394
Stmn2	0.998929	0.00107145	1.5658	1.6063	14.3451	8.92673			Derl1	0.95845	0.0415503	1.12324	1.12334	911.484	811.406		Ube2g2	0.986857	0.0131428	0.798324	0.797705	157.894	197.937
Stat3	0.998929	0.00107115	0.8868	0.886702	657.17	741.141			Edf1	0.958608	0.0413924	1.17365	1.17389	526.6	448.592		Col6a1	0.986884	0.0131155	0.852367	0.852349	4451.41	5222.52
Eif4g1	0.99893	0.0010702	0.914484	0.914461	2168.59	2371.44			Mtfp1	0.958673	0.0413274	2.18908	2.2498	28.1928	12.5257		H3c7	0.986972	0.0130283	0.71652	0.714476	62.6088	87.633
Slc23a1	0.998932	0.00106807	1.19728	1.2077	14.6771	12.1512			Kng2	0.958924	0.0410761	3.29654	3.35202	89.215	26.6083		Cyp2c38	0.987089	0.0129115	3.00185	3.53177	8.49165	2.3972
Clic5	0.998934	0.00106598	1.37612	1.3782	159.738	115.901			Gal3st2b	0.959	0.0409999	5.23738	275.401	2.74401	0		Mup11	0.98709	0.0129098	7.00811	7.19284	149.633	20.7944
2610307P16Rik	0.998934	0.0010659	0.618888	0.613643	28.6401	46.6785			Scn5a	0.959024	0.0409757	0.166869	0.118403	1.29671	11.0262		Apobec1	0.987166	0.0128337	1.56312	1.5696	77.7218	49.5133
Foxp1	0.998935	0.00106497	0.902084	0.902023	922.31	1022.49			Pfn1	0.959374	0.0406263	0.892919	0.892869	1215.69	1361.55		Gm46840	0.987177	0.0128226	0.751021	0.750419	197.444	263.115
Vnn3	0.998935	0.00106465	1.38556	1.40216	20.9193	14.9165			Polr2a	0.95956	0.0404396	0.81189	0.811583	318.147	392.01		Rab1b	0.987214	0.0127864	1.16856	1.16878	575.312	492.233
Sgk2	0.998936	0.00106367	1.41803	1.43712	20.2269	14.0716			Slc22a4	0.959637	0.0403627	1.6538	1.67202	37.7531	22.5753		Unc45a	0.987218	0.0127819	1.27534	1.27579	490.063	384.122
Spon1	0.998937	0.00106321	0.837826	0.837535	299.272	357.327			Slc25a5	0.959749	0.0402513	1.20603	1.20624	746.011	618.458		Bloc1s5	0.98729	0.0127097	1.31777	1.31984	124.682	94.465
Chrm2	0.998937	0.00106305	0.529854	0.362927	0.63742	1.77389			Cacna2d1	0.959995	0.0400054	0.905511	0.905472	1397.97	1543.91		Ncald	0.987296	0.0127038	1.25346	1.25396	404.663	322.707
Lmod3	0.998941	0.00105915	0.688562	0.667112	6.1721	9.25696			Xlr4b	0.960004	0.039996	3.72123	5.57052	5.21647	0.928237		Lmo4	0.987309	0.0126911	0.800151	0.799504	151.743	189.798
4933411K16Rik	0.998942	0.00105801	1.52389	1.63711	4.82097	2.9409			Ccng1	0.960201	0.0397987	1.14754	1.14765	963.285	839.353		Plec	0.987326	0.0126738	0.868653	0.868622	2312.33	2662.07
H2-M2	0.998943	0.00105742	1.19606	1.37354	0.953816	0.691705			Sema5a	0.960261	0.0397387	0.89237	0.892341	2147.03	2406.06		Mmrn2	0.987356	0.0126436	0.858934	0.858753	422.911	492.473
Trim30c	0.998945	0.00105496	0.679545	0.643088	3.59956	5.60285			Nfs1	0.960265	0.0397348	1.2756	1.27676	190.268	149.022		Ptgs2	0.987376	0.0126235	0.465734	0.463539	72.0954	155.544
Urad	0.998946	0.00105369	1.22752	1.25417	6.84752	5.45777			Myl4	0.960303	0.0396968	0.102195	0.0990905	18.4265	186.047		Appl1	0.987442	0.0125583	0.888575	0.888498	766.4	862.58
Tal2	0.998946	0.00105368	1.00325	1.00361	5.79176	5.77091			Rxrg	0.960367	0.0396326	2.33497	2.46217	16.4834	6.6887		Rad23a	0.987466	0.0125344	1.19761	1.19815	277.098	231.27
Cdh1	0.998947	0.00105289	1.29126	1.30503	17.7322	13.5852			Mtg1	0.960387	0.0396126	1.72641	1.74816	36.5489	20.9028		Plagl1	0.987485	0.0125147	0.678938	0.676341	53.0401	78.427
Akr1c13	0.998948	0.00105214	1.59048	1.60936	32.3638	20.106			Cd300ld4	0.960574	0.0394265	0.266257	0.185964	1.07122	5.80415		Suclg2	0.987488	0.0125124	1.21554	1.21577	734.994	604.551
Rnu3b1	0.998949	0.00105149	0.276204	0.00596785	0	1.66565			Cd300ld5	0.960574	0.0394265	0.266257	0.185964	1.07122	5.80415		Cbr2	0.987537	0.0124628	1.14682	1.14688	1736.21	1513.85
Rnu3b2	0.998949	0.00105149	0.276204	0.00596785	0	1.66565			Apoa4	0.96061	0.0393901	4.52016	5.14014	18.7372	3.63722		Rspo1	0.987546	0.0124544	2.31477	2.5078	10.6892	4.25637
Rnu3b3	0.998949	0.00105149	0.276204	0.00596785	0	1.66565			Cs	0.960632	0.0393679	1.35173	1.35194	1442.64	1067.08		Lamp1	0.987562	0.0124381	1.0976	1.09762	3516.39	3203.67
Map3k21	0.998949	0.0010514	0.936879	0.927159	3.83967	4.14211			Sspn	0.960732	0.0392677	0.876207	0.876121	804.767	918.558		Akr1b10	0.987584	0.0124155	1.40238	1.40663	83.456	59.3276
Il18r1	0.998949	0.00105053	1.86423	2.20694	3.52481	1.59168			Eif3j2	0.960789	0.0392111	6.23526	96.1668	3.57791	0.0273092		Tigd3	0.987599	0.0124013	0.364137	0.30231	1.94784	6.46627
Sh3tc2	0.998949	0.00105052	0.66339	0.628972	3.9175	6.23431			Cfh	0.960804	0.0391958	1.17571	1.17573	8114.05	6901.3		Sbspon	0.987618	0.0123822	1.90822	1.97549	16.7714	8.48481
Gckr	0.998952	0.00104844	1.4661	1.48344	25.6113	17.2616			Etfdh	0.960806	0.0391938	1.65403	1.65509	657.964	397.536		Pkn1	0.987652	0.0123478	1.20127	1.20161	447.599	372.498
Gm5113	0.998952	0.00104829	1.3029	1.30602	80.1626	61.3768			Zfp2	0.960902	0.0390975	1.44706	1.45212	80.3899	55.3572		Slc16a1	0.987658	0.0123421	1.82164	1.82431	359.084	196.828
Lars2	0.998952	0.00104818	2.57238	2.58721	176.527	68.2242			Coq8a	0.960925	0.0390746	1.53128	1.53185	911.916	595.299		Ccdc180	0.987739	0.0122608	0.347383	0.00820718	0	1.20844
Slc25a42	0.998952	0.00104801	1.45503	1.46247	57.3692	39.2245			Klf2	0.96094	0.0390604	0.743304	0.741866	83.7426	112.884		Insc	0.987751	0.012249	2.38979	2.64695	9.04541	3.41108
Pla2g3	0.998952	0.00104754	1.91804	2.92027	1.6873	0.571213			Dusp4	0.960995	0.0390053	1.94483	1.99106	25.7846	12.9453		Kmt2c	0.987759	0.0122406	0.837219	0.837181	2290.65	2736.15
Gm2788	0.998953	0.0010471	1.30069	1.34523	5.79764	4.30722			Saa1	0.961035	0.0389647	3.08865	3.62097	9.07761	2.49972		Adh6-ps1	0.987807	0.0121926	3.4935	3.9176	14.6974	3.74419
Hlf	0.998954	0.00104628	1.36485	1.36835	91.6798	66.9976			Ndufa10	0.961263	0.0387371	1.45955	1.46055	432.503	296.121		Zbtb21	0.98783	0.01217	0.750271	0.749913	333.826	445.157
Gchfr	0.998954	0.00104604	1.23531	1.24835	14.4583	11.5799			Clstn1	0.961302	0.0386983	0.858169	0.858114	1421.4	1656.43		2210417A02Rik	0.987842	0.0121576	3.00871	130.203	1.29203	0
Slc4a4	0.998955	0.00104492	1.19234	1.19266	469.82	393.926			Casq2	0.961433	0.0385671	0.115956	0.102428	4.29422	42.0121		Cyp17a1	0.987842	0.0121576	3.00871	130.203	1.29203	0
Casc1	0.998955	0.00104482	0.539923	0.376606	0.661821	1.77389			Lmod2	0.961605	0.0383953	0.161692	0.0632418	0.335385	5.45135		Fzd10os	0.987846	0.0121543	3.02091	130.987	1.29987	0
Unc45bos	0.998955	0.00104482	0.539923	0.376606	0.661821	1.77389			Inka2	0.961625	0.0383746	1.26042	1.2611	310.251	246.015		Usp51	0.987846	0.0121543	3.02091	130.987	1.29987	0
A830035O19Rik	0.998957	0.00104267	1.47944	1.63287	3.24053	1.98068			Nts	0.96167	0.0383302	0.209085	0.0812809	0.31151	3.94554		Sln	0.987879	0.0121211	3.15118	139.354	1.38354	0
Spry2	0.998959	0.00104133	0.764366	0.762491	61.353	80.467			Ripor1	0.9617	0.0383	0.694664	0.693233	87.0336	125.552		Itga2b	0.987884	0.0121161	0.498146	0.481704	9.31937	19.3575
Uqcrc2	0.998959	0.0010413	1.24822	1.24845	861.594	690.13			C130074G19Rik	0.961744	0.0382558	1.658	1.66252	155.529	93.5462		Cltc	0.98789	0.0121098	0.867964	0.867953	6556.38	7553.85
Atp1b2	0.998959	0.0010407	1.34686	1.35085	74.9967	55.5156			C730036E19Rik	0.961893	0.0381072	5.51389	13.1055	4.98708	0.371295		Slc17a8	0.98789	0.0121096	2.92065	4.69057	3.23007	0.680762
Clec2e	0.998961	0.00103944	0.789059	0.692804	0.955359	1.38341			Dlat	0.961973	0.0380272	1.31176	1.31227	519.885	396.171		Rfx4	0.987892	0.0121083	3.25926	7.07444	2.62981	0.363148
Gm18853	0.998961	0.00103872	0.984075	0.490784	0	0.0103756			Ren1	0.96206	0.03794	3.35547	4.41902	6.193	1.3937		Gprasp1	0.987898	0.0121023	0.785336	0.785187	722.142	919.71
C330018A13Rik	0.998965	0.00103506	0.854936	0.748672	0.638963	0.85682			Dmxl1	0.962124	0.0378758	0.908434	0.908398	1459.68	1606.87		Serpina6	0.987909	0.012091	3.68246	3.93004	27.1985	6.91322
Mdga2	0.998966	0.00103374	1.81728	1.96886	6.71809	3.40725			Mdh1	0.962141	0.037859	1.29535	1.29555	1225.69	946.078		Ces1b	0.987992	0.0120085	3.34338	4.064	8.42302	2.06505
Gys2	0.998967	0.00103333	1.46972	1.47583	72.9331	49.4151			Pdzrn4	0.962333	0.0376669	2.00395	2.06497	21.488	10.4008		Hexa	0.988017	0.0119828	1.12367	1.12379	736.367	655.255
Echs1	0.998968	0.0010323	1.35743	1.35801	541.448	398.705			Adipor2	0.962334	0.0376663	1.42974	1.4301	1101.62	770.307		Polr3g	0.98804	0.0119603	1.98117	2.06165	15.5729	7.54845
Plk3	0.998969	0.00103149	0.647748	0.639164	16.5963	25.9713			Hnrnpdl	0.9624	0.0375999	1.16927	1.16946	687.677	588.029		Krt79	0.98805	0.0119497	2.09663	2.21049	13.4184	6.06485
Idh3g	0.998969	0.00103096	1.23558	1.23583	767.598	621.119			Trp53bp1	0.962445	0.0375545	0.838578	0.838436	609.636	727.113		Gtf3c4	0.98808	0.0119195	0.877602	0.877462	474.7	540.994
Slc4a1	0.998973	0.00102727	0.985145	0.984081	8.80578	8.94839			Slc17a1	0.962573	0.0374267	5.78703	312.51	3.1151	0		Ufc1	0.988083	0.0119167	1.22919	1.22973	327.852	266.602
Mal2	0.998974	0.00102629	1.43091	1.4481	23.311	16.0946			Pcolce2	0.962607	0.0373929	0.788314	0.788198	927.697	1176.99		Slc3a1	0.988119	0.0118809	2.42196	2.58074	14.7092	5.69346
Tgtp2	0.998974	0.00102625	0.758132	0.755658	47.2182	62.4895			Hadh	0.962653	0.0373475	1.55508	1.55594	647.969	416.445		Gm18853	0.988128	0.0118715	0.994408	0.733596	0	0.00363148
Cidec	0.998974	0.00102565	1.43981	1.441	341.567	237.032			Nags	0.962709	0.0372906	4.31998	4.93268	17.1558	3.47001		Mid2	0.988168	0.0118319	0.845849	0.845626	370.623	438.284
Gm3435	0.998975	0.0010247	1.41217	1.44127	13.0552	9.05507			Pom121	0.962808	0.0371921	0.71947	0.717692	71.1523	99.1444		Il31ra	0.988177	0.0118233	0.183386	0.124371	0.97098	7.87752
Kcnd3os	0.998975	0.0010246	0.885372	0.801411	0.684679	0.85682			Trim47	0.962838	0.0371618	0.824305	0.824091	432.386	524.685		Zmym6	0.98818	0.0118202	0.832297	0.831976	262.375	315.365
Lrrc24	0.998976	0.00102449	0.768188	0.746104	4.99795	6.70213			Car7	0.962916	0.0370836	3.52723	4.77128	6.11503	1.27373		Got2	0.988194	0.0118059	1.25994	1.26036	506.279	401.693
Iqck	0.998978	0.0010219	0.626073	0.56709	2.28054	4.02912			Atp2a1	0.962964	0.0370359	0.226543	0.0930653	0.335385	3.70121		Gm17753	0.988208	0.0117922	2.78201	3.33105	6.87466	2.05681
Marveld2	0.998978	0.00102186	1.22184	1.24299	8.34424	6.7111			Ecd	0.963012	0.0369877	1.34093	1.34227	200.974	149.725		Foxp1	0.988208	0.0117916	0.849092	0.849005	935.706	1102.12
Slc1a2	0.998978	0.0010217	1.49609	1.5059	48.9471	32.5002			Cidec	0.963017	0.0369828	1.70412	1.70643	335.14	196.395		Hhipl1	0.988209	0.0117908	0.544975	0.532016	11.5059	21.6358
Ptprv	0.998978	0.00102156	0.801833	0.711423	0.981303	1.38341			Hagh	0.963028	0.0369717	1.43403	1.4357	239.499	166.814		2210408I21Rik	0.988227	0.0117729	0.768956	0.767995	116.669	151.916
Iyd	0.998981	0.00101927	1.25188	1.26366	17.367	13.7414			Acat1	0.963092	0.0369081	1.3082	1.30847	966.5	738.646		Nexn	0.988269	0.011731	0.776573	0.776196	292.96	377.433
Tm4sf4	0.998982	0.00101849	1.03123	1.03288	12.4972	12.099			Tle5	0.963173	0.0368268	1.11455	1.11462	1051.38	943.256		H2ac23	0.988287	0.0117134	0.385189	0.296127	1.28669	4.36885
Adrb2	0.998983	0.00101724	0.629545	0.616559	11.1456	18.0834			Hsd11b1	0.963209	0.0367909	2.29559	2.3049	206.347	89.5199		Raet1d	0.988296	0.011704	2.9408	4.16444	4.19909	1.00072
Rnf128	0.998983	0.00101697	1.45077	1.46749	25.4375	17.3308			Cox17	0.963281	0.0367189	1.5246	1.52933	108.323	70.8267		Brap	0.988299	0.0117013	1.18242	1.18278	379.911	321.2
4921536K21Rik	0.998983	0.00101675	1.74636	2.42102	1.68884	0.691705			Frem2	0.963296	0.0367037	0.191658	0.0734217	0.31151	4.36895		Lyve1	0.988314	0.0116858	0.834163	0.83382	249.808	299.597
Serpina7	0.998985	0.00101489	1.06596	1.06976	11.9101	11.1328			Itgb4	0.963314	0.0366863	0.728561	0.726688	66.2285	91.1413		Cadm1	0.988322	0.0116776	1.66413	1.68369	36.2014	21.4971
Fndc3b	0.998987	0.00101318	0.906647	0.906625	2401.91	2649.29			Cldn34c2	0.963391	0.0366087	0.179743	0.00335948	0	2.96665		Rbbp8	0.988326	0.0116743	0.709814	0.708503	89.4761	126.293
Kif19a	0.998987	0.00101294	0.97703	0.966068	1.27793	1.32316			Spag9	0.963395	0.0366054	0.925408	0.92539	2480.96	2680.99		Ppdpf	0.988329	0.0116714	1.29256	1.29425	141.21	109.104
Cenpa	0.998987	0.00101273	0.641329	0.62847	11.1592	17.7621			Per1	0.963396	0.036604	0.551071	0.550071	158.732	288.575		Arhgap6	0.988335	0.0116651	0.826286	0.825937	259.739	314.481
Apcs	0.998988	0.0010119	1.02626	1.02771	11.8857	11.5649			Atxn2l	0.963403	0.0365974	0.76857	0.768129	257.716	335.515		Thoc2l	0.988361	0.0116392	0.847233	0.846991	337.127	398.031
Ldha	0.998989	0.00101051	1.25986	1.26001	1381.61	1096.5			Btaf1	0.963594	0.036406	0.86227	0.862162	699.262	811.058		Ace	0.988396	0.0116036	0.815182	0.815129	1826.88	2241.22
Aqp8	0.998991	0.00100855	1.64168	1.65935	38.7627	23.3562			Tnni3	0.963616	0.036384	0.0929575	0.087359	9.09501	104.215		Mug2	0.988427	0.0115726	7.77142	7.90008	265.98	33.6593
Exph5	0.998992	0.00100779	1.15569	1.16524	12.1854	10.4561			Mtif2	0.963627	0.0363732	1.28293	1.28427	170.534	132.784		Bdnf	0.988432	0.0115676	0.527538	0.524723	56.2491	107.207
Zbtb18	0.998993	0.00100658	1.19164	1.1923	221.527	185.797			Ankrd1	0.963689	0.0363108	0.24152	0.238009	33.0619	138.942		Ndufa12	0.988435	0.011565	1.19779	1.1983	290.476	242.405
Btnl9	0.998994	0.00100553	1.34133	1.35691	19.07	14.0513			Rnpepl1	0.963749	0.036251	0.781616	0.781011	179.642	230.015		Ghitm	0.988446	0.011554	1.29647	1.2967	1037.85	800.374
Mmrn1	0.998995	0.00100512	0.645437	0.641581	37.9101	59.0942			Mtus1	0.963751	0.0362495	0.861628	0.861573	1397.68	1622.25		Rlim	0.98845	0.0115498	0.876365	0.876307	1188.98	1356.81
Lrrn3	0.998996	0.00100428	2.75103	4.14223	3.25413	0.778013			Fahd2a	0.9638	0.0361995	1.54898	1.55874	55.56	35.6405		Hif3a	0.988457	0.0115426	0.428726	0.413232	9.70906	23.5096
Gpr182	0.998997	0.00100305	0.54058	0.496025	3.22973	6.52139			Srcap	0.96382	0.0361797	0.775123	0.774932	586.113	756.345		Dock9	0.988461	0.0115391	0.825385	0.825288	947.68	1148.3
Slc46a3	0.998997	0.00100291	1.4444	1.45231	52.3355	36.033			Prrc2a	0.964076	0.0359237	0.752843	0.752627	553.043	734.82		Acan	0.98847	0.0115297	1.29612	1.29701	274.528	211.66
Cpxm2	0.998997	0.00100268	0.838527	0.838264	329.087	392.584			Lactb	0.964142	0.0358579	1.57847	1.58706	68.2557	43.004		Rcl1	0.988498	0.0115019	1.48914	1.49348	107.094	71.7047
Kit	0.998998	0.00100179	0.697163	0.692432	28.0874	40.5678			Fbp2	0.964569	0.0354308	3.61413	4.8572	6.5167	1.33372		Slc7a6	0.988499	0.011501	0.738832	0.738496	366.502	496.285
Plekhg6	0.998998	0.00100167	2.14072	2.5792	4.23235	1.63483			Rsrp1	0.964766	0.035234	0.858387	0.85827	615.473	717.11		Acss3	0.9885	0.0114997	1.62659	1.63151	132.566	81.2497
1810008I18Rik	0.999	0.000999888	1.23663	1.24716	18.0029	14.4331			Pknox2	0.964929	0.0350709	0.670758	0.668957	71.9411	107.547		Golim4	0.988522	0.0114779	0.8793	0.879246	1230.13	1399.08
Ccl8	0.999002	0.000997535	1.39269	1.42838	10.0334	7.0213			Slit3	0.965008	0.0349919	0.78305	0.782918	829.754	1059.83		5430403G16Rik	0.988612	0.011388	1.41479	1.4192	84.5454	59.5697
Ccl19-ps2	0.999003	0.000996932	1.41269	1.41936	56.3301	39.684			Foxa3	0.965092	0.0349085	3.14352	3.69029	9.25158	2.49972		Gm14391	0.988712	0.0112883	1.87433	1.89302	56.4565	29.8188
Dnase1l3	0.999003	0.00099686	1.26201	1.31035	4.52434	3.4504			Hspa9	0.965167	0.0348334	1.2518	1.25194	1493.8	1193.19		Frmpd3	0.988713	0.0112873	0.204367	0.00406344	0	2.45097
Fgf12	0.999004	0.000996244	0.480277	0.326181	0.684679	2.11974			Adgrf1	0.965331	0.0346686	5.901	15.9336	4.98416	0.303436		Tufm	0.988717	0.0112834	1.31544	1.31678	197.311	149.841
Gabrq	0.999006	0.000993537	1.65565	1.67268	39.2667	23.4713			Cacna2d3	0.965383	0.0346172	0.515019	0.508311	21.6168	42.5363		Mapk15	0.988754	0.0112461	2.62186	5.55977	1.93804	0.340381
Fgfr4	0.999007	0.000992804	0.706919	0.683701	5.50256	8.05282			Sfxn5	0.965397	0.0346032	1.50087	1.50637	87.6506	58.1835		Gm13710	0.988754	0.011246	2.6338	5.59333	1.9498	0.340381
Rfx4	0.999008	0.00099171	1.71196	2.07219	2.59231	1.24583			Aspdh	0.965609	0.0343909	3.97284	4.36342	21.3248	4.87946		Gm10319	0.988783	0.0112174	4.81353	5.4023	22.3561	4.13011
Upk1a	0.999009	0.00099098	0.891175	0.845722	1.27793	1.51287			Ndufb6	0.965747	0.0342531	1.30523	1.3064	216.657	165.84		Nsdhl	0.988801	0.0111991	1.52099	1.52621	97.0111	63.56
Notum	0.999009	0.000990501	0.741977	0.701746	2.86145	4.08186			Lamc3	0.965789	0.0342106	1.46596	1.46697	433.55	295.538		Col20a1	0.988832	0.0111677	0.641462	0.635727	24.7	38.8589
H2ac13	0.999011	0.000988934	1.21462	1.24146	6.34149	5.10615			Tjp3	0.96585	0.0341496	3.15516	3.55216	12.3516	3.47001		As3mt	0.988842	0.0111582	1.6328	1.64804	43.3768	26.3164
Ndp	0.999014	0.000986356	1.51274	1.53311	24.6722	16.0894			Atg9b	0.96612	0.03388	3.52016	4.66166	6.57029	1.40158		Rassf8	0.988855	0.0111449	0.804572	0.804414	636.678	791.482
Herpud1	0.999015	0.000985238	0.824741	0.82456	512.932	622.069			Snd1	0.966125	0.0338754	0.86767	0.867574	761.895	878.191		Cxadr	0.988859	0.0111412	2.35369	2.37789	84.9685	35.7269
Brd8dc	0.999017	0.000982943	0.581165	0.544452	3.94498	7.25416			Pde5a	0.966146	0.0338541	0.891286	0.891259	2313.47	2595.73		Lrrc39	0.98887	0.0111296	1.53099	1.53627	98.3625	64.0234
Prodh	0.999018	0.000981942	1.53693	1.54405	74.8933	48.501			Tnfaip8l1	0.966173	0.0338269	2.87172	3.10247	16.1252	5.19077		1700001C19Rik	0.988885	0.0111145	2.91669	3.63711	6.16001	1.6864
Prkab2	0.999019	0.000981261	0.868976	0.868854	599.011	689.428			Hsd3b2	0.966183	0.0338168	4.31881	5.1116	13.732	2.67839		Cox8b	0.988886	0.0111141	1.94535	1.95065	222.275	113.944
Nat8f1	0.999019	0.000981146	1.62079	1.635	45.9207	28.0821			Ppp1r15a	0.966282	0.0337182	0.762314	0.761629	169.067	221.984		Atl2	0.98893	0.0110697	0.803794	0.803503	344.927	429.281
Myl1	0.999019	0.000981054	1.38416	1.40394	17.4747	12.444			Nfe2l1	0.966286	0.0337138	0.913735	0.913704	1631.49	1785.58		Zfp273	0.988935	0.0110652	1.4278	1.43366	64.1294	44.7282
Prodh2	0.99902	0.000980224	1.30746	1.31989	20.9832	15.8953			Itga2b	0.9663	0.0336999	0.48643	0.469713	9.01996	19.2144		Pou2af1	0.988953	0.0110469	0.277346	0.00597501	0	1.66364
Card14	0.999022	0.000977659	1.18144	1.29823	1.27175	0.977311			Mob2	0.96633	0.0336695	1.27416	1.27454	592.902	465.188		Rasef	0.988953	0.0110469	0.277346	0.00597501	0	1.66364
Adora2a	0.999024	0.000976083	1.45577	1.47462	22.613	15.3316			Htd2	0.966525	0.033475	4.93538	256.947	2.55947	0		Lipc	0.988958	0.0110423	3.56567	3.73687	35.7817	9.56797
Olfml2b	0.999026	0.000974307	0.87632	0.876277	1611.01	1838.48			Entpd4	0.966538	0.0334619	5.05227	5.17897	106.533	20.5623		Tmx2	0.988959	0.0110408	1.24847	1.24932	229.019	183.312
Timd2	0.999026	0.000974048	1.12901	1.1355	14.4796	12.7505			Idh3g	0.966546	0.033454	1.35421	1.35462	752.984	555.861		Cit	0.988978	0.0110224	0.385843	0.338196	2.68341	7.95406
Atf7ip	0.999027	0.00097316	1.13646	1.13667	481.603	423.696			Uqcrfs1	0.966561	0.0334394	1.45522	1.45613	466.054	320.06		Neil3	0.988978	0.0110218	0.349443	0.270433	1.38354	5.14301
Bud23	0.99903	0.00097026	1.31623	1.31878	104.618	79.3274			Meg3	0.966636	0.0333636	0.815036	0.814881	620.281	761.194		Nufip2	0.988982	0.0110179	0.917249	0.917216	1380.92	1505.56
Fjx1	0.999031	0.000969394	0.780888	0.779476	77.3726	99.2652			Elovl5	0.966644	0.0333558	1.29032	1.2907	617.715	478.585		Atp5g2	0.989007	0.0109934	1.15429	1.15451	509.391	441.217
Lmo2	0.999032	0.000967606	0.836736	0.836295	196.413	234.863			Btbd8	0.966668	0.0333324	1.40311	1.40651	105.881	75.2765		Xntrpc	0.989025	0.0109745	0.384027	0.362588	6.63755	18.3236
4930578L24Rik	0.999035	0.000965338	0.64677	0.604937	3.24053	5.36334			Sucnr1	0.966704	0.0332956	3.77916	4.36272	13.3251	3.0466		Ddhd2	0.989047	0.0109526	1.20787	1.20823	445.607	368.807
2700070H01Rik	0.999035	0.000964945	1.15617	1.20937	2.24997	1.85872			Etnppl	0.96674	0.0332602	4.48013	4.79253	34.3116	7.15147		Ranbp3l	0.989049	0.0109506	3.67237	171.655	1.70655	0
Smlr1	0.999035	0.000964887	1.21039	1.23601	6.48078	5.24138			Akap7	0.966772	0.0332284	1.26383	1.26474	233.864	184.909		Ccdc74a	0.989059	0.0109406	3.6755	171.851	1.70851	0
Cldn34c2	0.999037	0.000963006	0.526282	0.0170379	0	0.576925			Chmp3	0.966805	0.0331955	1.15633	1.15646	917.199	793.11		Dnajc12	0.989066	0.0109341	1.93238	1.99292	19.464	9.76156
Pdzk1	0.999039	0.000960542	1.28904	1.30087	20.3992	15.6789			Slc30a10	0.966821	0.0331791	4.15717	4.88073	13.6605	2.79091		Ankrd17	0.989076	0.0109236	0.884464	0.884406	1115.84	1261.69
Samsn1	0.99904	0.000960134	0.993943	0.99263	2.91025	2.93193			Insig1	0.966829	0.0331712	1.57681	1.57792	528.185	334.731		Nin	0.989078	0.0109217	0.84967	0.849517	478.689	563.485
Gstp2	0.999042	0.000958461	1.42414	1.43415	38.8123	27.0599			Fdx1	0.966874	0.0331264	1.35242	1.35509	111.979	82.6329		Ropn1l	0.989085	0.0109148	2.52952	3.21577	4.54693	1.40706
Gm3776	0.999043	0.000957359	0.630462	0.378873	0.34234	0.919967			Nacad	0.966904	0.0330962	0.704378	0.703788	226.198	321.405		Arcn1	0.989099	0.0109008	0.908561	0.908527	1508.79	1660.71
Gm15772	0.999043	0.000957303	0.849111	0.833232	5.05132	6.06432			Ccl12	0.967091	0.0329092	0.267644	0.154646	0.628863	4.12113		Map3k7cl	0.989103	0.0108969	0.713962	0.713486	273.372	383.154
Cideb	0.999043	0.000956896	0.735834	0.727148	14.1845	19.5108			Mdc1	0.967103	0.0328966	0.769475	0.768625	132.712	172.664		Tpmt	0.989107	0.0108926	1.43426	1.44002	68.6986	47.7037
Hmga1b	0.999043	0.000956622	1.26711	1.27923	18.1209	14.1632			Atxn1	0.967248	0.0327522	0.890669	0.890586	731.905	821.825		Arhgap1	0.989115	0.0108855	1.16901	1.1693	428.828	366.738
Gm32687	0.999044	0.000955706	1.76317	1.77273	91.0354	51.3489			Pnpla8	0.967353	0.0326466	1.1597	1.15984	842.907	726.743		Nubp2	0.989131	0.0108688	1.37789	1.38214	76.7907	55.5563
Snrpe	0.999044	0.00095564	0.809087	0.808137	103.189	127.69			Ptprm	0.967364	0.0326356	0.88255	0.882441	600.42	680.41		Cyp2s1	0.98914	0.0108596	2.31663	2.58418	8.02867	3.10073
A530053G22Rik	0.999044	0.000955545	1.30794	1.44848	2.00832	1.38341			Tax1bp3	0.967365	0.0326355	0.843395	0.843151	343.052	406.871		Bst2	0.989155	0.0108449	1.33459	1.33713	110.799	82.861
Gm38431	0.999045	0.000955465	1.27815	1.28733	25.0833	19.4825			Tafa1	0.967407	0.0325926	1.39909	1.40302	89.4181	63.7298		Igsf9b	0.989162	0.0108381	0.816589	0.816528	1561.8	1912.74
Tbx3	0.999045	0.000955399	1.60077	1.66612	9.76548	5.85722			Corin	0.967539	0.0324612	0.19565	0.154734	1.94361	12.6156		Foxa2	0.989168	0.0108318	2.76551	3.12395	9.8046	3.13173
Ropn1l	0.999045	0.000955159	1.00121	1.00139	4.47709	4.47087			Setd7	0.967542	0.0324577	0.919609	0.919579	1507.61	1639.46		Myo18b	0.989169	0.0108308	1.29201	1.29286	279.66	216.308
Pm20d1	0.999045	0.000954578	1.52833	1.54158	39.51	25.6261			Zfp609	0.967664	0.0323365	0.783857	0.783101	141.34	180.491		Glt1d1	0.989175	0.0108255	2.75528	3.5804	4.8451	1.34602
Aldh1b1	0.999046	0.000954196	0.683929	0.674767	14.9272	22.1269			Supt6	0.967672	0.0323277	0.874391	0.874283	650.368	743.889		Abcg5	0.989179	0.0108208	3.67755	4.14173	15.2519	3.67492
Grap2	0.999046	0.000954049	1.36972	1.46732	3.53407	2.40534			Cox6a2	0.967716	0.0322841	0.182569	0.155422	2.99751	19.3407		Kirrel	0.989197	0.0108031	0.8173	0.817046	374.379	458.213
Ggt6	0.999046	0.000953521	0.883118	0.861129	2.91025	3.38119			Gtf3c1	0.967969	0.0320311	0.858032	0.857858	443.69	517.208		Tjp3	0.9892	0.0108005	2.46152	2.65473	12.7881	4.81087
Tagap	0.999047	0.000952862	0.709355	0.702039	17.8283	25.3993			Pms1	0.967997	0.032003	1.68859	1.71011	34.7497	20.316		Cd300ld3	0.9892	0.0107998	1.76086	1.80242	20.8694	11.5741
Slc39a4	0.999049	0.000951378	1.16989	1.17852	14.8936	12.6361			Zfp236	0.96802	0.0319804	0.825862	0.82559	336.55	407.65		Mettl26	0.989253	0.0107468	1.4387	1.44391	77.0274	53.3434
Depdc7	0.999049	0.000950707	1.16206	1.17081	13.8941	11.8655			Neu2	0.968118	0.0318818	2.03542	2.10065	21.1136	10.0457		Pank1	0.989269	0.0107307	1.70359	1.70597	323.66	189.718
Fabp2	0.99905	0.000950385	0.881952	0.874664	9.07463	10.3764			Uqcrq	0.968235	0.0317655	1.33109	1.33231	231.029	173.403		Gale	0.989283	0.0107172	1.85501	1.87367	54.7347	29.2078
Pex11a	0.99905	0.000949909	1.44292	1.45571	32.235	22.1407			Hdac5	0.968347	0.0316525	0.820969	0.820807	580.675	707.447		Calb2	0.989284	0.0107161	0.270025	0.00576478	0	1.72467
Rad51ap1	0.99905	0.000949744	0.545682	0.492239	2.64266	5.37896			Epha3	0.968359	0.0316411	0.896509	0.89645	1005.27	1121.39		Vip	0.989284	0.0107161	0.270025	0.00576478	0	1.72467
Etfb	0.999051	0.000949437	1.2868	1.28755	319.385	248.055			Ppargc1b	0.968405	0.0315947	1.35259	1.3541	202.336	149.422		Akap9	0.989309	0.0106914	0.919318	0.919286	1476.34	1605.96
Mob3b	0.999054	0.000946255	1.3513	1.35749	49.4222	36.4044			Foxa2	0.968419	0.0315812	4.40445	5.72479	9.46467	1.64502		Cldn34c2	0.989326	0.0106739	0.358181	0.00861706	0	1.15049
Apoa4	0.999054	0.000945882	1.24728	1.25772	19.1244	15.2036			Rgp1	0.96849	0.0315099	0.748598	0.748023	209.536	280.123		Pcgf5	0.989327	0.0106732	0.809624	0.809427	497.898	615.126
D030025P21Rik	0.999055	0.000945174	0.564303	0.483551	1.64312	3.40872			Dnaja3	0.96869	0.0313095	1.28076	1.28153	276.123	215.461		H2ac8	0.989331	0.0106687	2.75309	4.60593	2.74831	0.58886
BB123696	0.999055	0.000945043	0.592175	0.530942	2.23637	4.22091			Scara3	0.968716	0.0312842	0.886863	0.886801	1028.02	1159.25		Pcx	0.989395	0.0106049	1.74561	1.74687	661.937	378.923
Ugt3a1	0.999056	0.000943706	1.0588	1.06124	16.4101	15.4625			Hcar1	0.968809	0.0311906	1.80016	1.82987	31.2952	17.0979		Cyp2c69	0.989404	0.0105955	2.53072	3.4096	3.77272	1.09943
Acaa2	0.999056	0.00094369	1.65351	1.65414	1097.56	663.52			C6	0.968923	0.0310771	5.04884	5.2975	55.4635	10.4616		Eif2ak1	0.989434	0.0105657	1.24116	1.24207	206.447	166.21
Awat2	0.999057	0.000943473	0.773493	0.728519	2.3278	3.19898			H2bc21	0.968926	0.0310736	1.3653	1.36801	117.043	85.5548		Bcat1	0.989435	0.0105655	0.628233	0.624511	39.6249	63.4555
Gm45915	0.999057	0.000943195	0.694118	0.686985	18.8877	27.4981			Marcksl1-ps4	0.968973	0.0310266	3.28086	4.36018	5.84885	1.33372		Mrpl18	0.989443	0.0105573	1.22974	1.23058	209.102	169.92
Rdh16f2	0.999057	0.000943061	0.770203	0.762733	15.0682	19.7587			Rims4	0.969081	0.0309193	5.85347	8.76597	8.58323	0.970294		Ndufb7	0.989456	0.0105443	1.21042	1.21102	265.416	219.166
Ido2	0.999058	0.000942137	0.734542	0.725244	13.2795	18.3142			Prickle1	0.969084	0.0309164	0.764077	0.763247	138.437	181.382		Tex9	0.989461	0.010539	1.4612	1.46871	56.8899	38.7315
Gpr39	0.999058	0.000941864	0.716621	0.712519	31.3795	44.0443			Adamts17	0.969089	0.0309112	0.526266	0.515011	13.8115	26.8273		F7	0.989469	0.0105312	3.14504	3.38111	19.6131	5.79374
Cdhr5	0.999059	0.000940602	0.968371	0.966529	10.6399	11.0087			Psmc3	0.969136	0.030864	1.13183	1.13196	747.487	660.347		Lypd1	0.989487	0.0105134	0.460736	0.421633	3.65243	8.6763
Obsl1	0.99906	0.000939719	0.832074	0.831733	262.217	315.268			Pcgf5	0.969153	0.0308471	0.736645	0.736386	481.635	654.056		Gm44505	0.989492	0.0105081	2.6754	108.561	1.07561	0
Nipal1	0.999061	0.000939493	1.15377	1.19682	2.71432	2.26629			Slc10a2	0.969168	0.0308317	3.79681	5.41475	5.99031	1.09814		Gm3363	0.98951	0.0104904	3.08433	4.44964	4.23764	0.944604
Adgre1	0.999062	0.000938259	0.779896	0.779159	149.4	191.748			Stbd1	0.969289	0.0307112	1.67848	1.67992	508.406	302.633		BC021767	0.989528	0.0104723	0.281339	0.00609906	0	1.6296
Gm26520	0.999062	0.000937883	0.374531	0.26595	0.953816	3.61405			Trim24	0.969326	0.0306736	1.23036	1.23103	269.433	218.867		Ccdc6	0.989551	0.0104485	0.826798	0.826563	347.531	420.455
Anks4b	0.999063	0.000937322	1.00028	1.0003	13.5029	13.4989			Rftn2	0.969405	0.030595	1.25895	1.25946	413.737	328.501		Ppp2cb	0.989564	0.0104364	0.832725	0.832463	337.356	405.252
Gdap1	0.999063	0.000937041	0.927964	0.911581	2.54505	2.79288			Bmp5	0.969538	0.030462	4.09608	6.12093	5.99031	0.970294		Nags	0.989588	0.0104116	2.71782	2.89651	17.7627	6.12589
Slc7a13	0.999063	0.000936545	1.83957	2.75499	1.59124	0.571213			Trim55	0.969581	0.0304185	0.229482	0.00456509	0	2.18054		Slc7a13	0.989589	0.0104113	3.53542	162.699	1.61699	0
Mfsd2a	0.999064	0.000936426	1.37992	1.45306	4.80737	3.30532			Lrg1	0.969671	0.0303293	2.1748	2.20044	64.7509	29.4209		Creb1	0.989592	0.0104084	0.866583	0.866471	657.653	759.004
Foxa1	0.999064	0.000935673	1.16153	1.21025	2.54505	2.10118			Gm1141	0.969689	0.0303114	3.41613	5.46087	4.0998	0.74259		Smad6	0.989596	0.0104037	0.630159	0.629559	248.167	394.198
Efnb2	0.999064	0.000935569	0.859398	0.859111	267.27	311.102			Gm8883	0.969699	0.0303008	3.80519	6.70184	4.12417	0.606871		Csrp3	0.989597	0.0104028	2.241	2.42061	10.6127	4.37845
Pira4	0.999066	0.000934462	3.745	175.159	1.74159	0			Timp3	0.969718	0.0302818	0.86072	0.86071	7384.09	8579.07		Ccn2	0.989611	0.0103887	0.427702	0.427672	5280.87	12347.9
Tiam1	0.999066	0.000934265	0.74359	0.742495	111.654	150.38			1810019N24Rik	0.969759	0.0302408	0.279533	0.120066	0.335385	2.86664		Esm1	0.989644	0.0103559	0.53795	0.527949	15.4833	29.3362
F11	0.999067	0.000932585	0.961378	0.959473	12.479	13.0065			Foxred1	0.969901	0.0300993	1.3209	1.32241	178.248	134.788		Tmem168	0.989652	0.0103482	0.87286	0.872708	458.27	525.115
Irgm1	0.999068	0.000931921	1.2204	1.2215	154.468	126.456			Apom	0.969943	0.0300569	5.53037	5.81175	60.1716	10.3452		Mpzl2	0.989668	0.0103321	2.01032	2.06077	26.2693	12.7422
Adh6-ps1	0.999068	0.000931724	1.03493	1.03654	14.4796	13.9688			H2ac15	0.969992	0.0300079	0.423661	0.3916	4.44737	11.3725		Atg9b	0.989671	0.0103286	2.41751	2.78663	6.78436	2.4282
Hnf1a	0.999069	0.000931303	1.12714	1.14139	6.50518	5.69813			Gm5424	0.970016	0.029984	2.89464	3.59028	6.21291	1.72327		Slc25a48	0.98968	0.0103198	3.00964	4.39071	4.01335	0.906333
Nr5a2	0.999069	0.000931229	1.30575	1.31949	18.8355	14.2724			Atp5k	0.970147	0.0298532	1.23513	1.23563	368.517	298.24		Irs2	0.989682	0.0103181	0.535637	0.535145	322.426	602.512
Dclk3	0.999069	0.000930755	1.42223	1.4868	6.18878	4.1592			Cxcl13	0.970166	0.0298339	0.278892	0.164031	0.649817	4.01252		Mtx2	0.989685	0.0103149	1.37374	1.37671	109.738	79.7072
Stab2	0.999071	0.000928876	0.826286	0.820318	15.3358	18.6971			Plcb1	0.970254	0.0297456	1.23092	1.23123	589.066	478.433		Zfp36l2	0.989695	0.0103052	1.24103	1.24168	293.275	236.191
Tnfaip8l1	0.999071	0.00092866	1.30462	1.3203	16.4468	12.4545			Sbk3	0.970358	0.0296424	0.226358	0.163933	1.29379	7.94319		Nf1	0.989695	0.0103048	0.899463	0.899426	1547.62	1720.67
Lrp11	0.999073	0.000927459	0.98022	0.978317	6.49621	6.64041			Asb11	0.970422	0.0295784	0.23378	0.00469362	0	2.12055		Dysf	0.989708	0.0102923	1.30406	1.30457	491.306	376.601
Hhip	0.999073	0.000927143	0.760574	0.760207	319.266	419.976			Asb14	0.970422	0.0295784	0.23378	0.00469362	0	2.12055		Slc51b	0.989721	0.0102787	3.56904	164.791	1.63791	0
Mb	0.999073	0.000926521	1.65732	1.83505	4.31172	2.3451			Cdc42se1	0.970465	0.0295354	0.810404	0.810271	741.573	915.219		Tenm4	0.989726	0.0102735	0.704545	0.702749	73.3213	104.339
Cox16	0.999074	0.000925511	0.822558	0.821959	155.311	188.954			Pcyox1	0.970541	0.0294589	1.15846	1.15861	783.059	675.858		Rin3	0.989729	0.0102705	0.468772	0.464658	38.3257	82.4931
Dgke	0.999075	0.000925031	1.15558	1.15598	283.005	244.817			Vars	0.970542	0.0294582	0.763891	0.763128	150.664	197.433		Cmtm6	0.989744	0.0102557	0.844979	0.844798	456.837	540.766
Serpina12	0.999077	0.000923457	1.23518	1.25073	12.1053	9.67659			Retn	0.97056	0.02944	1.63475	1.65097	41.0773	24.8768		Mat2b	0.989746	0.0102538	1.168	1.16827	457.26	391.397
Pwwp3a	0.999077	0.000923359	1.17739	1.17794	241.107	204.683			Saa4	0.97065	0.0293499	3.88518	4.06971	40.8976	10.0417		Mug-ps1	0.989758	0.0102417	5.08812	5.447	39.6647	7.27377
Cdh17	0.999077	0.000923291	0.725549	0.667115	1.98238	2.97656			Ppp1ccb	0.970656	0.0293445	1.34705	1.3491	145.517	107.86		Pvr	0.989768	0.010232	0.757344	0.756259	107.087	141.604
Pla2g4b	0.999077	0.000922664	0.905403	0.901273	13.2443	14.6962			Mettl26	0.970693	0.0293072	1.47675	1.48278	74.479	50.2259		Abr	0.989772	0.0102277	1.19766	1.19809	347.633	290.155
Nr1h4	0.999078	0.000922089	1.45878	1.47096	35.6352	24.2227			Dgkg	0.970739	0.0292615	0.712732	0.712025	185.611	260.684		Ly75	0.98982	0.0101802	0.822176	0.821929	376.98	458.655
Hoxb9	0.999078	0.00092208	0.657383	0.643951	10.4396	16.2174			Fsd2	0.970794	0.0292061	0.232455	0.203766	3.49189	17.1759		Ythdf2	0.989843	0.0101575	0.832464	0.832166	295.84	355.508
Snca	0.999078	0.000921922	1.29096	1.30276	20.6081	15.8165			Kmt2c	0.970804	0.0291956	0.895815	0.895788	2215.58	2473.33		Mecr	0.989849	0.0101509	1.34812	1.35066	117.289	86.8357
Ndufs2	0.999078	0.000921779	1.20224	1.2024	963.1	800.978			Tpm4	0.970936	0.0290642	0.82845	0.82838	1297.04	1565.76		Slc17a1	0.989866	0.0101345	2.32453	3.14221	3.23007	1.02114
Mup16	0.99908	0.000920275	0.993753	0.99333	9.39455	9.45769			Tmem82	0.971011	0.0289888	1.46783	1.47351	76.9899	52.2462		Phactr2	0.989892	0.010108	0.86132	0.86121	619.684	719.552
Sptbn2	0.99908	0.000920108	1.36146	1.37406	25.3429	18.4412			Naip7	0.971022	0.0289782	2.51103	2.79264	9.49782	3.3946		Add2	0.989935	0.0100651	3.68924	8.46158	2.95478	0.340381
Camkk2	0.99908	0.000920024	1.16144	1.16178	359.353	309.312			Rab1a	0.971039	0.0289611	0.894116	0.894038	747.607	836.215		Clec4g	0.989942	0.0100584	2.62853	3.12908	6.48301	2.06505
Emc9	0.999081	0.000919277	1.37435	1.38235	41.1756	29.7838			Gm17753	0.971096	0.0289035	3.65761	4.91807	6.63721	1.34159		Mapk8	0.989977	0.0100231	0.835235	0.834875	233.52	279.708
Cabyr	0.999081	0.000918992	0.738499	0.687853	2.25151	3.27779			Flt1	0.971112	0.0288879	1.28441	1.28553	207.289	161.245		Cs	0.989995	0.0100047	1.40491	1.40515	1491.37	1061.35
Tubb2a	0.999081	0.000918734	0.882452	0.882277	375.838	425.988			Stat1	0.971177	0.0288228	1.19334	1.19378	331.484	277.674		Immp2l	0.990029	0.00997078	1.82647	1.8688	23.1117	12.3625
Actc1	0.999083	0.000916957	0.7792	0.773276	18.4979	23.9244			Fam47e	0.971243	0.0287572	3.36849	3.7311	14.3302	3.83344		Mapk1ip1l	0.990029	0.00997075	0.854147	0.85401	516.145	604.38
1700019J19Rik	0.999083	0.000916514	0.528632	0.0172054	0	0.571213			Kif4	0.971301	0.0286989	0.477162	0.456024	7.1782	15.7528		Racgap1	0.990059	0.00994116	0.513575	0.497127	9.31153	18.7408
Alox8	0.999083	0.000916514	0.528632	0.0172054	0	0.571213			Ndufb8	0.971392	0.0286081	1.31368	1.31412	602.133	458.201		Tax1bp3	0.990073	0.00992658	0.849956	0.849729	354.673	417.397
Ankrd36	0.999083	0.000916514	0.528632	0.0172054	0	0.571213			Rnu3a	0.971404	0.0285956	0.626997	0.623245	39.5664	63.4906		1810009A15Rik	0.990075	0.00992472	1.38071	1.38416	92.021	66.4788
Aunip	0.999083	0.000916514	0.528632	0.0172054	0	0.571213			Abtb2	0.97142	0.0285804	0.72615	0.725759	325.957	449.13		3110083C13Rik	0.99008	0.0099198	0.412144	0.194524	0.323007	1.70191
Barx1	0.999083	0.000916514	0.528632	0.0172054	0	0.571213			Enho	0.971462	0.0285384	2.12154	2.21522	16.9154	7.6305		Treml1	0.99008	0.0099198	0.412144	0.194524	0.323007	1.70191
Bcl2l15	0.999083	0.000916514	0.528632	0.0172054	0	0.571213			Trim72	0.971473	0.0285274	0.271777	0.210399	1.59019	7.59551		Cpt1b	0.9901	0.00990016	1.75478	1.75693	393.549	223.994
Cemip	0.999083	0.000916514	0.528632	0.0172054	0	0.571213			Cox7c	0.971492	0.0285079	1.25362	1.25395	617.507	492.449		Lgr5	0.990102	0.0098981	2.55613	3.32698	4.24681	1.26948
Chrnd	0.999083	0.000916514	0.528632	0.0172054	0	0.571213			Chst4	0.971573	0.0284267	0.270327	0.18094	0.937451	5.22626		A930015D03Rik	0.990111	0.00988914	0.448739	0.219003	0.323007	1.51056
Dppa3	0.999083	0.000916514	0.528632	0.0172054	0	0.571213			Retsat	0.971618	0.028382	1.92802	1.93317	224.094	115.916		Cspp1	0.990122	0.00987777	0.774194	0.773175	106.903	138.268
Erich6	0.999083	0.000916514	0.528632	0.0172054	0	0.571213			Foxp1	0.971694	0.0283055	0.826283	0.826181	905.102	1095.53		Myom2	0.990124	0.00987644	2.63389	4.22105	2.74421	0.642492
Fat2	0.999083	0.000916514	0.528632	0.0172054	0	0.571213			Urad	0.971719	0.028281	3.10433	3.88202	6.70883	1.72076		Serpine1	0.990126	0.00987386	0.479127	0.478982	1105.04	2307.07
Gm13003	0.999083	0.000916514	0.528632	0.0172054	0	0.571213			Leap2	0.971737	0.0282632	3.53886	4.60349	7.02034	1.51718		Unc45bos	0.990134	0.0098655	0.387805	0.24706	0.670852	2.74582
Gm13415	0.999083	0.000916514	0.528632	0.0172054	0	0.571213			C4b	0.971763	0.0282374	1.77832	1.77908	1163.11	653.764		Apol9b	0.990135	0.00986485	2.39364	2.44049	46.3694	18.9942
Gm14139	0.999083	0.000916514	0.528632	0.0172054	0	0.571213			Mapk15	0.971774	0.0282255	3.87679	187.906	1.86906	0		H2-Q1	0.990178	0.00982239	2.29718	4.62067	1.62472	0.343785
Gm37294	0.999083	0.000916514	0.528632	0.0172054	0	0.571213			Dpy19l2	0.971777	0.0282234	3.90381	189.659	1.88659	0		Gm4956	0.990179	0.00982055	2.19175	3.28774	2.26105	0.680762
H2-Q2	0.999083	0.000916514	0.528632	0.0172054	0	0.571213			Gm38667	0.971794	0.0282063	0.259539	0.0926238	0.252323	2.82213		2310001H17Rik	0.990185	0.00981506	2.19582	2.36931	10.189	4.29464
Nt5el	0.999083	0.000916514	0.528632	0.0172054	0	0.571213			Ncoa2	0.971875	0.0281255	0.874129	0.874007	570.173	652.368		Slc22a28	0.990211	0.00978898	2.24409	2.79094	4.03435	1.4391
Pjvk	0.999083	0.000916514	0.528632	0.0172054	0	0.571213			Clec2h	0.971918	0.0280822	4.43103	6.07048	8.147	1.33372		Smlr1	0.990212	0.0097881	2.38381	2.75196	6.57453	2.38267
Rubie	0.999083	0.000916514	0.528632	0.0172054	0	0.571213			Dync1h1	0.971954	0.0280458	0.851575	0.851558	4805.15	5642.77		BC024386	0.990244	0.00975578	3.43283	3.7301	19.4968	5.21955
Shcbp1l	0.999083	0.000916514	0.528632	0.0172054	0	0.571213			Pank1	0.972014	0.0279864	1.77518	1.77802	312.929	175.994		H4c14	0.990252	0.00974759	0.713773	0.71217	80.8772	113.568
Srsf12	0.999083	0.000916514	0.528632	0.0172054	0	0.571213			Slitrk6	0.972078	0.0279218	0.523359	0.50875	10.4908	20.6303		Crebzf	0.990269	0.0097313	0.868516	0.868393	585.543	674.285
Fahd2a	0.999084	0.000915667	1.37333	1.37912	56.6512	41.0751			Unc119	0.972097	0.0279026	1.34097	1.34353	113.897	84.772		Copb1	0.990286	0.00971382	0.905614	0.905561	1016.77	1122.8
Dnajb11	0.999085	0.000914892	0.873229	0.873012	322.498	369.409			Igsf3	0.972125	0.0278751	0.82251	0.822285	415.969	505.872		Retsat	0.990312	0.00968788	1.78949	1.7934	231.824	129.261
Sult1d1	0.999087	0.00091326	1.30801	1.3178	26.636	20.21			Klf6	0.97214	0.0278604	0.783587	0.783531	1954.7	2494.73		Naf1	0.990339	0.00966136	0.716842	0.714426	51.7356	72.4197
Ces2c	0.999088	0.000912125	1.27017	1.28301	17.3144	13.4929			Bpifa1	0.97215	0.0278499	0.301311	0.225404	1.32059	5.89312		Cask	0.99037	0.00963001	0.850711	0.850563	488.749	574.62
Tm6sf2	0.99909	0.000909933	1.37579	1.40584	11.2424	7.99404			Acadl	0.972166	0.0278341	1.58275	1.58359	706.082	445.871		Cdkl5	0.99041	0.00958988	0.727661	0.72741	504.25	693.217
Cyp4f15	0.99909	0.000909783	1.27805	1.28755	24.2114	18.802			1700037H04Rik	0.972208	0.0277921	1.5906	1.5966	100.734	63.0893		Mup21	0.990419	0.00958093	3.35577	3.58262	23.7664	6.62661
Cep85	0.999091	0.00090949	1.32598	1.32746	173.344	130.581			Col4a2	0.972292	0.0277082	0.764809	0.76478	4123.18	5391.32		Tpo	0.99043	0.00956989	0.403022	0.337877	1.94784	5.78453
Qprt	0.999091	0.000909478	1.46578	1.47726	38.547	26.0903			Tshz3	0.972353	0.0276466	0.696367	0.695304	127.253	183.023		Dusp8	0.990431	0.00956915	0.675291	0.674556	190.144	281.885
Nr1i2	0.999091	0.000908612	1.23045	1.23906	21.3058	17.1932			Agpat3	0.972384	0.0276159	1.19988	1.20018	511.148	425.891		4933411K16Rik	0.990437	0.00956345	2.43337	2.98593	4.89478	1.63263
Rbm47	0.999092	0.000908335	1.37384	1.37913	62.6195	45.4025			Mapk10	0.972521	0.0274785	0.276991	0.190242	1.00616	5.33137		Nol3	0.990437	0.00956344	1.65026	1.67407	28.6663	17.1196
Srd5a1	0.999093	0.000906657	0.718031	0.714013	32.1076	44.9718			Hydin	0.972535	0.0274645	3.43368	5.01088	4.90213	0.970294		2810459M11Rik	0.990448	0.00955221	2.68727	2.79644	27.596	9.86184
Atp5c1	0.999094	0.000906341	1.11504	1.11513	988.269	886.239			Sowahc	0.972557	0.0274434	1.40138	1.40439	119.384	85.0048		Fbxw25	0.990455	0.00954517	0.414292	0.0109131	0	0.906333
Hsd17b6	0.999095	0.000905009	1.32893	1.33907	27.9242	20.8508			Lrrtm3	0.972627	0.0273725	0.376336	0.330218	2.84499	8.63578		Gm807	0.990455	0.00954517	0.414292	0.0109131	0	0.906333
Tmem181b-ps	0.999095	0.000904735	1.21364	1.21454	183.655	151.212			Slc24a2	0.972669	0.027331	0.282703	0.166808	0.649817	3.94554		Liph	0.990455	0.00954517	0.414292	0.0109131	0	0.906333
Gal3st2b	0.999095	0.000904521	0.74795	0.707477	2.79777	3.9587			Zc3h4	0.972756	0.0272441	0.814845	0.814393	207.208	254.434		Slc44a4	0.990455	0.00954517	0.414292	0.0109131	0	0.906333
Galnt2	0.999095	0.000904512	0.903917	0.903886	1791.9	1982.45			Pxmp2	0.972808	0.0271923	2.04603	2.0813	39.569	19.0065		Srsf12	0.990455	0.00954517	0.414292	0.0109131	0	0.906333
Efcab8	0.999096	0.000904475	1.30016	1.39178	2.89202	2.07511			Sfpq	0.972842	0.0271585	0.85466	0.854544	681.991	798.078		Vmn2r46	0.990455	0.00954517	0.370455	0.0090955	0	1.08944
Prag1	0.999096	0.000903568	0.721688	0.714666	18.0964	25.3255			Gm9780	0.97291	0.0270896	0.815587	0.815235	273.222	335.147		AI606473	0.990455	0.00954517	0.385677	0.00969797	0	1.02114
Pde9a	0.999097	0.000902925	1.4598	1.47599	26.6058	18.0225			Plac9b	0.97291	0.0270896	0.815587	0.815235	273.222	335.147		B230303A05Rik	0.990455	0.00954517	0.385677	0.00969797	0	1.02114
1600029O15Rik	0.999097	0.000902902	1.48021	1.75956	1.90918	1.08071			Ppia	0.972943	0.027057	1.05625	1.05626	4136.02	3915.73		Ces5a	0.990455	0.00954517	0.385677	0.00969797	0	1.02114
C130071C03Rik	0.999097	0.000902852	0.784686	0.753244	3.28008	4.35788			Fam136a	0.972964	0.0270359	1.32269	1.32476	131.066	98.9331		Cst7	0.990455	0.00954517	0.385677	0.00969797	0	1.02114
H2-Q9	0.999097	0.000902832	0.930048	0.926828	12.9176	13.9382			Etfa	0.973016	0.0269837	1.32654	1.32727	377.844	284.674		Gm11992	0.990455	0.00954517	0.385677	0.00969797	0	1.02114
Cbr4	0.999097	0.000902741	1.31203	1.31629	61.6429	46.8284			Aarsd1	0.973017	0.0269834	1.29456	1.29619	146.854	113.295		Gp6	0.990455	0.00954517	0.385677	0.00969797	0	1.02114
Gm50340	0.999098	0.000902218	0.462592	0.303646	0.638963	2.12724			Ntn1	0.973026	0.0269741	0.805929	0.805868	1648.38	2045.47		Krt23	0.990455	0.00954517	0.385677	0.00969797	0	1.02114
Sdr9c7	0.999098	0.000901539	0.823741	0.817226	14.1876	17.3629			E330017L17Rik	0.973069	0.026931	0.263131	0.00547311	0	1.81712		Ly6g6f	0.990455	0.00954517	0.385677	0.00969797	0	1.02114
Ddc	0.999098	0.000901526	1.32124	1.33209	25.3376	19.0184			1700001C19Rik	0.973127	0.0268729	3.7516	5.33377	5.94256	1.10601		Mpo	0.990455	0.00954517	0.385677	0.00969797	0	1.02114
Serpina6	0.999099	0.000901491	1.32578	1.33622	26.8037	20.0568			Rnf11	0.973198	0.0268021	0.882352	0.882249	637.221	722.27		Tff3	0.990455	0.00954517	0.385677	0.00969797	0	1.02114
Akt2	0.999099	0.00090076	1.10538	1.10546	946.339	856.059			Coasy	0.973293	0.0267073	1.45703	1.46001	143.286	98.1373		Serpina3c	0.990484	0.00951623	0.519633	0.506704	11.9681	23.6293
Ldhd	0.9991	0.000899704	1.4118	1.41425	152.328	107.706			Timd2	0.973293	0.0267069	4.21719	4.93562	14.188	2.86664		1810062O18Rik	0.990488	0.0095123	2.52061	98.4899	0.974899	0
Gja4	0.999102	0.000897612	0.769053	0.767854	94.6662	123.29			Trim16	0.973418	0.0265817	0.723413	0.722192	98.1688	135.936		2610318N02Rik	0.990488	0.0095123	2.52061	98.4899	0.974899	0
Gm5859	0.999103	0.000896963	1.27717	1.28041	69.9122	54.5991			Rpa1	0.97352	0.0264803	1.27209	1.27277	328.738	258.284		Ccdc144b	0.990488	0.0095123	2.52061	98.4899	0.974899	0
Nexmif	0.999104	0.000896406	1.52603	1.68309	3.57207	2.11827			Grb10	0.973531	0.0264686	0.836185	0.836055	678.157	811.141		Ccr1l1	0.990488	0.0095123	2.51144	97.902	0.96902	0
Ybx2	0.999104	0.000895964	1.05164	1.05602	7.95545	7.53288			Pdgfb	0.973579	0.0264211	0.700255	0.697458	47.5003	68.1092		Gm15343	0.990488	0.0095123	2.51144	97.902	0.96902	0
Pdk4	0.999105	0.000895114	1.54123	1.54183	891.729	578.353			Kcnip2	0.973581	0.0264189	0.281533	0.120874	0.335385	2.8474		Gm30927	0.990488	0.0095123	2.52061	98.4899	0.974899	0
Gm20110	0.999107	0.000892678	0.515353	0.349648	0.63742	1.84163			Gm6345	0.973599	0.0264006	0.249157	0.10113	0.314431	3.19806		Gm32461	0.990488	0.0095123	2.51144	97.902	0.96902	0
Cacna2d3	0.999108	0.000892379	0.701672	0.695692	22.026	31.6649			Mlip	0.973605	0.0263946	0.26374	0.155744	0.67077	4.36108		Gm38416	0.990488	0.0095123	2.51144	97.902	0.96902	0
Dmrtc1a	0.999108	0.000891904	0.350262	0.162262	0.34234	2.16142			Gtpbp10	0.973725	0.0262746	1.373	1.37561	124.945	90.8257		H2-M2	0.990488	0.0095123	2.51144	97.902	0.96902	0
Dlat	0.999108	0.000891527	1.25471	1.2551	529.948	422.235			Slc17a7	0.973763	0.0262374	0.277041	0.118389	0.335385	2.90738		Mos	0.990488	0.0095123	2.52061	98.4899	0.974899	0
Serpine1	0.99911	0.00089037	0.57427	0.574125	1089.2	1897.15			Bdp1	0.97378	0.0262201	0.858657	0.858545	690.742	804.552		Mup18	0.990488	0.0095123	2.51144	97.902	0.96902	0
Ddah1	0.99911	0.000890223	1.46616	1.47494	50.3498	34.1336			Myo5c	0.973804	0.026196	1.64841	1.66793	34.7988	20.8594		Pde6a	0.990488	0.0095123	2.51144	97.902	0.96902	0
1700030C10Rik	0.99911	0.000890151	1.33828	1.39629	5.18617	3.71142			Morc4	0.973814	0.0261858	0.777035	0.776137	119.111	153.469		Slc6a16	0.990488	0.0095123	2.51144	97.902	0.96902	0
Mef2d	0.99911	0.000890047	0.875183	0.875024	436.14	498.433			Slco1a1	0.973817	0.0261827	8.57586	8.83079	168.836	19.1102		Smim17	0.990488	0.0095123	2.51144	97.902	0.96902	0
Tymp	0.999113	0.000887166	0.732386	0.721562	11.4119	15.8194			Tmtc2	0.973819	0.0261812	0.798372	0.798199	598.654	750.008		Zg16	0.990488	0.0095123	2.52061	98.4899	0.974899	0
Gm10319	0.999114	0.000886021	1.11393	1.11765	22.011	19.693			Cyp2d37-ps	0.973823	0.0261765	3.83885	5.81699	5.34342	0.910307		2410017I17Rik	0.990488	0.0095123	2.6185	104.766	1.03766	0
Apol7a	0.999115	0.000885176	1.24877	1.25625	26.8556	21.3756			Abhd3	0.973824	0.0261755	2.17552	2.23798	26.9816	12.0507		Bpifb5	0.990488	0.0095123	2.6185	104.766	1.03766	0
Jdp2	0.999118	0.000882066	0.789734	0.788616	93.4473	118.498			Fibin	0.973922	0.0260775	0.779591	0.779471	919.668	1179.86		C430042M11Rik	0.990488	0.0095123	2.6185	104.766	1.03766	0
Slc37a4	0.999119	0.000881482	1.23314	1.23458	127.808	103.522			Naprt	0.974003	0.0259975	1.43684	1.4412	92.2562	64.0105		Eno4	0.990488	0.0095123	2.6185	104.766	1.03766	0
Gm7819	0.999119	0.000881209	1.5025	1.52474	21.9031	14.3617			Tlcd2	0.974018	0.0259822	2.49795	2.55112	46.1707	18.0921		Gm14634	0.990488	0.0095123	2.6185	104.766	1.03766	0
Rmdn1	0.99912	0.000879719	1.46653	1.47076	95.8089	65.1393			Plagl1	0.974061	0.0259389	0.711098	0.708576	51.3	72.4028		H1f6	0.990488	0.0095123	2.6185	104.766	1.03766	0
Gm5524	0.99912	0.000879684	0.917966	0.908755	5.16176	5.68104			Ppp1r3a	0.974093	0.0259075	0.262681	0.221912	2.56663	11.601		Mapk10	0.990488	0.0095123	2.6185	104.766	1.03766	0
Apoc2	0.999121	0.00087884	1.29569	1.30465	27.6615	21.1999			Notum	0.974121	0.0258787	3.38013	7.37903	2.80359	0.371295		Zc2hc1a	0.990489	0.00951135	0.84322	0.843054	505.373	599.457
Slco5a1	0.999122	0.000877502	0.97682	0.973868	4.87594	5.00705			Fam126a	0.974172	0.0258278	0.836217	0.835926	298.703	357.334		Mtfr1l	0.990545	0.00945519	1.18369	1.18406	369.788	312.304
Plin2	0.999124	0.000876211	1.40948	1.40998	747.384	530.064			Nrg1	0.974178	0.0258221	0.282962	0.250057	3.19549	12.809		Tshz3	0.990569	0.00943071	0.752948	0.75205	131.544	174.917
Snx16	0.999124	0.00087593	0.793857	0.792269	65.5979	82.8001			Begain	0.974202	0.0257982	3.89365	188.198	1.87198	0		Eps8l2	0.990589	0.00941148	1.5842	1.59112	85.6289	53.8129
Cd5l	0.999125	0.000874836	1.10172	1.10509	21.4758	19.4326			Sepsecs	0.974206	0.0257939	1.24002	1.24078	247.893	199.786		Lrrc14b	0.990592	0.00940808	1.62591	1.64884	28.2956	17.1569
Creb3l4	0.999125	0.000874667	0.760927	0.742805	6.24376	8.40911			Prrc2c	0.97423	0.0257704	0.856003	0.855943	1327	1550.34		Cyp2d37-ps	0.990592	0.00940778	2.26125	2.64411	5.53687	2.08782
Clec4f	0.999126	0.000874237	0.921624	0.918997	17.6117	19.165			Gm32200	0.974301	0.0256988	3.57797	7.98214	2.97072	0.363423		Nr0b2	0.990609	0.00939053	2.13253	2.26091	12.6861	5.60547
Grb7	0.999127	0.00087292	1.24067	1.24811	25.9277	20.7716			Sftpc	0.974307	0.0256934	3.58377	7.99779	2.97656	0.363423		Capn13	0.990613	0.00938743	2.53849	3.60295	3.2915	0.906333
Cyp7a1	0.999127	0.000872912	1.02917	1.03036	16.2416	15.7627			Itgb1bp2	0.974325	0.0256753	0.354631	0.305001	2.52764	8.31011		Ppfibp2	0.990621	0.00937873	1.29018	1.29214	118.247	91.5101
Zyg11a	0.999127	0.000872707	1.20614	1.24845	3.86715	3.09558			Kash5	0.97433	0.02567	3.9265	190.293	1.89293	0		Cyp7a1	0.990643	0.00935721	2.32306	2.44838	16.4746	6.72284
Sptb	0.999128	0.000871747	1.63489	1.72105	8.04482	4.67017			Rpn2	0.974362	0.0256383	0.92278	0.922752	1598.6	1732.43		Dnajc28	0.990646	0.00935367	1.43292	1.43992	55.9177	38.8308
Foxd2os	0.999128	0.000871662	0.691171	0.670037	6.24221	9.32115			Echs1	0.974373	0.0256269	1.51776	1.51871	531.024	349.651		Cox7b	0.990686	0.00931352	1.27827	1.27864	624.704	488.568
Dsg2	0.999129	0.000871469	1.3394	1.34909	30.3743	22.512			Hsdl2	0.974415	0.0255852	1.3601	1.36135	252.337	185.356		Sucla2	0.990695	0.00930491	1.3938	1.39413	1059.51	759.976
Zfp697	0.99913	0.000869788	1.43546	1.45056	26.6759	18.3869			Sqor	0.974495	0.0255046	1.24243	1.24295	370.156	297.802		Ythdf3	0.990699	0.00930057	0.901576	0.901516	938.318	1040.82
Gngt2	0.999132	0.00086811	0.837902	0.832096	14.9006	17.9093			Nr4a3	0.974554	0.0254456	0.640607	0.635832	30.1935	47.4924		Itch	0.990728	0.00927225	0.880691	0.880611	838.614	952.311
Asb16	0.999132	0.000867997	0.921768	0.878683	1.00262	1.14243			Tnip3	0.974669	0.0253309	3.42179	158.216	1.57216	0		Gcsh	0.99073	0.00926966	1.26554	1.26661	199.187	157.257
Osgin1	0.999132	0.0008677	1.56531	1.57458	61.7124	39.1892			Slc27a6	0.974776	0.0252242	0.275243	0.113023	0.31151	2.83464		Kif4	0.990746	0.00925449	0.539595	0.519228	7.41337	14.2869
Trim23	0.999133	0.000866739	1.17755	1.1781	241.489	204.98			Mup10	0.974835	0.0251645	3.3503	4.21481	7.3348	1.73262		Pkhd1	0.99075	0.00924961	2.45338	3.11912	4.2906	1.36879
Slc45a3	0.999134	0.000866198	0.752837	0.751652	100.755	134.048			Trim35	0.974842	0.0251578	0.845368	0.845202	503.662	595.909		Mier3	0.99076	0.00924048	0.843445	0.843216	365.485	433.443
Irf6	0.999134	0.000865853	0.79577	0.795156	169.791	213.534			Acin1	0.974851	0.0251485	0.85627	0.856109	487.78	569.766		Pole	0.990764	0.00923575	0.579159	0.568185	13.6767	24.0784
H2ac12	0.999135	0.00086532	0.830247	0.786373	1.92588	2.45179			Adh6-ps1	0.974919	0.0250812	3.64607	4.14189	14.188	3.4179		Upp2	0.990765	0.00923511	4.71881	4.90805	61.6699	12.5571
Hoga1	0.999137	0.000862999	1.48433	1.49651	38.277	25.5742			Mideas	0.97492	0.0250804	0.830643	0.830321	277.902	334.694		Irf7	0.990767	0.00923255	1.82191	1.85179	32.4176	17.5015
Actn2	0.999138	0.000862482	0.764458	0.760085	26.2923	34.5944			Lonp2	0.974948	0.0250518	1.19885	1.19908	689.806	575.28		Gm9899	0.990801	0.00919891	1.70718	1.73559	27.233	15.6867
Gm20878	0.999139	0.000860594	1.2145	1.34925	1.3524	0.999747			Acsl1	0.974974	0.0250258	1.42279	1.42296	2218.03	1558.74		Edem1	0.990817	0.00918298	0.887466	0.887379	726.827	819.073
Gm21586	0.999139	0.000860594	1.2145	1.34925	1.3524	0.999747			Rnf43	0.975003	0.0249969	2.74598	3.37045	5.99908	1.77287		Lhx8	0.990857	0.00914277	0.241263	0.10084	0.324966	3.31177
Tlcd3b	0.99914	0.000860463	1.10422	1.11132	10.4366	9.39014			Bmp1	0.975051	0.0249492	0.866081	0.866005	974.521	1125.31		Zswim6	0.990857	0.00914254	0.762208	0.761324	130.088	170.874
Cyp2b10	0.99914	0.000859956	1.21635	1.23595	8.71252	7.04736			Tufm	0.975057	0.0249434	1.24844	1.24947	190.829	152.727		Ak1	0.990873	0.00912693	1.26564	1.2663	324.711	256.423
A430033K04Rik	0.99914	0.000859619	1.23405	1.23565	114.384	92.5678			Slc22a7	0.975097	0.0249027	3.47921	4.40688	7.54786	1.70501		Smad2	0.990875	0.00912515	0.866844	0.866654	375.915	433.756
Trim62	0.999142	0.000857524	0.748823	0.734461	8.20791	11.179			Mup11	0.975108	0.0248919	7.12012	7.31962	144.452	19.7263		Lad1	0.990898	0.00910208	0.35689	0.161425	0.324966	2.06505
Cdkl1	0.999143	0.000857263	0.90811	0.85751	0.978217	1.14243			Ednra	0.975388	0.0246124	0.685469	0.682598	47.6038	69.7438		Nceh1	0.990902	0.00909833	1.51884	1.52516	79.6644	52.2302
Bsn	0.999143	0.000856695	0.799784	0.762838	2.62288	3.44143			Hmox2	0.975493	0.0245066	1.27165	1.27271	207.458	163.003		Nlrp6	0.990903	0.00909737	2.77031	2.89519	26.2105	9.04657
Itgal	0.999144	0.000855665	1.54895	1.63243	6.8262	4.17776			H2ac4	0.975548	0.0244518	0.473536	0.453233	7.4972	16.5537		Itpkb	0.990903	0.00909733	1.18206	1.18236	465.486	393.692
Dynlt1f	0.999148	0.000851873	0.940996	0.938877	16.7803	17.8734			Mark4	0.975555	0.0244446	0.709896	0.707911	65.7267	92.8501		Gm51695	0.990918	0.00908156	1.33595	1.3379	146.527	109.518
Adh4	0.99915	0.00084998	1.69584	1.71061	51.85	30.3067			Kmt2b	0.975582	0.0244183	0.809997	0.809504	197.829	244.385		Etnppl	0.990925	0.0090749	2.95649	3.06431	35.5253	11.5865
5430403G16Rik	0.99915	0.000849656	1.27305	1.27572	83.3646	65.3448			Slc17a2	0.975587	0.0244125	5.27028	5.57976	49.5068	8.86436		C77080	0.990928	0.00907242	1.54386	1.55646	42.4875	27.2941
Lactb	0.999151	0.000849231	1.2984	1.30196	69.5991	53.4547			Aff1	0.97565	0.0243503	0.774298	0.774099	563.355	727.759		Gm1141	0.990931	0.00906928	2.55459	3.32135	4.2396	1.26948
Zfp366	0.999151	0.000848786	1.12064	1.13458	6.26199	5.51801			Tigd4	0.975668	0.0243319	0.451708	0.425803	5.71386	13.4325		LOC100041504	0.990948	0.00905187	0.533126	0.442536	1.44234	3.27186
Faah	0.999152	0.000847615	0.935045	0.932968	18.7333	20.0799			Sema7a	0.975692	0.0243081	1.86259	1.91451	20.2141	10.5536		Lrrc8c	0.990961	0.00903941	0.680675	0.678926	70.6549	104.073
0610005C13Rik	0.999154	0.000846098	1.21502	1.22124	27.1232	22.2078			Mki67	0.975707	0.0242929	0.548335	0.546321	78.6999	144.063		Krt14	0.990962	0.0090376	0.364596	0.171507	0.345886	2.06505
Zfp882	0.999155	0.000844813	1.24193	1.24327	141.112	113.498			Aco2	0.975834	0.0241659	1.60106	1.60126	3142.64	1962.6		Vps13b	0.990971	0.00902899	0.917453	0.917421	1513.34	1649.55
Lct	0.999157	0.000843216	0.492482	0.393989	1.27484	3.2511			Setx	0.975891	0.0241085	1.12743	1.12753	978.562	867.881		Gm50340	0.990977	0.00902265	0.341851	0.210054	0.649933	3.13173
Decr1	0.999157	0.000842891	1.27572	1.27605	692.672	542.825			Tspyl4	0.97595	0.0240498	1.23173	1.23255	221.745	179.906		Dnah12	0.991003	0.00899712	0.336134	0.208803	0.670852	3.25073
Bco2	0.999159	0.000841457	1.13551	1.1465	9.032	7.87665			Dnase2b	0.975957	0.0240434	2.86096	3.67036	5.39117	1.46156		Dusp16	0.991007	0.00899346	0.719627	0.71907	230.764	320.925
Uhrf1	0.999159	0.000841442	0.640961	0.623786	8.27648	13.2742			Slc38a2	0.975963	0.024037	0.870049	0.870014	2068.02	2377		D17H6S53E	0.991013	0.00898718	1.31577	1.31793	119.307	90.5234
Igsf5	0.999159	0.000840771	1.06029	1.06737	5.79764	5.43109			Chac1	0.975993	0.0240073	0.442591	0.424951	8.58908	20.2254		1600014C10Rik	0.991019	0.00898056	1.3717	1.37311	230.92	168.17
Necab1	0.99916	0.000840267	1.14532	1.14988	23.5314	20.4629			Kdelr2	0.975996	0.0240041	0.841052	0.840938	754.706	897.459		Cited4	0.991031	0.0089687	2.25184	2.47705	8.55897	3.44935
Gpr37l1	0.99916	0.000840042	0.680914	0.641117	3.26185	5.09336			Immp2l	0.976091	0.0239086	2.0128	2.07274	22.3649	10.7848		P2rx1	0.991033	0.00896698	1.21459	1.21523	246.754	203.048
Nlrp6	0.999161	0.000839491	1.2215	1.22827	25.8286	21.0266			Ghitm	0.976229	0.0237714	1.30343	1.30368	1003.87	770.027		Nfkbiz	0.991042	0.00895792	0.673901	0.673256	217.572	323.169
Add2	0.999162	0.000838281	2.79775	4.55492	2.91179	0.631459			Brd4	0.976258	0.0237419	0.800112	0.799496	162.748	203.566		Melk	0.991051	0.00894896	0.441898	0.383829	2.3336	6.09586
Smpd3	0.999162	0.000837769	0.762448	0.760697	65.9195	86.6599			Slc10a5	0.976272	0.0237279	3.66114	3.94604	23.6795	5.99335		Ccl12	0.991051	0.00894889	0.481793	0.32156	0.649933	2.04229
Irf7	0.999164	0.000836224	1.33253	1.34148	31.9309	23.8001			Gabbr2	0.976275	0.0237249	2.55154	2.93669	7.55955	2.56758		Ciart	0.991054	0.00894644	0.461906	0.401618	2.26693	5.65938
Lrrc55	0.999165	0.000835071	1.91699	2.21512	4.30401	1.93753			Ncoa6	0.97628	0.02372	0.784991	0.784665	332.302	423.498		Nfe2l3	0.991062	0.00893813	0.454778	0.39714	2.37544	5.99655
Tspan18	0.999165	0.00083486	1.36199	1.36681	65.8183	48.152			Rusc2	0.976419	0.0235814	0.786331	0.786093	452.946	576.202		Heyl	0.991066	0.00893394	1.18919	1.18938	737.129	619.757
Slc6a7	0.999166	0.000834306	0.762106	0.760574	75.66	99.4807			Apoo	0.976499	0.0235011	1.41702	1.42195	75.9381	53.4011		Cd5	0.991088	0.00891245	0.243017	0.00506138	0	1.96575
Hsd3b3	0.999166	0.000833909	1.61152	1.62312	55.0267	33.8979			Snca	0.976576	0.0234236	2.41327	2.52633	20.2503	8.00967		Luc7l	0.991102	0.00889841	0.833837	0.833618	400.422	480.345
Grip1	0.999168	0.000831925	1.6331	1.92123	2.66706	1.38341			Gm2007	0.976642	0.0233581	0.466352	0.464174	73.094	157.483		Gbp11	0.991106	0.00889402	2.19997	2.40722	8.86042	3.67492
Tnfsf13	0.999168	0.000831679	1.35577	1.3665	29.0344	21.2446			Serinc3	0.976649	0.0233514	1.06968	1.06969	2917	2726.94		Gm16525	0.991109	0.00889115	0.497347	0.341946	0.691771	2.04229
Ugt2b38	0.999169	0.000830727	0.700414	0.659428	3.06025	4.64592			Actg1	0.976761	0.0232388	0.870168	0.870154	5246.01	6028.84		Pex16	0.99111	0.00889028	1.43927	1.44228	119.748	83.0233
Myh6	0.999169	0.000830536	0.749214	0.745025	28.6879	38.5093			Ankrd11	0.976772	0.0232277	0.823249	0.823126	756.773	919.391		Tmem108	0.991136	0.0088639	0.417586	0.397276	7.25714	18.2824
E130112N10Rik	0.999171	0.000828653	1.7812	1.91941	6.86603	3.57236			Shld2	0.976897	0.0231034	1.43172	1.43665	80.1696	55.8002		Usp42	0.991136	0.00886389	0.724099	0.72309	126.024	174.29
Il22ra1	0.999174	0.000826483	1.81403	2.00223	5.48433	2.7341			2610528A11Rik	0.976897	0.0231029	0.348118	0.00817166	0	1.21374		Atf3	0.991137	0.0088634	0.378844	0.377942	166.561	440.721
Tent5b	0.999174	0.000826178	0.754194	0.75148	43.7076	58.1654			Reg3g	0.976897	0.0231029	0.348118	0.00817166	0	1.21374		Tmem40	0.99114	0.00885963	2.63083	5.56537	1.94	0.340381
Hhex	0.999174	0.000826127	1.21173	1.21875	23.5681	19.3361			Xlr4c	0.976897	0.0231029	0.348118	0.00817166	0	1.21374		Flad1	0.991147	0.00885278	1.40727	1.41079	103.858	73.6143
Mapk15	0.999174	0.000825642	0.950389	0.935006	1.90763	2.04093			Zfp345	0.976897	0.0231029	0.348118	0.00817166	0	1.21374		Prom1	0.991157	0.0088434	0.448803	0.389651	2.29176	5.89724
Cd3g	0.999175	0.000825306	0.449996	0.218877	0.317939	1.48828			Tmem120b	0.976939	0.023061	1.53416	1.54294	57.8974	37.5206		Sphkap	0.991173	0.00882681	1.8098	1.82232	75.2272	41.2765
Trmt61a	0.999175	0.000825017	0.735319	0.73242	42.7255	58.3383			Actn2	0.976974	0.023026	0.309726	0.304495	25.8291	84.8487		Gm44504	0.991186	0.00881402	2.4122	91.4419	0.904419	0
Mycbpap	0.999175	0.000824526	2.08603	3.00548	2.22866	0.734859			Top2a	0.976991	0.0230095	0.483737	0.479343	36.1769	75.4826		Adam11	0.991192	0.00880812	0.71679	0.715517	101.344	141.642
Tspoap1	0.999175	0.000824526	2.08603	3.00548	2.22866	0.734859			2310002L09Rik	0.977088	0.0229115	0.308334	0.00683204	0	1.45369		Srp54b	0.991195	0.00880462	0.910687	0.910637	1014.48	1114.03
Slfn4	0.999175	0.000824516	0.67672	0.611467	1.91535	3.13873			Cdh22	0.977088	0.0229115	0.308334	0.00683204	0	1.45369		Ltbp4	0.991197	0.00880272	0.79733	0.797265	1595.28	2000.95
Gprasp1	0.999178	0.000821902	0.908739	0.908666	711.852	783.405			Lrrc10	0.977088	0.0229115	0.308334	0.00683204	0	1.45369		Xkr9	0.991199	0.00880077	2.14216	2.44176	5.90564	2.4127
Rassf6	0.999178	0.000821879	1.46578	1.50845	10.4517	6.9254			Capn11	0.977224	0.0227757	2.97044	4.67584	3.43537	0.726846		4930467E23Rik	0.991226	0.00877353	4.29736	208.536	2.07536	0
Slc6a12	0.999179	0.00082126	0.9061	0.902185	13.8712	15.3762			Nomo1	0.977298	0.0227023	0.785467	0.785178	374.774	477.314		Gm5524	0.991235	0.00876464	2.20248	2.57696	5.2387	2.02678
Fmo1	0.999179	0.000821125	1.24137	1.24174	520.349	419.047			Cav2	0.977312	0.0226878	0.897357	0.897292	902.119	1005.38		Slc29a1	0.991246	0.00875381	1.14788	1.14799	982.06	855.456
Agmat	0.999179	0.000820923	1.33217	1.34116	31.8702	23.7607			Norad	0.977351	0.0226489	0.917409	0.917393	3006.57	3277.3		Pop1	0.991257	0.00874304	0.671538	0.667414	32.97	49.4046
Dnajc12	0.999179	0.000820767	1.40524	1.42445	19.1871	13.4668			Sod1	0.977371	0.022629	1.2928	1.29313	730.828	565.16		Arf4	0.991273	0.00872679	0.878554	0.878474	846.707	963.84
Tlcd2	0.99918	0.000819554	1.3865	1.39385	47.1018	33.7898			Gm18853	0.977397	0.0226034	0.994444	0.733448	0	0.00363423		Sdr9c7	0.991287	0.0087135	2.28739	2.42566	14.3992	5.93035
Stk32c	0.999181	0.000818601	0.764746	0.722923	2.57871	3.57089			Catsperg1	0.977408	0.0225923	0.45019	0.423156	5.45353	12.9014		Fahd1	0.991289	0.00871063	1.5892	1.59937	58.9489	36.8538
Pbld2	0.999182	0.000818354	1.42745	1.43627	44.7586	31.16			F7	0.977525	0.0224748	3.30928	3.59048	18.9352	5.2665		Gm826	0.991295	0.00870465	0.334014	0.153655	0.345886	2.30613
Epb41l4aos	0.999182	0.000818217	0.659421	0.64789	12.101	18.683			Mrps27	0.977535	0.0224652	1.46973	1.47589	71.6818	48.5652		Alcam	0.9913	0.00869988	0.653163	0.652999	885.158	1355.53
Igfals	0.999182	0.00081816	1.16321	1.16782	26.5461	22.7298			Ccdc9	0.977574	0.0224261	1.33791	1.34039	114.439	85.3752		Nuak1	0.991306	0.00869435	0.762685	0.762445	480.712	630.491
2310069G16Rik	0.999182	0.000818017	0.32479	0.00750096	0	1.32316			Cyp2d40	0.97762	0.0223801	2.54062	2.86825	8.60761	2.99449		Dgke	0.991332	0.00866753	1.25438	1.25502	287.122	228.777
Gm16016	0.999182	0.000818017	0.32479	0.00750096	0	1.32316			Prdm2	0.977644	0.0223559	0.842851	0.842664	450.394	534.49		Slc17a3	0.991335	0.00866528	2.40069	2.58611	12.4573	4.81087
Gpr171	0.999182	0.000818017	0.32479	0.00750096	0	1.32316			Gm4956	0.97768	0.0223199	2.77165	5.74507	2.18057	0.371295		Saa4	0.991358	0.00864237	2.75455	2.82946	42.3451	14.9593
Vwce	0.999182	0.000817669	1.01591	1.01853	3.93727	3.86547			Suclg2	0.977726	0.0222739	1.20194	1.20216	710.757	591.23		Fndc1	0.991361	0.00863857	0.761496	0.76117	356.054	467.774
Cfhr1	0.999182	0.000817575	1.45715	1.46767	41.0409	27.9601			Ext2	0.977735	0.0222646	0.838817	0.838588	376.052	448.437		Loxl1	0.991365	0.00863456	0.840918	0.840847	1211.43	1440.73
Zfhx2	0.999183	0.000816848	1.23242	1.2423	18.7171	15.0645			Ankrd35	0.977801	0.0221992	1.42774	1.43293	74.2503	51.8139		Septin8	0.991377	0.00862269	0.84784	0.847684	524.413	618.645
Map3k10	0.999183	0.000816753	0.827193	0.826559	141.956	171.745			Gfra1	0.97782	0.0221804	2.3387	2.38775	41.8492	17.5208		Tnfrsf4	0.991396	0.00860389	0.320673	0.145962	0.345886	2.4282
Pcdha4	0.999184	0.000815776	0.908528	0.859518	1.00753	1.17384			Rdh16f2	0.977821	0.0221793	3.34189	3.72076	14.7662	3.96128		Slc25a39	0.991406	0.00859447	1.26766	1.26812	467.169	368.392
Kbtbd11	0.999184	0.000815581	1.32442	1.32875	63.6423	47.8939			Ecrg4	0.977836	0.0221643	0.692198	0.688793	39.5045	57.3578		S100a8	0.991409	0.00859067	0.484127	0.403898	1.64379	4.08457
A730063M14Rik	0.999184	0.000815557	0.99638	0.995243	2.00524	2.01487			Ier5	0.977862	0.0221382	0.656404	0.655232	123.286	188.162		Cfap44	0.991419	0.00858057	0.387342	0.179999	0.324966	1.85094
Slc30a10	0.999186	0.000813766	0.961764	0.960076	13.9413	14.5215			Gbp6	0.977945	0.0220554	1.37459	1.37768	106.643	77.4047		Prag1	0.991422	0.00857768	0.589709	0.581463	18.3779	31.6136
Otud1	0.999186	0.000813693	0.7793	0.778763	205.458	263.829			Magi1	0.977946	0.0220538	1.2375	1.23829	234.883	189.68		Mtarc1	0.991427	0.00857264	4.20518	4.30474	88.6258	20.5803
Gm44504	0.999187	0.000813374	0.649898	0.521438	0.890228	1.71643			Glce	0.977989	0.0220113	1.15618	1.15642	477.508	412.917		Pygm	0.991429	0.00857103	1.27147	1.27195	453.348	356.417
Cdkn3	0.999187	0.000813023	0.446909	0.332515	1.00262	3.03533			Cyp4v3	0.977992	0.0220077	1.77755	1.78144	229.041	128.566		Grb7	0.991434	0.00856562	2.48558	2.57855	26.304	10.195
Tmem143	0.999187	0.000812671	1.25024	1.25212	106.251	84.8554			Zbtb7b	0.977993	0.0220067	1.23921	1.23977	333.787	269.23		Alg13	0.991465	0.00853546	0.71852	0.715953	49.0856	68.5637
Xlr4b	0.999188	0.000812496	1.61056	1.73679	5.32436	3.0614			Uqcrb	0.978013	0.0219869	1.19909	1.19935	577.288	481.332		Uap1	0.991471	0.00852899	0.832816	0.832584	381.529	458.25
Myom2	0.999189	0.000811468	1.10798	1.13666	2.71432	2.38678			Cdk1	0.978023	0.0219772	0.464194	0.440637	6.3939	14.5233		Gadd45b	0.991485	0.0085152	0.615256	0.613512	86.4324	140.888
Zfp36	0.999189	0.000811276	0.827067	0.82647	152.854	184.95			Grb7	0.978035	0.0219645	2.88982	3.03479	25.4071	8.36522		Nfic	0.99149	0.00851022	0.837554	0.837259	290.418	346.869
Fgf16	0.999189	0.000810951	1.46159	1.4799	23.7482	16.0439			Slc17a4	0.978068	0.021932	3.18117	3.4902	15.8142	4.52391		Snx7	0.991497	0.00850315	0.824254	0.823755	182.469	221.511
Ccl7	0.999189	0.00081067	1.96389	2.15374	6.86449	3.18189			Vamp8	0.978095	0.0219048	1.20484	1.20541	273.489	226.882		Haghl	0.991497	0.00850262	1.29642	1.29834	123.17	94.8646
Ifit1	0.99919	0.000810204	0.731708	0.726259	22.9325	31.58			2210417A02Rik	0.978115	0.0218847	2.92184	125.604	1.24604	0		Otogl	0.991512	0.008488	0.57426	0.568018	24.6824	43.4611
Pfkl	0.999191	0.00080889	1.27568	1.27609	549.743	430.799			Aqp4	0.978115	0.0218847	2.92184	125.604	1.24604	0		Gjb5	0.991514	0.008486	0.426942	0.335144	1.31687	3.9491
Gck	0.999192	0.000808162	0.953794	0.951442	11.9667	12.5779			Prox1os	0.978115	0.0218847	2.92184	125.604	1.24604	0		Ugt1a6b	0.991518	0.0084817	3.45722	3.53733	69.3663	19.6026
Trpc2	0.999192	0.00080809	0.925554	0.921857	11.8879	12.8965			Usp51	0.978126	0.0218741	2.93988	126.773	1.25773	0		6820431F20Rik	0.991518	0.00848167	0.8962	0.896126	798.32	890.858
Hadh	0.999193	0.00080724	1.35248	1.35294	660.671	488.318			Slc4a1	0.978136	0.0218645	2.41742	2.69989	8.65143	3.19806		Rgs3	0.991537	0.00846328	1.19533	1.19565	455.898	381.295
Tat	0.999193	0.000806552	0.570626	0.569668	164.274	288.375			Myrip	0.978196	0.0218041	1.43004	1.43373	107.035	74.6521		Chtf18	0.991542	0.00845777	0.451071	0.420005	4.60641	10.9813
Fam229b	0.999194	0.000805853	0.72075	0.707098	9.20281	13.019			Fabp5	0.978197	0.0218031	1.387	1.3906	95.1239	68.4022		Atrip-trex1	0.991561	0.00843894	0.711165	0.708682	52.1191	73.5477
Rcl1	0.999194	0.000805677	1.27199	1.27409	105.54	82.8333			Ube2z	0.978215	0.0217855	0.841489	0.841274	395.289	469.872		Them7	0.991568	0.00843223	0.462092	0.403134	2.32968	5.79374
Hook1	0.999195	0.000804913	1.25454	1.26149	29.6791	23.5249			Dctpp1	0.978225	0.0217755	1.57774	1.59329	37.5586	23.5692		Ncs1	0.991577	0.0084228	1.26825	1.26958	161.052	126.852
Myoz2	0.999195	0.000804846	0.786766	0.785472	82.9478	105.605			Gpihbp1	0.978249	0.0217508	1.6927	1.72004	27.7352	16.1206		Cmtm8	0.991614	0.00838619	1.91029	2.01407	11.177	5.54443
Cfap126	0.999196	0.000804278	0.716706	0.644235	1.58969	2.47309			G6pc	0.978274	0.0217262	5.37364	5.48217	142.12	25.9159		F11	0.991639	0.00836124	2.28529	2.44328	12.6737	5.18128
Abtb2	0.999197	0.000803367	0.829732	0.829459	332.069	400.345			Chtf8	0.978306	0.0216943	0.829968	0.829643	275.785	332.416		Pklr	0.991645	0.00835519	2.54731	2.60136	47.5752	18.2824
Gnb3	0.999197	0.000802779	0.46141	0.235163	0.34234	1.48828			Pgap6	0.978343	0.0216573	1.938	2.0006	18.8707	9.4275		Abcg8	0.991656	0.00834416	2.96247	3.14624	21.4596	6.81391
Lats2	0.999197	0.000802585	0.800663	0.80052	717.596	896.415			Osgin1	0.978359	0.0216405	3.3124	3.39588	60.4727	17.8006		Rps8	0.991662	0.00833834	0.926351	0.926329	1970	2126.68
Lin7a	0.999197	0.000802501	1.06536	1.06788	17.7612	16.6316			Mzb1	0.978377	0.0216229	0.398682	0.188672	0.335385	1.82061		Rorc	0.991664	0.00833565	1.54613	1.55841	43.9757	28.2148
C2cd2	0.999198	0.000802065	0.892592	0.89249	602.483	675.059			Hba-a1	0.978395	0.0216051	1.95257	1.95378	988.07	505.717		Cyp26a1	0.99168	0.00831967	2.03335	2.30872	5.51399	2.38267
Mapk11	0.999198	0.000801802	0.996536	0.99626	8.00271	8.03279			Diaph1	0.978568	0.0214323	0.858735	0.858559	438.392	510.616		Vamp3	0.99168	0.00831956	0.863568	0.863371	375.128	434.494
Ddx52	0.999199	0.000800558	1.17406	1.17455	263.326	224.191			Igfbpl1	0.97857	0.0214302	0.268393	0.0056589	0	1.75713		Gltpd2	0.991681	0.00831946	2.08372	2.26024	8.83558	3.90356
Angptl8	0.999199	0.000800549	1.24051	1.25563	12.7718	10.1696			Cnksr3	0.978586	0.0214144	0.674649	0.67389	185.39	275.109		Gm5820	0.991688	0.00831182	1.67084	1.70502	21.013	12.3201
Gsta2	0.9992	0.000800149	0.986751	0.98539	6.11823	6.20909			Tspan18	0.978593	0.0214066	1.53253	1.54065	64.5608	41.9014		Pnpo	0.991704	0.00829647	1.46733	1.47019	153.233	104.223
Chpf2	0.9992	0.000799945	0.897213	0.897103	527.448	587.947			Selenbp2	0.978625	0.0213751	5.70598	5.77969	237.432	41.0722		H2ac15	0.991707	0.00829275	0.466547	0.435032	4.60053	10.5881
Fhl3	0.999201	0.00079908	1.33099	1.3364	52.244	39.0906			Ccdc68	0.978639	0.0213615	0.716576	0.715014	82.8506	115.877		Cop1	0.991732	0.00826848	0.892764	0.892683	750.927	841.204
Ccdc17	0.999201	0.000798519	0.616816	0.598155	7.79545	13.0392			Slc22a1	0.978643	0.0213572	1.98441	1.99375	135.144	67.779		Hnrnpdl	0.991748	0.00825194	1.18459	1.18479	711.049	600.146
Akr1c19	0.999201	0.000798501	0.93787	0.936188	22.2077	23.7221			Lrit1	0.97869	0.02131	2.66741	2.88331	14.2835	4.94732		Ccdc117	0.991782	0.00821828	0.763622	0.763181	260.787	341.714
Sctr	0.999202	0.000798432	0.657399	0.607577	2.6442	4.3585			Cyp4a32	0.978756	0.021244	2.83917	3.16432	11.4812	3.62147		Rbpj	0.991787	0.00821271	0.851999	0.851906	868.013	1018.91
Mup21	0.999203	0.00079679	0.835987	0.832239	23.4078	28.1283			Nynrin	0.97882	0.0211795	0.842902	0.842599	275.563	327.041		Sh3pxd2a	0.991792	0.00820799	0.841284	0.841257	3126.23	3716.15
Olfr558	0.999205	0.000795455	1.85885	2.16326	3.84584	1.77242			Slc24a3	0.978825	0.0211752	0.833706	0.833416	304.295	365.12		Stox2	0.991811	0.00818851	0.797521	0.797149	276.155	346.432
Mrps35	0.999206	0.000793964	1.27887	1.28143	89.1173	69.5432			Npr3	0.978853	0.0211467	0.785058	0.784558	215.59	274.794		Osr1	0.991813	0.00818743	0.733079	0.732789	431.014	588.186
Amd2	0.999206	0.000793851	0.963129	0.958161	4.5265	4.72459			Galm	0.978881	0.0211192	1.57099	1.57722	92.6375	58.7309		Hsd17b13	0.991825	0.00817468	2.71914	2.82077	30.4802	10.7992
Pglyrp2	0.999207	0.000793398	0.998266	0.998221	24.4089	24.4524			Abcg8	0.978934	0.0210657	3.81984	4.18607	20.7087	4.93945		Crocc	0.991834	0.00816638	1.34852	1.35211	81.6089	60.3539
AA413626	0.999209	0.000791406	0.684006	0.594518	1.3221	2.23064			Rcn2	0.978947	0.021053	0.881518	0.88141	591.316	670.876		Tiparp	0.991849	0.00815118	1.24291	1.24397	178.248	143.287
Esrp2	0.99921	0.000790299	0.994565	0.994318	13.9901	14.0701			Kmt2e	0.978983	0.0210167	0.892146	0.892069	796.144	892.471		Dnase2b	0.991878	0.0081223	2.07824	2.36809	5.58263	2.35166
Nr4a2	0.99921	0.000789792	0.729431	0.725419	31.3621	43.2369			Shb	0.978995	0.0210048	0.676437	0.674696	73.798	109.384		Stab2	0.991884	0.00811595	2.80816	3.03298	15.5749	5.12849
Zfp945	0.99921	0.000789572	1.16124	1.16161	316.038	272.066			Spp2	0.979016	0.0209837	2.7291	2.92514	16.5566	5.65354		Ugt1a8	0.991886	0.00811416	0.418592	0.011131	0	0.888395
Atp4b	0.999211	0.00078931	0.97053	0.957108	1.32364	1.38341			Mark1	0.979029	0.020971	0.765906	0.765769	844.765	1103.16		Ptpn23	0.991894	0.00810599	0.735844	0.734592	98.4771	134.061
Cldn2	0.999211	0.000788959	1.12233	1.12546	28.2013	25.0563			H2-Q6	0.979081	0.0209188	0.740058	0.738918	107.712	145.774		Inpp4b	0.991898	0.00810217	0.65612	0.650427	24.6772	37.9453
Plk1	0.999211	0.000788524	0.805126	0.778201	3.57824	4.60095			Nat8f1	0.979102	0.0208983	3.02312	3.11307	45.0067	14.4505		Akr1c20	0.9919	0.00809959	2.37099	2.49674	17.371	6.95149
S100a4	0.999212	0.000788291	0.79298	0.792808	614.915	775.618			Tpsb2	0.979108	0.0208924	0.542336	0.529931	12.4885	23.5751		Adgrf1	0.991916	0.00808433	1.89081	2.12374	5.16811	2.4282
Dnah6	0.999212	0.000788078	0.962423	0.9487	1.64004	1.72926			Clip1	0.979117	0.0208834	0.806097	0.806018	1276.78	1584.06		Atp11b	0.991919	0.00808105	0.840417	0.840189	373.01	443.961
Vsig2	0.999213	0.00078726	1.12301	1.1376	6.11124	5.37084			Hrc	0.979124	0.0208755	0.66674	0.663923	50.1596	75.5554		Synpo	0.991935	0.00806489	0.802699	0.802533	605.685	754.719
Igsf11	0.999214	0.000786191	1.19445	1.21375	7.80288	6.42696			Igdcc4	0.979174	0.020826	0.635622	0.632933	50.4681	79.7426		Gsap	0.99195	0.00805007	1.58351	1.59371	57.944	36.3542
Lrrtm3	0.999214	0.00078619	1.30885	1.40378	2.89511	2.05949			0610005C13Rik	0.979186	0.0208135	3.55269	3.78638	26.5756	7.01138		A830018L16Rik	0.991953	0.00804729	1.79976	1.84982	18.7257	10.1184
Mtx3	0.999215	0.000785061	1.17518	1.1757	253.317	215.458			Sptb	0.979248	0.0207517	0.460471	0.441204	7.90319	17.9254		Dnajc22	0.991964	0.00803579	2.42754	2.52624	23.3263	9.22759
Rcan1	0.999216	0.000784303	0.795997	0.795503	193.565	243.327			Aadat	0.979276	0.0207236	2.79518	2.90555	30.3574	10.4415		Wrn	0.991965	0.00803546	0.851775	0.851572	394.426	463.176
Pctp	0.999216	0.000784165	1.40155	1.40854	52.0813	36.9726			Apol7a	0.979277	0.0207235	3.26051	3.45096	26.3148	7.61825		Lima1	0.991967	0.00803317	0.861074	0.860906	447.994	520.376
Gvin1	0.999216	0.000784004	0.781477	0.780608	125.952	161.353			Tbc1d13	0.979283	0.0207167	1.31679	1.3187	139.519	105.798		Cyp2a5	0.99197	0.00802958	0.229563	0.227093	45.3098	199.555
Bbox1	0.999216	0.000783844	1.44148	1.45002	48.1874	33.229			Serpina10	0.979295	0.0207054	4.84677	5.11277	47.5452	9.29127		Gm38666	0.991972	0.00802815	2.40066	90.5844	0.895844	0
Trpc6	0.999217	0.000783129	0.554095	0.483926	1.93666	4.01264			Traip	0.979297	0.0207035	2.53399	2.89672	7.76858	2.67531		Bnc2	0.991972	0.00802791	0.741902	0.740434	82.3511	111.223
Tmem140	0.999218	0.000782048	1.17398	1.17451	240.044	204.376			Adgra2	0.979382	0.0206184	0.795165	0.794466	147.253	185.351		Sowahb	0.991972	0.00802754	1.95231	2.53789	2.60693	1.02114
Rasl11b	0.999218	0.000781557	0.820712	0.820256	207.076	252.455			Usp3	0.979431	0.0205685	1.2137	1.21428	276.499	227.704		Hook1	0.991976	0.00802393	2.40948	2.48369	30.1232	12.1224
Slc15a2	0.999219	0.000781439	0.765868	0.762544	34.4384	45.1657			Wdr78	0.979455	0.0205455	0.617694	0.611037	21.994	36.001		Mycbpap	0.992012	0.00798829	2.97058	6.49283	2.26497	0.340381
Smyd1	0.999219	0.000780987	2.05745	2.58225	3.27699	1.26292			Sipa1l2	0.979465	0.0205348	0.785321	0.784881	245.858	313.245		9930111J21Rik2	0.992012	0.00798761	0.745774	0.743792	59.7107	80.2822
Prox1os	0.999219	0.000780944	0.804237	0.733172	1.27175	1.73823			Uaca	0.979466	0.0205344	1.22394	1.22425	573.199	468.204		Dlx5	0.992014	0.00798573	0.445307	0.369968	1.70851	4.63502
4931408D14Rik	0.999219	0.000780827	0.795824	0.786352	10.8367	13.7837			Obscn	0.979468	0.0205318	0.163038	0.154416	9.63129	62.4273		Klf11	0.992016	0.00798415	0.725164	0.724083	117.349	162.069
Entpd4	0.99922	0.00077996	2.12604	2.14034	108.418	50.6491			Nr1d2	0.979503	0.0204969	0.595498	0.595304	798.104	1340.67		Slco1a4	0.99202	0.00797998	0.408654	0.398198	14.3744	36.1138
Gbp10	0.99922	0.000779685	0.932366	0.929314	13.1926	14.1968			Ccnb1	0.979532	0.0204684	0.396805	0.360502	3.82727	10.6342		Yap1	0.992038	0.0079618	0.850536	0.850337	404.881	476.144
Apba2	0.999221	0.000779388	0.55897	0.438273	1.00262	2.30047			Cd300lg	0.979539	0.0204613	1.61179	1.62895	37.0301	22.7287		Srrm2	0.992057	0.00794337	0.863712	0.86368	2352.59	2723.92
Jchain	0.999221	0.000778723	0.594497	0.512547	1.59587	3.12311			Spon2	0.979564	0.0204362	1.8921	1.94758	19.9793	10.2537		Mcm10	0.992062	0.00793755	1.90293	1.98827	13.3151	6.69184
Pik3ap1	0.999221	0.000778516	1.31843	1.32331	55.4723	41.917			Vgll4	0.97957	0.0204301	1.28824	1.28886	383.32	297.407		Anxa13	0.992063	0.00793734	0.522523	0.274913	0.324966	1.20844
Nos2	0.999222	0.000778358	2.44194	3.27028	3.55693	1.08071			Eps8l2	0.979652	0.0203477	1.53076	1.53707	82.7728	53.8474		Sirpb1c	0.992088	0.0079119	1.96881	3.71603	1.29203	0.340381
Perp	0.999222	0.000777908	1.16403	1.16429	466.716	400.858			Atp5b	0.979674	0.0203263	1.29168	1.29173	4332.12	3353.73		Slk	0.992091	0.00790904	0.851389	0.851323	1218.54	1431.35
Asb2	0.999225	0.000775205	0.827718	0.827567	607.233	733.759			Fbf1	0.979677	0.0203232	0.801574	0.80096	164.316	205.151		Pm20d1	0.992117	0.0078826	2.40598	2.46112	40.088	16.2826
Fitm1	0.999226	0.000774272	1.06593	1.07867	3.54613	3.28676			Ank3	0.979681	0.0203187	0.590366	0.58554	31.8267	54.3616		BC039771	0.992128	0.00787214	0.662502	0.659258	43.5728	66.0989
Gm38666	0.999226	0.000774157	1.32731	1.72568	0.886659	0.509599			Gjb5	0.979718	0.0202816	0.35673	0.270057	1.27284	4.74024		Zfp622	0.992144	0.0078558	0.793196	0.792331	119.398	150.694
C1qtnf9	0.999226	0.000773675	1.06794	1.07044	18.6429	17.4154			Map3k21	0.979721	0.0202785	2.82669	4.09862	3.76199	0.910307		Nmt2	0.992145	0.00785459	0.879335	0.879229	633.372	720.373
Pemt	0.999227	0.000772876	1.45618	1.46442	52.159	35.6144			Nlrp12	0.979731	0.0202693	2.44284	2.70675	9.47343	3.49363		Hes6	0.992148	0.00785219	1.43601	1.44083	82.8454	57.4953
Lncbate1	0.999228	0.000772449	1.52613	1.6041	6.87346	4.28116			Hspb6	0.979755	0.0202447	0.825976	0.825527	201.652	244.272		Cd99l2	0.992161	0.00783915	1.16131	1.16151	597.534	514.445
Myh14	0.999228	0.000772034	0.835727	0.82352	7.07094	8.58838			Entpd8	0.979774	0.0202255	3.913	4.33799	19.1034	4.39606		Exph5	0.992161	0.00783886	2.11842	2.24793	12.3736	5.4989
Slc3a1	0.999228	0.000771886	1.03267	1.03416	14.4888	14.0099			Ttyh2	0.979775	0.0202245	1.61477	1.62767	49.5742	30.4533		Tmem35a	0.992173	0.00782714	1.41542	1.42073	70.2599	49.4504
Cyp2c68	0.999229	0.000771301	1.85041	1.86411	74.4645	39.9417			Smtn	0.979866	0.0201342	0.862728	0.862698	2534.26	2937.6		Zcchc7	0.99218	0.00782044	0.845628	0.845299	248.032	293.427
Alas2	0.999229	0.000770508	1.32324	1.32497	158.572	119.677			Rfx4	0.979904	0.020096	3.15639	6.82826	2.53983	0.363423		Tlcd2	0.992189	0.00781064	2.01097	2.0385	47.7825	23.4349
Scn3b	0.99923	0.000770211	1.07418	1.07766	14.6833	13.6244			Scn4b	0.979923	0.0200772	0.345785	0.27385	1.58727	5.82264		Prox1os	0.99219	0.00781039	1.92435	3.4893	1.29203	0.363148
Cd93	0.99923	0.000769713	0.871694	0.871576	604.432	693.495			Gltpd2	0.979944	0.0200562	2.75335	3.17103	8.53014	2.68318		Lrrc3	0.992198	0.0078019	2.04435	2.10624	22.6653	10.7557
Idi1	0.999231	0.000769446	1.13972	1.14355	26.7387	23.3809			Pla2g12b	0.980009	0.0199911	2.44135	2.81006	7.02034	2.49185		Tmem254c	0.992207	0.00779322	0.280453	0.267402	9.41565	35.2389
Coa5	0.999232	0.000767921	1.15913	1.15947	346.427	298.781			Sdhd	0.980015	0.0199845	1.40071	1.40129	624.639	445.757		Ttc39b	0.992212	0.00778752	1.2262	1.22646	679.04	553.659
Lctl	0.999233	0.000767074	1.18005	1.18559	24.7621	20.8844			Mal2	0.980035	0.0199652	2.73892	2.87968	22.8433	7.92606		Cfhr1	0.992236	0.00776392	3.63336	3.78633	41.6691	10.9978
Oas1g	0.999233	0.000766766	0.542081	0.511793	4.8714	9.52784			Cox8a	0.980071	0.0199291	1.27634	1.27663	789.99	618.807		Nr1h4	0.992251	0.00774927	2.62895	2.70688	36.1524	13.3495
H2ac23	0.999233	0.000766607	0.654114	0.558753	1.2735	2.28709			Clu	0.980113	0.0198871	1.15424	1.15427	3463.87	3000.91		Cdk5rap1	0.992257	0.00774329	0.730394	0.727983	50.8	69.7856
Upp2	0.999234	0.00076642	1.59193	1.60198	60.7523	37.9196			Schip1	0.980312	0.0196881	0.826039	0.825782	357.659	433.117		Icam1	0.992258	0.00774248	0.636418	0.635565	173.124	272.4
Gm20383	0.999234	0.000765996	0.650246	0.591569	2.22711	3.77166			Paqr9	0.980387	0.0196127	2.26693	2.27564	212.926	93.5618		H2-Q7	0.99226	0.00774038	0.579557	0.572604	22.0598	38.5328
Hspa1l	0.999235	0.000765338	0.774728	0.773272	76.8671	99.4079			Tmem132a	0.980388	0.0196124	0.742417	0.742004	296.906	400.145		Robo2	0.992279	0.00772128	0.517926	0.436825	1.63987	3.76696
Ppm1h	0.999236	0.000764452	0.752896	0.750787	54.848	73.0574			Heatr5a	0.980391	0.0196087	0.875706	0.875624	850.909	971.776		B4galnt1	0.992285	0.007715	1.83453	1.87329	25.6946	13.7116
Sdsl	0.999236	0.000763805	1.44622	1.49782	8.24436	5.50092			Gbp11	0.980501	0.019499	2.49033	2.80277	8.55694	3.0466		Apbb1	0.992301	0.00769872	1.25923	1.25978	379.029	300.868
Pdk2	0.999236	0.00076371	1.25219	1.25401	111.202	88.6754			Nuak1	0.980539	0.0194615	0.817524	0.817319	465.031	568.974		Inpp5d	0.992302	0.00769811	0.724557	0.722608	64.729	89.5808
Gm9968	0.999237	0.000763118	0.441609	0.21375	0.319482	1.53143			Dio1	0.980563	0.0194371	4.0082	4.27651	30.8203	7.19922		Kyat1	0.99233	0.0076702	1.68808	1.69785	76.2546	44.9083
Mocs3	0.99924	0.000759697	1.35815	1.36991	26.7001	19.4877			Lonp1	0.980663	0.0193373	1.21475	1.21511	427.877	352.129		Mrgprg	0.992333	0.00766698	0.476204	0.395959	1.62483	4.1188
Acmsd	0.999241	0.000759205	1.05269	1.0605	4.54875	4.28866			Tmed5	0.980672	0.0193275	1.32548	1.32664	238.114	179.484		Mcrip2	0.992337	0.00766262	1.49145	1.49796	71.7919	47.923
Slc47a1	0.999241	0.000759191	1.02423	1.02485	26.0566	25.4247			Zc2hc1a	0.980677	0.019323	0.856976	0.856816	488.811	570.499		Kbtbd2	0.992345	0.00765481	0.856179	0.855935	318.929	372.611
Prnd	0.999242	0.000758436	0.670633	0.622095	2.67014	4.29825			Exosc2	0.980699	0.0193012	1.36815	1.37164	91.9131	67.0071		Cd300ld	0.992346	0.00765404	1.49489	1.50555	44.2019	29.3559
Dnajc15	0.999242	0.000758151	1.28579	1.28809	102.675	79.7089			Gm21953	0.980699	0.0193012	2.54869	4.0483	2.66401	0.650527		Camk1d	0.992348	0.0076515	1.51875	1.52372	101.38	66.5315
Creld2	0.999242	0.00075794	0.801083	0.800451	161.775	202.107			Zfp433	0.980701	0.0192992	0.546044	0.543571	64.1139	117.958		Stxbp5	0.992349	0.00765112	0.85256	0.852302	307.385	360.654
Enpp2	0.999242	0.000757562	1.24978	1.25138	123.572	98.7461			Ppme1	0.980773	0.0192274	0.7768	0.776159	172.854	222.708		Ugt1a10	0.992365	0.00763491	0.428891	0.011615	0	0.850953
Galr2	0.999242	0.000757503	0.678364	0.585281	1.27175	2.17998			Nfat5	0.980783	0.019217	0.881053	0.881025	2386.48	2708.76		Gm52562	0.992369	0.00763071	4.15219	199.38	1.9838	0
Mrgprf	0.999243	0.000756606	0.815867	0.815347	185.151	227.084			Med12	0.980808	0.0191921	0.822014	0.821809	456.506	555.491		Pla2g12b	0.992373	0.00762719	1.96128	2.14115	7.2663	3.38831
Gm4952	0.999244	0.000756197	1.39725	1.40512	45.6353	32.475			Cfp	0.980812	0.0191881	1.37567	1.37918	93.986	68.1435		Cnot1	0.992379	0.00762058	0.89811	0.898072	1529.45	1703.04
Gstm6	0.999244	0.000756062	1.24844	1.25416	35.0055	27.9095			Gm20319	0.980821	0.0191794	2.5358	3.10724	5.34342	1.71288		Gas7	0.992381	0.00761888	0.81967	0.819344	287.056	350.351
Ramp2	0.999246	0.000754321	0.838756	0.838249	170.623	203.549			Gask1b	0.980868	0.0191318	0.878514	0.878491	2938.82	3345.31		Slc2a1	0.992402	0.00759783	1.31575	1.3172	181.888	138.085
Pik3r6	0.999246	0.000754124	0.538346	0.531461	21.0187	39.5578			Zmiz2	0.980906	0.0190939	0.77414	0.773125	107.736	139.355		Gm2814	0.992419	0.0075807	1.55045	1.8892	1.93804	1.02114
Aadat	0.999247	0.000753345	1.14101	1.14435	30.985	27.0752			Aldh16a1	0.980953	0.0190471	1.35748	1.36004	121.336	89.2126		Pkd2	0.99242	0.00757976	0.887248	0.887192	1138.24	1282.97
Gm39429	0.999247	0.000753313	1.22579	1.25335	6.53729	5.21385			Kif20a	0.980986	0.0190141	0.492363	0.477245	10.2514	21.4913		Gm32200	0.992429	0.0075715	2.17086	2.85806	3.06721	1.06668
Ablim3	0.999247	0.000752568	1.29307	1.29795	49.8275	38.387			Slc17a3	0.980991	0.0190095	2.57081	2.80585	12.0284	4.28046		Slc4a8	0.992437	0.0075631	1.53405	1.53982	81.3336	52.8168
Ociad2	0.999248	0.000752313	1.2818	1.29448	18.4223	14.2292			Lin7a	0.981003	0.0189967	2.5082	2.65585	17.4074	6.5481		Dmxl1	0.992439	0.00756053	0.835956	0.835898	1509.24	1805.53
Lyz1	0.999248	0.000752168	1.32871	1.33325	62.0105	46.5082			Ccl21a	0.981025	0.0189747	0.517285	0.510909	24.8182	48.5862		Eif3j2	0.99244	0.00756001	1.56993	1.74033	3.6979	2.12058
Kif4	0.999248	0.000751699	0.618724	0.598967	7.31958	12.227			Gm10768	0.981042	0.0189576	2.67059	2.83293	18.7163	6.60022		Zc3h7a	0.992446	0.00755431	0.875669	0.87552	460.226	525.662
Cldn1	0.999248	0.000751688	1.24533	1.2505	38.1345	30.4935			Myoz2	0.98105	0.0189495	0.459351	0.457399	81.4418	178.066		Entpd8	0.992451	0.00754889	2.75099	2.91569	19.7988	6.78388
Amigo2	0.999249	0.000751465	0.87974	0.879524	311.182	353.808			Inhbc	0.981065	0.0189349	2.44532	2.8235	6.90681	2.43973		Kif23	0.992456	0.00754384	0.539815	0.522677	8.88917	17.0161
Hgfac	0.999249	0.000750617	1.16642	1.17003	34.708	29.6627			Nr1h3	0.9811	0.0189003	1.46341	1.46765	102.748	70.0052		Pik3r4	0.992462	0.00753783	1.20309	1.20366	269.072	223.542
Siah2	0.99925	0.000750056	0.778061	0.775845	49.3267	63.581			Myl3	0.981118	0.0188824	0.367326	0.293003	1.59019	5.45135		Maff	0.992468	0.0075317	0.593146	0.590446	56.7892	96.1871
8030423F21Rik	0.99925	0.000749838	0.832431	0.808183	3.54767	4.39206			Cd36	0.981156	0.0188436	1.60327	1.60391	973.96	607.238		Sult1b1	0.992476	0.00752431	1.97125	2.15045	7.42916	3.44935
Dnajc22	0.99925	0.000749632	0.926196	0.924291	22.9915	24.8756			Sox10	0.981208	0.0187916	0.263063	0.154701	0.646895	4.23622		Usp31	0.992479	0.00752122	0.78384	0.783492	310.647	396.493
Amfr	0.999251	0.000748916	0.919022	0.918975	1001.17	1089.44			Hs3st3b1	0.981233	0.0187669	2.28417	2.38243	19.9769	8.3793		Pira1	0.992499	0.0075005	1.76323	2.22306	2.33127	1.04317
Asxl3	0.999252	0.000748246	1.0784	1.08919	5.04058	4.62701			Tlr4	0.981262	0.0187383	0.871218	0.871131	758.295	870.473		Dbi	0.992512	0.00748778	1.61951	1.62013	1027.05	633.922
Slc16a1	0.999252	0.000748116	1.45241	1.45361	354.168	243.644			Igf1r	0.981287	0.0187134	0.82615	0.826065	1079.97	1307.37		Cep68	0.992548	0.00745197	0.84012	0.839763	235.955	280.98
Folr2	0.999253	0.000747081	0.812812	0.811781	94.0428	115.85			Btnl9	0.981295	0.0187052	1.7889	1.838	18.7235	10.1823		Rnf43	0.992563	0.00743675	2.05566	2.30257	6.21164	2.69204
Edn3	0.999253	0.000746546	0.64915	0.614665	3.9663	6.45905			Pole	0.981295	0.0187048	0.563388	0.551845	13.2338	23.9891		1110008P14Rik	0.992564	0.00743629	1.39764	1.4029	66.6068	47.4752
1810019N24Rik	0.999253	0.000746516	0.230584	0.0983943	0.34234	3.57089			4921536K21Rik	0.981301	0.0186988	3.56836	166.597	1.65597	0		Magix	0.992564	0.00743584	1.99237	2.10751	11.3581	5.38409
Foxm1	0.999254	0.000746365	0.588855	0.566324	6.51907	11.5188			Armc3	0.981321	0.0186787	2.94459	4.04465	4.50389	1.10601		Ido2	0.992569	0.00743141	2.04299	2.14906	13.4721	6.26346
Erbb4	0.999255	0.000745456	1.21119	1.21167	345.993	285.549			Cd300ld3	0.981326	0.0186741	2.35771	2.46393	20.1786	8.18366		Klf3	0.992576	0.00742378	0.867466	0.867331	540.534	623.217
Lrit2	0.999255	0.000744997	0.722702	0.651068	1.58969	2.44703			Chmp1a	0.98134	0.0186597	1.19751	1.19787	396.827	331.274		Nr1h3	0.992581	0.00741933	1.46457	1.46866	106.278	72.3604
Prlr	0.999255	0.000744507	1.27958	1.28565	38.1116	29.6417			Exph5	0.981342	0.0186575	2.816	3.12033	11.9446	3.82119		Arid5b	0.992587	0.00741255	0.719309	0.719108	643.143	894.366
Pllp	0.999256	0.0007444	1.91992	2.26048	3.84429	1.69508			Acaa2	0.981357	0.0186425	1.98406	1.98523	1076.17	542.081		Gm7609	0.992618	0.00738165	0.369208	0.230929	0.649933	2.84773
Foxa3	0.999256	0.000744387	1.16664	1.17994	9.44137	8.00008			Upk1b	0.981366	0.0186343	0.400358	0.357644	3.21352	9.00321		Strn3	0.992623	0.00737707	0.866114	0.866038	962.009	1110.82
Zfp598	0.999256	0.000744093	0.863459	0.863117	218.409	253.049			Ces2a	0.981401	0.018599	0.45112	0.449556	101.464	225.71		Spc25	0.992631	0.00736881	0.405435	0.360981	2.97766	8.2665
Chpt1	0.999257	0.000743371	1.22176	1.22188	1501.87	1229.15			Aldh1b1	0.981428	0.0185716	0.582143	0.571736	14.6335	25.6023		Cspg4b	0.992659	0.0073414	0.748476	0.746948	74.9592	100.357
Tnfrsf12a	0.999257	0.000743159	0.80698	0.806679	332.811	412.571			F9	0.98148	0.0185204	3.70568	3.87376	40.0899	10.3417		Fam120b	0.99266	0.00734026	0.869481	0.869298	389.763	448.367
Nlrp12	0.999257	0.000743155	0.930936	0.926703	9.66479	10.43			Mob1a	0.981489	0.0185105	0.843508	0.843253	328.649	389.741		Cd300lg	0.992661	0.00733933	1.58099	1.59636	38.2819	23.977
Ugt1a9	0.999257	0.000742826	0.870601	0.8678	25.7524	29.677			Hamp	0.981502	0.0184984	2.83531	2.94233	32.4245	11.0134		Anxa8	0.992663	0.0073372	0.540645	0.531126	16.3293	30.7536
Btg2	0.99926	0.000740313	0.862996	0.862837	478.058	554.055			Slc35f5	0.981523	0.0184774	0.737073	0.736457	201.688	273.866		Decr1	0.99267	0.00733028	1.33426	1.33466	702.464	526.321
Mst1	0.99926	0.000739696	1.13114	1.13408	32.5557	28.7054			Cyp2c69	0.981567	0.0184332	2.47739	3.34648	3.63843	1.08023		4930486L24Rik	0.992675	0.00732461	2.44371	3.71613	2.64157	0.703529
H2-T9	0.999261	0.000739433	1.25557	1.25813	80.4609	63.9507			Cox5a	0.981621	0.0183794	1.44173	1.44355	225.755	156.386		Gm4759	0.992688	0.00731206	0.582655	0.567652	9.99743	17.6195
Kdelr2	0.999261	0.000738619	0.907741	0.907673	769.24	847.488			Ak4	0.981641	0.0183594	1.74482	1.75966	56.6522	32.1906		Frmpd4	0.992689	0.00731079	0.566715	0.557488	16.6641	29.8994
Ppp2r5a	0.999263	0.000737257	1.15669	1.15678	1384.67	1197			Cpt1b	0.981677	0.0183228	1.6606	1.66245	380.688	228.988		Calhm5	0.992691	0.00730874	0.780279	0.779928	310.714	398.391
Btbd8	0.999263	0.000736944	1.22827	1.22992	107.939	87.7592			Pclaf	0.981683	0.0183168	0.427275	0.380223	2.93173	7.72686		Gls2	0.992694	0.00730644	2.81712	2.8527	93.1562	32.649
Mycn	0.999264	0.000735693	1.52236	1.77072	2.35066	1.32316			Clec4g	0.981708	0.0182921	2.60362	3.11556	6.25407	2.00058		Ddx6	0.992705	0.00729471	0.864285	0.86424	1675.72	1938.95
Tmem135	0.999264	0.000735618	1.22685	1.22741	319.928	260.651			Aldh1a3	0.981768	0.018232	0.721584	0.719312	56.1225	78.0264		Slc19a3	0.992705	0.0072946	0.53673	0.503039	4.371	8.69907
Ltbp3	0.999265	0.00073499	0.893971	0.893901	870.078	973.35			Dsc2	0.981769	0.0182312	1.95002	2.00426	22.4743	11.2082		Adm	0.992712	0.00728816	0.730387	0.728622	70.5032	96.7662
Habp2	0.999265	0.000734933	0.892452	0.890208	27.4152	30.7976			Slc43a3	0.981802	0.0181983	1.27134	1.27179	495.662	389.735		Foxa3	0.992719	0.00728058	1.89174	2.01067	9.57507	4.7571
Nsun3	0.999267	0.000732736	0.819695	0.812459	12.948	15.9391			Hcfc1	0.981825	0.0181753	0.771355	0.771166	601.695	780.243		Tm4sf4	0.992724	0.00727643	2.22499	2.37103	12.6888	5.34582
Tmem37	0.999267	0.000732678	1.29134	1.29964	29.2736	22.5222			C9	0.981851	0.0181485	5.89226	6.0471	122.912	20.3174		Gata4	0.992724	0.00727624	1.99085	2.25764	5.30538	2.3444
Gabbr2	0.999267	0.000732674	1.13171	1.14417	7.7099	6.73716			Atp5j2	0.981872	0.0181275	1.21994	1.22027	510.805	418.597		Ahsa2	0.992729	0.00727094	0.668437	0.667782	216.092	323.601
Slc25a21	0.999269	0.000731283	1.10857	1.12361	5.16176	4.59283			Nr0b2	0.98189	0.0181102	2.24049	2.39552	12.2671	5.11504		Cox7a2	0.992729	0.00727063	1.19212	1.19242	477.01	400.033
Riox1	0.999269	0.00073128	1.33368	1.34128	37.707	28.1102			Mmrn1	0.981895	0.0181047	0.569109	0.56491	37.1906	65.8423		Mfsd3	0.99275	0.0072504	1.49123	1.50363	37.209	24.7427
Pofut2	0.999269	0.000730849	0.892578	0.89249	703.739	788.513			Timm29	0.98193	0.0180704	1.23254	1.23337	219.256	177.768		Ubxn2b	0.992769	0.00723069	0.742924	0.742094	146.423	197.314
Fam13a	0.99927	0.000730355	1.28324	1.28472	157.428	122.536			Eppk1	0.981937	0.0180633	0.725042	0.724021	124.895	172.506		Gm17597	0.992775	0.00722467	1.81359	2.57594	1.72943	0.665259
Dcun1d4	0.99927	0.000730148	1.24144	1.24305	117.665	94.6563			Sp4	0.981981	0.0180193	1.22853	1.22901	375.514	305.54		Qser1	0.992781	0.00721859	0.78169	0.781538	716.08	916.248
Eci3	0.99927	0.000729556	1.03743	1.04718	2.54505	2.42994			Pde4dip	0.981984	0.0180163	0.785004	0.784963	2661	3389.96		Pla2g4a	0.992782	0.00721756	0.747415	0.747104	387.775	519.041
Deptor	0.999271	0.000729449	1.44577	1.44676	418.471	289.244			Gcgr	0.981988	0.0180125	3.10447	3.22049	37.5467	11.6518		Saa1	0.992785	0.00721531	1.84029	1.95122	9.39659	4.81087
H2-D1	0.999271	0.000728984	0.910055	0.910027	1862.03	2046.13			Slc44a2	0.982006	0.0179937	0.83948	0.839387	936.494	1115.69		Gsta2	0.992804	0.0071961	0.47967	0.455364	6.20699	13.6428
Galnt15	0.999272	0.000728328	1.2428	1.24385	184.701	148.489			H1f5	0.982009	0.0179908	0.509968	0.488507	7.09731	14.539		Prrc1	0.992809	0.00719076	0.836006	0.835746	333.763	399.361
Mbl2	0.999272	0.000727837	1.61738	1.62724	65.5458	40.2764			Foxm1	0.982022	0.0179779	0.486409	0.462791	6.39974	13.8402		Zfx	0.992816	0.00718416	0.900458	0.900383	735.806	817.216
Syn1	0.999273	0.000727059	1.19067	1.25856	2.23329	1.77242			Skil	0.982029	0.0179711	0.871908	0.871856	1375.61	1577.8		Ddx60	0.992821	0.0071795	1.41118	1.41721	61.0858	43.0998
Hs3st3b1	0.999274	0.000725731	0.820044	0.815429	20.381	24.9965			Zfp335os	0.982053	0.0179471	0.355945	0.271292	1.29379	4.79586		Hmmr	0.992826	0.00717377	0.559593	0.542929	9.02841	16.6375
Col20a1	0.999275	0.000725482	0.738168	0.733151	24.334	33.1946			Bbox1	0.98206	0.0179402	3.21574	3.31576	47.2204	14.2342		Sorl1	0.992828	0.00717173	1.19686	1.1969	4178.92	3491.45
Ace	0.999275	0.000725324	0.88349	0.883453	1800.81	2038.38			9230112J17Rik	0.982086	0.0179138	1.40721	1.41211	73.9524	52.3671		Dsg2	0.992831	0.00716878	2.54505	2.62925	30.8202	11.7159
Coasy	0.999275	0.000724733	1.26002	1.26146	146.093	115.81			Naf1	0.9821	0.0178998	0.69768	0.695067	50.0339	71.9887		Slc15a3	0.992833	0.00716658	0.463987	0.424933	3.64851	8.59962
Tc2n	0.999275	0.000724706	1.43618	1.44771	34.4097	23.7653			Prxl2c	0.982126	0.017874	1.11953	1.11962	873.037	779.758		Usp47	0.992834	0.00716585	0.849	0.848946	1522.21	1793.06
Serpina10	0.999276	0.000724418	1.37166	1.37845	48.5242	35.1993			Susd4	0.982168	0.0178322	2.466	2.81516	7.57174	2.68318		Cyp2d13	0.992861	0.00713853	2.20921	2.3707	11.3281	4.7726
Arhgap5	0.999276	0.000724207	1.09857	1.09863	1258.84	1145.83			Brpf1	0.982169	0.0178314	0.821742	0.821283	202.633	246.729		Lrrc10b	0.992875	0.00712516	0.601897	0.478948	0.97294	2.04229
Mbl1	0.999276	0.000724073	1.45102	1.45936	50.7467	34.7701			Zfp97	0.982182	0.0178182	1.30406	1.30587	139.987	107.197		Mthfr	0.992879	0.00712097	0.766196	0.765913	403.447	526.757
Sfrp4	0.999276	0.000723833	0.804961	0.804767	521.605	648.146			Tmem106a	0.982186	0.0178136	1.62584	1.64395	36.0891	21.9488		Arl15	0.99289	0.00710975	0.734921	0.733494	86.5193	117.959
Cmbl	0.999276	0.000723652	1.3582	1.36364	57.6991	42.3098			4833411C07Rik	0.98223	0.0177698	2.52133	3.50488	3.4534	0.978166		Car14	0.992894	0.00710612	1.86839	1.95193	12.8777	6.59253
Sh2d2a	0.999277	0.000723239	0.599788	0.43108	0.635877	1.48828			Btbd10	0.982246	0.0177538	0.819137	0.818655	193.746	236.666		Mdn1	0.992894	0.00710585	0.851542	0.851441	800.425	940.084
Gata4	0.999277	0.000722869	1.47251	1.56194	5.23342	3.347			4930455G09Rik	0.982273	0.0177269	0.367236	0.00889771	0	1.11388		Gcsam	0.992918	0.00708184	0.467381	0.389985	1.68367	4.33291
Rpa1	0.999277	0.000722859	1.17271	1.1731	334.93	285.506			Art5	0.982273	0.0177269	0.415259	0.0108659	0	0.910307		Pdzd8	0.992925	0.00707456	0.858041	0.857936	738.333	860.594
Nat8l	0.999277	0.000722612	1.38676	1.39083	84.9962	61.1091			Ccr9	0.982273	0.0177269	0.367236	0.00889771	0	1.11388		Tnfaip1	0.992933	0.00706673	0.851643	0.851474	472.475	554.893
Exosc2	0.999278	0.000722315	1.2772	1.27961	93.6471	73.1817			Cel	0.982273	0.0177269	0.415259	0.0108659	0	0.910307		Marf1	0.992934	0.00706569	0.88309	0.88302	832.87	943.208
Tfpi2	0.999278	0.000721623	0.983909	0.983497	24.656	25.0699			Chst5	0.982273	0.0177269	0.367236	0.00889771	0	1.11388		Map2k6	0.992936	0.00706364	1.34891	1.35308	71.0727	52.524
Slc5a5	0.999279	0.000721119	0.607114	0.508597	1.27484	2.51625			Defb1	0.982273	0.0177269	0.415259	0.0108659	0	0.910307		Gm39859	0.992952	0.00704775	0.604249	0.596596	18.9212	31.7221
Has3	0.999279	0.000721078	1.154	1.15813	27.7219	23.9354			Gm11716	0.982273	0.0177269	0.372229	0.00908868	0	1.09027		Arl5b	0.992959	0.00704109	0.835846	0.835641	424.49	507.983
Pfkfb1	0.99928	0.000720346	0.720128	0.712916	17.6295	24.7328			Gm12159	0.982273	0.0177269	0.372229	0.00908868	0	1.09027		Pitpnm2	0.99296	0.00704024	1.2117	1.21241	227.973	188.031
Slc22a30	0.99928	0.00072017	1.31218	1.31809	44.7964	33.9835			Gm12695	0.982273	0.0177269	0.415259	0.0108659	0	0.910307		Wdr83os	0.992969	0.00703133	1.27184	1.27369	117.355	92.135
Rsad2	0.99928	0.000719756	0.783608	0.779619	27.1469	34.8236			Gm30531	0.982273	0.0177269	0.372229	0.00908868	0	1.09027		Cluh	0.992977	0.00702338	1.45228	1.453	576.93	397.057
Sbf1	0.999281	0.000719475	0.848729	0.848518	390.842	460.619			Gpr158	0.982273	0.0177269	0.372229	0.00908868	0	1.09027		Prok1	0.992977	0.00702262	1.84625	2.07436	4.87386	2.3444
Ccr1	0.999281	0.000719464	1.24239	1.2555	14.8351	11.814			Ivl	0.982273	0.0177269	0.372229	0.00908868	0	1.09027		Apom	0.992979	0.00702079	3.23283	3.30863	62.3132	18.8266
Gm4262	0.999281	0.000719139	0.742883	0.635933	0.958445	1.51287			Naip1	0.982273	0.0177269	0.415259	0.0108659	0	0.910307		Arhgap18	0.992986	0.00701358	1.3792	1.38187	124.79	90.3026
Nlrp3	0.999281	0.000718727	0.867552	0.851016	4.33304	5.09336			Pkp1	0.982273	0.0177269	0.372229	0.00908868	0	1.09027		Slc16a5	0.992988	0.00701195	0.390633	0.249818	0.668892	2.70755
F13b	0.999281	0.000718625	1.47121	1.47902	57.3755	38.7896			Plcd4	0.982273	0.0177269	0.367236	0.00889771	0	1.11388		Atp1a1	0.992991	0.00700947	1.09378	1.09381	1935.56	1769.55
Gm13205	0.999282	0.000718315	0.977522	0.973239	3.24053	3.32991			Smco1	0.982273	0.0177269	0.372229	0.00908868	0	1.09027		Doc2a	0.992993	0.00700745	0.346852	0.161669	0.345886	2.19132
Gm12258	0.999282	0.000717901	1.20858	1.20989	122.964	101.631			Tbx4	0.982273	0.0177269	0.415259	0.0108659	0	0.910307		Armcx3	0.992994	0.0070064	0.862371	0.862251	566.785	657.334
Cyp3a13	0.999282	0.000717698	0.981009	0.980598	29.0796	29.6552			Tecrl	0.982273	0.0177269	0.372229	0.00908868	0	1.09027		Slc6a12	0.993001	0.0069987	1.9613	2.05056	14.0782	6.86042
F9	0.999282	0.000717578	1.2524	1.25739	40.9166	32.5388			Unc13a	0.982273	0.0177269	0.372229	0.00908868	0	1.09027		Fam83d	0.993003	0.00699734	1.61117	1.97864	2.07531	1.04391
Nabp1	0.999283	0.000716665	1.26142	1.26358	97.5242	77.1787			Gm44502	0.982289	0.0177112	0.379357	0.320961	2.18	6.81326		Gfpt1	0.993025	0.00697482	0.830586	0.830381	436.986	526.25
Pkd2l2	0.999283	0.000716657	1.08671	1.11836	1.93512	1.72926			Dnajc15	0.982303	0.0176975	1.40421	1.40782	100.717	71.5386		Xirp1	0.993083	0.00691685	0.645015	0.644718	493.117	764.863
Afm	0.999283	0.000716513	1.21488	1.21902	40.697	33.3831			Ces1b	0.982334	0.0176663	2.50277	2.83954	8.12605	2.85527		Gp1ba	0.993084	0.00691608	2.23029	2.66479	4.73388	1.77021
Cyp2d40	0.999284	0.000716273	0.881618	0.874095	8.78264	10.0491			Sowahb	0.982378	0.0176218	2.52016	4.09478	2.51595	0.606871		Cxcr4	0.993087	0.00691317	0.566195	0.54622	7.52523	13.7852
Gm4951	0.999284	0.000716007	1.33758	1.3422	63.0104	46.9429			Gm19696	0.982385	0.0176154	3.42279	157.047	1.56047	0		Gm9922	0.993087	0.00691295	1.43214	1.62882	2.26105	1.38429
Sdhd	0.999285	0.00071539	1.29278	1.29316	636.855	492.476			Oas2	0.982418	0.0175819	0.53943	0.529691	16.0247	30.2618		Fanci	0.993094	0.00690565	0.498789	0.462237	3.97544	8.61205
Sgsm3	0.999285	0.000715056	0.776856	0.774816	53.8206	69.4653			Arhgap20	0.982426	0.0175743	1.41095	1.41353	132.64	93.8327		Tfpi2	0.9931	0.00690013	2.05252	2.10917	25.012	11.8534
Apol9a	0.999285	0.000714797	0.813132	0.808852	22.6562	28.0126			Myo1b	0.982439	0.017561	2.62148	2.64735	106.718	40.305		Capzb	0.993113	0.00688731	1.12298	1.1231	716.605	638.06
Acot12	0.999285	0.000714588	1.11588	1.11834	33.8975	30.3096			Msn	0.982483	0.0175174	0.834458	0.834425	2729.1	3270.64		Bdp1	0.993126	0.00687374	0.802885	0.802743	714.114	889.595
Knl1	0.999286	0.00071435	0.785384	0.778859	16.3791	21.0324			Pck1	0.982498	0.0175017	1.86538	1.86594	1851.11	992.046		Amdhd1	0.993128	0.00687188	3.18165	3.23808	80.057	24.7167
Wnt11	0.999286	0.000714003	1.62576	1.65886	19.7958	11.9294			Ccnd2	0.982525	0.0174746	0.849775	0.849711	1265.52	1489.36		Sh3bgrl2	0.993128	0.00687169	1.65174	1.67317	32.3743	19.345
Kifc1	0.999287	0.000712848	0.635304	0.60678	4.91703	8.10996			Ly6a	0.982544	0.0174557	1.19081	1.19114	436.371	366.346		Rdh9	0.993143	0.00685745	1.85265	1.93421	12.874	6.65109
Lss	0.999288	0.000711904	1.1987	1.19946	195.573	163.049			Kcnq3	0.98257	0.0174295	1.55247	1.55885	79.4582	50.9689		Arsi	0.993147	0.00685319	0.566888	0.557247	15.9187	28.5747
Nkd1	0.999288	0.000711727	0.856387	0.856121	296.466	346.292			Timp4	0.982606	0.0173939	1.62097	1.63041	68.7774	42.1802		Tubb2a	0.993149	0.0068514	0.86691	0.86672	381.305	439.942
Bdkrb2	0.999289	0.000711373	0.58552	0.557512	5.21211	9.35681			Tymp	0.982628	0.0173721	2.28161	2.4623	11.1892	4.53826		Tmem243	0.993149	0.00685052	1.51407	1.52752	36.7682	24.0671
Siglech	0.999289	0.000711248	1.14989	1.15869	12.6056	10.8778			F11	0.982636	0.0173644	2.55626	2.78346	12.2322	4.38819		Apol7a	0.99315	0.00685002	2.23468	2.30127	27.2482	11.8349
Ccdc170	0.999289	0.000710932	0.826484	0.809271	5.19079	6.41652			Slc51b	0.982645	0.0173552	3.45596	159.142	1.58142	0		Mup8	0.993165	0.00683537	0.403839	0.400942	52.7502	131.581
Tkfc	0.99929	0.000710369	0.768272	0.766176	54.3742	70.9713			Stab2	0.982652	0.0173484	3.02896	3.31657	15.027	4.52391		Gm16551	0.993169	0.00683117	1.31059	1.40578	2.90706	2.06505
Znfx1	0.99929	0.000709793	0.892732	0.892599	459.451	514.735			Tmem37	0.982657	0.0173435	1.75045	1.78021	28.7034	16.1192		Gm19557	0.993172	0.006828	0.579262	0.483773	1.33974	2.78004
Kcng2	0.99929	0.000709645	1.51962	1.83352	1.91072	1.03756			Zfp273	0.982657	0.0173432	1.46521	1.47218	62.0251	42.1283		Pkib	0.993188	0.00681169	0.417895	0.271968	0.670852	2.49343
Cnn3	0.999291	0.000709334	0.871766	0.87173	1968.59	2258.25			Mug2	0.982663	0.017337	6.67237	6.76856	256.791	37.9303		Myl7	0.993195	0.00680531	1.73788	1.85921	7.19496	3.86529
Hsd3b5	0.999291	0.00070902	1.67917	1.6881	82.6398	48.9502			Pglyrp2	0.982671	0.0173288	3.20059	3.40172	23.9164	7.02363		Gm44502	0.993209	0.00679068	0.898093	0.873031	2.24826	2.57669
Tm7sf2	0.999291	0.000708898	1.37179	1.37693	63.9932	46.4726			Mst1	0.982681	0.0173189	3.21187	3.36167	31.901	9.4826		Igsf5	0.993211	0.00678889	1.71849	1.86277	5.88472	3.1545
Flnc	0.999291	0.000708896	0.797996	0.797909	1190.22	1491.68			Amy1	0.982689	0.017311	1.61027	1.61599	110.727	68.5157		Hsd3b5	0.993213	0.00678724	3.54118	3.61116	83.8605	23.2153
LOC100861969	0.999291	0.000708586	1.35187	1.36374	25.885	18.9782			Nacc1	0.982694	0.0173065	0.836194	0.835901	297.994	356.496		Cav1	0.993219	0.00678064	0.81112	0.811104	6081.13	7497.35
2010016I18Rik	0.999292	0.000708463	0.308142	0.00696106	0	1.42656			Gm9922	0.982714	0.0172861	2.04446	2.94147	2.18057	0.734718		Lrrn3	0.993222	0.00677817	4.07732	9.44875	3.30066	0.340381
Fcgbp	0.999292	0.000708463	0.308142	0.00696106	0	1.42656			Gm41999	0.98272	0.0172798	2.42887	2.67856	9.82393	3.66134		Cdcp1	0.993231	0.00676934	1.35674	1.57595	1.61503	1.02114
P2ry4	0.999292	0.000707888	0.933034	0.924334	4.52434	4.89553			Atp8b1	0.982742	0.0172578	0.872358	0.872292	1081.92	1240.32		Ces1e	0.993232	0.0067683	2.75444	2.83825	37.9721	13.3722
Saa4	0.999292	0.000707694	1.20914	1.21305	41.7325	34.4012			Fgl1	0.982789	0.0172106	4.72971	4.8965	70.4252	14.3748		Creb5	0.993235	0.0067647	0.587057	0.586715	453.344	772.689
Aqp7	0.999293	0.00070718	1.32556	1.33105	50.699	38.087			Cyp2c67	0.982794	0.0172065	4.2299	4.35548	72.0469	16.534		Ndufb11	0.993265	0.00673548	1.17808	1.1784	426.265	361.732
Ces1e	0.999293	0.000707143	1.11491	1.11711	37.4177	33.494			2610318N02Rik	0.982843	0.0171574	2.45841	95.3294	0.943294	0		Cdh1	0.993268	0.00673235	2.19745	2.29493	17.9961	7.83603
Lrrc3	0.999293	0.000706816	0.941267	0.939681	22.3374	23.7719			4933427E11Rik	0.982843	0.0171574	2.45841	95.3294	0.943294	0		Slc4a11	0.993292	0.0067083	2.68845	3.75192	3.71519	0.982874
Masp2	0.999293	0.000706691	1.33412	1.33977	50.9283	38.0101			Gm30927	0.982843	0.0171574	2.45841	95.3294	0.943294	0		Tmprss2	0.993301	0.0066989	0.318771	0.140086	0.323007	2.36717
Ubn1	0.999294	0.000706101	0.90076	0.900655	536.027	595.154			Gm52456	0.982843	0.0171574	2.45841	95.3294	0.943294	0		Brinp1	0.993306	0.00669363	0.406825	0.331142	1.61895	4.9092
Oaz1-ps	0.999294	0.000705558	0.90598	0.902085	13.9321	15.4454			Gm6936	0.982843	0.0171574	2.45841	95.3294	0.943294	0		Gprc5c	0.993312	0.00668834	1.51309	1.52363	47.1508	30.943
Cish	0.999295	0.000705493	1.09554	1.09841	23.3966	21.2995			Zg16	0.982843	0.0171574	2.45841	95.3294	0.943294	0		Ppargc1b	0.993318	0.00668221	1.46278	1.46485	209.154	142.779
Hsd17b13	0.999295	0.000705226	0.965952	0.965249	30.0365	31.1183			Zic2	0.982843	0.0171574	2.45841	95.3294	0.943294	0		Galm	0.993327	0.00667291	1.42938	1.43347	95.8186	66.8409
Bard1	0.999296	0.000703654	0.357175	0.33405	5.46765	16.3877			1700093K21Rik	0.982843	0.0171574	2.44486	94.4529	0.934529	0		Slc7a11	0.99334	0.00666027	0.507798	0.475792	4.61557	9.71183
Erp27	0.999297	0.000702619	0.906338	0.866216	1.27175	1.46972			2410017I17Rik	0.982843	0.0171574	2.5556	101.616	1.00616	0		Hmgcl	0.993346	0.00665399	1.35827	1.36008	171.596	126.164
Amt	0.999298	0.000701589	1.30604	1.31058	56.7119	43.2701			Acsm2	0.982843	0.0171574	2.44486	94.4529	0.934529	0		Ndufa4	0.993349	0.00665066	1.22853	1.22877	772.13	628.377
1700048O20Rik	0.999301	0.00069948	1.26622	1.30495	5.7024	4.36747			B430306N03Rik	0.982843	0.0171574	2.44486	94.4529	0.934529	0		Ndufs4	0.993367	0.00663342	1.2057	1.20627	274.754	227.771
Pla2g12b	0.999301	0.00069927	0.744857	0.728346	7.16546	9.84171			Bpifb5	0.982843	0.0171574	2.5556	101.616	1.00616	0		Mup16	0.993371	0.00662866	1.74933	1.84141	9.53592	5.17402
Cnksr3	0.999301	0.000698744	0.82628	0.825793	188.875	228.722			C430042M11Rik	0.982843	0.0171574	2.5556	101.616	1.00616	0		Sec14l4	0.993372	0.00662849	2.40269	2.43893	60.3346	24.7322
Xylb	0.999301	0.000698538	1.16082	1.16534	26.5988	22.8236			Cnga3	0.982843	0.0171574	2.5556	101.616	1.00616	0		Iyd	0.993379	0.00662144	2.03793	2.11749	17.6293	8.32028
Car5a	0.999302	0.000698385	1.0495	1.05279	10.1261	9.61782			Eno4	0.982843	0.0171574	2.5556	101.616	1.00616	0		Xk	0.993384	0.00661635	0.817431	0.817238	492.9	603.132
Slc26a4	0.999302	0.000698281	0.778371	0.769916	12.8938	16.75			Gm15343	0.982843	0.0171574	2.44486	94.4529	0.934529	0		Stau2	0.993388	0.00661169	1.32449	1.32731	96.0852	72.3885
Smim5	0.999302	0.000697972	1.23066	1.23189	147.593	119.808			Gm32461	0.982843	0.0171574	2.44486	94.4529	0.934529	0		Ipo11-lrrc70	0.993389	0.00661112	1.17507	1.21878	3.09595	2.53841
Hopx	0.999302	0.000697833	1.22627	1.24365	10.3282	8.30278			Gm38416	0.982843	0.0171574	2.44486	94.4529	0.934529	0		Dlx6os1	0.993394	0.00660621	0.57149	0.555692	9.52603	17.1506
Fam187b	0.999302	0.000697715	1.18288	1.29345	1.34496	1.03756			Gm46637	0.982843	0.0171574	2.5556	101.616	1.00616	0		Slain1	0.993407	0.0065927	0.475554	0.316143	0.646014	2.06505
Abcc6	0.999303	0.000697268	0.970069	0.969472	31.2626	32.2473			H2-M2	0.982843	0.0171574	2.44486	94.4529	0.934529	0		Ly6g2	0.993409	0.00659113	2.52304	2.61234	28.4677	10.8912
Ak5	0.999304	0.000695859	0.841673	0.820213	3.84275	4.68726			Pde6a	0.982843	0.0171574	2.44486	94.4529	0.934529	0		Adra1a	0.993409	0.0065908	1.57639	1.58565	62.9099	39.6708
Crp	0.999305	0.000695134	1.33445	1.34	51.876	38.7108			Rps23rg1	0.982843	0.0171574	2.44486	94.4529	0.934529	0		Albfm1	0.993414	0.00658552	1.97242	2.06141	14.3725	6.96699
Hsd17b2	0.999305	0.000694724	1.14906	1.15178	40.5804	35.2314			Slc6a16	0.982843	0.0171574	2.44486	94.4529	0.934529	0		Cd300ld4	0.993424	0.00657632	0.713827	0.61435	1.10976	1.81267
Cycs	0.999307	0.000692918	1.3199	1.32024	811.51	614.667			Smim17	0.982843	0.0171574	2.44486	94.4529	0.934529	0		Cd300ld5	0.993424	0.00657632	0.713827	0.61435	1.10976	1.81267
Chrna4	0.999309	0.000691021	0.719934	0.569471	0.660278	1.16702			Tespa1	0.982843	0.0171574	2.44486	94.4529	0.934529	0		Dnaja4	0.993429	0.00657137	0.742786	0.741614	103.508	139.575
Adgra3	0.999309	0.000690897	0.897206	0.897105	581.967	648.718			Ndufb3	0.982854	0.017146	1.2492	1.24978	314.165	251.374		Lhx6	0.993435	0.00656481	1.81195	2.11501	3.57791	1.6864
Pxn	0.99931	0.000690463	0.86519	0.864875	234.147	270.731			Spty2d1	0.982887	0.0171133	0.860982	0.860827	492.411	572.022		0610005C13Rik	0.993441	0.0065592	2.35469	2.43112	27.5235	11.3154
Eps8l1	0.99931	0.000690233	1.43468	1.44985	26.35	18.1712			Cyp7b1	0.982913	0.0170871	3.80466	3.9348	54.5324	13.8515		Foxa1	0.993454	0.00654557	0.679978	0.630507	2.58601	4.10734
F930015N05Rik	0.99931	0.000689793	0.720785	0.570782	0.661821	1.16702			Zfp36l1	0.982975	0.017025	0.826329	0.82612	440.591	533.328		Nr1i2	0.993456	0.00654432	2.05242	2.11822	21.6218	10.2022
Ccna2	0.999311	0.000688973	0.66728	0.659957	18.8029	28.4963			Chchd10	0.982979	0.0170209	1.63459	1.63747	232.067	141.719		Ehd1	0.993462	0.00653821	0.841265	0.840978	293.868	349.438
Ppara	0.999311	0.000688905	1.41318	1.41442	302.871	214.128			Asb2	0.983032	0.0169682	0.776867	0.776681	596.033	767.414		Med13l	0.993466	0.00653406	0.810137	0.809935	485.805	599.81
Hjv	0.999312	0.000688347	1.16889	1.17554	19.1139	16.2582			Arhgdia	0.983093	0.0169066	0.877992	0.877899	740.067	842.999		Zscan26	0.993483	0.00651659	0.906197	0.906131	792.282	874.358
Cep55	0.999312	0.000688325	0.57015	0.529902	3.57361	6.75278			Suox	0.983107	0.0168928	1.35205	1.35395	160.728	118.708		Vit	0.993487	0.00651287	0.802882	0.80225	158.258	197.27
Srm	0.999312	0.000688323	0.79509	0.793566	67.9294	85.6028			Ces1e	0.983142	0.016858	3.39755	3.54666	36.6604	10.3294		Gata6os	0.993489	0.00651148	0.701905	0.698097	34.2227	49.0272
Slc17a2	0.999313	0.000687487	1.35853	1.36476	50.5279	37.0207			Tsc22d1	0.983149	0.0168515	1.10037	1.10041	1917.09	1742.15		Tgfbi	0.993495	0.00650477	0.878934	0.878873	1114.07	1267.61
Kyat3	0.999313	0.000687243	1.40912	1.4125	110.066	77.9198			Lmod3	0.983164	0.0168364	0.490084	0.465162	6.05559	13.0297		Rasa1	0.993497	0.00650325	0.873389	0.873223	412.888	472.833
Fbxo36	0.999313	0.000686973	1.0377	1.0399	11.3827	10.9455			Ednrb	0.983172	0.0168278	1.37157	1.37507	92.2337	67.073		Ptms	0.993498	0.00650189	1.15255	1.15269	713.719	619.175
Prps1l3	0.999313	0.000686845	1.16488	1.16538	244.884	210.131			Ceacam1	0.983176	0.0168244	1.65576	1.66563	71.0453	42.6498		Nhp2	0.993507	0.0064926	1.37375	1.37761	81.4389	59.1134
Dhtkd1	0.999314	0.000686224	1.30158	1.30876	35.1719	26.8719			Ipo11-lrrc70	0.983192	0.0168084	0.457557	0.410045	2.98657	7.2979		Acmsd	0.993509	0.00649126	0.546084	0.513934	4.61361	8.98651
Acsm5	0.999314	0.000686044	1.13713	1.13962	40.2822	35.3458			Rbm5	0.983204	0.0167964	0.864103	0.863994	687.42	795.632		Rtp4	0.993511	0.006489	1.6059	1.63051	25.3153	15.5222
Sft2d1	0.999314	0.000685544	0.738587	0.735656	41.4265	56.3159			Aff2	0.983213	0.0167869	0.784871	0.784155	150.387	191.785		Cox8a	0.993533	0.00646667	1.23757	1.2378	816.599	659.716
Gcgr	0.999315	0.00068462	1.12056	1.12283	38.3107	34.1186			Notch3	0.983233	0.0167669	0.756869	0.756403	252.823	334.247		Trpc6	0.993542	0.00645788	0.48518	0.416665	1.9668	4.73433
Neb	0.999316	0.000684399	0.798216	0.796009	46.6866	58.6534			Dhcr24	0.983257	0.0167431	0.665747	0.664877	164.121	246.849		Emc10	0.993547	0.00645287	1.1473	1.14748	576.98	502.82
Tmem215	0.999316	0.000684315	0.848546	0.830022	4.31172	5.19676			Gm14391	0.983271	0.0167295	1.45059	1.45816	54.5867	37.4323		Lin7a	0.993553	0.00644676	1.90115	1.96377	18.0249	9.17381
Mapk4	0.999317	0.000683478	0.772716	0.743185	3.62859	4.88594			Ndel1	0.983273	0.0167274	0.831552	0.831351	446.385	536.941		Oit3	0.993559	0.00644114	1.75574	1.86997	7.8306	4.18291
Galnt12	0.999317	0.00068335	0.6884	0.639818	2.59231	4.05727			Cyp2d13	0.983292	0.0167081	2.98231	3.37546	10.9267	3.23006		Cyp2c40	0.99356	0.00644039	1.87287	1.96898	11.4064	5.78815
Lipc	0.999317	0.000683195	1.04421	1.04505	35.2669	33.746			Hmbs	0.983294	0.0167062	1.41057	1.4153	78.2522	55.2872		1810019N24Rik	0.993562	0.0064385	0.277058	0.123172	0.345886	2.87934
Apold1	0.999317	0.000682569	0.75669	0.752068	25.3533	33.7147			Scgb3a2	0.983313	0.0166873	0.219692	0.00442107	0	2.2519		Susd4	0.993564	0.00643627	1.7025	1.80537	7.84368	4.34018
Mup14	0.999318	0.000682275	0.88543	0.883394	31.947	36.1653			5930403L14Rik	0.98332	0.0166801	0.875951	0.875805	472.521	539.529		Aco2	0.993571	0.0064289	1.59918	1.59937	3248.34	2031.01
Gldc	0.999318	0.000682066	1.20303	1.20636	47.2595	39.1736			Ppp2r5b	0.983334	0.016666	0.760565	0.759867	167.071	219.872		Hdhd3	0.993575	0.00642471	1.70798	1.7422	22.3115	12.8022
Plekhf1	0.999318	0.000681642	0.813466	0.812438	94.5215	116.345			Masp2	0.983358	0.0166422	3.34235	3.44635	49.9075	14.4742		Upk1a	0.99358	0.0064203	1.55822	2.13256	1.29987	0.604222
Wfdc21	0.999319	0.000681374	1.44815	1.45511	60.24	41.3957			Higd1a	0.983388	0.0166123	1.21345	1.21387	394.898	325.32		Tcp10a	0.993583	0.00641675	0.453143	0.0128327	0	0.769262
1700037H04Rik	0.999319	0.000680995	1.35392	1.35693	102.695	75.6797			Slc37a1	0.98339	0.0166097	1.54428	1.55724	41.4213	26.5957		Tmbim1	0.993584	0.00641618	0.891568	0.89149	778.69	873.472
Tspan13	0.999319	0.000680802	0.788023	0.783976	26.2712	33.5129			Eci1	0.983406	0.016594	1.42833	1.42979	269.037	188.163		Basp1	0.993591	0.0064085	0.528641	0.504988	6.29596	12.4773
Trp63	0.999319	0.000680517	1.39264	1.45112	6.17827	4.25448			Dnajc22	0.983424	0.0165755	2.55934	2.67839	22.5289	8.40509		Siglech	0.993598	0.00640175	1.73521	1.80071	12.794	7.10052
Cdr2	0.99932	0.000680272	0.84365	0.843507	593.791	703.957			Mup17	0.98343	0.0165696	0.506712	0.503916	57.1294	113.381		Gm45927	0.993605	0.00639507	1.44556	1.45531	41.7911	28.7132
Taldo1	0.99932	0.000679803	1.2072	1.20741	801.145	663.524			Lmf2	0.983433	0.0165665	0.779765	0.778914	128.415	164.866		Col3a1	0.993605	0.00639474	0.771296	0.771293	35064.8	45462.4
Rbp7	0.99932	0.000679647	0.891624	0.869461	2.69146	3.09705			Ckap2	0.983491	0.0165091	0.534641	0.518241	9.31979	17.9928		Cdkn2b	0.993615	0.00638459	0.525829	0.497489	5.24654	10.5562
Rif1	0.999322	0.000677849	1.10336	1.10347	662.479	600.358			Urml	0.983511	0.0164888	2.46004	2.77836	8.17088	2.9345		Tppp	0.993628	0.00637209	1.48296	1.48472	259.784	174.968
Spire1	0.999323	0.000677404	0.850749	0.850258	164.897	193.94			Slc25a34	0.983523	0.0164771	1.29654	1.29713	419.3	323.25		Znrf1	0.993636	0.00636404	0.800801	0.800202	169.116	211.344
Cdk18	0.999323	0.00067723	1.19087	1.20822	8.4647	7.00421			Gls2	0.98353	0.0164699	3.08085	3.12735	89.9917	28.7689		Rab5c	0.993636	0.00636385	1.14475	1.14492	584.436	510.459
Agxt2	0.999324	0.000676488	1.06005	1.0612	35.6367	33.5809			Adm	0.98355	0.0164504	0.703847	0.701896	68.188	97.1525		Dhrs1	0.993642	0.00635773	1.22576	1.22641	271.681	221.523
Fam169b	0.999324	0.000676425	0.715018	0.700529	8.75824	12.5066			Pcdha10	0.98356	0.0164403	0.430163	0.0115515	0	0.855688		Syngr1	0.993643	0.00635699	2.28139	2.67886	5.40474	2.01128
Tnni3	0.999324	0.000676079	0.818913	0.80885	9.27601	11.4705			Lipc	0.983587	0.0164126	2.93278	3.04215	34.5544	11.3518		Zxda	0.993644	0.00635649	0.77168	0.770463	90.2196	117.101
Gm33543	0.999324	0.000675936	0.701777	0.690941	12.0856	17.4959			Capn13	0.983616	0.0163841	2.45963	3.473	3.18622	0.910307		Gm973	0.993653	0.00634681	1.71032	1.74754	20.9698	11.9953
Kynu	0.999324	0.000675773	1.0107	1.01089	36.5402	36.1464			Tmem254c	0.983641	0.0163585	0.159478	0.150525	9.08051	60.382		Frmd6	0.993663	0.00633664	0.824073	0.823923	615.11	746.565
Nrxn2	0.999325	0.000675467	1.09404	1.10843	4.60063	4.14961			Raet1d	0.98365	0.0163499	1.90437	2.22188	4.04963	1.81712		Phb	0.993675	0.00632459	1.14425	1.14448	460.081	402
H2-DMb2	0.999325	0.000675307	1.23165	1.26749	5.19724	4.09831			Prok1	0.983688	0.0163119	2.14386	2.53701	4.70529	1.8486		5930430L01Rik	0.99368	0.00631971	1.36649	1.3703	81.3486	59.363
Pcdh12	0.999325	0.000674925	1.4419	1.45877	24.1881	16.578			Atp5l	0.983692	0.0163083	1.13886	1.13902	650.65	571.238		Ogt	0.993682	0.00631759	0.889613	0.889578	1772.59	1992.62
Pcdhga11	0.999325	0.000674503	1.20063	1.20177	135.17	112.474			Immt	0.983705	0.0162946	1.18444	1.18462	765.629	646.305		Stk35	0.993691	0.00630905	0.781046	0.780421	174.007	222.968
Atp7b	0.999326	0.000673864	0.872015	0.85941	5.55136	6.46114			Psma2	0.983715	0.0162845	1.18863	1.18886	559.313	470.459		Gfra1	0.99371	0.00628997	1.86545	1.88955	43.3187	22.9206
Impdh1	0.999326	0.00067382	1.22095	1.22242	117.473	96.0967			Ppp1r1a	0.983717	0.0162831	1.67925	1.7101	23.962	14.0079		Agmat	0.993716	0.00628433	2.03629	2.07884	32.324	15.5438
Xbp1	0.999327	0.000672818	0.876486	0.876389	714.837	815.664			Crispld1	0.983721	0.0162787	1.31031	1.31137	246.012	187.597		Kcna5	0.993717	0.00628267	1.78137	1.85763	12.0859	6.50146
Cd300lg	0.999327	0.000672697	1.20886	1.21317	37.7191	31.0897			H2bc12	0.983732	0.0162681	0.503166	0.480663	6.77448	14.1048		Acadm	0.993719	0.00628065	1.39106	1.39132	1330.17	956.049
Cd4	0.999328	0.000672449	0.753068	0.671224	1.2733	1.90188			Hsd17b12	0.983769	0.0162308	1.32526	1.32614	312.529	235.666		Ubxn4	0.993722	0.00627776	0.888985	0.888877	575.431	647.369
G3bp2	0.999328	0.00067232	1.10219	1.10227	895.681	812.577			Ptch1	0.983772	0.0162283	0.824257	0.823881	245.407	297.869		4833411C07Rik	0.993727	0.00627347	1.55837	1.72907	3.57791	2.06505
Etnppl	0.999328	0.000671962	0.968234	0.96767	35.0206	36.191			Rprd2	0.983788	0.016212	0.845092	0.84483	317.118	375.365		Abcc5	0.993728	0.00627189	0.877464	0.877337	535.101	609.916
Tnfaip6	0.999329	0.000671414	0.771374	0.768155	34.8565	45.38			Gale	0.983812	0.0161876	1.56514	1.57589	52.9566	33.6006		Dkk3	0.993737	0.00626312	1.22437	1.22443	2963.77	2420.53
Slc25a13	0.99933	0.000669701	1.60501	1.61158	95.4651	59.2331			Adnp2	0.983826	0.016174	0.811364	0.810892	206.283	254.393		Tm9sf2	0.993744	0.00625576	0.907559	0.907524	1386	1527.23
Cox7b	0.99933	0.000669602	1.21657	1.21685	615.922	506.161			Pik3c2g	0.983838	0.016162	1.93923	2.27702	4.04963	1.77287		Aspm	0.993751	0.00624867	0.590439	0.583678	22.5162	38.5835
Pcca	0.999332	0.000668211	1.2398	1.24076	198.817	160.235			Vim	0.983843	0.0161567	0.871393	0.871389	22453.3	25767.3		Slc17a2	0.993754	0.00624556	3.03981	3.11912	51.286	16.4357
Slc22a23	0.999332	0.000668202	1.25889	1.26369	43.649	34.5388			Gdf2	0.98386	0.01614	2.20087	2.56878	5.34926	2.07631		Myorg	0.993771	0.00622864	1.36465	1.36903	71.435	52.1764
Serpina3m	0.999332	0.000668091	1.31211	1.31694	54.7734	41.5891			Jcad	0.983882	0.0161181	0.84473	0.84463	848.183	1004.21		Tbx6	0.993796	0.00620438	0.569594	0.548392	6.99689	12.7672
Pcdhb7	0.999332	0.00066768	1.36005	1.39994	8.03093	5.73379			Magix	0.983909	0.0160914	2.07782	2.21501	10.9879	4.95519		Ifrd1	0.993797	0.00620344	0.705239	0.70481	309.631	439.315
Ptprr	0.999333	0.000666786	0.75967	0.754126	20.8626	27.6679			Pbk	0.98392	0.01608	0.456171	0.415416	3.53087	8.51369		Snx16	0.993803	0.00619673	0.762289	0.760589	66.5382	87.4857
Prrx2	0.999335	0.00066516	0.68898	0.680028	14.9869	22.0433			Sult2a2	0.983946	0.0160545	0.434491	0.0117576	0	0.840517		Zfp809	0.993822	0.00617787	0.700297	0.699886	326.222	466.111
Cebpd	0.999335	0.000665049	0.745381	0.744523	141.932	190.638			Per3	0.983976	0.0160244	0.547271	0.546259	157.083	287.57		Gcgr	0.993827	0.00617258	2.33368	2.38597	38.8882	16.2929
Lmnb2	0.999335	0.000664792	0.772461	0.769857	43.0396	55.909			Fgfrl1	0.98398	0.0160198	0.846749	0.846486	314.328	371.335		Gm33318	0.993831	0.00616877	0.536093	0.41479	0.991899	2.40544
Erg	0.999336	0.000664496	0.87148	0.871276	350.08	401.803			Pth1r	0.983996	0.0160042	1.50695	1.51276	79.5171	52.5609		BB123696	0.993837	0.00616331	1.03508	1.04527	2.27476	2.17581
Tmem240	0.999336	0.000664323	0.818787	0.76391	1.58969	2.08408			Gm11266	0.984002	0.015998	1.56557	1.57428	65.3282	41.4934		Unc79	0.993838	0.0061623	0.720709	0.575957	0.691771	1.20844
Tspan15	0.999336	0.000664046	1.27928	1.28618	33.3049	25.8923			Slc17a8	0.984014	0.0159859	1.94883	2.41955	3.1151	1.2816		Atp7a	0.993839	0.00616077	0.84674	0.8465	343.46	405.742
Vmo1	0.999336	0.000664037	1.58753	1.85756	2.5466	1.36632			Rbm47	0.984071	0.0159291	1.83917	1.85545	61.4081	33.0915		Slc2a2	0.99384	0.00615993	3.42145	3.48806	81.0954	23.2423
B4galnt1	0.999337	0.000663109	1.17134	1.17644	25.3271	21.5271			Cfhr1	0.984087	0.015913	3.81377	3.99344	40.2133	10.0624		N4bp2	0.993846	0.00615364	0.82448	0.823968	177.6	215.545
Ect2	0.999338	0.000662469	0.638678	0.626228	11.4818	18.3408			Nek2	0.984098	0.0159018	0.476606	0.447523	5.13033	11.4762		Mrpl38	0.99385	0.00615037	1.26683	1.26852	125.56	98.9799
Hmga1	0.999338	0.000661886	0.937811	0.936544	29.5176	31.5182			Cyp2c38	0.984151	0.0158489	2.13489	2.34262	8.19768	3.49363		4930417O22Rik	0.993852	0.00614799	0.595061	0.581487	10.9403	18.8215
Gm1141	0.999338	0.000661872	1.33047	1.40079	4.17149	2.97509			Igfals	0.98417	0.0158304	2.98002	3.13325	26.019	8.29736		Foxred1	0.993855	0.00614502	1.27522	1.27643	184.24	144.337
Lonp2	0.999339	0.000661328	1.13681	1.13696	703.16	618.457			Spp1	0.984176	0.015824	0.432929	0.402264	4.7618	11.8524		Trp53inp2	0.993857	0.00614341	1.2023	1.20253	673.118	559.75
Gprasp2	0.99934	0.000659985	0.800411	0.799317	93.1689	116.563			2810459M11Rik	0.984181	0.0158192	2.42473	2.51095	26.6531	10.6087		Sypl	0.993857	0.00614253	0.86955	0.869366	388.974	447.424
Grwd1	0.99934	0.000659747	0.75857	0.755962	44.1108	58.3538			Adgrl4	0.98419	0.0158104	1.45285	1.45833	77.0227	52.8125		Gm41999	0.993859	0.00614078	1.71889	1.79984	10.1734	5.64793
Asgr2	0.99934	0.000659663	0.941246	0.940254	35.7854	38.0599			Aadac	0.984222	0.0157778	4.53095	4.61933	118.708	25.6903		A2ml1	0.99387	0.00612975	0.497641	0.401608	1.31491	3.289
Echdc3	0.999341	0.000658999	1.26803	1.2707	81.931	64.4751			D430042O09Rik	0.984241	0.0157586	0.818259	0.817766	188.144	230.072		H2-Q9	0.993873	0.00612682	1.89466	1.98088	13.1069	6.61175
Reep6	0.999342	0.000657962	0.997238	0.997184	32.7419	32.8344			Mrpl18	0.98426	0.0157396	1.32678	1.32804	202.262	152.298		Urml	0.993881	0.00611887	1.56558	1.63518	8.46681	5.17402
Iws1	0.999342	0.000657774	1.10388	1.104	593.891	537.945			Glt1d1	0.984283	0.0157168	1.95745	2.25297	4.67265	2.06844		Hcn2	0.993884	0.00611643	5.25445	7.69663	7.63178	0.982874
Btla	0.999343	0.000656799	0.647873	0.617456	4.52897	7.34109			Gm4788	0.984287	0.0157131	4.0949	4.20382	76.8333	18.2694		Apol11b	0.993896	0.00610421	0.763454	0.700753	1.66667	2.38267
Ubc	0.999344	0.00065581	0.826767	0.826752	6160.33	7451.25			Pira7	0.984313	0.0156867	0.396861	0.0100883	0	0.981242		Shroom3	0.993896	0.00610375	0.792631	0.792297	314.13	396.483
Zfp811	0.999345	0.000655126	0.679348	0.671116	16.5255	24.6288			4930578G10Rik	0.984323	0.0156766	2.81473	3.92015	4.06806	1.03028		Zfp366	0.993908	0.00609189	2.05926	2.29997	6.345	2.75308
C8g	0.999346	0.000654213	1.32497	1.32967	59.0643	44.4177			Rad54b	0.984329	0.0156711	0.473809	0.433581	3.62345	8.3701		Ugt3a1	0.99391	0.00609004	1.931	2.00244	16.6564	8.31301
Csf2rb	0.999346	0.000654024	1.28973	1.2969	33.3784	25.7347			Plaat3	0.984344	0.0156555	1.42256	1.42448	200.693	140.885		Pnmal2	0.993916	0.00608379	1.8479	1.90213	18.3151	9.62398
Nudt19	0.999346	0.000653954	1.21806	1.21929	136.994	112.353			Ly6g2	0.98436	0.0156397	2.9161	3.05288	27.4834	8.9957		Septin2	0.993917	0.0060827	0.905793	0.90577	2331.61	2574.17
Ell2	0.999346	0.000653675	0.844348	0.844088	323.483	383.236			Glcci1	0.984375	0.0156247	0.832852	0.832581	327.525	393.387		Cxxc5	0.99392	0.00608011	1.26561	1.26669	198.04	156.342
Plaur	0.999347	0.000653423	0.767607	0.764915	41.821	54.6771			Vipr1	0.984403	0.0155973	1.49918	1.51004	43.8809	29.0561		Slc10a5	0.993921	0.0060786	2.1701	2.2383	24.5269	10.9523
Cyp4a14	0.999347	0.000653348	2.4868	2.50544	128.69	51.3582			Atp5d	0.984422	0.0155781	1.19704	1.1974	412.508	344.501		Hsd3b3	0.993923	0.00607696	2.83106	2.89168	55.8395	19.3039
Gm17455	0.999347	0.000653326	0.648514	0.608195	3.35174	5.5174			Plbd2	0.984438	0.0155623	0.806013	0.80545	171.922	213.451		Lzts1	0.993924	0.00607565	0.566555	0.518878	2.98158	5.75547
F830016B08Rik	0.999347	0.000652834	1.18428	1.1879	38.7951	32.657			Mast2	0.984445	0.0155554	0.788216	0.787844	287.167	364.5		Golt1a	0.993929	0.00607128	1.81433	2.06244	4.26968	2.06505
Fgl1	0.999348	0.000652263	1.50712	1.51399	71.8666	47.4649			Sphkap	0.984446	0.0155543	1.59052	1.59884	72.795	45.5263		Trarg1	0.993935	0.00606492	1.88239	1.89057	130.335	68.9344
Kif14	0.999348	0.000651642	1.13724	1.15443	5.86342	5.07773			Aqp8	0.984452	0.0155476	3.20312	3.32719	37.9781	11.4074		Mtor	0.993937	0.00606345	1.122	1.12213	680.763	606.67
Mug-ps1	0.999349	0.000651459	0.911481	0.910154	39.0537	42.9099			Sptbn2	0.984565	0.0154352	2.85693	3.00112	24.8358	8.26886		Hnf1a	0.993947	0.00605274	1.61648	1.71833	6.59741	3.83526
Jak2	0.99935	0.000650472	1.12146	1.12158	690.191	615.371			5430403G16Rik	0.984568	0.0154321	1.42847	1.43326	81.762	57.043		Arhgef10	0.993951	0.00604899	0.881141	0.881024	563.614	639.728
Begain	0.99935	0.000650393	1.13334	1.18558	1.90918	1.60877			Usp54	0.984571	0.0154294	0.853167	0.852928	330.27	387.221		Gamt	0.993953	0.00604659	1.32112	1.32362	107.677	81.3482
F8a	0.99935	0.000649989	0.695014	0.690703	30.4976	44.159			Ckap4	0.984577	0.0154229	0.787978	0.787757	484.066	614.49		Adprhl1	0.993964	0.00603565	4.9021	6.92443	7.60303	1.08944
Zfp781	0.999351	0.000649404	0.788391	0.786056	45.7926	58.2588			Malt1	0.984593	0.0154073	0.718653	0.717954	185.464	258.327		Grem1	0.993966	0.00603375	0.636706	0.598075	3.56875	5.97378
Clec5a	0.999351	0.000648869	0.714691	0.701683	9.77937	13.9413			Abhd6	0.984603	0.0153967	1.53995	1.55374	38.4628	24.7515		Golgb1	0.993988	0.00601164	0.830696	0.830653	2068.18	2489.83
Adcy4	0.999352	0.000648245	0.804804	0.803205	62.5128	77.8316			Dnase1l3	0.984609	0.0153906	2.09136	2.48096	4.43276	1.78074		Mmp15	0.993997	0.00600347	1.47845	1.49033	37.9033	25.4296
E2f1	0.999352	0.000648188	1.304	1.32054	15.4648	11.7086			Gm2814	0.984616	0.0153844	1.90227	2.74423	1.86906	0.674731		Slc25a21	0.99401	0.00599046	1.59324	1.71643	5.2387	3.04793
Elovl3	0.999353	0.000647421	1.54456	1.54735	194.311	125.573			Khsrp	0.984637	0.0153626	0.816565	0.816134	221.359	271.231		Rps23rg1	0.994011	0.00598862	0.769184	0.669373	0.96902	1.45259
A730046J19Rik	0.999353	0.000647347	1.15389	1.24686	1.29616	1.03756			Apon	0.984642	0.0153577	3.53095	3.64353	52.6755	14.45		Tmem86a	0.994022	0.00597754	1.39787	1.40198	86.1644	61.4561
Masp1	0.999353	0.000647268	1.0134	1.01363	37.4758	36.9717			Depdc1b	0.98465	0.0153496	0.429387	0.334915	1.27576	3.82906		Slc30a10	0.994027	0.0059726	1.72488	1.78313	14.1429	7.9271
Neurl1b	0.999353	0.000646884	0.71776	0.710925	18.6383	26.221			Unc79	0.984654	0.0153459	0.367206	0.231201	0.67077	2.9345		Pgm1	0.994047	0.00595305	1.43163	1.43269	372.153	259.755
Mcpt4	0.999354	0.000646472	0.727721	0.72225	22.8935	31.7013			Cdhr5	0.984661	0.0153387	2.13388	2.2938	10.426	4.53965		Dmrtc1a	0.994049	0.00595066	0.404531	0.197388	0.345886	1.79297
Vsig8	0.999354	0.000646455	0.581323	0.499868	1.61564	3.24213			Abhd2	0.984684	0.0153164	0.802682	0.802351	306.083	381.485		Pglyrp2	0.994052	0.00594825	2.25354	2.3288	24.7793	10.6346
Trim17	0.999354	0.000646321	0.553388	0.385595	0.63742	1.66902			Msrb2	0.984688	0.0153117	1.40592	1.41063	75.7624	53.7052		Tmem45b	0.994053	0.00594653	1.43103	1.43368	148.693	103.711
Trim67	0.999354	0.000645655	1.36995	1.38118	29.0214	21.0093			Gm28042	0.984748	0.0152516	2.037	2.17847	10.2357	4.69317		Clec4f	0.994055	0.00594506	1.98895	2.06175	17.8837	8.6689
Ccdc187	0.999354	0.000645643	0.560093	0.519374	3.52636	6.79887			Ces1d	0.984749	0.0152505	1.78422	1.78543	742.906	416.088		Gnas	0.994056	0.00594395	1.09092	1.09093	3345.36	3066.51
H3c10	0.999355	0.000645382	0.874311	0.867117	9.66773	11.1508			Prodh	0.984754	0.0152461	1.96889	1.98573	73.4307	36.9742		Akap1	0.994062	0.00593819	1.22053	1.22093	432.681	354.385
Cdk2ap2	0.999355	0.000645331	0.847949	0.847448	163.093	192.454			Zkscan7	0.984754	0.015246	1.44408	1.44862	90.6819	62.5958		Mrpl39	0.99407	0.00593021	1.27458	1.27595	161.643	126.682
As3mt	0.999355	0.000645104	1.29591	1.30165	42.7357	32.8296			Erlin1	0.984778	0.0152218	0.732295	0.730545	71.0583	97.2711		Masp2	0.994089	0.00591135	2.55179	2.60172	51.6894	19.8613
Gm15441	0.999355	0.000644626	0.535557	0.452616	1.59124	3.52774			Ak2	0.984803	0.0151975	1.3105	1.31145	275.363	209.967		Inhbb	0.994093	0.00590723	0.68797	0.682656	25.1695	36.8746
Slc6a13	0.999356	0.000643685	1.14912	1.15145	47.5209	41.2693			Nkain4	0.984803	0.0151974	0.486538	0.461704	6.11845	13.2636		Gm46637	0.994094	0.00590645	0.838378	0.763863	1.03766	1.36152
Cyp2c67	0.999356	0.000643663	1.52738	1.53446	73.5337	47.9182			Epb41l2	0.984807	0.015193	0.896631	0.896558	815.239	909.3		Wars	0.994096	0.00590393	1.20908	1.20987	200.437	165.667
Pkhd1	0.999357	0.000642841	1.18558	1.2195	4.23081	3.46749			Akap12	0.984813	0.0151866	0.814781	0.814663	819.249	1005.63		Bdkrb1	0.994098	0.00590242	0.403594	0.314095	1.29399	4.14156
Gas2l2	0.999357	0.00064283	1.80879	1.96039	6.60741	3.36556			Chrdl1	0.984826	0.0151742	0.817783	0.817223	169.122	206.949		She	0.994099	0.00590103	0.800075	0.799156	108.947	136.33
Dpys	0.999357	0.000642527	1.43937	1.44518	70.337	48.667			Slpi	0.984834	0.0151659	2.14715	2.3078	10.5454	4.56378		Gtf3a	0.994099	0.00590063	1.28799	1.29013	108.835	84.357
Ces1g	0.999359	0.000641309	1.14378	1.14602	47.2509	41.2291			Tmem158	0.984835	0.0151649	0.693813	0.690039	35.6256	51.6329		Spire2	0.994105	0.005895	1.16284	1.2627	1.29203	1.02114
Mcrip2	0.999359	0.000640792	1.43322	1.43859	70.7972	49.2098			Mcrs1	0.98488	0.0151201	1.21807	1.21876	244.796	200.855		Vsig2	0.994118	0.00588238	0.54656	0.522635	6.21032	11.8918
Epha4	0.99936	0.000640365	0.857158	0.85677	201.436	235.112			Gda	0.984889	0.0151111	1.48986	1.49174	249.831	167.473		Renbp	0.994121	0.00587924	0.643784	0.636538	19.413	30.5034
Apol6	0.99936	0.000640352	0.837251	0.836737	169.569	202.658			Adpgk	0.984906	0.0150938	0.815928	0.815586	280.956	344.486		Gm39874	0.994122	0.00587835	1.47344	1.7797	1.72943	0.96737
Cox5a	0.99936	0.000640346	1.26313	1.26406	230.172	182.088			Tmem40	0.984944	0.0150565	2.47511	4.93576	1.87198	0.371295		Derl1	0.994124	0.00587575	1.10207	1.10215	942.456	855.107
Pih1d2	0.99936	0.000640008	2.22624	3.00721	2.95905	0.977311			Gm10319	0.984964	0.015036	3.16259	3.38046	21.5658	6.37251		Lncbate1	0.994132	0.00586784	1.78135	1.91739	6.96813	3.62938
Cs	0.99936	0.000639974	1.28411	1.28427	1470.65	1145.13			Sbf1	0.98497	0.01503	0.799457	0.799189	383.614	480.007		Tlr12	0.994137	0.00586341	0.870202	0.840045	2.28589	2.72305
Coq10b	0.99936	0.000639561	0.862851	0.862523	230.47	267.206			Pdcd6ip	0.984975	0.0150251	0.869103	0.869007	757.335	871.496		Tspo2	0.994137	0.00586316	0.621181	0.524914	1.29595	2.47793
Golim4	0.99936	0.000639508	0.921629	0.921592	1212.68	1315.85			Pkia	0.984979	0.0150211	0.834835	0.834625	421.419	504.922		Chd4	0.99414	0.00586005	1.14321	1.14327	1822.71	1594.29
Gm3219	0.999361	0.00063907	1.01349	1.01483	6.50184	6.40669			Cyp4f15	0.985022	0.0149782	2.52507	2.63387	23.7214	9.00008		Sphk2	0.994163	0.00583715	1.25837	1.25949	185.321	147.138
Sik1	0.999361	0.00063902	0.784755	0.783689	101.443	129.446			Ap3d1	0.985044	0.0149559	0.848009	0.847887	675.967	797.238		Galr2	0.994164	0.00583572	0.508606	0.410904	1.29203	3.15869
Pxdc1	0.999361	0.000639013	0.839164	0.838852	277.562	330.885			Slc25a16	0.985064	0.0149358	1.31726	1.31861	198.619	150.625		C3ar1	0.994164	0.00583564	0.694775	0.690392	30.042	43.5188
Ubb-ps	0.999361	0.000638626	0.818155	0.817617	177.266	216.81			Sult1b1	0.985088	0.0149123	2.09995	2.32929	7.16472	3.07022		Erc2	0.994165	0.00583527	1.062	1.07642	2.9319	2.72305
Cox6b1	0.999361	0.000638577	1.1852	1.18539	722.065	609.134			5033403H07Rik	0.985088	0.0149121	2.49585	4.99071	1.89293	0.371295		Slc22a30	0.994176	0.00582373	2.84464	2.92037	45.4765	15.5656
Spats2l	0.999362	0.000637688	0.875998	0.875765	294.889	336.723			Gm4951	0.985092	0.0149078	2.04689	2.06943	61.7684	29.8429		Mgl2	0.99419	0.00581007	1.33982	1.34246	109.644	81.6709
Slc26a1	0.999363	0.000636605	0.943364	0.942499	39.718	42.1418			Cpxm2	0.985107	0.0148933	0.856241	0.856	322.838	377.149		Zmym3	0.994194	0.00580573	1.19476	1.19535	244.353	204.417
Pparg	0.999364	0.000636395	1.35959	1.36179	142.766	104.834			Cldn5	0.98511	0.01489	1.38047	1.38374	103.094	74.5011		Gm10768	0.994197	0.005803	1.83287	1.88455	19.3797	10.2788
Cpb2	0.999364	0.000635877	1.3363	1.34071	65.7654	49.0501			Asgr2	0.985139	0.0148614	2.79587	2.89104	35.0668	12.1229		Trnp1	0.994205	0.00579516	0.671935	0.667451	31.064	46.5462
Fbxo24	0.999364	0.000635512	0.997242	0.996567	2.57717	2.58608			Gnao1	0.985139	0.0148607	0.775994	0.774877	98.7221	127.406		Psph	0.994211	0.00578919	1.45699	1.4667	43.4996	29.6549
Gm34939	0.999365	0.000635072	0.622593	0.600768	6.56324	10.9314			Sbk2	0.98515	0.0148497	0.515712	0.346458	0.623019	1.81712		Net1	0.994211	0.00578912	0.742722	0.742637	1433.66	1930.51
Cyp2a5	0.999365	0.000635047	0.794787	0.792443	44.6327	56.3255			Vasp	0.985152	0.0148476	0.845656	0.845547	766.748	906.81		Map3k21	0.994213	0.00578732	1.36165	1.44667	3.89896	2.69204
Ndufs7	0.999365	0.000635034	1.21018	1.21086	239.105	197.465			Ica1	0.985177	0.0148226	1.44893	1.45659	54.3142	37.2856		Smurf2	0.994216	0.00578372	0.875388	0.875306	845.601	966.065
Zbtb7c	0.999365	0.000635034	1.45394	1.47133	24.2826	16.5007			C5ar2	0.985203	0.0147975	2.9321	3.14125	17.0669	5.42634		Slco1a1	0.994218	0.00578175	4.57219	4.63272	174.895	37.7442
Apon	0.999366	0.000634317	1.20289	1.20582	53.7592	44.5815			Hmgcl	0.985214	0.0147858	1.29946	1.30096	165.924	127.537		Fcho2	0.994221	0.00577864	0.870485	0.870344	506.949	582.471
Cyp4a12a	0.999366	0.000633923	0.756173	0.75366	47.0267	62.4011			Pacrg	0.985222	0.0147784	0.392411	0.300521	1.25188	4.18899		Apol10b	0.994224	0.00577578	0.644913	0.593913	2.61477	4.40945
Kyat1	0.999367	0.000633289	1.25813	1.26091	75.1694	59.6131			Bpifb1	0.985255	0.014745	0.527971	0.282237	0.335385	1.21374		Enc1	0.994226	0.00577437	0.758054	0.756834	95.3758	126.023
C730014E05Rik	0.999367	0.000633242	1.33099	1.38712	5.18617	3.73601			Rps6ka4	0.985257	0.0147435	0.817459	0.817123	284.03	347.6		Cyp7b1	0.994233	0.00576733	2.85964	2.92112	56.4887	19.3315
Fads6	0.999368	0.000631657	0.924589	0.9232	32.1684	34.8453			Fkbp8	0.985258	0.0147424	1.10942	1.10951	881.745	794.715		Obsl1	0.994236	0.00576411	0.802749	0.80237	266.053	331.586
Tmem95	0.999368	0.000631544	0.563922	0.400128	0.661821	1.66902			Fhod3	0.985286	0.0147141	0.595512	0.590554	30.8755	52.2891		Tspan6	0.994237	0.00576272	0.763198	0.762486	144.572	189.609
Psmb6	0.999369	0.00063109	1.12155	1.12168	674.507	601.336			Dnajb5	0.985294	0.014706	0.765156	0.764861	391.223	511.499		Xlr3a	0.99424	0.00576024	1.36644	1.43241	5.04807	3.52116
Prox1	0.999369	0.000631051	1.04591	1.04669	39.5999	37.8329			Tprkb	0.985326	0.014674	1.30828	1.30987	162.429	124.002		Mboat1	0.99424	0.00575985	0.651845	0.647021	29.6347	45.8072
Pcdha8	0.99937	0.000629832	1.50543	1.85669	1.67813	0.899216			Hnf1a	0.985345	0.0146548	2.06048	2.3054	6.37345	2.75891		Tefm	0.994244	0.00575612	1.47977	1.49331	33.2191	22.242
Smyd4	0.99937	0.000629828	1.34686	1.35277	50.4673	37.304			Msx2	0.985377	0.0146228	0.449551	0.28985	0.625941	2.18404		Oasl1	0.994247	0.00575253	1.83094	2.00721	5.97427	2.97139
Ccr5	0.99937	0.000629512	0.848737	0.844467	19.1453	22.6733			H2bc14	0.985381	0.0146186	0.484082	0.458369	5.78015	12.6221		Zfp612	0.99425	0.00575041	0.81971	0.819202	183.948	224.548
Glyat	0.999371	0.000629079	1.29611	1.30016	61.1183	47.0061			St8sia2	0.98539	0.0146096	0.481593	0.420555	2.27607	5.42583		Dio1	0.994252	0.00574787	2.46759	2.54226	31.9331	12.5549
Shmt1	0.999371	0.000628733	1.26263	1.26622	59.6506	47.1071			2610528J11Rik	0.985395	0.0146053	1.73403	2.08169	2.80359	1.34159		Avil	0.994253	0.00574723	0.581689	0.560512	7.00669	12.5083
Pklr	0.999372	0.000628081	1.13606	1.13818	46.9133	41.2166			Pdgfrb	0.985433	0.0145668	0.807007	0.806947	1667.76	2066.76		Myl9	0.994253	0.00574697	1.17139	1.1714	21070.2	17987.3
Ddit4	0.999372	0.000627853	0.805821	0.803973	54.1328	67.3341			Cyp17a1	0.985461	0.0145393	1.99121	4.00733	1.24604	0.303436		Gm4788	0.994254	0.00574641	3.21405	3.27227	79.5866	24.3146
Lsr	0.999372	0.000627756	1.23158	1.2349	55.2697	44.7545			Itgbl1	0.985465	0.014535	1.10255	1.10257	2702.15	2450.77		Sh3d19	0.994266	0.00573365	0.859317	0.8592	662.135	770.643
Sec14l4	0.999372	0.00062751	1.25234	1.25577	59.4853	47.3675			Ccdc50	0.985484	0.0145158	0.91517	0.915136	1476.83	1613.78		Meiob	0.994271	0.00572873	1.25902	1.37471	1.93804	1.40706
Oasl1	0.999373	0.000627462	1.1143	1.12821	5.8937	5.22282			Tnfrsf12a	0.985511	0.0144894	0.609444	0.608976	326.692	536.468		Ccdc125	0.994278	0.00572206	1.84783	1.94596	10.531	5.40685
Zfp97	0.999373	0.000627	1.23535	1.23666	142.699	115.389			Gm38666	0.98552	0.0144803	2.3454	87.8648	0.868648	0		Ube2d3	0.99428	0.00571959	0.819629	0.819561	1403.57	1712.59
Ddit4l	0.999373	0.000626953	0.899288	0.895337	14.5895	16.2962			Xntrpc	0.985526	0.0144744	0.430829	0.407709	6.43604	15.8004		Trap1	0.994282	0.00571775	1.1484	1.14862	492.363	428.654
Nlrp10	0.999373	0.000626679	1.86151	2.24022	3.2115	1.42803			Por	0.985552	0.0144479	0.846605	0.846384	374.678	442.683		Agpat3	0.994283	0.00571731	1.20302	1.20332	528.442	439.153
Syn2	0.999373	0.000626673	1.13786	1.14092	32.9615	28.8891			Hsd17b13	0.985621	0.0143793	2.46597	2.5475	29.4328	11.5475		Zfhx4	0.994286	0.00571373	0.845825	0.845477	232.719	275.253
Slc39a2	0.999374	0.000626219	0.903699	0.885185	2.91488	3.29426			C8b	0.985621	0.0143789	4.29719	4.38916	101.227	23.0552		Xylb	0.994287	0.00571319	1.72824	1.75849	26.9866	15.3422
Gem	0.999375	0.000625226	0.816589	0.816371	442.542	542.086			Clic5	0.985632	0.0143683	1.55057	1.55407	156.678	100.814		Ccbe1	0.994289	0.00571109	0.720353	0.717026	38.0419	53.0591
Sod3	0.999375	0.000625188	0.842185	0.84214	1883.27	2236.29			Fryl	0.985639	0.0143613	0.846653	0.846616	2247.24	2654.38		Apon	0.994292	0.00570838	2.8889	2.95429	54.5657	18.4634
Met	0.999375	0.000625171	1.27606	1.27843	95.5155	74.711			Prlr	0.985643	0.0143566	2.60999	2.68436	37.3487	13.9072		Ces2e	0.994308	0.00569225	2.54469	2.60195	44.8697	17.2385
Arrdc2	0.999376	0.000624282	1.28577	1.28933	66.4675	51.5497			Lrrc32	0.985646	0.0143541	0.664266	0.663598	214.278	322.909		Ier3	0.994312	0.00568774	0.557241	0.555453	87.9102	158.276
Actg2	0.999376	0.000624019	0.825628	0.825527	910.169	1102.53			Mug-ps1	0.985658	0.0143416	3.60467	3.76964	38.2686	10.1444		Mup15	0.994323	0.00567713	0.491084	0.473684	8.83909	18.6714
Gls2	0.999376	0.000623915	1.40784	1.41188	91.8299	65.0379			Apol9b	0.985695	0.0143051	2.12575	2.16063	44.7998	20.7292		St6galnac6	0.994329	0.00567095	1.21308	1.21345	446.975	368.35
Zfp970	0.999376	0.00062376	1.16277	1.16298	563.927	484.895			Phb	0.985737	0.0142626	1.14608	1.14632	445.033	388.226		Adcy1	0.994331	0.00566862	0.445823	0.438497	21.1921	48.3417
Prxl2a	0.999376	0.000623501	1.32883	1.33021	203.408	152.911			Clpx	0.985739	0.0142613	1.28348	1.28406	403.42	314.172		Malt1	0.994343	0.00565727	0.763095	0.762494	191.739	251.466
Acnat1	0.999377	0.000623411	1.0322	1.03269	43.766	42.3802			Hoxa2	0.985756	0.0142439	1.51733	1.52748	49.5155	32.4131		Picalm	0.994343	0.00565655	0.738229	0.738186	2931.5	3971.22
Onecut2	0.999377	0.000622867	1.28665	1.29059	60.4139	46.8089			Cdc42ep3	0.985769	0.0142307	1.188	1.18817	811.629	683.088		Serpinb2	0.994346	0.0056544	0.418033	0.200143	0.324966	1.66364
L2hgdh	0.999378	0.000622449	1.27939	1.28149	109.42	85.3833			Smim1	0.985773	0.0142269	1.33607	1.33869	109.299	81.6436		Gckr	0.994348	0.00565176	1.89008	1.93235	25.983	13.4415
Hgf	0.999378	0.000622359	0.919566	0.917479	22.6631	24.7024			Gm10639	0.985776	0.0142237	0.409014	0.0106163	0	0.93195		Clec1b	0.994349	0.00565085	1.66334	1.90832	3.25687	1.70191
Gm35486	0.999378	0.000621852	1.28339	1.29388	22.2212	17.1717			Slc25a51	0.98578	0.0142199	1.15363	1.15382	596.643	517.099		Tspyl4	0.99435	0.00565015	1.19389	1.19452	229.306	191.963
Gjb2	0.999379	0.000621234	1.14042	1.14238	52.6079	46.0498			Gm14966	0.985795	0.014205	1.75719	2.54113	1.55755	0.606871		F9	0.994355	0.00564502	2.53148	2.59259	41.5272	16.0115
Ugt2a3	0.999379	0.000621158	1.36476	1.36932	70.5817	51.5426			Dnajc12	0.985798	0.0142019	1.79478	1.84455	18.8113	10.1937		Onecut1	0.994363	0.005637	0.965645	0.961629	5.23675	5.4461
Arxes2	0.999379	0.000621072	1.25967	1.26397	48.9182	38.7001			Heyl	0.985802	0.0141976	1.26803	1.26834	712.996	562.148		Rasl11b	0.994382	0.00561813	0.773232	0.772701	210.137	271.954
Angptl6	0.999379	0.00062074	0.710794	0.701943	14.5837	20.7804			Arntl	0.985811	0.0141889	1.74959	1.75257	282.8	161.359		2700049A03Rik	0.994391	0.00560927	1.20013	1.20085	209.697	174.622
Gm5424	0.99938	0.000620469	1.42609	1.48953	6.33978	4.25294			Mtus2	0.985818	0.014182	0.810728	0.810608	824.099	1016.65		Uck2	0.994391	0.0056088	1.33657	1.33925	106.857	79.786
Relt	0.99938	0.000620127	1.58549	1.69951	5.51953	3.2436			Hmga1b	0.985819	0.0141807	0.581166	0.572525	17.7555	31.02		Lrit2	0.994399	0.00560103	1.32096	1.5093	1.61503	1.06668
Oas1c	0.99938	0.000619834	1.6277	1.65452	24.1927	14.6182			Sympk	0.98583	0.0141704	0.848615	0.84835	307.722	362.732		Lect2	0.994407	0.00559283	1.49221	1.54039	10.0361	6.5118
Mlec	0.999381	0.000619432	0.904977	0.904932	1227.17	1356.09			Poln	0.985854	0.0141459	2.93376	3.15324	16.3396	5.17502		Echs1	0.99441	0.00559008	1.37853	1.37913	549.057	398.114
Cecr2	0.999381	0.00061885	1.22526	1.23102	30.7986	25.0169			Raet1c	0.98586	0.01414	0.409964	0.0106583	0	0.928237		Notum	0.994413	0.0055871	1.05236	1.0645	2.90706	2.73031
Sp6	0.999382	0.000618042	1.30691	1.35427	5.56679	4.10792			Qk	0.985875	0.0141253	1.11643	1.1165	1244.79	1114.91		Jund	0.994415	0.00558476	0.637408	0.637044	405.701	636.856
Nmb	0.999382	0.000618037	2.22827	2.76617	3.96784	1.42803			Agmat	0.985886	0.0141142	2.17891	2.23306	31.2291	13.9794		A530016L24Rik	0.994426	0.00557389	1.35163	1.35503	88.5338	65.3346
2900052L18Rik	0.999382	0.0006178	1.25999	1.26386	54.0162	42.737			Rhpn2	0.98589	0.0141098	1.41543	1.42114	65.7101	46.2345		Scin	0.994426	0.00557361	0.631391	0.617238	10.2119	16.5507
Pcbd1	0.999383	0.000617143	1.18241	1.18509	52.0491	43.9186			Slc4a2	0.985905	0.0140946	0.827502	0.827269	392.229	474.127		G430095P16Rik	0.994426	0.00557352	1.63039	1.75114	5.79246	3.30353
Ccdc190	0.999383	0.000616875	1.09183	1.11183	3.23127	2.90525			Mup14	0.985908	0.014092	2.44877	2.52383	31.3072	12.3986		Gm28867	0.994431	0.00556869	0.641295	0.550246	1.36066	2.481
Cpn1	0.999383	0.000616828	1.03908	1.03966	45.1505	43.4277			Cyp7a1	0.985933	0.0140675	1.97664	2.05761	15.9156	7.72985		Gldc	0.994433	0.00556726	2.17974	2.21456	47.9506	21.647
Ces2e	0.999383	0.000616659	0.993013	0.992912	44.2164	44.5321			Serpina7	0.985953	0.0140474	2.05547	2.1821	11.6691	5.34223		9130409I23Rik	0.994438	0.00556182	1.42183	1.48226	6.57453	4.43222
Stra6l	0.999384	0.000616466	1.00298	1.00303	44.8798	44.7443			Fahd1	0.986012	0.013988	1.5655	1.57551	57.0185	36.1869		Tcap	0.994439	0.00556057	2.03097	2.03479	351.124	172.555
Irf4	0.999384	0.0006164	0.727603	0.725721	67.5726	93.1147			1810008I18Rik	0.986028	0.013972	2.39193	2.5196	17.6414	6.99564		Bbox1	0.99444	0.00555975	2.27595	2.31455	48.8948	21.1193
Pkm	0.999384	0.000616277	1.12416	1.12418	4311.1	3834.89			Pln	0.986032	0.0139681	0.371993	0.36566	23.3088	63.7617		Nupl1	0.994442	0.00555805	0.862922	0.862712	356.293	412.993
P3h3	0.999384	0.000616225	0.900422	0.900337	672.831	747.312			Mapk8ip3	0.986034	0.0139664	0.861994	0.861819	434.22	503.842		Fhod3	0.994442	0.00555792	0.59094	0.586146	31.9068	54.4419
Gpihbp1	0.999384	0.000615899	1.06624	1.06784	28.2666	26.4702			D130043K22Rik	0.986043	0.0139572	2.24559	3.10911	2.85134	0.910307		Garre1	0.994446	0.00555443	0.709524	0.709295	574.264	809.63
Ccr2	0.999384	0.000615688	1.17542	1.17805	50.478	42.8474			Esrrb	0.986047	0.0139533	0.516791	0.348057	0.625941	1.81712		Wee1	0.994454	0.005546	0.561077	0.557241	40.7287	73.0978
Apol9b	0.999385	0.000615353	1.13349	1.13562	45.7073	40.2476			Ly75	0.986047	0.0139525	0.778543	0.77824	364.655	468.567		Pafah2	0.994463	0.00553666	1.33485	1.3368	146.267	109.414
Crtc2	0.999385	0.000615184	1.26425	1.26744	66.8115	52.7117			Trim10	0.986055	0.0139453	1.87035	3.32479	1.25773	0.371295		H2bc14	0.994467	0.00553262	0.558627	0.533809	5.97819	11.2079
Guca1a	0.999386	0.000614283	0.906929	0.899051	6.76226	7.52267			Scgb1a1	0.986088	0.0139116	0.51331	0.433526	1.67693	3.88118		Abcc6	0.994468	0.00553226	2.06942	2.11496	31.7304	14.9976
Rapgef4	0.999386	0.000614179	1.37623	1.38058	76.7991	55.6255			Arhgef17	0.986093	0.0139065	0.814537	0.814476	1603.33	1968.54		Rsf1os2	0.994468	0.00553161	0.55653	0.302886	0.323007	1.08944
Rbm45	0.999387	0.000613029	0.835609	0.834876	118.611	142.073			Gria1	0.986097	0.0139034	0.65508	0.652267	51.2472	78.5732		Ugt2a3	0.99447	0.00552992	3.04438	3.10098	71.6327	23.0933
Bhmt2	0.999388	0.000612232	1.1638	1.16606	54.4873	46.7265			Akr1c20	0.986099	0.0139011	2.2193	2.32794	16.7726	7.19922		Dcaf11	0.994471	0.00552922	1.23494	1.2354	402.478	325.785
Ddx60	0.999388	0.000612054	1.22415	1.22708	60.2104	49.0663			Kcnd2	0.986118	0.0138823	0.50013	0.438946	2.28191	5.2114		Bco2	0.994474	0.00552609	1.73711	1.83003	9.16838	5.00544
Sh3bgrl2	0.999388	0.000611582	1.25718	1.2637	31.9162	25.2542			BB123696	0.986118	0.0138815	1.68919	2.10944	2.20102	1.03815		Cnga3	0.994478	0.00552249	1.78168	3.35668	1.03766	0.302111
Olfr1034	0.999389	0.000610733	0.63299	0.627268	24.7542	39.4694			BC024386	0.986128	0.0138725	2.62036	2.77386	18.8129	6.77581		Lrguk	0.994478	0.00552249	1.78168	3.35668	1.03766	0.302111
Slc2a5	0.99939	0.000610143	1.34729	1.37037	13.1234	9.57381			Ubqln2	0.986135	0.0138651	0.77098	0.769727	88.3804	114.824		Gm15737	0.994481	0.00551928	1.64889	1.68294	20.0845	11.9301
Keg1	0.99939	0.000609734	1.23086	1.23396	59.1375	47.9231			Apoc2	0.986135	0.0138647	2.67516	2.78582	27.1031	9.72255		Aqp1	0.994481	0.00551919	1.21746	1.21755	1986.71	1631.73
Cgn	0.99939	0.000609711	0.806658	0.794577	8.09796	10.1941			Adamts12	0.986175	0.0138252	0.841684	0.841333	239.338	284.477		Ifit3b	0.994485	0.00551532	1.65857	1.69867	17.6611	10.3929
Gp1ba	0.999391	0.000609277	1.34151	1.40662	4.67538	3.32094			Abca2	0.986178	0.0138224	0.872653	0.872489	428.836	491.51		Pald1	0.994488	0.00551169	1.18374	1.18427	254.848	215.193
Emilin1	0.999391	0.000609169	0.921091	0.92105	1123.38	1219.67			Lcat	0.986179	0.0138214	2.76776	2.81413	68.9884	24.5085		Mctp2	0.994489	0.00551097	1.62842	1.67074	15.7867	9.44492
Atf3	0.999392	0.000607966	0.660719	0.659842	164.273	248.964			Iyd	0.98619	0.0138102	2.23797	2.34762	17.0184	7.24346		Slc47a1	0.994496	0.0055041	1.92236	1.96614	26.4518	13.4488
Gm21693	0.999393	0.000606931	0.973592	0.366399	0	0.0172926			Pm20d1	0.9862	0.0137996	2.27668	2.32596	38.7229	16.6425		Tspan18	0.994496	0.00550407	1.46911	1.47571	66.7205	45.2091
Gm3376	0.999393	0.000606931	0.973592	0.366399	0	0.0172926			Mob3a	0.986213	0.0137869	0.832084	0.831669	211.774	254.64		Apol9a	0.994496	0.00550396	1.66192	1.69298	22.995	13.5784
Lpcat4	0.999393	0.000606798	1.29027	1.29998	24.7344	19.0244			Dmpk	0.986227	0.013773	0.876916	0.876889	2577.27	2939.1		Omp	0.994497	0.00550285	1.1789	1.21908	3.43794	2.81831
Ugt1a6b	0.999393	0.000606621	1.29587	1.29949	68.3498	52.5952			Lamc1	0.986239	0.0137611	0.784468	0.784417	2115.37	2696.74		Cdhr5	0.994499	0.00550142	1.52304	1.57153	10.7985	6.86769
Xlr3a	0.999394	0.000606082	0.620462	0.591963	4.97625	8.41326			Slc25a10	0.986295	0.0137055	1.4348	1.43806	122.889	85.4514		Elac2	0.994501	0.00549943	1.27381	1.27545	134.873	105.743
E330011O21Rik	0.999394	0.000605996	1.64151	1.81267	4.28732	2.36072			Neurl1b	0.986302	0.0136979	0.623335	0.615321	18.2862	29.7243		Gm14966	0.994501	0.00549899	0.651784	0.573937	1.61503	2.82138
Il4ra	0.999394	0.00060592	1.17122	1.17176	240.865	205.558			Rtl8b	0.986302	0.0136975	0.793403	0.792608	130.975	165.249		Rnf128	0.994514	0.00548584	2.00817	2.05954	25.8189	12.5311
5830454E08Rik	0.999395	0.000604701	1.47496	1.55977	5.53931	3.54777			Gm10731	0.98631	0.0136899	0.607744	0.426635	0.579408	1.37153		Fn3k	0.994515	0.00548496	2.09029	2.13589	29.1103	13.6238
Gm31734	0.999396	0.000604333	1.07805	1.10579	1.96261	1.77389			Ppara	0.986313	0.0136875	1.6377	1.63997	296.996	181.095		Cd5l	0.994517	0.00548255	2.04109	2.10529	21.8055	10.3522
Spsb1	0.999396	0.000603675	0.854465	0.854251	372.951	436.585			4931408D14Rik	0.986313	0.0136872	1.99395	2.1205	10.6199	5.00293		Larp4b	0.994518	0.00548248	0.886345	0.886252	690.982	779.669
Mlxipl	0.999397	0.000603203	1.27965	1.2814	131.619	102.713			Lgals12	0.986314	0.0136864	1.53448	1.54641	44.0376	28.4738		Glrx2	0.994537	0.00546257	1.21875	1.21962	188.159	154.275
Rslcan18	0.999397	0.00060311	0.780598	0.777748	38.199	49.1178			Gatad2a	0.986332	0.0136678	0.835392	0.835016	231.756	277.548		Supt7l	0.994539	0.00546092	1.23845	1.23969	147.921	119.318
Ttyh1	0.999397	0.000602896	0.734186	0.691106	2.693	3.90112			Foxo3	0.986332	0.0136678	0.760892	0.760736	746.771	981.646		Car5a	0.994539	0.00546053	1.61156	1.67487	10.2668	6.12589
Tll1	0.999397	0.000602545	0.634821	0.576513	2.27437	3.9524			Ndufaf4	0.986347	0.0136529	1.27794	1.27954	137.593	107.531		Serpina10	0.994541	0.00545884	2.68893	2.7492	49.2584	17.911
Gm32468	0.999399	0.000601321	0.724687	0.679215	2.59848	3.83044			Dgkd	0.986348	0.0136517	0.849168	0.849013	486.429	572.936		Ttbk2	0.994543	0.00545659	0.882023	0.881905	557.862	632.567
Klhl18	0.999399	0.000601233	0.837498	0.836558	92.5574	110.643			Slc22a28	0.986368	0.0136318	1.49162	1.62272	3.89076	2.39384		Cacna1a	0.994546	0.00545423	0.694612	0.691638	45.146	65.2785
Etnk2	0.999399	0.000600698	1.28523	1.28833	76.3073	59.2274			Fndc5	0.98638	0.0136198	0.38105	0.36537	9.26035	25.3625		Aadac	0.994549	0.00545106	3.42114	3.46478	122.939	35.4754
Cblc	0.999401	0.000598912	0.822375	0.802285	4.50149	5.61329			Vasn	0.986381	0.0136188	0.769251	0.769169	1399.51	1819.52		Begain	0.99455	0.00544997	2.0127	2.98854	1.94	0.642492
Dhfr	0.999401	0.000598856	1.21683	1.22033	48.3785	39.642			Nos3	0.986417	0.0135828	1.21192	1.21252	275.182	226.95		Gpr62	0.99455	0.00544997	2.0127	2.98854	1.94	0.642492
Hsd17b4	0.999401	0.00059885	1.1642	1.16438	686.176	589.303			Htr2a	0.98642	0.0135805	0.786752	0.785778	108.583	138.189		Tmem143	0.994553	0.0054474	1.29453	1.29676	107.738	83.0801
D930048N14Rik	0.999401	0.000598558	0.886343	0.878537	8.14985	9.278			Shank3	0.986422	0.0135778	0.713757	0.712076	77.5911	108.969		Nudt22	0.994555	0.00544499	1.46477	1.47405	45.4547	30.8335
Krt8	0.999402	0.000598342	1.20128	1.20376	62.856	52.2149			Cc2d1b	0.986423	0.0135774	1.19998	1.20056	260.318	216.828		Rhou	0.994555	0.00544482	0.684038	0.68287	117.961	172.748
Hddc3	0.999402	0.000598255	0.790065	0.784834	20.096	25.6082			Cdh1	0.986442	0.013558	2.12421	2.21629	17.3747	7.83408		Mup17	0.994559	0.00544094	1.97884	2	59.121	29.5555
Nptxr	0.999402	0.000597858	1.11978	1.12473	17.3731	15.4454			Unc45b	0.986446	0.0135537	0.530076	0.509172	7.30455	14.3556		Rnf145	0.994566	0.00543435	0.777296	0.776935	305.533	393.257
Aldh1a7	0.999404	0.000596409	1.37523	1.37856	99.8875	72.4551			Mical3	0.986448	0.013552	0.846935	0.846836	840.603	992.642		Sacs	0.994568	0.00543177	0.807289	0.807249	2486.48	3080.19
C6	0.999404	0.000596378	1.12909	1.13074	56.5888	50.0445			Cacna1g	0.986458	0.0135419	0.642311	0.640099	66.4138	103.761		Spock2	0.994572	0.005428	0.751161	0.749593	75.5744	100.824
Mycl	0.999404	0.000595716	1.0364	1.04108	5.14045	4.93721			Tmbim1	0.986466	0.0135336	0.8757	0.875615	753.16	860.152		Khdrbs3	0.994576	0.00542368	1.16113	1.16148	334.054	287.61
Dgat2	0.999405	0.000594561	1.47582	1.47663	562.587	380.992			Inpp4b	0.98656	0.0134396	0.62317	0.616951	23.8626	38.6845		Ist1	0.994578	0.00542207	0.837555	0.837339	401.068	478.981
9330159F19Rik	0.999406	0.000593657	0.862366	0.857592	15.7976	18.4226			Arhgap21	0.98658	0.0134198	0.882944	0.882841	637.381	721.967		Gdf2	0.994582	0.0054178	1.31212	1.3608	5.54079	4.06907
Zfp433	0.999406	0.000593635	0.751007	0.749171	65.3715	87.2618			Pla2g12a	0.986582	0.0134182	1.31648	1.3194	91.1868	69.1101		Ly6d	0.994585	0.00541493	0.407106	0.193101	0.324966	1.72467
Sema4a	0.999406	0.000593599	1.21187	1.2143	67.9737	55.9761			Srp54c	0.98659	0.0134099	1.23889	1.23963	257.385	207.629		Vnn3	0.994586	0.00541354	1.72157	1.75972	21.236	12.0635
Gm2007	0.999407	0.000592809	0.620082	0.618052	74.4484	120.463			Tmem135	0.986598	0.0134024	1.26319	1.26387	313.809	248.29		Myh6	0.994587	0.00541284	2.18469	2.24322	29.0113	12.9274
Pigt	0.999408	0.000592312	0.759853	0.75799	61.3201	80.9015			LOC100041504	0.986604	0.0133962	1.79862	2.8165	1.39856	0.490109		Leap2	0.994588	0.00541184	1.53075	1.60508	7.2663	4.52329
Sele	0.999408	0.000591854	1.2857	1.32473	6.15541	4.6441			Gli2	0.986614	0.0133863	0.755106	0.7537	81.5095	108.149		Mob3b	0.994588	0.00541174	1.4898	1.49912	50.1396	33.4427
Sh3gl1	0.999408	0.000591642	0.865218	0.864924	251.489	290.766			Csrp3	0.986615	0.0133849	0.332799	0.319451	10.2577	32.1318		Gm9595	0.994597	0.00540314	0.569711	0.323696	0.345886	1.08944
Ebf3	0.999409	0.000591329	1.37316	1.38295	33.3347	24.1013			Synj1	0.986618	0.013382	0.82125	0.820784	197	240.017		H2-Oa	0.994597	0.00540314	0.569711	0.323696	0.345886	1.08944
Sema5b	0.999409	0.000590745	1.52127	1.58745	7.92951	4.99142			Nuf2	0.986624	0.0133757	0.495933	0.454601	3.53087	7.77897		Slc25a34	0.994611	0.00538931	0.655652	0.655319	433.538	661.574
Shisa2	0.99941	0.000590371	1.1593	1.17553	7.34089	6.24328			Ctif	0.986639	0.0133614	0.801462	0.800919	186.883	233.338		Aadat	0.994612	0.00538795	1.95114	1.98962	31.4178	15.7859
D130020L05Rik	0.99941	0.000590213	0.858128	0.850849	10.5791	12.4353			Timm23	0.986663	0.0133368	1.20366	1.20424	269.253	223.585		Plcb3	0.994614	0.00538635	1.16023	1.16048	483.598	416.721
Nectin2	0.99941	0.000590154	1.2349	1.23698	89.3294	72.2139			Cyp1a1	0.986718	0.013282	1.6956	1.81751	6.64205	3.64997		Spp2	0.994614	0.00538614	1.68136	1.72511	17.1395	9.93112
Tdrkh	0.999411	0.00058947	0.835133	0.821122	6.14152	7.48161			Hmgb3	0.986734	0.0132658	1.47751	1.48689	47.6202	32.0234		Qprt	0.99462	0.00538015	2.12744	2.16737	39.1072	18.0383
Akr1d1	0.999411	0.000588902	1.14881	1.15072	57.8642	50.2841			Sec14l3	0.986737	0.0132634	0.599327	0.43205	0.649817	1.51718		Snora73b	0.99462	0.00538014	0.75026	0.749907	338.734	451.704
Spsb4	0.999412	0.000588041	0.925404	0.923305	21.0056	22.7513			Npepps	0.986773	0.0132266	0.844562	0.844261	274.928	325.646		Dnajb1	0.99464	0.00536018	0.555332	0.554641	228.462	411.918
Ugt2b35	0.999412	0.000587501	1.50146	1.50673	92.3282	61.274			Fnip2	0.986775	0.0132251	0.844572	0.844366	408.065	483.281		Gdap1	0.994641	0.0053591	0.452667	0.399953	2.58601	6.48079
Cyp3a25	0.999413	0.000587053	1.86914	1.87701	133.563	71.1531			Cox6c	0.986794	0.0132057	1.21911	1.21937	664.391	544.863		Znhit2	0.994649	0.00535059	1.41515	1.42423	41.1125	28.8636
Lrrc70	0.999415	0.000585454	0.73113	0.719409	10.5036	14.6042			AI182371	0.986812	0.0131882	3.55188	3.61758	90.3776	24.9757		Eps15	0.99465	0.00535042	0.896525	0.896425	581.234	648.393
Urah	0.999415	0.000585412	0.999772	0.999769	48.0325	48.0436			Smlr1	0.986815	0.0131845	1.92889	2.12784	6.34957	2.97874		Slc22a1	0.994656	0.00534353	1.73238	1.73819	139.856	80.4563
Clspn	0.999415	0.000585252	0.740536	0.708297	3.60573	5.09482			Cldn1	0.986819	0.0131806	2.52957	2.59792	37.3696	14.3783		Tnni2	0.994659	0.00534074	0.580523	0.324849	0.324966	1.02114
Dync1li1	0.999415	0.000584794	0.869133	0.868892	301.63	347.144			Sirpb1c	0.986825	0.0131754	1.75953	2.86218	1.24604	0.428839		P2ry4	0.99466	0.00534008	1.43267	1.52359	4.59073	3.00966
St3gal2	0.999415	0.000584793	0.879638	0.879536	667.396	758.807			Slc43a2	0.986831	0.0131687	1.38413	1.38889	71.2388	51.2891		Cabyr	0.994662	0.00533781	2.93405	6.15275	2.28589	0.363148
Trank1	0.999415	0.000584737	0.902016	0.823544	0.638963	0.778013			Ndufc1	0.986834	0.0131657	1.29031	1.29229	120.474	93.2233		Grin1os	0.994668	0.00533164	0.415924	0.20516	0.345886	1.72467
Retn	0.999416	0.000584451	0.824872	0.822662	41.8628	50.8892			Irf4	0.986835	0.0131655	1.76485	1.77802	66.2731	37.2691		Mirt1	0.994668	0.00533164	0.415924	0.20516	0.345886	1.72467
Mslnl	0.999416	0.000584187	0.978275	0.976401	7.20529	7.37968			Nrg4	0.986835	0.0131652	1.63099	1.64798	39.1924	23.7782		Cyp2c39	0.994672	0.00532835	1.709	3.13677	0.96902	0.302111
B3gnt7	0.999416	0.000583984	0.899841	0.819628	0.635877	0.778013			Ugt1a6b	0.986839	0.0131607	3.0633	3.12522	66.9785	21.4249		Fcrl1	0.994672	0.00532835	1.709	3.13677	0.96902	0.302111
Cxadr	0.999417	0.00058325	1.28014	1.28289	83.7803	65.3035			Kdr	0.986862	0.0131381	1.39137	1.39402	132.189	94.8231		Cutal	0.994673	0.00532691	1.48556	1.5339	9.80656	6.38973
Galm	0.999417	0.000583173	1.23429	1.23626	94.4544	76.4015			Cd5l	0.986883	0.0131167	2.47394	2.59051	21.0441	8.11739		Pcsk1	0.994675	0.00532487	1.92719	2.74388	1.94784	0.703529
Arid3a	0.999417	0.000583023	0.836745	0.834558	39.9804	47.908			Szt2	0.986906	0.0130936	0.804102	0.803553	183.153	227.931		Ccny	0.994676	0.00532358	0.906568	0.906504	823.88	908.856
Fetub	0.999417	0.000582895	0.957621	0.957086	48.7698	50.957			Brd1	0.986914	0.0130862	0.858432	0.858245	415.078	483.638		Tymp	0.994678	0.00532164	1.48435	1.52495	11.589	7.59615
Acat1	0.999417	0.000582806	1.18082	1.18096	985.301	834.323			Gm3752	0.98695	0.01305	1.87066	3.32471	1.25769	0.371295		Ddo	0.99468	0.0053196	1.34489	1.34697	142.338	105.67
Hacd1	0.999417	0.000582735	0.887303	0.887108	324.084	365.328			Boc	0.98697	0.0130301	0.873913	0.873764	469.716	537.58		Mbl1	0.994687	0.00531255	2.80009	2.86407	51.5155	17.9803
Tmem254a	0.999417	0.000582522	0.96774	0.966864	22.8083	23.5904			Nr1i3	0.986977	0.0130226	2.2892	2.39419	18.8845	7.88182		Pdzrn4	0.994693	0.00530736	1.5856	1.61229	22.2199	13.7778
Nrn1	0.999418	0.000582018	1.20037	1.20289	61.4799	51.1086			Slc9a2	0.986987	0.0130125	1.34001	1.34358	80.8003	60.1353		Cyp4f15	0.994697	0.00530251	1.92222	1.96943	24.5687	12.4701
Pdzrn4	0.999419	0.000581321	1.2034	1.21057	21.9107	18.0978			Scaf1	0.986989	0.0130108	0.810969	0.810458	191.22	235.943		Emc9	0.994701	0.00529948	1.43642	1.44593	41.7584	28.877
Sp2	0.999419	0.000580975	0.727016	0.720932	20.54	28.4948			Lrrc3	0.98699	0.0130101	1.90736	1.95947	21.8937	11.1684		Ppfia3	0.99471	0.00529007	0.657138	0.56746	1.36066	2.40544
Gm4788	0.99942	0.000580031	1.35296	1.35689	78.416	57.7882			Atp6v1c1	0.986991	0.0130091	1.18368	1.18414	299.206	252.677		Tubb4b	0.994712	0.00528819	1.16759	1.16773	905.347	775.303
Sema4g	0.99942	0.000579891	0.894642	0.893282	44.4728	49.787			Cyp2c40	0.987012	0.0129883	1.8772	1.97832	11.01	5.56037		Dhx33	0.994721	0.00527908	0.803748	0.803369	265.368	330.321
Mdh1	0.99942	0.000579656	1.15376	1.15386	1249.42	1082.82			Gm39874	0.987024	0.0129756	1.76823	2.49229	1.67693	0.666859		Cyp26b1	0.994727	0.00527253	1.32909	1.33238	84.232	63.2167
Ugt1a6a	0.999421	0.000579321	0.849632	0.847832	45.5037	53.6725			Cutal	0.987059	0.0129411	1.84695	1.95925	9.46759	4.82735		Gm21953	0.994729	0.00527075	0.810015	0.776099	2.74782	3.54344
1700030J22Rik	0.999421	0.000579319	1.00163	1.00194	3.32888	3.32241			Slc22a30	0.98706	0.01294	3.17555	3.2801	43.8914	13.3742		Cyb5r1	0.99473	0.00527016	0.78009	0.779226	125.773	161.41
Fam83h	0.999421	0.000579071	0.853349	0.847787	14.2731	16.8376			Ttc39c	0.98706	0.0129397	2.32072	2.3375	118.293	50.6011		Mbl2	0.994736	0.00526404	3.05088	3.11222	66.5379	21.3728
Gch1	0.999421	0.000578895	1.1795	1.18171	61.528	52.0652			Asf1a	0.987094	0.0129062	1.28069	1.28266	115.023	89.6731		Eno1b	0.994742	0.00525779	2.19366	2.35707	10.5307	4.46194
Myrip	0.999421	0.000578688	1.23648	1.2382	109.033	88.0559			Srgap3	0.987143	0.0128565	0.823267	0.822768	185.58	225.558		Mthfd2	0.994745	0.00525544	0.661505	0.659485	70.5516	106.985
Ang	0.999422	0.000578451	1.25302	1.25564	77.8175	61.9722			Cxadr	0.987161	0.0128389	2.00581	2.02172	82.1244	40.616		Omd	0.994747	0.00525318	0.689652	0.688845	169.326	245.816
Ifi47	0.999422	0.000578365	1.27432	1.27975	41.2541	32.2338			Ptgr2	0.987165	0.0128346	1.27775	1.27853	292.332	228.644		Brip1	0.994753	0.00524657	0.766782	0.765364	79.2296	103.522
Gdpd5	0.999422	0.00057817	1.22269	1.2244	102.387	83.6202			Nr5a2	0.987173	0.0128274	1.96849	2.03705	18.4583	9.0562		Mrgprb1	0.994754	0.00524573	0.342589	0.318493	4.9425	15.5398
Robo4	0.999422	0.000577886	0.950836	0.948842	14.9489	15.7554			Pum1	0.987177	0.0128228	0.866572	0.866429	512.967	592.05		Btbd8	0.994755	0.00524525	1.28415	1.28622	109.47	85.1081
Ak4	0.999422	0.000577838	1.20016	1.20284	57.7711	48.0274			Ugt3a1	0.987189	0.0128113	2.13294	2.23403	16.078	7.19134		Abhd3	0.994756	0.00524449	1.55848	1.57856	27.9236	17.6856
Pcdhga1	0.999423	0.000576911	0.756671	0.753219	33.7728	44.8413			Tspoap1	0.987204	0.0127961	2.7901	5.7604	2.18641	0.371295		Gm9780	0.994758	0.00524234	0.863218	0.862958	282.447	327.303
Srsf5	0.999423	0.000576737	1.07261	1.07264	1480.74	1380.46			Prodh2	0.987227	0.0127728	2.13997	2.219	20.5585	9.25927		Plac9b	0.994758	0.00524234	0.863218	0.862958	282.447	327.303
Med1	0.999424	0.000576344	1.13501	1.13523	450.774	397.076			Albfm1	0.987233	0.012767	1.96607	2.05806	13.8736	6.73594		Zfp207	0.994758	0.005242	0.900682	0.900621	924.024	1025.99
Cd207	0.999425	0.000574676	1.15114	1.24386	1.27175	1.02047			Nectin4	0.987245	0.0127551	2.3303	2.92841	4.12367	1.40158		Taf6	0.994758	0.00524179	1.31791	1.31922	182.361	138.231
Cyp2c37	0.999425	0.000574571	1.39607	1.40038	82.8846	59.1845			Mup16	0.987245	0.0127546	1.77101	1.87126	9.20865	4.91645		Gabra3	0.994762	0.00523841	0.85451	0.854371	570.784	668.076
Ces2a	0.999426	0.000573954	1.58252	1.58827	103.554	65.1952			Tspan15	0.987267	0.0127335	1.62002	1.63987	32.6723	19.9197		Afm	0.994762	0.00523819	2.59054	2.65589	41.3212	15.5521
Plxnc1	0.999426	0.000573742	0.96332	0.962464	26.419	27.4498			Slco2b1	0.987274	0.0127258	1.26639	1.26785	146.034	115.18		Tmem255a	0.994767	0.00523309	2.03791	2.72152	2.58797	0.944604
Vat1l	0.999427	0.000573455	1.11957	1.12848	9.64275	8.54376			Bcl9	0.987275	0.0127247	0.732215	0.730366	67.343	92.2082		Gm8883	0.99477	0.00523021	1.44958	1.55296	4.26968	2.74582
Amdhd1	0.999427	0.000573364	1.29446	1.29757	78.9009	60.8041			Amacr	0.987285	0.0127147	1.55548	1.56062	108.214	69.337		Fam117b	0.994771	0.00522934	0.796849	0.796273	178.572	224.263
Acox2	0.999427	0.000573336	1.16327	1.16524	61.8793	53.1028			Hmcn2	0.987291	0.012709	1.16522	1.16547	494.138	423.981		Nr5a2	0.994771	0.00522856	1.59389	1.62611	19.1063	11.7459
Uqcrq	0.999427	0.000573131	1.20814	1.20882	235.519	194.832			Gcat	0.987293	0.0127074	1.39139	1.39429	120.717	86.5767		Trmt2b	0.99478	0.00522015	1.20063	1.20119	271.892	226.351
Sco2	0.999427	0.000573059	1.20949	1.21388	37.106	30.5662			Cox5b	0.9873	0.0126999	1.26321	1.26362	517.359	409.424		Mid1	0.994781	0.00521886	1.43847	1.44416	70.8151	49.0324
Lcp2	0.999427	0.000572815	1.1594	1.16597	18.0581	15.4862			Slc6a8	0.987302	0.0126985	0.819769	0.819448	293.981	358.757		Actbl2	0.994782	0.00521833	0.593073	0.345137	0.345886	1.02114
4930570G19Rik	0.999427	0.000572574	0.530327	0.449524	1.6385	3.6572			Peak1	0.987307	0.0126933	0.800195	0.800043	674.459	843.032		Ppp1r1c	0.994782	0.00521833	0.593073	0.345137	0.345886	1.02114
Creb3l3	0.999429	0.000571439	1.272	1.27515	70.9752	55.6582			Slc26a4	0.987313	0.0126868	1.93974	2.03642	12.6381	6.20093		Sez6l	0.994782	0.00521833	0.593073	0.345137	0.345886	1.02114
Pcdh1	0.999429	0.000570758	1.15988	1.16465	24.9909	21.4565			Fkrp	0.987318	0.0126824	0.810899	0.810286	159.228	196.511		Ddah2	0.994784	0.00521566	0.798562	0.798087	215.558	270.096
Hpn	0.99943	0.000569893	1.28621	1.2893	76.8515	59.605			G430095P16Rik	0.98732	0.0126804	1.95357	2.19149	5.61189	2.55533		Gfm1	0.994787	0.00521255	1.18541	1.18589	282.428	238.156
Rdh5	0.999431	0.00056939	0.903533	0.900793	20.2966	22.533			Med25	0.987341	0.0126594	0.819105	0.818606	189.491	231.482		Vmo1	0.994789	0.00521137	1.9355	2.50188	2.58797	1.02841
Samhd1	0.999431	0.00056876	1.1688	1.16937	221.552	189.461			Igfbp4	0.987349	0.0126508	0.852604	0.852523	1006.03	1180.07		Hgfac	0.994807	0.00519265	2.20342	2.25259	35.2338	15.6359
Fam205a2	0.999432	0.000568239	1.09717	1.09895	38.5199	35.0508			Pkhd1l1	0.987355	0.0126447	0.767168	0.766937	497.739	648.999		Rbm12	0.994817	0.00518294	0.852471	0.852154	245.612	288.227
9130015G15Rik	0.999432	0.000568136	1.20834	1.24724	4.23081	3.39016			5430431A17Rik	0.987361	0.0126387	2.03598	2.36212	4.77641	2.01632		Pcdhgc5	0.994821	0.00517861	1.38946	1.39513	60.6848	43.4947
Ccnb2	0.999432	0.0005681	0.656116	0.630221	5.2884	8.3972			Pdzk1	0.987371	0.0126287	2.0088	2.07606	19.9891	9.6232		Cyp11a1	0.994822	0.00517769	0.482346	0.388886	1.33974	3.4608
1700066M21Rik	0.999432	0.00056803	1.22712	1.23004	61.0733	49.6494			Setd5	0.987387	0.012613	0.874849	0.874768	864.756	988.556		Pex11a	0.994824	0.00517626	1.6022	1.62122	32.6737	20.15
Hhat	0.999433	0.000567382	1.68736	1.72984	17.4808	10.1013			Rsad2	0.98739	0.01261	1.66245	1.68934	26.6652	15.7803		Faah	0.994827	0.00517341	1.77207	1.81925	19.0089	10.4443
Cryab	0.999433	0.000567211	0.863273	0.863099	437.598	507.009			Tm4sf4	0.987394	0.0126058	2.01329	2.12624	12.2444	5.7534		Myh14	0.994827	0.00517258	1.50141	1.57105	7.17871	4.56575
Pbld1	0.999433	0.000566844	1.17037	1.17232	65.892	56.2053			Fndc7	0.987397	0.0126033	1.68156	2.26519	1.67693	0.734718		Cyp2c67	0.994831	0.00516878	2.89686	2.94472	74.6249	25.3353
Abhd11os	0.999434	0.000566185	1.23032	1.2529	8.11647	6.47615			Proc	0.987412	0.0125877	3.89715	3.97464	95.5871	24.0418		Myh1	0.994832	0.00516756	0.699699	0.629228	1.68563	2.68478
Cry1	0.999434	0.000566134	1.13096	1.13291	48.8224	43.0936			Cdca8	0.987414	0.0125863	0.526166	0.464853	2.28483	4.92669		Gata3	0.994838	0.00516195	0.552717	0.526227	5.59047	10.6327
Acat2	0.999434	0.000565712	1.33712	1.33817	276.636	206.724			Necab1	0.987421	0.0125789	2.13431	2.20395	23.0594	10.4573		Rnf19a	0.994844	0.00515583	0.718974	0.718812	798.097	1110.3
Dusp8	0.999435	0.000565117	0.786051	0.785474	187.357	238.53			Col12a1	0.987423	0.0125767	0.747777	0.747594	660.317	883.259		Lrch3	0.994845	0.00515482	0.762774	0.762614	723.697	948.973
Cyp7b1	0.999435	0.000565117	1.00185	1.00187	55.6486	55.5448			Ccne2	0.987432	0.0125679	0.551434	0.536657	10.266	19.1382		C8g	0.994853	0.00514745	2.54571	2.58839	59.9378	23.1503
C030034L19Rik	0.999435	0.000565068	0.959847	0.954808	4.82868	5.0577			Hivep2	0.987469	0.0125315	0.82167	0.821564	892.953	1086.9		AI182371	0.994855	0.00514481	3.00297	3.04463	93.6062	30.738
Bdp1	0.999436	0.000564086	0.884212	0.884119	703.879	796.138			Nlgn1	0.987476	0.0125244	0.500394	0.454419	3.12971	6.89928		Clock	0.994856	0.00514406	0.901197	0.901163	1666.43	1849.2
Inpp4b	0.999436	0.000563922	1.32816	1.33965	24.3096	18.1436			Gck	0.987508	0.0124924	1.89099	1.98755	11.7315	5.8975		Khdc4	0.994864	0.0051361	0.838804	0.838585	391.102	466.385
Gm12602	0.999437	0.000563307	1.19834	1.26879	2.25151	1.77242			Fam53b	0.987515	0.012485	1.28523	1.28611	266.629	207.312		Des	0.994865	0.0051353	1.26183	1.26249	318.506	252.282
Adgre4	0.999437	0.000562993	1.0677	1.07395	7.39351	6.88371			Tdrp	0.987524	0.0124764	2.2597	2.32531	26.2702	11.2918		Cabp1	0.994867	0.00513337	0.467116	0.424373	3.28366	7.75125
Myo1h	0.999437	0.000562845	1.06752	1.06994	19.0823	17.8343			Evi2	0.987528	0.0124721	0.809412	0.780352	3.27336	4.19754		1810021B22Rik	0.994872	0.00512783	1.50654	1.99547	1.29203	0.642492
Map10	0.999438	0.000562178	1.34395	1.35103	41.661	30.8339			S100a1	0.987579	0.0124209	1.22559	1.2262	287.583	234.53		Clk1	0.994879	0.00512138	0.85527	0.855206	1238.29	1447.95
Ftcd	0.999439	0.000561453	1.10113	1.10227	62.904	57.0666			Eef1a2	0.98759	0.01241	0.548742	0.528097	7.37618	13.9764		Sema4b	0.99489	0.00510994	1.46919	1.47787	50.7802	34.3573
Sugct	0.999439	0.000561416	1.02569	1.02708	12.0887	11.7697			Dgat1	0.987592	0.012408	1.30174	1.30332	159.256	122.19		Gm52456	0.994894	0.00510643	1.64846	2.81094	0.974899	0.340381
Mfsd4b1	0.999439	0.000561289	0.973696	0.973108	27.9011	28.6725			Kif26b	0.987613	0.0123871	0.763943	0.762948	115.605	151.527		Zfp57	0.994895	0.00510549	0.584075	0.570188	10.5924	18.5847
Cox17	0.999439	0.000561112	1.22672	1.22833	110.421	89.8929			Taco1	0.987638	0.0123615	1.43763	1.44565	49.8672	34.4917		Syvn1	0.994904	0.00509619	0.743353	0.741837	79.7885	107.559
Lratd2	0.999439	0.000561089	1.19951	1.20317	42.0075	34.9122			Esrp2	0.987673	0.0123273	1.8273	1.9008	13.7082	7.20709		Cyp4a31	0.994904	0.00509554	1.94267	2.50478	2.62981	1.04391
Lrwd1	0.999439	0.000560725	0.804986	0.803417	63.323	78.8196			Pif1	0.987673	0.012327	0.520432	0.397871	0.98228	2.48397		Dyrk1b	0.994905	0.00509541	1.34723	1.35044	92.4785	68.4778
Cyp2c23	0.999439	0.000560704	1.22476	1.22726	71.0728	57.9099			Mbl1	0.987678	0.0123218	3.2187	3.3138	49.7199	14.9969		Fam126a	0.99491	0.00508988	0.78812	0.787775	308.861	392.071
Gmpr	0.99944	0.000560425	1.2964	1.30063	57.7866	44.4272			Gm2788	0.987691	0.0123088	1.642	1.76985	5.68172	3.20594		Spic	0.994912	0.00508765	1.64248	2.79416	0.96902	0.340381
Rnaset2b	0.99944	0.00056038	1.17375	1.17454	165.834	141.19			Castor1	0.98771	0.0122904	0.734636	0.732199	50.3687	68.7946		Pabpc1	0.994916	0.00508423	0.853144	0.852987	505.765	592.936
Cyp2c54	0.99944	0.000559836	1.04544	1.04597	57.5227	54.9942			Tmem255a	0.98771	0.01229	2.39581	3.70524	2.49792	0.666859		Jph1	0.994918	0.00508163	0.657555	0.654828	52.4516	80.1051
Mgam	0.999441	0.000558979	1.38181	1.38545	93.5551	67.5242			Atp2b4	0.987712	0.0122882	0.821799	0.821764	2669.61	3248.64		Acot4	0.994931	0.00506942	0.692446	0.674339	7.29506	10.8229
Gm4070	0.999441	0.000558699	0.865412	0.865312	746.739	862.972			Eci2	0.987715	0.0122846	1.19899	1.1994	365.402	304.652		Gm2788	0.994931	0.00506883	1.1221	1.13709	5.88472	5.17402
Csrnp3	0.999441	0.000558547	0.529652	0.501283	5.19697	10.3773			C8g	0.987761	0.012239	2.91079	2.97394	57.8716	19.453		Il1a	0.994952	0.00504814	0.968634	0.949451	0.96902	1.02114
Afp	0.999442	0.000558448	0.994728	0.989988	0.684679	0.691705			Bckdhb	0.987762	0.0122383	1.28315	1.28506	119.442	92.9445		Cideb	0.994953	0.00504707	1.50357	1.53789	14.3953	9.35692
Kctd19	0.999442	0.000558448	0.994728	0.989988	0.684679	0.691705			H2ac10	0.987762	0.0122381	0.689037	0.645354	2.9352	4.55369		Galnt17	0.994963	0.00503678	0.645985	0.63914	20.4016	31.926
Prima1	0.999442	0.000558448	0.994728	0.989988	0.684679	0.691705			Pik3cb	0.987798	0.0122021	0.785173	0.784525	166.251	211.916		Ptchd1	0.994964	0.00503562	0.617088	0.598152	7.65858	12.8105
Dkk2	0.999442	0.000558218	0.757101	0.746889	11.2828	15.1098			Coq10a	0.987801	0.0121992	1.28599	1.28785	123.335	95.7663		Rplp2-ps1	0.994967	0.00503294	1.05086	1.06687	2.13485	2.00041
[truncated: 16,004 more rows]

## Sheet: Untx het-Hydral het counts
EB-seq, Pairwise comparison between P60 untreated VEDS vs hydralazine treated VEDS									Pairwise comparison between P60 untreated VEDS vs hydralazine treated VEDS
Normalized counts for upregulated transcripts (FDR < 0.05)									Normalized counts for downregulated transcripts (FDR < 0.05)
Gene ID	Untreated_1	Untreated_2	Untreated_3	Hydral_1	Hydral_2	Hydral_3			Gene ID	Untreated_1	Untreated_2	Untreated_3	Hydral_1	Hydral_2	Hydral_3
Adamts2	1445.03	1532.55	1600.1	2037.76	1853.23	1854.16			Atp1a2	3416.57	3392.9	3514.46	3069.09	2795.01	3001.44
Angptl2	912.802	1017.87	1007.51	1256.48	1192.69	1139.57			Gapdh	3688.02	3367.4	3667.77	3149.65	2893.94	3002.76
Aqp1	1920.99	1980.15	1973.93	2187.17	2215	2245.72			Ivd	525.553	449.511	476.537	377.671	386.283	377.857
Cdk6	391.065	424.591	433.402	543.68	560.169	495.242			Nampt	660.041	646.95	581.293	482.464	469.142	520.946
Col4a5	5954.67	5924.15	6330.54	7319.96	6949.6	7484.32			Ndufv3	714.408	708.291	795.939	601.783	585.844	575.783
Col6a1	3986	4722.26	4455.21	5712.79	5306.44	5757.83			Zfp965	143.034	138.898	122.852	72.7016	90.5024	71.9986
Dsp	3124.7	3329.64	3443.59	4472.91	4460.35	3980.78
Galnt16	889.91	1094.54	977.722	1388.25	1203.2	1346.06
Htra1	2095.53	2125.83	2252.25	2491.17	2615.29	2532.76
Itgb5	3206.73	3406.31	3358.35	3724.83	4098.57	3924.23
Lyst	1538.51	1722.33	1646.31	1851	1981.6	2005.81
Mfap4	1914.31	1746.29	1874.31	2498.44	2272.19	2615.01
Plod2	832.681	832.889	883.236	985.679	1015.31	1070.17
Postn	16689.9	16514	16878	20602.8	19486.9	19957
Ppic	339.559	314.37	397.456	496.99	443.467	487.53
Sfrp2	614.258	586.568	805.183	928.613	1056.15	953.64
Smoc2	702.009	783.05	792.858	887.111	940.618	906.515
Sparc	15368.8	16434.5	17607.2	26303.1	21384.5	22141.9
Tgfb2	263.253	332.58	321.457	440.962	399.121	477.249
Zfp973	0	0	0	58.5493	32.8049	48.2904

## Sheet: Untx het-HB counts
Pairwise comparison between P60 untreated VEDS vs hydralazine/bicalutamide (HB) treated VEDS									Pairwise comparison between P60 untreated VEDS vs hydralazine/bicalutamide (HB) treated VEDS
Normalized counts for upregulated transcripts (FDR < 0.05)									Normalized counts for downregulated transcripts (FDR < 0.05)
Gene ID	Untreated_1	Untreated_2	Untreated_3	HB_1	HB_2	HB_3			Gene ID	Untreated_1	Untreated_2	Untreated_3	HB_1	HB_2	HB_3
9530068E07Rik	1167.23	1197.98	1213.42	1465.87	1457.69	1431.91			Acaca	4345.56	3798.65	5863.87	1719.84	2448.74	2206.58
Actg2	814.909	991.402	873.343	1340	1305.05	1220.72			Acacb	785.004	998.005	1032.32	376.493	546.225	452.422
Adamts2	1415.81	1508.33	1567.59	2380.37	2158.73	2094.62			Acly	3222.26	2665.75	4325.46	1264.26	1791.31	1456.49
Adamtsl4	137.376	170.736	147.905	237.257	279.109	244.873			Acot11	913.035	921.599	1118.84	681.698	627.995	582.596
Adcy7	1404.6	1465.88	1411.64	1841.25	1647.4	1657.67			Acss3	141.114	89.613	153.942	42.3276	61.0551	52.7978
Aebp1	2255.02	2516.71	2684.42	3248.09	3076.74	2943.93			Adig	59.8099	59.4275	72.4432	20.0499	45.7913	27.3092
Akap6	1273.76	1351.74	1339.19	1464.76	1609.24	1614.88			Adora1	89.7148	88.6697	88.5417	32.3027	52.3329	48.2463
Angptl2	894.344	1001.78	987.038	1340	1140.42	1299.01			Adra1a	57.0063	48.108	77.474	24.5055	29.4373	30.0401
Ankrd52	199.989	261.293	254.557	385.404	333.622	326.8			Agpat2	833.6	604.652	1073.57	231.688	349.976	308.594
Antxr1	1286.85	1339.48	1416.67	1733.2	1550.36	1618.53			Aifm2	255.126	265.066	297.822	120.3	195.158	162.945
Aoc3	1163.49	1569.64	1377.43	1949.3	1863.27	1823.34			Aldoa	3118.52	3210.97	3778.11	2411.56	2684.24	2458.74
App	1866.25	1990.35	1902.64	2385.94	2497.81	2437.8			Angptl4	267.275	288.648	218.336	121.413	147.186	99.2234
Arf4	795.284	807.46	854.226	954.599	997.596	1003.16			Angptl7	358.859	402.787	333.037	203.841	187.526	142.008
Arhgap23	163.543	214.128	195.194	329.71	302.005	255.796			Arpc1b	1027.98	1141.39	1053.44	853.236	891.84	905.755
Arid1a	298.115	316.004	319.957	418.821	426.295	455.153			Aspg	150.459	95.2727	135.831	43.4415	45.7913	39.1432
Arid5a	315.871	315.06	351.148	715.114	517.878	545.274			Atp1a2	3347.48	3339.26	3443.06	2833.72	2709.32	3030.41
Asap1	251.388	257.519	293.797	389.86	328.171	378.688			C7	312.133	355.622	331.025	148.147	214.783	151.111
Astn2	169.15	188.659	186.139	336.393	285.651	318.607			Cox6b1	755.1	610.311	759.647	437.757	548.405	495.207
Atf3	175.691	109.422	198.213	569.195	459.003	525.247			Crat	547.634	552.77	604.699	354.215	468.816	374.136
Atp8b2	573.801	609.368	668.087	911.158	796.987	830.2			Ctsd	4495.09	4629.69	4681.64	4185.98	4371.98	4151.91
Bag3	123.358	153.757	124.763	280.699	268.206	191.164			Dgke	274.752	287.705	270.656	164.855	212.603	201.178
Bgn	7294	8386.83	8663	12159.2	12095.4	11266.9			Dhrs3	761.641	902.733	813.98	659.42	622.544	609.906
Bmp3	190.644	210.355	202.237	313.002	306.366	276.733			Dpep1	408.389	496.173	424.598	217.208	246.401	243.962
Cacna1e	2.80359	5.65977	7.04309	21.1638	26.1665	21.8474			Dtx4	172.888	153.757	180.102	123.641	100.305	97.4028
Camk4	78.5004	52.8245	66.4063	103.591	111.207	123.802			Eno1	2133.33	2016.59	2596.67	1274.7	1481.65	1305.19
Ccn1	665.385	1008.38	646.958	2213.29	1314.86	1968.99			Fasn	12969.4	13026.9	16917.5	3694.76	5469.88	5514.64
Cd44	314.936	344.302	348.13	444.44	493.892	417.831			G3bp2	897.148	808.403	930.694	707.317	737.022	730.066
Cercam	254.192	264.122	274.68	397.657	378.323	360.481			Gapdh	3613.44	3314.17	3593.26	2620.47	2683.36	2631.07
Cic	285.031	337.699	336.056	419.935	456.823	399.625			Gm2026	154.141	223.278	201.885	79.9992	74.7489	99.6331
Cobl	136.441	138.664	159.979	225.005	216.964	192.075			Gm51695	132.703	155.644	136.837	73.5164	113.388	81.0173
Col14a1	3201.7	3060.05	3574.87	4103.55	3977.3	4316.67			Gpd1	2770.88	2846.86	4008.52	683.925	1569.99	899.383
Col18a1	8320.11	9452.75	8808.89	11561	10776.2	10317.4			Gpx4	1369.09	1268.73	1423.71	926.752	1024.85	938.526
Col1a2	14129.1	16157.7	18219.5	28083.3	24327.2	22788.6			Grk3	262.603	272.612	300.84	196.044	203.88	177.51
Col4a5	5834.27	5830.5	6201.94	7860.69	6919.94	7153.19			Hbb-bs	337.72	545.186	592.565	178.856	174.378	0
Col6a1	3905.4	4647.61	4364.7	6027.23	5734.82	5880.58			Idh3b	868.178	730.11	949.811	519.07	656.342	539.812
Col6a2	2129.79	2565.76	2654.24	3955.41	3640.41	3471.91			Ifi27	913.97	856.511	931.7	632.687	699.953	630.843
Coq10b	248.585	195.262	234.434	305.204	308.546	287.657			Igfbp6	600.902	569.75	586.589	363.126	420.844	486.104
Creb3l2	295.311	399.957	377.308	540.234	501.524	495.207			Kcnb1	269.144	269.782	311.908	203.841	190.797	225.756
Creb5	406.52	414.106	495.028	757.442	822.063	614.457			Ldha	1370.95	1181.95	1513.26	759.669	950.715	803.801
Ctdsp2	1255.07	1365.89	1369.38	1653.01	1501.3	1631.27			Letm1	285.031	307.514	281.724	207.183	208.241	216.653
Ctla2a	20.5596	36.7885	17.1046	60.1498	62.1454	55.5287			Lifr	1457.87	1357.4	1334.16	1199.65	1170.95	1194.32
Cyp2b10	16.8215	3.77318	5.03078	77.9719	103.576	66.4524			Me1	1102.74	834.815	1069.54	585.903	595.287	658.152
Cyp2c55	6.5417	0	1.00616	50.1248	55.6037	50.0669			Mgp	9102.31	8866.97	8949.75	6730.09	6453.3	7540.98
Ddr1	151.394	179.226	166.016	270.674	230.047	290.388			Mmp3	406.52	465.987	380.327	180.449	150.457	166.586
Dnaja1	515.86	430.142	448.745	722.911	798.077	598.982			Nat8l	90.6493	53.7678	105.646	24.5055	32.7081	19.1164
Dnajb4	1253.2	1863.95	1343.22	3319.38	3491.04	2395.93			Ndufv3	699.962	697.094	779.77	501.248	464.455	516.144
Dsp	3061.52	3277	3373.64	4874.36	4315.29	4504.2			Otop1	77.5659	84.8965	109.671	18.936	56.694	43.6947
Dvl3	92.5184	99.9892	84.5171	171.538	185.346	137.456			Pdk4	750.427	818.779	1055.46	296.293	601.829	299.491
Ecm1	812.106	965.933	919.626	1176.26	1197.12	1230.73			Pfkl	466.33	545.224	606.712	290.724	345.615	281.285
Efna5	244.847	283.932	271.662	369.81	368.511	322.249			Pgd	247.65	245.257	342.093	149.261	184.256	122.891
Eln	17561.7	21877.8	23058.1	29915.6	28435.3	27794.4			Pkm	3867.08	4266.52	4556.88	3580.03	3249	3304.41
Fbln2	1399.92	1440.41	1524.33	1844.59	2231.78	1869.77			Pla1a	58.8753	41.5049	41.2524	15.5944	16.354	23.668
Fgfr1	713.98	963.103	891.454	1236.41	1168.77	1168.83			Plin2	832.665	555.6	810.961	299.635	392.497	336.813
Filip1l	3073.67	3624.14	3030.54	4560.24	4590.03	4142.81			Plin5	86.9112	74.5202	85.5232	23.3916	58.8745	39.1432
Fkbp10	603.706	673.512	660.038	859.919	771.911	806.532			Pmvk	163.543	130.175	166.016	87.9969	82.8605	77.3761
Flnc	929.857	1446.07	1128.91	2392.62	2202.34	1877.96			Pnpla3	152.328	152.814	190.163	30.0749	117.749	56.439
Fn1	10446.2	8483.99	11131.1	16263.8	17625.3	15602.7			Ppm1k	477.544	384.864	409.505	277.357	303.095	295.85
Fndc3b	2153.16	2565.76	2352.39	2975.19	2756.2	2898.42			Ppp2r5a	1381.23	1256.47	1437.8	931.208	1034.67	1064.15
Fras1	38.3157	19.8092	38.2339	56.8081	83.9507	102.865			Ptger3	42.0538	44.3348	62.3816	21.1638	19.6248	19.1164
Fstl1	11662.9	11878	12619.2	15624.5	15774	15389.6			Scd1	23362.3	16329.4	27349.3	5230.8	6134.95	8087.17
Fzd1	476.61	532.018	514.145	722.911	600.738	732.797			Smc1a	780.332	807.46	730.469	608.181	636.717	664.524
Gadd45b	62.6135	119.798	68.4186	218.321	190.797	143.828			Stard7	586.884	552.77	603.693	470.059	460.094	451.512
Galnt16	871.916	1077.24	957.86	1710.93	1502.39	1370.92			Taldo1	821.451	694.265	842.152	492.337	552.767	552.556
Gnb4	1287.78	1222.51	1265.74	1360.05	1459.87	1470.15			Tm4sf1	4655.82	4154.27	4697.74	3753.79	3481.23	3836.94
Gsk3b	698.093	747.089	762.666	928.98	867.854	845.675			Tmem79	42.0538	27.3555	51.3139	11.1388	19.6248	11.834
Gsta1	2.00924	0.943294	0	12.2973	18.0003	21.8747			Traf4	63.548	49.9946	60.3693	14.4805	30.5275	24.5783
Gstm3	37.3812	0	20.1231	164.855	340.164	284.016			Vwa8	623.331	579.183	666.075	487.882	479.718	460.615
Gxylt2	262.603	282.988	277.699	358.671	352.157	428.754			Zfp91	1030.22	1043.28	970.94	877.741	830.785	856.28
Hhip	373.812	196.205	369.259	601.498	605.099	718.232
Hspa1a	331.029	286.12	369.098	1576.14	1346.41	1107.43
Hspa1b	307.806	212.09	295.186	1476.1	1189.03	1091.34
Hspa1l	56.4643	87.5754	82.2834	173.577	160.804	168.024
Hspa2	245.781	261.293	270.656	307.432	359.789	358.661
Hspb7	659.778	904.619	734.493	1027	1259.26	1201.6
Hspg2	5586.62	6178.58	7151.75	9835.6	8825.73	8210.06
Htra1	2053.16	2092.23	2206.5	2520.72	2383.33	2488.78
Htra3	567.259	668.796	597.656	902.247	843.868	811.994
Igfbp7	7964.99	9249.94	8646.9	10247.7	10534.2	10570.5
Ikbip	676.599	670.682	647.964	766.353	773.001	856.599
Irs2	274.752	349.019	311.908	614.864	535.322	568.942
Itga4	165.412	159.417	142.874	225.005	199.519	240.321
Jun	383.157	384.864	462.832	888.88	614.912	772.85
Jund	327.085	419.766	430.635	675.014	761.008	610.816
Kcnd3	218.68	242.427	262.607	327.482	305.275	336.813
Klf13	480.348	568.806	499.053	673.9	633.446	649.959
Lama4	2369.97	2684.62	2524.44	3099.94	3197.76	2927.55
Loxl1	1008.36	1297.97	1209.4	1691.99	1615.78	1591.22
Lrch3	685.944	719.734	694.247	910.044	866.764	816.545
Lrrc8c	68.2206	76.4068	60.3693	130.325	123.2	95.5822
Ltbp3	771.921	869.717	919.626	1366.74	1198.21	1205.25
Ltbp4	1319.56	1519.65	1790.96	2233.34	2248.14	2213.87
Maml2	672.861	662.193	677.143	856.577	895.111	948.54
Map4	1297.13	1557.38	1439.81	1935.93	1801.12	1717.75
Map7d1	480.348	535.791	527.225	642.712	751.196	783.774
Mbtps1	1015.83	1031.02	974.965	1181.83	1148.05	1191.59
Mef2d	410.258	419.766	453.776	566.967	565.85	586.238
Mfap4	1875.6	1718.68	1836.23	2653.27	2420.4	2231.16
Mfap5	1349.46	1289.48	1493.13	1800.04	2207.8	2292.15
Mgat4a	1630.75	1707.36	1684.3	1909.2	1816.39	1942.59
Mlxip	297.18	392.41	332.031	548.031	500.434	451.512
Mmp17	509.318	667.852	561.435	829.844	741.383	763.747
Mmp2	867.243	1019.7	946.792	1231.96	1248.36	1146.08
Mn1	187.84	278.272	206.262	357.557	412.122	359.571
Mtdh	994.339	1090.45	1048.41	1220.82	1285.43	1315.39
Mup15	0	25.6576	0	85.5575	89.2931	40.6179
Myadm	703.7	938.578	900.509	1245.32	1193.84	1135.15
Nav1	554.176	543.338	610.736	842.097	739.203	770.119
Nfic	242.043	299.968	300.84	474.515	406.67	447.871
Nfix	536.42	593.332	598.662	817.592	679.238	764.658
Npas4	24.2978	28.2988	28.1724	86.883	87.2215	58.2596
Nucb1	1117.7	1315.9	1126.89	1568.35	1529.65	1428.27
Olfml2b	1427.96	1811.13	1504.2	2173.19	2346.26	2111
Osbpl3	1238.25	1257.41	1358.31	1777.76	1574.35	1672.23
Otud1	207.465	169.793	227.391	387.632	278.019	388.701
Pabpc1	492.497	450.895	524.207	653.85	657.432	593.52
Pamr1	514.926	588.616	605.706	829.844	842.778	725.514
Pappa	40.1848	34.9019	38.2339	91.3386	83.9507	67.3627
Pcbp2	330.823	279.215	345.111	403.226	430.656	405.997
Peli1	172.888	147.154	149.917	206.069	232.227	235.769
Phlpp2	146.721	133.948	138.849	237.257	186.436	187.523
Phtf2	679.403	799.914	836.115	937.891	1030.3	994.965
Plec	1934.48	2383.7	2392.64	3326.06	3406	3352.66
Plod2	815.844	819.723	865.294	982.446	1030.3	1079.62
Plxdc2	2447.53	2414.83	2380.56	2692.26	2709.32	2885.67
Plxna4	937.333	1011.21	950.817	1208.57	1176.4	1118.77
Postn	16352.4	16253	16535.2	20865.3	22683.1	20327.1
Ppic	332.692	309.401	389.382	457.807	501.524	483.373
Prdm16	511.187	540.508	532.256	737.392	633.446	685.461
Ptgfrn	602.771	619.744	645.952	823.161	698.863	806.532
Ptgs2	66.3516	91.4995	51.3139	161.513	126.471	166.586
Ptpn21	211.204	272.612	240.471	403.226	379.414	311.325
Ptprs	1319.56	1519.65	1433.77	2032.84	1759.69	1934.4
Pycr1	44.8574	41.5049	64.3939	105.819	86.1313	93.7616
Qsox1	1507.4	1630.01	1503.2	2070.71	2084.59	1788.75
Rere	455.116	453.725	410.511	609.295	553.857	558.018
Rn18s	0	0	0	50251.4	0	0
Rnf145	307.46	279.215	299.834	434.415	419.754	418.741
Sema3c	2378.38	2094.11	2304.1	2632.11	2940.46	3015.85
Sema3d	1210.22	1232.89	1146.01	1414.63	1534.01	1624.9
Sema3f	407.455	592.389	433.653	734.05	679.238	719.142
Serpine1	967.238	1181	1058.48	3417.4	3101.82	2646.26
Serpinf1	1784.95	1654.54	1629.97	1937.05	1935.23	1887.98
Sfrp2	601.837	577.296	788.826	1094.95	972.52	1217.08
Sgcg	1070.97	1020.64	1032.32	1275.4	1293.06	1411.89
Sh3d19	651.367	664.079	605.706	859.919	831.875	790.146
Ski	806.499	1007.44	947.798	1286.54	1225.46	1362.73
Slc1a4	189.709	201.865	166.016	318.571	325.991	288.567
Slc7a1	130.834	171.68	169.034	300.749	296.553	213.922
Smpd3	47.661	82.0666	64.3939	183.791	129.742	211.191
Sparc	15058.1	16174.7	17249.5	23595.4	25172.1	23084.5
Spats2l	279.424	258.463	330.019	364.24	388.136	405.086
Specc1	436.425	497.116	463.838	646.053	647.62	564.39
Stk35	164.477	160.36	180.102	255.08	252.942	273.092
Sult2a7	0	0	0	26.7332	22.8957	22.7577
Synpo	471.003	648.043	638.909	838.755	839.507	806.532
Tbxa2r	86.9112	106.592	105.646	159.286	145.006	161.124
Tgfb2	257.93	327.323	314.927	672.786	680.328	492.476
Tgfb3	790.612	906.506	805.931	1021.43	1027.03	976.759
Tgfbi	1021.44	1088.56	1122.87	1345.57	1348.66	1217.99
Thsd4	3608.22	3955.23	3966.26	5508.16	4668.53	4890.17
Tiam1	102.798	99.0459	126.776	144.805	182.075	189.344
Timp2	2997.97	3275.12	3209.64	3857.38	3561.91	3724.98
Tle3	186.906	231.107	227.391	277.357	325.991	284.926
Tmem184b	265.406	363.168	306.877	509.045	468.816	445.14
Tnrc18	486.89	646.157	518.17	761.897	726.119	761.927
Tns2	683.141	799.914	819.011	995.813	1046.66	1003.16
Tnxb	2212.97	2407.29	2535.51	3222.47	3073.47	3195.18
Trabd2b	280.359	288.648	342.093	419.935	370.692	427.844
Trib2	135.507	156.587	128.788	271.788	204.971	220.294
Ttc28	869.112	1051.77	1014.2	1458.08	1355.2	1387.31
Ttc7b	301.853	400.9	339.074	457.807	473.177	476.09
Txndc5	1684.96	1610.2	1772.85	1870.21	1929.78	1975.37
Vat1	371.008	373.545	404.474	496.793	473.177	482.463
Vcan	1482.16	1485.69	1476.03	1998.31	2086.78	1819.7
Wee1	42.9883	49.9946	25.1539	84.6553	94.8534	67.3627
Ywhah	409.324	428.256	443.715	573.651	556.037	546.184
Zdhhc14	55.1372	64.144	56.3447	101.364	125.381	96.4925
Zdhhc8	197.186	256.576	272.668	330.824	372.872	349.558
Zfp968	0	0	0	27.4573	4.94982	15.1475
Znfx1	416.8	482.023	453.776	627.117	595.287	541.633
Zswim8	427.08	574.466	474.905	708.431	699.953	645.407

## Sheet: Untx het-HS counts
Pairwise comparison between P60 untreated VEDS vs Hydralazine/Spironolactone (HS) treated VEDS									Pairwise comparison between P60 untreated VEDS vs Hydralazine/Spironolactone (HS) treated VEDS
Normalized counts for upregulated transcripts (FDR < 0.05)									Normalized counts for downregulated transcripts (FDR < 0.05)
Gene ID	Untreated_1	Untreated_2	Untreated_3	HS_1	HS_2	HS_3			Gene ID	Untreated_1	Untreated_2	Untreated_3	HS_1	HS_2	HS_3
Abi3bp	679.283	693.153	708.72	806.704	888.207	888.987			Acaca	4505.94	3925.92	6047.46	1733.9	1216.3	1850.97
Acbd3	358.538	396.784	406.761	508.53	498.483	471.729			Acacb	813.977	1031.44	1064.64	634.13	326.28	273.451
Adamts2	1468.07	1558.86	1616.67	2314.93	2419.91	2394.6			Acly	3341.18	2755.07	4460.89	957.833	772.196	1241.97
Adamtsl2	140.508	221.302	187.816	353.316	341.688	265.824			Acot11	946.733	952.477	1153.87	450.324	468.574	516.397
Agfg1	1024.25	1171.83	1056.33	1314.21	1374.91	1372.7			Adora1	93.026	91.6405	91.3138	40.8457	53.4737	40.3094
Arid5a	327.529	325.616	362.142	486.064	577.334	470.64			Agpat2	864.366	624.91	1107.18	344.125	167.672	223.336
Aspn	611.452	440.654	545.808	738.287	946.212	819.262			Aifm2	264.543	273.947	307.146	187.89	169.484	149.254
Azin1	848.862	854.012	903.799	1179.42	1180.05	1137.38			Aldoa	3233.62	3318.56	3896.4	1966.72	2173.39	2074.3
Birc6	3652.24	3799.18	3744.9	4300.04	4372.15	4013.51			Ank	494.2	422.131	437.891	279.793	290.933	279.987
Bpifa1	0	0.974899	3.11297	31.6555	68.8813	20.6994			Anxa6	3241.37	3544.73	3377.57	2685.61	2838.64	3000.33
C1qtnf6	118.22	169.632	131.782	197.081	212.082	205.905			Arap2	574.629	523.521	552.033	438.071	378.847	448.851
Camk4	81.3977	54.5944	68.4854	138.876	121.449	140.538			Arpc1b	1065.92	1179.63	1086.43	910.86	958.901	907.507
Ccdc88a	754.867	734.099	780.318	883.289	952.556	921.67			Aspg	156.012	98.4648	140.084	42.888	15.4077	13.0733
Ccn1	689.943	1042.17	667.213	1264.18	1788.2	1733.31			Atp1a2	3471.03	3451.14	3550.86	2597.79	2900.27	2604.86
Cd44	326.56	355.838	359.029	489.128	425.07	424.883			Bcam	3897.4	4923.24	3941.02	2641.7	2456.16	3141.96
Cep170	683.159	686.329	664.1	816.915	892.738	778.953			Calm2	1950.64	1911.78	1820.05	1421.43	1631.4	1620
Col16a1	316.87	336.34	378.745	519.762	515.704	469.55			Carhsp1	651.182	604.438	643.347	475.853	542.894	506.592
Col1a2	14650.6	16699	18789.9	26757	23203	24663.9			Ccng1	1007.78	948.577	1031.43	860.824	760.414	851.945
Col4a4	458.347	460.152	493.925	573.883	633.527	551.259			Cisd1	187.99	164.758	189.891	125.601	103.322	132.912
Col4a5	6049.59	6025.85	6396.12	7961.86	8834.94	8109.82			Cldn22	50.3891	43.8705	38.3933	10.2114	19.9393	22.8783
Col5a2	6008.9	6598.12	6443.85	8474.47	8424.37	8025.94			Ctsd	4660.99	4784.81	4828.22	3686.33	3831.07	4161.68
Cpz	65.8934	56.5442	85.0879	120.495	118.73	118.749			Dlat	518.426	465.027	628.82	375.781	288.214	338.817
Cyp2b10	17.4424	3.8996	5.18828	53.0995	73.413	32.6833			Elovl6	760.681	494.274	1024.17	180.742	61.6307	143.807
Ddx17	3566	3886.92	3852.82	4178.52	4202.67	4225.95			Eno1	2212.07	2084.16	2677.96	1256.8	861.669	1080.1
Dennd4a	593.04	638.559	653.724	844.486	1008.75	825.799			Fasn	13448.1	13463.4	17447.2	2662.12	825.67	2820.57
Dusp10	141.477	156.959	157.724	223.63	232.021	253.841			G6pdx	374.042	355.838	414.025	260.392	236.553	290.882
Ecrg4	44.5749	30.2219	47.7322	83.7338	84.289	91.5133			Gapdh	3746.8	3425.21	3705.76	2306.14	1745.4	2174.84
Efnb2	250.007	275.896	287.431	374.76	333.531	378.037			Gatd3a	365.321	327.566	360.067	270.603	252.867	240.767
Eln	18209.8	22610.8	23780	35372.4	29424.1	37862.5			Gm13889	222.875	282.721	238.661	131.728	157.702	152.522
Epb41l2	844.986	798.442	885.121	988.467	972.496	1044.78			Gna12	298.458	352.914	304.033	229.757	215.707	246.214
Epm2aip1	707.385	651.233	631.933	787.302	817.513	804.01			Gpd1	2873.15	2942.25	4134.03	1336.68	526.58	528.38
Far1	736.456	765.296	717.021	857.761	992.435	953.264			Gpd2	835.296	655.132	1021.05	488.107	326.28	340.996
Fbln2	1451.59	1488.67	1572.05	2418.07	2312.06	2355.38			Gpi1	1095.96	1175.73	1200.57	734.202	861.017	896.613
Fbln5	3053.38	2709.24	3121.27	3713.9	3749.5	4244.47			Gpx4	1419.61	1311.24	1468.28	1178.4	1113.88	947.816
Folh1	45.544	35.0964	36.318	83.7338	108.76	98.05			Grk3	272.295	281.746	310.259	223.63	192.143	155.791
Fras1	39.7298	20.4729	39.431	73.5223	67.0687	68.635			Ifi27	947.702	885.209	960.87	707.653	727.786	614.447
Fstl1	12093.4	12275.9	13014.3	17028.6	18713.1	19261.4			Itpk1	334.312	371.437	428.552	232.821	230.209	228.783
Fzd4	503.891	422.131	478.36	646.384	615.4	616.625			Kars	461.254	466.977	477.322	341.062	364.346	399.826
Gdf6	10.6592	15.5984	20.7531	55.1418	57.099	49.025			Kcnb1	279.078	278.821	321.674	184.827	109.666	160.148
Gnb4	1335.31	1263.47	1305.37	1540.91	1474.6	1450.05			Kcnh2	593.04	521.571	516.753	315.533	369.784	395.468
Gpc6	1423.49	1511.09	1589.69	1794.15	2122.63	1992.59			Ldha	1421.55	1221.55	1560.64	1082.41	795.761	861.75
Grb10	633.739	755.547	713.908	1054.84	959.807	954.353			Letm1	295.551	317.817	290.544	218.525	164.046	215.71
Hhip	387.608	202.779	380.82	628.003	811.168	835.604			Letmd1	377.918	364.612	515.715	250.18	230.209	228.783
Itga4	171.517	164.758	147.347	223.63	271.9	245.125			Lhfp	2309.18	2510.37	2297.37	1975.91	2060.1	2056.87
Kctd12	391.484	474.776	391.197	634.13	706.94	692.887			Lonp1	430.245	446.504	450.343	356.379	346.219	327.923
Klf2	76.5526	88.7158	94.4268	176.658	151.358	143.807			Man2a2	512.612	575.191	583.163	401.309	447.729	410.72
Lbr	261.636	287.595	265.64	337.999	384.285	334.459			Me1	1143.44	862.786	1103.03	572.862	439.572	629.699
Lox	2331.46	2928.6	2576.5	5057.72	3889.08	4646.48			Mlxipl	136.632	123.812	140.084	67.3955	66.1623	61.0089
Lyst	1563.03	1751.89	1663.36	2217.92	2380.94	2060.14			Nat8l	93.995	55.5693	108.954	41.8669	23.5647	7.62611
Mcpt4	26.1636	17.5482	25.9414	95.9875	58.9117	63.1878			Ndufa9	453.502	427.006	477.322	384.971	357.095	313.76
Meg3	592.071	671.706	659.95	857.761	832.92	809.457			Ndufs3	376.949	330.491	409.874	293.068	256.492	269.093
Mfap4	1944.82	1776.27	1893.72	2298.59	2286.68	2562.37			Ndufv3	725.796	720.451	804.184	533.037	577.334	593.747
Mfap5	1399.27	1332.69	1539.88	2545.71	3250.11	2704			Nudt4	1905.09	1963.45	2096.07	1666.51	1717.5	1555.73
Mob1a	344.971	339.265	335.163	419.69	485.795	415.078			Otop1	80.4287	87.7409	113.105	54.1206	2.719	9.805
Nid1	1302.36	1320.99	1407.06	1956.51	1670.37	1746.38			Pcp4l1	424.431	400.684	401.573	282.857	213.895	331.191
Npr3	195.742	199.854	272.904	395.183	402.412	340.996			Pfkl	483.541	563.492	625.707	302.259	243.804	266.914
Pappa	41.6679	36.0713	39.431	139.897	117.823	71.9033			Pgd	256.79	253.474	352.803	189.933	121.449	138.359
Parp8	369.197	447.479	474.209	615.75	624.464	571.958			Phospho1	88.1809	74.0923	102.728	57.184	37.1597	30.5044
Pcolce2	887.623	916.405	1072.94	1244.77	1427.48	1500.16			Piezo2	164.733	186.206	147.347	118.453	97.884	115.481
Pdgfd	1379.89	1473.07	1360.37	1882.99	1693.94	1697.35			Pkm	4009.81	4409.47	4699.55	2711.14	3035.31	3428.48
Pi16	2246.19	2356.33	2355.48	2604.94	2495.14	2682.21			Pla1a	61.0483	42.8956	42.5439	24.5074	19.9393	20.6994
Pkia	403.112	481.6	422.326	548.354	535.643	597.015			Plat	702.54	683.404	634.008	512.614	564.646	545.812
Postn	16955.9	16797.5	17052.9	21939.3	19635.7	21152.6			Pnpla3	157.95	157.934	196.117	98.0298	45.3167	69.7244
Rab23	112.406	102.364	112.067	197.081	158.608	179.758			Ppp2r5a	1432.21	1298.57	1482.81	1008.89	1157.39	948.906
Rcan1	187.99	200.829	200.268	281.836	332.624	268.003			Rnd2	80.4287	84.8162	65.3724	32.6766	41.6913	53.3828
Sar1a	1433.18	1481.85	1469.32	1721.65	1645.9	1665.76			Scd1	24224.5	16876.5	28205.6	6648.67	2865.83	5068.09
Sema3d	1254.88	1274.19	1181.89	1606.26	1662.22	1573.16			Septin6	580.443	518.646	555.146	447.261	421.445	470.64
Sfrp1	699.633	654.157	753.339	841.422	859.204	855.214			Serpine2	4358.65	4159.9	4256.47	3298.29	3181.23	3831.58
Smoc2	713.199	796.493	801.071	936.389	909.052	1029.52			Slc25a1	552.342	412.382	563.448	255.286	183.986	235.32
Sparc	15613.8	16716.6	17789.6	27135.9	22061.1	26799.2			Slc2a4	278.109	299.294	315.448	161.341	142.294	130.733
Spty2d1	516.488	528.395	482.51	680.082	609.962	608.999			Slc2a5	13.5663	9.74899	16.6025	0	0	1.08944
Srsf7	357.569	365.587	301.958	493.212	450.448	427.062			Smim5	180.238	111.139	157.724	75.5646	63.4433	81.7083
Svep1	1169.61	1060.69	1297.07	1713.48	1541.67	1641.79			Sod2	794.597	688.279	872.669	614.729	521.142	526.202
Thbd	765.526	844.263	774.092	1238.65	1054.07	1032.79			Susd5	4431.33	4408.49	4442.21	3519.88	2929.27	3371.83
Tmem47	1341.12	1353.16	1319.9	1497	1576.11	1590.59			Tafa1	85.2738	111.139	80.9372	53.0995	46.223	51.2039
Tpm4	1278.14	1447.73	1297.07	1782.92	1744.69	1552.46			Taldo1	851.769	717.526	868.519	565.714	431.415	526.202
Tspan11	283.923	308.068	372.519	469.726	437.759	411.81			Thrsp	1124.06	830.614	1510.83	413.563	165.859	217.889
Ubfd1	257.759	252.499	248	392.119	328.999	345.354			Thtpa	208.339	172.557	221.021	108.241	131.418	141.628
									Timm44	231.596	256.399	261.49	181.764	177.641	175.401
									Tkt	2203.55	1887.4	2703.1	1057.9	899.083	1098.16
									Tmem79	43.6059	28.2721	52.9205	12.2537	9.96967	5.44722
									Tpi1	1220	1012.92	1219.25	851.634	887.3	894.434
									Ttc25	14.5353	16.5733	16.6025	2.04229	0.906333	0

## Sheet: Integrated counts 2B
Fig. 2B
Integrated counts for heatmap in Figure 2B
Gene ID	Cluster	Wt_1	Wt_2	Wt_3	Het_1	Het_2	Het_3	Het.H_1	Het.H_2	Het.H_3	Het.HB_1	Het.HB_2	Het.HB_3	Het.HS_1	Het.HS_2	Het.HS_3
9530068E07Rik	cluster3	1274.68	1352.1	1262.77	1174.19	1197.79	1219.69	1310.22	1478.55	1443.63	1478.28	1463.24	1437.5	1116.76	1371.55	1460.64
Abi3bp	cluster2	718.813	685.104	707.73	659.014	670.572	690.751	659.205	760.594	653.512	767.221	632.574	813.335	782.825	862.164	867.453
Acaca	cluster1	1303.55	3430.85	3619.12	4371.49	3798.02	5894.14	7223.62	1772.42	2429.38	1734.39	2458.07	2215.2	1682.58	1180.64	1806.13
Acacb	cluster1	286.78	793.783	508.616	789.689	997.841	1037.64	1302.03	361.859	512.691	379.679	548.304	454.188	615.36	316.713	266.827
Acbd3	cluster2	446.93	415.538	406.48	347.839	383.857	396.449	470.861	433.308	414.032	485.27	408.218	398.443	493.477	483.868	460.303
Acly	cluster1	1080.08	2727.63	2550.3	3241.49	2665.31	4347.79	4707.58	1494.68	1869.47	1274.96	1798.13	1462.17	929.48	749.555	1211.88
Acot11	cluster1	534.454	772.474	688.128	918.483	921.446	1124.62	906.919	577.36	678.81	687.466	630.386	584.87	436.994	454.836	503.888
Acss3	cluster1	36.3131	92.6968	118.643	141.956	89.5982	154.736	127.951	50.7063	80.9512	42.6858	61.2875	53.0038	120.892	71.2605	44.6483
Actg2	cluster3	955.314	905.659	837.721	819.772	991.239	877.851	943.769	970.334	1346.66	1351.34	1310.02	1225.49	821.47	877.12	862.137
Adamts2	cluster2	1400.38	1476.76	1383.48	1424.26	1508.08	1575.68	2010.37	1830.04	1824.78	2400.52	2166.95	2102.79	2246.41	2348.96	2336.59
Adamtsl2	cluster2	146.184	159.822	113.484	136.315	214.092	183.054	174.014	160.186	218.4	341.487	358.97	206.532	342.857	331.669	259.385
Adamtsl4	cluster2	162.012	158.757	169.195	138.196	170.708	148.668	189.368	179.777	209.124	239.265	280.171	245.828	257.638	242.814	193.476
Adcy7	cluster3	1455.32	1377.67	1288.56	1412.98	1465.64	1418.92	1565.1	1568.44	1625.77	1856.83	1653.67	1664.14	1368.46	1541.34	1718.96
Adig	cluster1	15.8288	43.6847	46.4254	60.1668	59.4177	72.8171	67.5583	14.9814	37.1026	20.2196	45.9656	27.4158	60.4459	37.8297	19.135
Adora1	cluster1	43.7619	55.405	67.0589	90.2502	88.655	88.9987	90.0777	54.1635	48.908	32.576	52.5321	48.4345	39.6367	51.9058	39.333
Adra1a	cluster1	35.382	51.1431	31.982	57.3465	48.1001	77.8738	68.5819	18.4387	30.3567	24.7128	29.5493	30.1574	69.3642	22.8737	23.3872
Aebp1	cluster3	2679.72	2674.36	2434.76	2268.48	2516.29	2698.28	2571.31	2710.48	2331.56	3275.57	3088.45	2955.42	2739.89	2328.72	2515.19
Agfg1	cluster2	1227.2	1251.94	1062.63	993.692	1133.65	1029.55	1122.9	1145.5	1112.24	1204.19	1145.86	1202.64	1275.31	1334.6	1339.45
Agpat2	cluster1	243.018	605.193	581.865	838.574	604.552	1079.11	941.721	351.487	453.664	233.649	351.309	309.798	333.939	162.756	217.926
Aifm2	cluster1	127.561	191.787	181.575	256.649	265.022	299.359	280.469	171.71	178.767	121.318	195.901	163.581	182.329	164.515	145.639
Akap6	cluster3	1548.43	1511.92	1317.45	1281.36	1351.52	1346.1	1270.3	1472.79	1382.92	1477.15	1615.36	1621.19	1610.24	1188.56	1373.47
Aldoa	cluster1	2121.99	2963.1	2512.13	3137.13	3210.44	3797.61	3437.28	2506.5	2804.62	2431.97	2694.46	2468.33	1908.51	2109.66	2024.06
Angptl2	cluster2	890.137	942.951	854.228	899.681	1001.61	992.133	1239.59	1177.77	1121.51	1351.34	1144.76	1304.08	809.579	1295.89	1621.16
Angptl4	cluster1	169.461	174.739	279.584	268.87	288.6	219.463	340.862	162.491	203.221	122.441	147.747	99.6107	406.276	124.926	121.188
Angptl7	cluster1	255.123	303.662	250.697	361.001	402.72	334.756	378.736	398.736	379.459	205.566	188.24	142.562	277.457	578.002	398.646
Ank	cluster4	432.964	433.651	391.005	479.454	408.379	426.789	389.995	389.517	448.605	462.804	386.33	442.308	271.511	282.403	273.205
Ankrd52	cluster3	258.847	228.013	224.905	201.183	261.249	255.871	251.808	255.836	236.951	388.666	334.892	328.076	312.139	241.054	264.701
Antxr1	cluster2	1357.55	1387.26	1495.93	1294.53	1339.26	1423.98	1485.26	1556.91	1346.66	1747.87	1556.26	1624.84	1499.26	1642.51	1765.73
Anxa6	cluster1	3216.97	3203.9	3001.15	3144.65	3429.25	3291.94	3217.21	3286.69	3458.13	3433.96	2907.87	3197.59	2606.11	2755.41	2927.65
Aoc3	cluster3	1406.9	1416.02	1343.24	1170.43	1569.38	1384.54	1396.2	1365.61	1351.72	1965.79	1870.36	1830.46	1648.89	1493.83	1431.93
App	cluster3	1919.94	2021.22	1797.18	1877.39	1990.02	1912.46	2108.64	2105.46	2291.93	2406.13	2507.31	2447.32	2168.13	2092.95	2080.4
Aqp1	cluster4	1783.07	2042.53	1709.49	1893.37	1948.52	1943.81	2157.77	2187.29	2210.14	2077	1661.33	2143.91	1248.56	1595	1917.75
Arap2	cluster1	618.254	561.508	609.72	557.483	506.465	538.037	384.877	576.208	533.772	550.422	437.768	426.772	425.103	367.739	437.979
Arf4	cluster2	715.089	763.95	726.3	800.03	807.327	858.635	960.146	867.769	860.107	962.677	1001.39	1007.07	998.845	841.05	971.632
Arhgap23	cluster3	249.536	252.519	174.353	164.519	214.092	196.202	227.241	238.55	268.151	332.5	303.154	256.794	229.893	220.82	229.62
Arid1a	cluster3	322.162	332.43	380.688	299.894	315.951	321.609	330.626	338.81	314.529	422.365	427.918	456.93	390.421	347.505	355.06
Arid5a	cluster3	532.592	483.728	439.494	317.756	315.008	352.961	305.036	324.981	493.297	721.166	519.849	547.402	471.677	560.407	459.24
Arpc1b	cluster1	996.283	1030.32	854.228	1034.12	1141.2	1058.88	897.706	1029.11	1031.28	860.456	895.235	909.29	883.898	930.786	885.525
Asap1	cluster3	338.922	272.763	265.141	252.888	257.477	295.314	311.177	300.781	290.075	393.159	329.42	380.165	259.62	267.447	280.646
Aspg	cluster1	59.5907	82.042	117.611	151.357	95.257	136.532	134.093	51.8587	62.3999	43.8091	45.9656	39.296	41.6185	14.9559	12.7567
Aspn	cluster2	495.348	422.996	539.567	593.207	426.299	531.969	683.772	502.453	622.313	453.818	744.205	666.203	716.433	918.469	799.417
Astn2	cluster3	175.979	203.507	181.575	170.159	188.628	187.099	220.076	217.807	223.459	339.24	286.738	319.851	253.675	225.218	253.007
Atf3	cluster4	347.302	353.74	402.354	176.74	109.404	199.236	135.117	168.253	432.583	574.012	460.751	527.297	174.401	739.878	371.006
Atp1a2	cluster1	2689.03	2976.95	2838.14	3367.46	3338.71	3460.83	3027.84	2760.04	2953.88	2857.7	2719.63	3042.24	2520.89	2815.23	2541.76
Atp8b2	cluster3	595.907	610.521	585.992	577.225	609.268	671.535	725.74	697.212	669.534	918.868	800.021	833.44	657.969	673.896	779.219
Azin1	cluster2	1005.59	922.706	883.115	823.533	826.189	880.885	993.925	941.524	941.901	895.279	1038.6	980.571	1144.51	1145.45	1109.83
Bag3	cluster3	178.772	136.382	168.163	124.094	153.732	125.407	169.919	170.558	168.648	283.074	269.227	191.91	167.465	238.415	181.782
Bcam	cluster4	4461.86	4792.53	3546.9	3781.11	4762.85	3841.1	3500.75	4132.56	3957.33	4469.65	3626.91	3938.73	2563.5	2384.15	3065.85
Bgn	cluster3	8666.73	8564.34	8082.15	7337.53	8385.45	8707.71	9394.69	9635.35	9327.1	12262.1	12141.5	11310.8	9939.89	8242.47	9249.64
Birc6	cluster2	3808.22	3890.07	3627.37	3543.26	3675.41	3649.96	3744.37	3768.4	3720.38	4123.67	3710.08	3715.75	4172.75	4243.96	3916.29
Bmp3	cluster4	256.054	220.555	221.81	191.782	210.32	203.281	247.714	232.788	257.189	315.65	307.532	277.813	248.72	494.425	294.466
Bpifa1	cluster4	2.79332	51.1431	114.516	0	0.943139	3.03405	6.14166	3.45725	7.58918	1.12331	1.09442	15.5356	30.7184	66.8617	20.198
C1qtnf6	cluster3	142.459	137.447	118.643	114.693	164.106	128.441	231.336	169.405	142.508	276.334	223.262	187.341	191.247	205.864	200.917
C7	cluster1	526.074	521.02	627.259	313.995	355.563	332.734	336.768	367.621	375.243	149.4	215.601	151.701	339.885	287.681	250.881
Cacna1e	cluster3	7.44884	4.26192	5.15838	2.82032	5.65883	7.07944	9.21249	9.21933	7.58918	21.3429	26.2661	21.9326	16.8456	5.27856	6.37833
Calm2	cluster1	1869.66	1939.18	1917.89	1892.43	1849.49	1773.91	1574.31	1689.44	1711.78	1545.68	1590.19	1701.61	1379.36	1583.57	1580.76
Camk4	cluster2	95.9038	79.9111	100.073	78.9689	52.8158	66.749	90.0777	97.9553	99.5025	104.468	111.631	124.285	134.765	117.888	137.134
Carhsp1	cluster1	527.937	627.568	610.752	631.751	584.746	627.036	602.906	616.542	652.669	534.696	499.055	485.259	461.767	526.976	494.321
Ccdc88a	cluster4	882.688	805.504	823.277	732.342	710.183	760.534	762.59	791.71	805.296	772.838	826.287	780.436	857.143	924.627	899.344
Ccn1	cluster3	1412.49	1843.28	1044.06	669.355	1008.22	650.297	824.006	761.747	1601.32	2232.02	1319.87	1976.68	1226.76	1735.77	1691.32
Ccng1	cluster1	854.755	993.028	941.92	977.71	917.674	1005.28	1009.28	812.453	914.074	776.208	933.54	821.56	835.343	738.118	831.309
Cd44	cluster2	288.643	262.108	298.154	316.816	344.246	349.927	372.594	333.048	351.632	448.201	495.772	419.461	474.649	412.607	414.591
Cdk6	cluster2	521.419	448.567	351.801	385.443	417.81	426.789	536.372	553.16	487.394	509.983	685.107	507.192	667.878	502.343	493.257
Cep170	cluster2	718.813	632.896	684.001	662.775	663.97	647.263	710.385	706.431	729.404	732.399	737.639	665.29	792.734	866.563	760.084
Cercam	cluster3	274.676	275.96	270.299	255.709	264.079	276.098	320.39	344.572	346.572	401.022	379.764	361.888	267.548	295.599	327.421
Cic	cluster3	338.922	319.644	328.073	286.732	337.644	337.79	333.697	391.821	301.037	423.488	458.562	401.184	408.258	360.701	340.178
Cisd1	cluster1	116.388	120.399	156.815	182.381	159.39	185.077	142.282	121.004	143.351	124.688	125.858	117.888	121.883	100.293	129.693
Cldn22	cluster4	29.7954	26.637	36.1087	48.8855	42.4412	37.4199	28.6611	35.7249	33.7297	22.4662	22.9828	20.1049	9.90917	19.3547	22.3242
Cobl	cluster3	142.459	144.905	150.625	137.255	138.641	160.804	175.037	139.442	174.551	226.909	217.789	192.824	212.056	150.439	166.9
Col14a1	cluster2	2938.57	3088.83	3181.69	3220.8	3059.54	3593.32	4149.72	3688.88	3262.5	4138.28	3992.44	4333.52	4687.04	3695.87	4521.17
Col16a1	cluster2	306.334	324.972	256.887	307.415	325.383	369.142	389.995	383.754	374.399	461.681	380.858	403.926	504.377	500.583	458.177
Col18a1	cluster3	9702.12	10223.3	8592.83	8369.76	9451.19	8854.36	9506.27	10269.2	10171.2	11658.8	10817.2	10357.7	8624.94	8516.07	7825.15
Col1a2	cluster2	14541.1	16079.2	14970.6	14213.5	16155	18313.5	22790.7	20395.5	18693.8	28320.9	24419.8	22877.6	25965	22522.7	24066.5
Col4a4	cluster2	445.068	485.859	438.462	444.67	445.161	481.402	421.727	475.948	463.783	527.956	483.733	435.911	556.895	614.952	537.906
Col4a5	cluster2	6435.8	6392.89	5562.8	5869.08	5829.54	6233.95	7221.57	6862.64	7365.72	7927.21	6946.28	7181.11	7726.18	8575.9	7913.38
Col5a2	cluster2	5734.68	6142.5	5269.8	5829.6	6383.16	6280.47	8220.61	6921.41	7969.48	8141.76	7697.05	6976.4	8223.62	8177.36	7831.53
Col6a1	cluster3	4061.48	4258.73	3633.56	3928.7	4646.84	4387.23	5636	5240.03	5666.59	6078.24	5756.65	5903.53	4739.56	4930.17	5566.16
Col6a2	cluster3	2489.78	2500.68	2277.94	2142.5	2565.34	2667.94	3076.97	2870.67	3010.37	3988.88	3654.27	3485.46	3110.49	2418.46	3027.58
Coq10b	cluster4	323.093	223.751	251.729	250.068	195.23	235.644	242.596	237.398	310.313	307.787	309.721	288.78	288.357	447.798	204.107
Cox6b1	cluster1	414.342	591.342	625.196	759.606	610.211	763.568	727.787	540.483	533.772	441.461	550.493	497.139	554.914	484.748	469.87
Cpz	cluster2	39.1064	43.6847	42.2987	63.9272	54.702	82.9306	93.1485	79.5167	72.5188	151.647	80.987	125.199	116.928	115.248	115.873
Crat	cluster1	308.196	464.55	468.381	550.902	552.679	607.82	549.679	316.914	442.702	357.213	470.6	375.596	510.322	329.91	338.051
Creb3l2	cluster3	443.206	377.18	372.435	297.073	399.891	379.256	455.506	396.431	344.043	544.806	503.433	497.139	540.05	392.373	396.519
Creb5	cluster4	536.317	448.567	582.897	408.946	414.038	497.583	436.058	470.186	618.096	763.851	825.192	616.855	484.559	1097.06	671.851
Ctdsp2	cluster3	1403.18	1322.26	1308.17	1262.56	1365.66	1376.45	1353.21	1544.24	1452.06	1666.99	1507.02	1637.64	1228.74	1408.5	1414.93
Ctla2a	cluster2	14.8977	29.8335	25.7919	20.6823	36.7824	17.1929	51.1805	32.2676	41.3189	60.6588	62.3819	55.7454	56.4823	67.7415	30.8286
Ctsd	cluster1	4052.17	4443.06	4007.03	4521.91	4628.92	4705.8	4745.46	4318.1	4664.81	4221.4	4388.62	4168.11	3577.21	3718.74	4060.87
Cyp2b10	cluster3	2.79332	3.19644	9.28508	16.9219	3.77255	5.05674	5.11805	11.5242	4.21621	78.6318	103.97	66.7117	51.5277	71.2605	31.8916
Cyp2c55	cluster2	0	0	6.19006	6.58074	0	1.01135	0	1.15242	3.37297	50.549	55.8154	50.2623	109.001	6.15832	38.27
Ddr1	cluster3	192.739	213.096	163.005	152.297	179.196	166.873	247.714	222.416	187.2	272.965	230.922	291.521	231.875	278.004	183.908
Ddx17	cluster2	3856.64	3829.34	3576.82	3459.59	3760.29	3755.14	3705.47	3637.02	3358.63	3949.56	3733.06	3802.57	4054.83	4079.44	4123.59
Dennd4a	cluster2	749.54	681.908	602.499	575.345	617.756	637.15	748.259	638.438	665.318	786.318	850.364	598.578	819.489	979.172	805.796
Dgke	cluster1	263.503	267.436	234.19	276.391	287.657	272.053	231.336	288.104	204.908	166.25	213.412	201.963	208.093	219.06	240.25
Dhrs3	cluster1	717.882	780.997	790.264	766.186	902.584	818.181	884.399	804.386	674.594	665	624.913	612.286	797.688	532.255	875.957
Dlat	cluster1	314.714	466.681	486.951	502.957	449.877	612.877	508.734	329.591	410.659	340.363	447.618	406.667	364.658	279.764	330.61
Dnaja1	cluster4	696.467	595.604	554.01	518.938	430.071	451.061	535.348	530.111	751.329	729.029	801.115	601.319	697.606	1082.1	591.058
Dnajb4	cluster4	2595.92	2442.08	1914.79	1260.68	1863.64	1350.15	1962.26	1487.77	2799.56	3347.47	3504.33	2405.28	2521.88	4459.5	2516.25
Dpep1	cluster1	440.413	424.061	410.607	410.826	496.091	426.789	371.57	409.108	547.264	219.046	247.339	244.914	444.922	687.972	371.006
Dsp	cluster3	4193.7	3528.87	3577.85	3079.79	3276.46	3391.05	4412.78	4404.53	3917.7	4915.61	4331.71	4521.78	2772.59	3465.37	4937.89
Dtx4	cluster1	144.321	138.513	127.928	173.92	153.732	181.031	165.825	179.777	159.373	124.688	100.687	97.783	212.056	109.97	209.422
Dusp10	cluster2	157.357	148.102	177.448	137.255	151.845	153.725	136.14	138.29	169.492	248.252	161.974	275.072	217.011	225.218	247.692
Dvl3	cluster3	115.457	110.81	108.326	93.0705	99.9727	84.9533	120.786	100.26	105.405	172.99	186.051	137.993	141.701	105.571	81.8552
Ecm1	cluster3	869.652	915.248	732.49	816.952	965.774	924.373	1048.18	1047.55	1112.24	1186.22	1201.67	1235.54	884.889	790.904	847.255
Ecrg4	cluster2	64.2463	67.1253	38.172	43.2449	29.2373	46.522	50.1569	66.8401	70.8323	44.9324	55.8154	72.1949	81.2552	81.8176	89.2966
Efna5	cluster2	302.609	265.305	286.806	246.308	283.885	273.064	300.941	306.543	260.562	372.939	369.914	323.506	324.03	375.657	330.61
Efnb2	cluster2	305.402	253.584	289.901	242.547	266.908	280.144	349.051	281.189	290.075	331.377	326.137	361.888	363.667	323.752	368.88
Eln	cluster2	16261.8	22867.4	14692.1	17666.5	21874.2	23177.1	42116.4	26491.7	28920.7	30168.8	28543.6	27902.9	34325.4	28561.4	36945.4
Elovl6	cluster1	90.3172	613.717	517.901	737.983	478.171	998.201	1023.61	212.044	364.28	198.826	340.364	212.929	175.392	59.8236	140.323
Eno1	cluster1	1074.5	1906.15	1645.52	2146.26	2016.43	2610.29	2203.83	1230.78	1483.26	1285.07	1487.32	1310.47	1219.82	836.651	1053.49
Epb41l2	cluster2	795.164	795.914	835.658	819.772	772.431	862.68	949.91	797.472	790.118	840.237	948.862	953.155	959.208	943.982	1019.47
Epm2aip1	cluster2	703.916	677.646	718.046	686.277	630.017	615.911	692.984	646.505	619.783	705.439	624.913	697.275	763.997	793.543	784.534
[truncated: 250 more rows]

## Sheet: Untx het-Hydral het reactome
Reactome pathway enrichment analysis of DEGs resulting from Untreated VEDS vs Hydral treated VEDS
[truncated: 17 more rows]

[truncated: 5 more sheets: Untx het-HB reactome, Untx het-HS reactome, HB-HS Overlaps all, HB-HS Overlaps reactome, Integrated counts Fig 2H]
