# Supplementary material for: Steroid hormone antagonism affords vascular protection in a mouse model of vascular Ehlers-Danlos syndrome
Source: JCI Insight. 2026 Apr 28;11(12):e198202. doi: 10.1172/jci.insight.198202 (PMC13313488; doi:10.1172/jci.insight.198202)
Supplement: Supplemental table 3 [file jciinsight-11-198202-s314.xlsx]

## Sheet: Summary
Supplemental Table 3
Tables included in this file
TAB	content
SnRNA_Seurat DEG	List of all detected transcripts comparing expression in VEDS aorta relative to control aorta or VEDS mice treated with the indicated drugs using Seurat "FindMarkers" function.
Spiro ~ Fine ~ Bical-DEG	Transcripts up- or down-regulated in a similar manner by spironolactone, finerenone, and bicalutamide
Enrichmen-Spiro~Fine~Bical.xlsx	Reactome and GO Biological process enrichment for transcripts up- or down-regulated in a similar manner by spironolactone, finerenone, and bicalutamide
Spironolactone- effect >20%	Transcripts preferentially up- or down-regulated by spironolactone relative to either finerenone, bicalutamide or both
EC-Enrichment	Reactome enrichment for transcripts preferentially up- or down-regulated by spironolactone in endothelial cells
VSMC-Enrichment	Reactome enrichment for transcripts preferentially up- or down-regulated by spironolactone in VSMCs
Fibs-Enrichment	Reactome enrichment for transcripts preferentially up- or down-regulated by spironolactone in fibroblasts
Adaptive genes VSMCs	Expression of adaptive transcriptis as described by Zhang et al, 2020 (PMC9877188) in VSMC of EDS mice treated with AR/MR inhibitors
VSMC markers Sup. Fig 11	Expression of VSMC markers as defiened by Li, G et al, 2020 (PMID 32039915)

## Sheet: SnRNA_Seurat DEG
	Table 3. Seurat differential expression analysis for major aortic cell-types
	List of all detected transcripts comparing expression in VEDS aorta relative to control aorta or VEDS mice treated with the indicated drugs using Seurat "FindMarkers" function. Although all detected transcripts are listed, transcripts for downstream analysis were filtered based on Adj P < 0.05, Abs Log2 (FC) > 0.25.
	VSMC																							Advential Fibroblasts																						Endothelial cells
		VEDS_vs_control					Bicalutamide-VEDS_vs_VEDS					Finerenone-VEDS_vs_VEDS					Spironolactone-VEDS_vs_VEDS								VEDS_vs_control					Bicalutamide-VEDS_vs_VEDS					Finerenone-VEDS_vs_VEDS					Spironolactone-VEDS_vs_VEDS							VEDS_vs_control
	Mouse Gene	VSMC_VEDS_vs_Ctrl_avg_log2FC	VSMC_VEDS_vs_Ctrl_p_val	VSMC_VEDS_vs_Ctrl_p_val_adj	VSMC_VEDS_vs_Ctrl_pct.1	VSMC_VEDS_vs_Ctrl_pct.2	VSMC_Bical-VEDS_vs_VEDS_avg_log2FC	VSMC_Bical-VEDS_vs_VEDS_p_val	VSMC_Bical-VEDS_vs_VEDS_p_val_adj	VSMC_Bical-VEDS_vs_VEDS_pct.1	VSMC_Bical-VEDS_vs_VEDS_pct.2	VSMC_Fine-VEDS_vs_VEDS_avg_log2FC	VSMC_Fine-VEDS_vs_VEDS_p_val	VSMC_Fine-VEDS_vs_VEDS_p_val_adj	VSMC_Fine-VEDS_vs_VEDS_pct.1	VSMC_Fine-VEDS_vs_VEDS_pct.2	VSMC_Spiro-VEDS_vs_VEDS_avg_log2FC	VSMC_Spiro-VEDS_vs_VEDS_p_val	VSMC_Spiro-VEDS_vs_VEDS_p_val_adj	VSMC_Spiro-VEDS_vs_VEDS_pct.1	VSMC_Spiro-VEDS_vs_VEDS_pct.2			Mouse Gene	Fib_VEDS_vs_Ctrl_avg_log2FC	Fib_VEDS_vs_Ctrl_p_val	Fib_VEDS_vs_Ctrl_p_val_adj	Fib_VEDS_vs_Ctrl_pct.1	Fib_VEDS_vs_Ctrl_pct.2	Fib_Bical-VEDS_vs_VEDS_avg_log2FC	Fib_Bical-VEDS_vs_VEDS_p_val	Fib_Bical-VEDS_vs_VEDS_p_val_adj	Fib_Bical-VEDS_vs_VEDS_pct.1	Fib_Bical-VEDS_vs_VEDS_pct.2	Fib_Fine-VEDS_vs_VEDS_avg_log2FC	Fib_Fine-VEDS_vs_VEDS_p_val	Fib_Fine-VEDS_vs_VEDS_p_val_adj	Fib_Fine-VEDS_vs_VEDS_pct.1	Fib_Fine-VEDS_vs_VEDS_pct.2	Fib_Spiro-VEDS_vs_VEDS_avg_log2FC	Fib_Spiro-VEDS_vs_VEDS_p_val	Fib_Spiro-VEDS_vs_VEDS_p_val_adj	Fib_Spiro-VEDS_vs_VEDS_pct.1	Fib_Spiro-VEDS_vs_VEDS_pct.2		Mouse Gene	EC_VEDS_vs_Ctrl_avg_log2FC	EC_VEDS_vs_Ctrl_p_val	EC_VEDS_vs_Ctrl_p_val_adj
	Cyp3a11	1.16831	2.42e-189	4.3e-185	0.156	0.011	-1.00311	3.94e-231	7.01e-227	0.039	0.156	-0.404665	6.34e-16	1.13e-11	0.124	0.156	-0.219377	0.00588464	1	0.173	0.156			Ube2n	-0.0947372	0.376245	1	0.222	0.195	0.074417	0.434585	1	0.202	0.222	0.121904	0.300919	1	0.192	0.222	-0.0451206	0.270466	1	0.203	0.222		Trim23	-0.0166903	0.000737053	1
	Zbtb16	0.903002	0	0	0.851	0.676	0.318273	9.44e-77	1.68e-72	0.821	0.851	-1.28659	0	0	0.523	0.851	-0.809235	0	0	0.745	0.851			Ubald2						-0.0155551	0.595401	1	0.103	0.096	0.0583351	0.586839	1	0.102	0.096	-0.0265307	0.325933	1	0.111	0.096		Trafd1	0.00405539	4.3661e-06	0.0776903
	Alb	0.845777	8.32e-198	1.48e-193	0.303	0.092	-0.0768629	1.88e-36	3.35e-32	0.225	0.303	0.512169	2.28e-32	4.06e-28	0.348	0.303	-0.0392796	1.94e-06	0.0344373	0.276	0.303			Tulp3	0.0403384	0.0357288	1	0.229	0.179	-0.127388	0.00454674	1	0.182	0.229	-0.201802	3.68449e-06	0.0655618	0.151	0.229	-0.15153	0.00234449	1	0.179	0.229		Top3b	-0.0890397	0.0415749	1
	Kctd16	0.759209	8e-111	1.42e-106	0.604	0.432	0.109833	0.268404	1	0.563	0.604	-0.414449	4.1e-130	7.3e-126	0.454	0.604	0.2609	3.24e-18	5.76e-14	0.62	0.604			Tspan17	-0.104886	0.656347	1	0.126	0.114	-0.0854661	0.000983664	1	0.082	0.126	-0.1163	0.000142432	1	0.077	0.126	-0.167863	0.00329883	1	0.091	0.126		Tmx1	-0.10337	0.0543612	1
	Apoa2	0.699825	3.04e-134	5.41e-130	0.178	0.043	-0.236539	1.52e-43	2.71e-39	0.115	0.178	0.110276	0.688615	1	0.176	0.178	0.0857707	0.0267013	1	0.19	0.178			Trim30a	-0.0726295	0.560169	1	0.133	0.12	-0.109782	4.35441e-05	0.774825	0.079	0.133	-0.0952044	0.000436959	1	0.085	0.133	-0.0465188	0.0220686	1	0.101	0.133		Tmem165	-0.0192986	0.000233817	1
	Fkbp5	0.68468	4.93e-211	8.77e-207	0.372	0.138	1.18035	0	0	0.609	0.372	-0.318839	9.76e-297	1.74e-292	0.168	0.372	-0.501305	2.93e-128	5.22e-124	0.245	0.372			Trim3	-0.170521	0.58018	1	0.206	0.184	0.0308027	0.119713	1	0.175	0.206	-0.00348693	0.00547635	1	0.155	0.206	-0.0392941	0.075478	1	0.176	0.206		Tmem164	0.128314	6.19676e-10	1.10265e-05
	Enah	0.67505	5.9e-188	1.05e-183	0.869	0.768	-0.181538	3.03e-34	5.38e-30	0.822	0.869	-0.681716	0	0	0.736	0.869	-0.196407	9.66e-42	1.72e-37	0.821	0.869			Tram2	0.00623647	0.146633	1	0.313	0.27	-0.058143	0.00358831	1	0.25	0.313	-0.104205	0.00253635	1	0.248	0.313	-0.121106	0.0473271	1	0.28	0.313		Tmed5	-0.132899	0.15816	1
	Mup17	0.641203	4.52e-131	8.04e-127	0.123	0.013	-0.376024	1.86e-83	3.31e-79	0.055	0.123	-0.51206	1.3e-162	2.31e-158	0.039	0.123	-0.0620371	0.000225	1	0.11	0.123			Traf3ip2	0.0369313	0.00142008	1	0.201	0.13	-0.00583818	0.00456629	1	0.15	0.201	0.0265015	0.00021038	1	0.135	0.201	-0.0395197	0.0343165	1	0.165	0.201		Tmcc3	0.329969	3.2271e-16	5.7423e-12
	Bmpr1b	0.640205	2.3e-119	4.09e-115	0.655	0.479	0.238234	0.000129	1	0.627	0.655	-0.51743	2.3e-262	4.09e-258	0.458	0.655	-0.212214	2.68e-28	4.77e-24	0.604	0.655			Trabd	-0.0428663	0.258553	1	0.126	0.104	-0.0692274	0.0778212	1	0.101	0.126	-0.0456796	0.000427413	1	0.078	0.126	-0.0368789	0.100148	1	0.104	0.126		Tmc6	-0.12809	0.612462	1
	Ptprz1	0.614459	2.48e-76	4.4e-72	0.698	0.554	-0.604641	7.42e-147	1.32e-142	0.576	0.698	-0.353465	4.54e-77	8.08e-73	0.599	0.698	-0.245182	1.79e-14	3.18e-10	0.673	0.698			Tra2b	-0.130771	0.587172	1	0.383	0.341	0.0090173	0.0530568	1	0.323	0.383	0.0174447	0.0226744	1	0.316	0.383	0.104851	0.433703	1	0.389	0.383		Tmbim6	0.0637676	3.06974e-10	5.4623e-06
	Sorbs2	0.611028	8.4e-130	1.49e-125	0.566	0.365	-0.291182	2.51e-56	4.47e-52	0.476	0.566	-0.332808	5.17e-100	9.2e-96	0.437	0.566	-0.325712	5.82e-36	1.03e-31	0.51	0.566			Tox4	-0.00533224	0.118599	1	0.144	0.112	0.0121301	0.241587	1	0.125	0.144	0.0691	0.0282	1	0.109	0.144	-0.0247703	0.61913	1	0.137	0.144		Tle4	0.0343531	1.22905e-05	0.218697
	Pla2g4a	0.602839	1.12e-157	2e-153	0.45	0.236	0.214938	4.2e-11	7.47e-07	0.469	0.45	-0.306933	6.11e-113	1.09e-108	0.318	0.45	0.00808626	0.480498	1	0.456	0.45			Tnfaip1	-0.135982	0.680159	1	0.192	0.193	-0.0853655	0.0100992	1	0.149	0.192	-0.057614	0.000570545	1	0.133	0.192	-0.0434893	0.150138	1	0.168	0.192		Tgfbrap1	0.0232316	0.00408479	1
	Rcan2	0.601459	2.3e-134	4.1e-130	0.864	0.78	0.0326645	0.936589	1	0.824	0.864	-0.345395	1.24e-134	2.2e-130	0.776	0.864	0.173459	4.46e-22	7.93e-18	0.848	0.864			Tex2	-0.149765	0.73548	1	0.254	0.234	-0.0239315	0.0512599	1	0.214	0.254	-0.131764	0.000335619	1	0.187	0.254	0.0748386	0.925016	1	0.25	0.254		Suz12	-0.129539	0.0493921	1
	Tgfb2	0.577262	8.68e-120	1.54e-115	0.44	0.251	-0.54723	4.88e-102	8.69e-98	0.33	0.44	-0.408957	3.12e-84	5.54e-80	0.333	0.44	-0.0191858	0.0230578	1	0.461	0.44			Tcirg1	-0.287515	0.0152423	1	0.156	0.195	-0.0577828	0.0177714	1	0.119	0.156	-0.000460757	0.0783429	1	0.127	0.156	-0.130114	0.000886339	1	0.11	0.156		Stxbp5	0.275131	4.78408e-19	8.5128e-15
	Crim1	0.568217	9.55e-150	1.7e-145	0.616	0.395	-0.20099	1.6e-22	2.85e-18	0.566	0.616	-0.293275	2.93e-80	5.21e-76	0.494	0.616	-0.0169377	0.0390247	1	0.61	0.616			Tbc1d22b	0.0796052	0.0112778	1	0.155	0.107	-0.084282	0.0015711	1	0.109	0.155	-0.0796082	0.000285091	1	0.103	0.155	-0.0538308	0.0271973	1	0.124	0.155		Stk25	-0.247384	0.624222	1
	Rock1	0.546146	7.14e-186	1.27e-181	0.896	0.792	-0.248419	1.89e-79	3.37e-75	0.847	0.896	-0.628214	0	0	0.795	0.896	-0.143368	1.22e-32	2.16e-28	0.873	0.896			Tagln	-0.14578	0.215149	1	0.571	0.471	0.724296	1.3182e-25	2.3456e-21	0.74	0.571	1.11727	3.6585e-65	6.50993e-61	0.828	0.571	0.606468	1.01252e-23	1.80169e-19	0.749	0.571		St3gal6	-0.0515865	0.0166467	1
	Dtna	0.539073	7.22e-123	1.28e-118	0.758	0.612	-0.00814762	1.06e-05	0.188912	0.698	0.758	-0.549944	0	0	0.573	0.758	-0.328072	3.57e-85	6.36e-81	0.695	0.758			Suz12	0.0144143	0.329932	1	0.261	0.229	-0.0574103	0.0448954	1	0.218	0.261	-0.143327	8.14921e-05	1	0.186	0.261	-0.116992	0.0342777	1	0.224	0.261		Srgn	-0.0312345	0.000117207	1
	Sulf1	0.534215	8.68e-102	1.54e-97	0.79	0.674	-0.333642	2.65e-79	4.71e-75	0.712	0.79	-0.404723	3.44e-171	6.13e-167	0.657	0.79	-0.0971967	1.16e-13	2.06e-09	0.759	0.79			Stxbp6	0.28509	0.000117804	1	0.34	0.246	-0.29982	1.22086e-07	0.00217241	0.238	0.34	-0.385322	7.44078e-09	0.000132401	0.234	0.34	-0.344097	2.25185e-06	0.0400694	0.256	0.34		Spin1	0.105689	1.94489e-09	3.46074e-05
	Actn2	0.530191	2.82e-90	5.02e-86	0.266	0.13	-0.341761	3.08e-38	5.48e-34	0.203	0.266	-0.562595	1.71e-173	3.04e-169	0.139	0.266	-0.239333	1.69e-29	3e-25	0.208	0.266			Strn4	-0.164933	0.750231	1	0.195	0.191	0.0799712	0.471354	1	0.177	0.195	-0.0667676	0.00537191	1	0.148	0.195	-0.00284028	0.908583	1	0.195	0.195		Spast	-0.0544396	0.00573708	1
	Nuak1	0.517043	1.46e-165	2.6e-161	0.446	0.224	-0.235988	1.05e-35	1.87e-31	0.384	0.446	-0.259208	3.44e-98	6.12e-94	0.322	0.446	-0.156502	9.42e-15	1.68e-10	0.408	0.446			Strn	-0.0816895	0.453973	1	0.252	0.223	0.00474765	0.0144458	1	0.201	0.252	-0.0283831	0.000407296	1	0.18	0.252	0.00717946	0.826856	1	0.247	0.252		Sparc	0.446872	9.37211e-44	1.66767e-39
	Dmd	0.501413	4.19e-160	7.45e-156	0.971	0.949	-0.1026	1.61e-31	2.86e-27	0.958	0.971	-0.45472	0	0	0.931	0.971	-0.204806	5.52e-74	9.82e-70	0.948	0.971			Stat1	-0.0697119	0.996507	1	0.118	0.116	-0.0335921	0.0275316	1	0.089	0.118	-0.0718794	0.0035973	1	0.081	0.118	-0.0581937	0.466157	1	0.11	0.118		Socs6
	1600002K03Rik	-0.16286	0.0376762	1	0.132	0.116	-0.0841062	0.00108327	1	0.12	0.132	-0.130631	3.8e-32	6.76e-28	0.089	0.132	-0.155219	3.67e-09	6.53e-05	0.11	0.132			1600020E01Rik	-0.0290067	0.0538122	1	0.133	0.096	0.02673	0.0256443	1	0.101	0.133	-0.0465245	0.000591555	1	0.086	0.133	-0.0529461	0.0548899	1	0.109	0.133		1110059E24Rik	0.0279904	3.53805e-06	0.062956
	Fgfr2	0.500281	9.47e-138	1.68e-133	0.64	0.431	-0.0133471	0.0191265	1	0.6	0.64	0.195495	0.713689	1	0.542	0.64	0.439008	1.26e-105	2.25e-101	0.686	0.64			Srp68	-0.0937524	0.677449	1	0.157	0.143	0.042943	0.515392	1	0.143	0.157	-0.0101055	0.0119016	1	0.117	0.157	-0.0443901	0.196729	1	0.137	0.157		Snapc3	-0.0538978	8.65473e-06	0.154002
	Pdgfd	0.499824	2.41e-96	4.28e-92	0.82	0.719	-0.0282353	2.14e-09	3.81e-05	0.753	0.82	-0.288659	1.08e-129	1.93e-125	0.693	0.82	0.00429939	0.652711	1	0.795	0.82			Sri	-0.12959	0.935503	1	0.188	0.179	0.0943225	0.972664	1	0.185	0.188	0.224144	0.26657	1	0.198	0.188	0.140466	0.514779	1	0.196	0.188		Smyd4
	Asph	0.496226	1.06e-128	1.89e-124	0.731	0.544	-0.0286432	1.29e-05	0.230115	0.69	0.731	-0.350902	1.69e-158	3.01e-154	0.597	0.731	-0.131251	7.57e-18	1.35e-13	0.714	0.731			Srebf1	0.0236197	0.0842845	1	0.139	0.105	-0.024916	0.0467347	1	0.108	0.139	-0.0473983	0.0167486	1	0.104	0.139	0.0964982	0.132519	1	0.16	0.139		Smpdl3a	0.1202	5.52155e-10	9.82504e-06
	1700025G04Rik						0.116259	6.8e-05	1	0.11	0.096						0.0752524	0.000445	1	0.109	0.096			1700109H08Rik	0.0483888	0.0302545	1	0.133	0.095	0.0127666	0.0440144	1	0.103	0.133	-0.0448146	7.56552e-05	1	0.08	0.133	-0.00922291	0.0354928	1	0.104	0.133		1700012D14Rik	-0.00398507	3.79558e-05	0.675386
	Taco1	0.495734	7.16e-105	1.27e-100	0.505	0.323	-1.23282	0	0	0.209	0.505	-1.13236	0	0	0.208	0.505	-1.10947	0	0	0.239	0.505			Sptlc2	0.0651953	0.0379674	1	0.333	0.273	-0.0867864	0.00473644	1	0.272	0.333	-0.0231408	0.00543724	1	0.267	0.333	-0.060344	0.0552389	1	0.295	0.333		Smim14	0.12069	5.79344e-11	1.03088e-06
	Sema3a	0.494468	1.01e-66	1.8e-62	0.406	0.269	-0.0488594	0.00324557	1	0.387	0.406	-0.239411	4.37e-54	7.78e-50	0.314	0.406	0.150703	1.43e-08	0.000254	0.437	0.406			Spred1	-0.107265	0.63008	1	0.308	0.286	0.0260179	0.0451308	1	0.265	0.308	0.0268549	0.0228088	1	0.257	0.308	0.0364675	0.576837	1	0.296	0.308		Smdt1
	Msrb3	0.482426	1.59e-145	2.83e-141	0.846	0.738	-0.0698808	3.05e-13	5.42e-09	0.799	0.846	-0.417171	9.25e-247	1.65e-242	0.733	0.846	-0.159825	2.02e-31	3.59e-27	0.818	0.846			Specc1l	0.02793	0.359594	1	0.492	0.448	-0.179722	1.70436e-05	0.303273	0.396	0.492	-0.109734	0.000148462	1	0.394	0.492	-0.0983944	0.0509107	1	0.455	0.492		Smarca2	-0.0870446	0.579913	1
	Ext1	0.481605	3.49e-108	6.2e-104	0.904	0.839	-0.0650954	2.42e-12	4.31e-08	0.847	0.904	-0.413406	1.62e-247	2.88e-243	0.797	0.904	-0.162816	2.29e-29	4.07e-25	0.858	0.904			Spcs1						0.155569	0.000187218	1	0.131	0.083	0.348926	4.65748e-07	0.00828753	0.148	0.083	0.171892	7.44509e-05	1	0.134	0.083		Smad6	0.178585	3.51176e-06	0.0624882
	Errfi1	0.481338	4.62e-116	8.23e-112	0.396	0.211	0.0862678	1.4e-16	2.49e-12	0.438	0.396	-0.291451	2.25e-97	4e-93	0.269	0.396	-0.09219	0.419595	1	0.396	0.396			Sox6	0.474004	0.024296	1	0.132	0.095	-0.147788	0.614417	1	0.14	0.132	-0.15492	0.461221	1	0.12	0.132	-0.20685	0.881491	1	0.131	0.132		Slf1	0.0173541	0.0131175	1
	Map3k7cl	0.480386	6.77e-127	1.2e-122	0.478	0.277	-0.0760532	2.63e-05	0.468385	0.456	0.478	-0.397072	4.96e-153	8.83e-149	0.327	0.478	0.00460762	0.0617923	1	0.496	0.478			Snhg8						0.109057	0.0193239	1	0.107	0.079	0.169176	0.0028001	1	0.114	0.079	0.0919482	0.00802948	1	0.111	0.079		Slc25a32	-0.0250892	0.0183101	1
	Gm26632	0.476762	5.02e-119	8.93e-115	0.266	0.116	0.295385	4.12e-61	7.34e-57	0.35	0.266	0.507128	1.07e-56	1.91e-52	0.323	0.266	0.802228	0	0	0.469	0.266			Smndc1	-0.0154121	0.374066	1	0.111	0.095	-0.0215041	0.0575385	1	0.086	0.111	0.0136256	0.031823	1	0.082	0.111	0.0206744	0.840029	1	0.114	0.111		Slc12a7	-0.30399	0.282894	1
	Ryr2	0.475673	3.87e-97	6.88e-93	0.771	0.653	-0.114963	5.48e-31	9.75e-27	0.697	0.771	-0.64527	0	0	0.577	0.771	-0.477798	8.54e-161	1.52e-156	0.689	0.771			Smc3	0.115675	0.00318089	1	0.309	0.23	-0.11976	0.0167789	1	0.263	0.309	-0.0785918	0.00055213	1	0.233	0.309	-0.0656539	0.259541	1	0.291	0.309		Sirpa	0.195702	3.63084e-18	6.46071e-14
	Snta1	0.473254	1.89e-159	3.37e-155	0.619	0.376	0.243503	9.37e-25	1.67e-20	0.63	0.619	-0.620038	0	0	0.366	0.619	-0.395272	2.82e-96	5.02e-92	0.536	0.619			Sltm	-0.131029	0.419688	1	0.539	0.516	-0.0942047	3.88363e-06	0.0691053	0.423	0.539	-0.162153	1.00997e-07	0.00179713	0.409	0.539	-0.101225	0.00107151	1	0.471	0.539		Shld2	0.0690362	0.00217658	1
	Mylk4	0.472899	4.32e-86	7.7e-82	0.701	0.535	-0.157409	1.69e-09	3e-05	0.669	0.701	-0.492812	1.01e-117	1.8e-113	0.586	0.701	-0.0544713	0.208079	1	0.703	0.701			Slfn5	0.0930458	0.00425375	1	0.266	0.191	-0.149828	0.000419396	1	0.197	0.266	0.0428935	0.169324	1	0.23	0.266	-0.138808	0.00399667	1	0.211	0.266		She	-0.234023	0.360205	1
	A330015K06Rik	0.469736	6.84e-131	1.22e-126	0.208	0.068	0.176515	1.87e-30	3.33e-26	0.264	0.208	0.747921	4.43e-95	7.89e-91	0.285	0.208	1.05706	0	0	0.432	0.208			Slc8b1	-0.242484	0.94134	1	0.155	0.146	0.0291027	0.146583	1	0.13	0.155	0.0207931	0.0360073	1	0.121	0.155	-0.0529765	0.0398294	1	0.124	0.155		Sh3glb1	0.0498669	9.10086e-08	0.00161941
	Bcl2l1	0.466624	3.87e-159	6.88e-155	0.473	0.246	0.284169	5.52e-36	9.83e-32	0.525	0.473	-0.356865	4.29e-245	7.63e-241	0.274	0.473	-0.383834	6.07e-102	1.08e-97	0.362	0.473			Slc7a2	0.126362	5.32238e-05	0.947064	0.211	0.127	0.116012	0.468222	1	0.219	0.211	-0.137791	0.000173196	1	0.147	0.211	0.000853583	0.891913	1	0.21	0.211		Sh3bp4	-0.00481262	9.74611e-05	1
	Grk5	0.46315	4.14e-111	7.37e-107	0.609	0.413	0.0749583	0.356874	1	0.579	0.609	-0.302857	2.02e-140	3.59e-136	0.455	0.609	-0.301808	1.45e-54	2.57e-50	0.546	0.609			Slc4a1ap	-0.0444842	0.0450729	1	0.147	0.107	-0.00361836	0.013751	1	0.109	0.147	-0.0431067	0.00898835	1	0.108	0.147	0.00850743	0.496503	1	0.137	0.147		Sgpl1
	2410002F23Rik	-0.159482	0.0087744	1	0.11	0.093	-0.0365477	0.0030884	1	0.099	0.11	-0.0555766	1.08e-19	1.92e-15	0.079	0.11	-0.0574191	0.0164827	1	0.101	0.11			2610037D02Rik	0.0771039	0.00712913	1	0.338	0.261	0.0279377	0.0927587	1	0.296	0.338	-0.182259	6.02516e-08	0.00107212	0.229	0.338	-0.107852	0.00144208	1	0.279	0.338		2310022B05Rik
	2510002D24Rik	-0.207575	0.997084	1	0.125	0.12	-0.0456495	0.077853	1	0.119	0.125	-0.0257999	7.41e-06	0.131936	0.107	0.125	-0.0584626	0.648772	1	0.124	0.125			2610307P16Rik	0.248665	0.0096268	1	0.123	0.08	-0.0405784	0.0900597	1	0.1	0.123	-0.139048	0.273233	1	0.109	0.123	0.16776	0.0441406	1	0.151	0.123		2410002F23Rik
	Aff2	0.462643	1.55e-68	2.77e-64	0.489	0.343	-0.314731	1.82e-53	3.23e-49	0.404	0.489	-0.432185	3.6e-148	6.4e-144	0.34	0.489	-0.163291	5.48e-15	9.76e-11	0.45	0.489			Slc25a5						0.153544	0.000604473	1	0.107	0.067	0.276115	2.67371e-08	0.00047576	0.137	0.067	0.130906	3.96283e-05	0.705145	0.117	0.067		Serping1
	Npnt	0.461633	6.6e-148	1.17e-143	0.854	0.711	0.0677748	0.000374	1	0.861	0.854	-0.109235	3.81e-27	6.77e-23	0.82	0.854	0.0537662	2.11e-05	0.37491	0.879	0.854			Slc25a27	-0.0106085	0.163213	1	0.179	0.146	-0.0595844	0.00759186	1	0.134	0.179	-0.0655892	0.000274022	1	0.12	0.179	-0.126561	0.00265873	1	0.134	0.179		Serinc1	0.0603529	2.71122e-07	0.00482435
	2610020C07Rik						0.0417751	1.37e-09	2.44e-05	0.107	0.085	0.0978557	4.19e-12	7.46e-08	0.107	0.085	0.217042	6.02e-87	1.07e-82	0.164	0.085			2700081O15Rik	-0.236764	0.116845	1	0.237	0.261	-0.107854	0.00582446	1	0.189	0.237	-0.176511	1.43754e-05	0.255796	0.163	0.237	-0.197737	0.000205831	1	0.179	0.237		2510039O18Rik
	Ccdc141	0.460403	1.25e-108	2.23e-104	0.611	0.417	0.0693084	0.00195534	1	0.563	0.611	-0.365979	9.12e-196	1.62e-191	0.428	0.611	0.0703681	0.704859	1	0.597	0.611			Slc25a26	0.00602089	0.039669	1	0.104	0.071	0.0225001	0.0881491	1	0.082	0.104	-0.05497	0.018211	1	0.075	0.104	0.032584	0.63643	1	0.098	0.104		Sergef	0.0965758	1.36316e-06	0.024256
	Zdhhc14	0.443504	9.01e-85	1.6e-80	0.481	0.314	-0.269327	4.74e-43	8.44e-39	0.409	0.481	-0.297204	3.97e-109	7.07e-105	0.347	0.481	-0.0775527	0.0038242	1	0.471	0.481			Slc25a24	0.0215607	0.352175	1	0.157	0.136	-0.114887	0.00255697	1	0.113	0.157	-0.0797077	0.0434231	1	0.124	0.157	-0.11035	0.0340743	1	0.126	0.157		Serf2	0.0856723	7.1642e-10	1.2748e-05
	Pgm5	0.439926	8.47e-103	1.51e-98	0.615	0.429	0.348168	5.11e-37	9.1e-33	0.625	0.615	-0.406618	8.36e-165	1.49e-160	0.464	0.615	-0.172606	3.19e-15	5.68e-11	0.596	0.615			Slc1a4	0.0630085	0.0412024	1	0.109	0.077	0.00714997	0.534592	1	0.117	0.109	-0.0935183	0.00214418	1	0.072	0.109	-0.046916	0.937307	1	0.109	0.109		Sema4d	-0.0561974	0.000499973	1
	Spsb1	0.43992	2.9e-138	5.17e-134	0.418	0.215	0.111698	4.66e-07	0.00828413	0.446	0.418	-0.313755	2.01e-142	3.58e-138	0.275	0.418	-0.308364	5.59e-51	9.95e-47	0.342	0.418			Sidt2	-0.236756	0.277627	1	0.209	0.221	-0.0104881	0.470767	1	0.195	0.209	0.0716287	0.30223	1	0.184	0.209	0.0468208	0.57219	1	0.218	0.209		Sec22b	-0.0172548	0.00513026	1
	2700081O15Rik	-0.170614	0.033925	1	0.132	0.117	-0.0112113	0.967066	1	0.133	0.132	-0.0658315	9.27e-21	1.65e-16	0.097	0.132	-0.0687445	0.492738	1	0.131	0.132			2900097C17Rik	0.0169632	0.00996634	1	0.223	0.161	0.186959	0.032847	1	0.251	0.223	0.194016	0.0849922	1	0.24	0.223	0.177515	0.0518635	1	0.251	0.223		2610037D02Rik	0.0224057	1.60362e-06	0.0285349
	Mast4	0.436899	1.77e-94	3.16e-90	0.867	0.795	-0.181767	2.14e-42	3.8e-38	0.801	0.867	-0.499432	2.23e-307	3.96e-303	0.727	0.867	-0.280345	1.89e-72	3.36e-68	0.816	0.867			Shprh	0.0780258	0.00608471	1	0.362	0.28	-0.0209098	0.0131	1	0.299	0.362	-0.161546	2.40562e-08	0.000428056	0.241	0.362	0.0154765	0.122729	1	0.325	0.362		Sec14l1	-0.106014	0.00063713	1
	Cdkl5	0.436892	6.19e-76	1.1e-71	0.539	0.375	0.101944	0.663037	1	0.518	0.539	-0.502427	2.44e-181	4.35e-177	0.378	0.539	-0.182405	3.69e-13	6.56e-09	0.512	0.539			Shc1	-0.111388	0.114813	1	0.198	0.157	-0.033738	0.19108	1	0.175	0.198	-0.0155434	0.0101564	1	0.151	0.198	-0.0707851	0.283181	1	0.182	0.198		Sdhb	-0.0426418	0.0221488	1
	Pde4dip	0.430257	7.02e-116	1.25e-111	0.815	0.681	0.12889	0.119023	1	0.746	0.815	-0.67455	0	0	0.625	0.815	-0.279872	3.28e-84	5.84e-80	0.759	0.815			Sfxn1	-0.0942164	0.610222	1	0.192	0.175	0.0621342	0.126322	1	0.162	0.192	0.0957211	0.442376	1	0.172	0.192	0.00813604	0.224156	1	0.171	0.192		Scarf2	-0.254088	0.256065	1
	Adk	0.427681	2.42e-60	4.3e-56	0.545	0.384	-0.162326	3.07e-06	0.0545434	0.508	0.545	-0.275539	1.49e-47	2.65e-43	0.444	0.545	-0.056992	0.0111284	1	0.565	0.545			Sfrp4	-0.322971	0.0689119	1	0.266	0.296	0.109901	0.649796	1	0.268	0.266	0.533603	5.80741e-06	0.103337	0.333	0.266	0.316727	0.00226325	1	0.313	0.266		Scaper	0.0856872	3.57331e-06	0.0635834
	2900089D17Rik	-0.206223	0.00261278	1	0.28	0.238	-0.0347589	0.0821282	1	0.273	0.28	-0.282632	1.98e-106	3.53e-102	0.174	0.28	-0.205424	4.13e-22	7.35e-18	0.232	0.28			4632427E13Rik	0.0502558	0.0286667	1	0.333	0.27	0.0337471	0.104819	1	0.289	0.333	-0.0580756	0.000202178	1	0.249	0.333	0.0897409	0.470851	1	0.34	0.333		2700097O09Rik	-0.0600863	0.0465887	1
	Chsy3	0.427322	1.7e-64	3.03e-60	0.53	0.387	-0.162422	1.11e-34	1.97e-30	0.449	0.53	-0.272115	1.75e-108	3.12e-104	0.394	0.53	0.0514277	0.699625	1	0.534	0.53			Sf1	-0.066702	0.149977	1	0.329	0.275	0.00377707	0.126895	1	0.287	0.329	-0.136984	0.000519001	1	0.255	0.329	-0.179616	0.0200848	1	0.289	0.329		Sbf1	-0.0841288	0.0158442	1
	Pdlim5	0.42517	6.5e-111	1.16e-106	0.868	0.774	-0.523883	4.4e-238	7.83e-234	0.782	0.868	-0.464879	6.99e-273	1.24e-268	0.74	0.868	-0.0291119	5.63e-07	0.0100268	0.839	0.868			Setbp1	0.0277345	0.928422	1	0.775	0.784	0.0744366	0.897027	1	0.74	0.775	-0.262719	9.65354e-08	0.00171775	0.674	0.775	-0.098653	9.9438e-06	0.17694	0.704	0.775		Sarnp	0.0718505	4.22926e-09	7.52554e-05
	Creb5	0.421093	1.7e-82	3.03e-78	0.694	0.531	-0.278919	1.01e-59	1.8e-55	0.615	0.694	-0.426358	3.62e-190	6.44e-186	0.523	0.694	0.0509442	0.0142451	1	0.7	0.694			Sestd1	-0.0585881	0.557132	1	0.405	0.361	-0.381893	1.00073e-10	1.78071e-06	0.279	0.405	-0.43361	1.62709e-19	2.89524e-15	0.226	0.405	-0.177017	0.000117777	1	0.326	0.405		Sar1b	-0.0330796	0.0461153	1
	Tnc	0.408313	4.25e-72	7.56e-68	0.406	0.257	-0.277942	4.85e-07	0.00862388	0.39	0.406	-0.0647527	0.011666	1	0.382	0.406	0.159299	1.23e-38	2.19e-34	0.491	0.406			Senp5	-0.117355	0.740868	1	0.316	0.282	-0.0661707	0.00164917	1	0.246	0.316	-0.0898457	1.10865e-05	0.197274	0.22	0.316	0.0398617	0.673244	1	0.3	0.316		Ryk	0.168048	4.1616e-15	7.40515e-11
	Fam13a	0.408287	2.15e-14	3.83e-10	0.139	0.098	0.172259	2.68e-08	0.000477	0.163	0.139	-0.170137	0.0863768	1	0.131	0.139	-0.424934	0.671179	1	0.143	0.139			Selenof	0.150875	0.00122276	1	0.268	0.189	0.124091	0.351819	1	0.272	0.268	0.300829	9.3208e-06	0.165854	0.333	0.268	0.188028	0.0014573	1	0.319	0.268		Rsu1	0.287961	7.82311e-20	1.39204e-15
	Adgrl2	0.403914	2.5e-98	4.45e-94	0.675	0.487	-0.244803	2.23e-63	3.97e-59	0.589	0.675	-0.263352	6.16e-117	1.1e-112	0.522	0.675	-0.0449495	3e-05	0.534307	0.659	0.675			Selenbp1	-0.177559	0.923823	1	0.118	0.116	0.00192634	0.395957	1	0.106	0.118	-0.010905	0.0828347	1	0.094	0.118	-0.0141695	0.340787	1	0.106	0.118		Rsrp1	-0.0308647	0.00627973	1
	Unc5c	0.401966	1.44e-61	2.57e-57	0.764	0.642	0.0582345	0.00132714	1	0.708	0.764	-0.20664	8.88e-129	1.58e-124	0.61	0.764	0.352971	2.15e-26	3.83e-22	0.764	0.764			Sel1l	0.0387024	0.000369266	1	0.341	0.241	-0.0896459	0.0370446	1	0.296	0.341	-0.109736	0.00225502	1	0.272	0.341	-0.112613	0.0600501	1	0.31	0.341		Rsrc2	-0.156367	0.108071	1
	Fmo3	0.401039	3.04e-67	5.4e-63	0.408	0.266	0.105746	0.155222	1	0.411	0.408	-0.843204	1.25e-257	2.22e-253	0.231	0.408	-0.184491	2.1e-16	3.74e-12	0.366	0.408			Sec63	0.179534	6.87458e-05	1	0.469	0.346	-0.0556456	0.000723692	1	0.375	0.469	-0.115734	4.15915e-07	0.00740079	0.347	0.469	-0.00533956	0.317904	1	0.444	0.469		Rsl1d1	-0.0728384	0.259437	1
	Pcgf5	0.400083	1.34e-100	2.38e-96	0.646	0.456	-0.19778	7.65e-41	1.36e-36	0.568	0.646	-0.457944	1.55e-220	2.77e-216	0.468	0.646	0.0192988	0.993373	1	0.64	0.646			Sec62	-0.0339288	0.0337281	1	0.429	0.352	0.201147	0.0896794	1	0.434	0.429	0.200497	0.195469	1	0.415	0.429	0.194721	0.0666645	1	0.445	0.429		Rsf1	-0.0100287	0.000181035	1
	4930453N24Rik						0.0519552	0.000159	1	0.1	0.087						0.061523	7.84e-06	0.139572	0.103	0.087			4933406I18Rik	-0.210494	0.0326001	1	0.168	0.205	0.144397	0.324838	1	0.181	0.168	-0.0625535	0.0468256	1	0.137	0.168	0.119549	0.242735	1	0.185	0.168		3830406C13Rik	0.0409762	3.84619e-05	0.684392
	Efna5	0.396352	9.87e-92	1.76e-87	0.777	0.622	0.233681	1e-05	0.177925	0.741	0.777	-0.440298	2.53e-237	4.5e-233	0.612	0.777	-0.086076	1.61e-13	2.86e-09	0.747	0.777			Sdf2	-0.189315	0.809857	1	0.173	0.171	0.148755	0.275155	1	0.183	0.173	0.127644	0.895799	1	0.168	0.173	0.184128	0.0504932	1	0.2	0.173		Rps4x	0.142221	5.15448e-09	9.17188e-05
	Kcnq5	0.396141	5.05e-52	8.98e-48	0.617	0.497	0.136785	0.856758	1	0.589	0.617	-0.271859	7.22e-93	1.28e-88	0.487	0.617	0.0444394	0.772088	1	0.606	0.617			Scyl1	-0.0531605	0.653098	1	0.155	0.143	-0.0713345	0.215473	1	0.136	0.155	-0.176053	0.00274903	1	0.112	0.155	-0.040083	0.782423	1	0.151	0.155		Rps26	0.201593	1.46997e-11	2.61567e-07
	Cdk6	0.391336	4.62e-120	8.21e-116	0.396	0.211	0.15758	3.75e-07	0.00666961	0.415	0.396	-0.170661	7.56e-74	1.35e-69	0.289	0.396	0.0332104	0.0618681	1	0.408	0.396			Schip1	0.0931319	0.0678395	1	0.27	0.221	0.00786099	0.0811805	1	0.232	0.27	0.0243111	0.238421	1	0.242	0.27	0.203112	0.140189	1	0.29	0.27		Rps16	0.169635	1.04189e-10	1.85395e-06
	4931406C07Rik	-0.0904837	0.000109	1	0.104	0.083	0.0258874	0.0228464	1	0.113	0.104	0.0987044	0.313217	1	0.105	0.104	0.0577439	5.4e-06	0.0961329	0.121	0.104			5031439G07Rik	-0.0588387	0.25647	1	0.127	0.104	0.112761	0.388746	1	0.112	0.127	0.0744261	0.512299	1	0.114	0.127	0.0527969	0.767697	1	0.129	0.127		4833420G17Rik	-0.22054	0.0560978	1
	Phldb2	0.389871	1.07e-95	1.9e-91	0.697	0.524	-0.0716867	4.51e-08	0.000803	0.651	0.697	-0.579123	7.32e-307	1.3e-302	0.503	0.697	-0.472578	1.5e-134	2.67e-130	0.618	0.697			Scarf2	-0.279092	0.104218	1	0.263	0.284	0.0468855	0.676004	1	0.249	0.263	0.0273595	0.0630384	1	0.221	0.263	-0.0917363	0.0618915	1	0.233	0.263		Rps12	0.177569	1.53548e-13	2.73223e-09
	Rasal2	0.389154	2.1e-83	3.74e-79	0.555	0.38	0.110574	0.848696	1	0.533	0.555	-0.318048	7.18e-139	1.28e-134	0.4	0.555	-0.00757084	0.0641149	1	0.541	0.555			Sbno2	-0.281047	0.196131	1	0.168	0.184	-0.0441233	0.00993764	1	0.128	0.168	0.0751464	0.14686	1	0.141	0.168	-0.0181346	0.354231	1	0.155	0.168		Rpl7a	0.0818465	4.12889e-08	0.000734695
	Hdac9	0.38099	1.42e-75	2.53e-71	0.783	0.664	-0.0820462	1.55e-19	2.75e-15	0.71	0.783	-0.428328	4.56e-216	8.12e-212	0.621	0.783	-0.120251	5e-15	8.9e-11	0.747	0.783			Sart3	0.0132783	0.10684	1	0.105	0.079	-0.014127	0.105567	1	0.084	0.105	-0.0320171	0.0146482	1	0.074	0.105	-0.0519715	0.145356	1	0.088	0.105		Rpl37	0.125996	4.71584e-08	0.000839137
	Mertk	0.380267	4.16e-88	7.41e-84	0.705	0.538	0.0844362	0.158961	1	0.673	0.705	-0.535729	0	0	0.512	0.705	-0.338677	1.25e-86	2.23e-82	0.64	0.705			Sars	0.0822552	0.055718	1	0.17	0.13	-0.00837263	0.421738	1	0.156	0.17	0.0276668	0.204939	1	0.146	0.17	-0.0292359	0.609947	1	0.163	0.17		Rpl36a	0.0705953	0.000148987	1
	5031439G07Rik						0.0381452	0.0755722	1	0.105	0.099						0.0130474	0.00916506	1	0.109	0.099			6030458C11Rik	0.0259272	0.170724	1	0.123	0.098	-0.045209	0.159535	1	0.103	0.123	-0.00753357	0.107989	1	0.099	0.123	0.0135322	0.88008	1	0.124	0.123		4930428N03Rik	0.0704804	1.68195e-07	0.00299286
	Ppm1e	0.377517	7.91e-79	1.41e-74	0.485	0.32	0.237538	3.91e-07	0.0069611	0.486	0.485	-0.344022	2.69e-137	4.78e-133	0.337	0.485	0.0209984	0.321818	1	0.48	0.485			Sar1a	-0.0909465	0.539336	1	0.279	0.257	0.164267	0.144893	1	0.298	0.279	0.236548	0.0741971	1	0.298	0.279	0.100117	0.176226	1	0.302	0.279		Rpl34	0.156016	1.09347e-12	1.94571e-08
	Tafa1	0.377368	4.87e-28	8.67e-24	0.515	0.422	-0.212006	5.44e-28	9.69e-24	0.444	0.515	-0.757485	2e-223	3.55e-219	0.341	0.515	-0.593728	3.84e-80	6.84e-76	0.414	0.515			Rufy2	-0.0282245	0.0355641	1	0.261	0.205	-0.00593923	0.0233479	1	0.213	0.261	-0.00013898	0.00714503	1	0.202	0.261	-0.0392085	0.158194	1	0.233	0.261		Rp2	0.0983981	8.16488e-06	0.145286
	Apoc1	0.375459	3.22e-67	5.73e-63	0.136	0.05	-0.0675724	3.47e-13	6.18e-09	0.106	0.136	0.325275	5.64e-26	1e-21	0.178	0.136	0.079997	0.000147	1	0.154	0.136			Rufy1	0.129851	0.00127136	1	0.202	0.134	0.0257063	0.20866	1	0.177	0.202	0.00813424	0.00175209	1	0.146	0.202	-0.0701764	0.0243596	1	0.164	0.202		Rora	0.271286	7.96338e-13	1.417e-08
	Astn2	0.375027	9.35e-73	1.66e-68	0.486	0.33	-0.110453	5.52e-15	9.82e-11	0.439	0.486	-0.281298	1.44e-94	2.56e-90	0.364	0.486	-0.0227252	0.613241	1	0.502	0.486			Rtn4	-0.116042	0.612022	1	0.549	0.523	0.0983007	0.524293	1	0.533	0.549	0.170516	0.129208	1	0.533	0.549	0.00763184	0.912975	1	0.538	0.549		Rock2	0.149859	1.41012e-07	0.00250916
	Zbtb38	0.374998	1.16e-99	2.06e-95	0.692	0.495	-0.0124123	0.00025	1	0.647	0.692	-0.411468	2.4e-196	4.27e-192	0.526	0.692	-0.125533	2.36e-11	4.2e-07	0.676	0.692			Rsl1d1	0.114492	0.000528644	1	0.158	0.093	-0.163308	6.02869e-05	1	0.101	0.158	0.0197662	0.06246	1	0.127	0.158	-0.0624716	0.216843	1	0.141	0.158		Rnft1
	Lancl3	0.373861	2.49e-86	4.42e-82	0.335	0.187	0.0376093	0.262968	1	0.329	0.335	-0.228361	8.03e-60	1.43e-55	0.246	0.335	0.00539817	0.0139883	1	0.356	0.335			Rras	-0.276298	0.476058	1	0.137	0.143	0.251391	0.00214499	1	0.179	0.137	0.312359	8.35964e-05	1	0.191	0.137	0.158356	0.211735	1	0.152	0.137		Rnf220	-0.429503	0.00328637	1
	Ltbp1	0.372186	8.34e-48	1.48e-43	0.842	0.767	-0.253651	2.79e-33	4.97e-29	0.808	0.842	-0.068338	1.08e-10	1.91e-06	0.797	0.842	0.096513	3.4e-13	6.04e-09	0.847	0.842			Rps26	0.198301	0.00206655	1	0.308	0.232	0.300733	0.000401187	1	0.369	0.308	0.599747	1.90451e-13	3.38889e-09	0.432	0.308	0.338758	1.31566e-06	0.0234108	0.398	0.308		Rnf141	0.0361025	2.54577e-07	0.00452995
	Filip1	0.371936	6.58e-73	1.17e-68	0.745	0.607	-0.176246	3.27e-37	5.82e-33	0.668	0.745	-0.698531	0	0	0.536	0.745	-0.227292	2.57e-51	4.57e-47	0.686	0.745			Rps11	0.0717834	0.00363669	1	0.299	0.225	0.452648	1.94541e-10	3.46167e-06	0.412	0.299	0.707621	2.93267e-25	5.21839e-21	0.486	0.299	0.389152	1.73553e-10	3.08821e-06	0.421	0.299		Rnaset2b
	Myoz2	0.369822	3.3e-83	5.87e-79	0.231	0.108	-0.120085	4.05e-08	0.000721	0.207	0.231	-0.342036	3.84e-146	6.83e-142	0.118	0.231	-0.0445818	0.0957037	1	0.225	0.231			Rplp0	0.131411	0.0168357	1	0.319	0.25	0.444379	3.72038e-10	6.62005e-06	0.432	0.319	0.588196	3.31731e-21	5.90282e-17	0.49	0.319	0.377739	6.79724e-12	1.2095e-07	0.453	0.319		Rlf	0.020031	2.81322e-05	0.500584
	Ptprd	0.367614	9.55e-76	1.7e-71	0.76	0.618	-0.0900031	3.43e-20	6.1e-16	0.696	0.76	-0.623942	0	0	0.574	0.76	-0.126442	5.08e-22	9.03e-18	0.727	0.76			Rpl5	-0.120604	0.294322	1	0.359	0.311	0.364213	1.20379e-06	0.0214202	0.44	0.359	0.500559	2.35841e-12	4.19655e-08	0.474	0.359	0.251952	4.6708e-07	0.00831123	0.455	0.359		Riok1	-0.053535	0.0271245	1
	9230114K14Rik						0.0293111	0.00143188	1	0.1	0.089													A630089N07Rik	0.0824125	0.0334563	1	0.178	0.134	-0.0871585	0.00619752	1	0.134	0.178	-0.0564996	0.00936294	1	0.136	0.178	0.0392178	0.615452	1	0.186	0.178		4932438A13Rik	0.00569875	6.3829e-07	0.0113577
	9330159M07Rik	-0.0605585	0.000184	1	0.113	0.092	0.00208199	0.888244	1	0.112	0.113	-0.0194898	3.69e-09	6.57e-05	0.091	0.113	0.00031	0.927265	1	0.112	0.113			A830082K12Rik	-0.15368	0.279765	1	0.136	0.152	0.114203	0.365605	1	0.148	0.136	-0.00767581	0.0944635	1	0.111	0.136	0.0416252	0.49294	1	0.126	0.136		4933406I18Rik	0.00450675	0.00016926	1
	9530026P05Rik	-0.0163394	0.00084	1	0.514	0.45	0.0916676	0.297275	1	0.493	0.514	-0.294333	2.3e-81	4.09e-77	0.396	0.514	-0.216	1.56e-21	2.78e-17	0.469	0.514			A930015D03Rik	-0.0516964	0.580785	1	0.191	0.173	-0.00551391	0.00307271	1	0.139	0.191	-0.136066	4.30207e-08	0.000765511	0.105	0.191	-0.0455025	0.00884979	1	0.148	0.191		4933407K13Rik	0.0853887	4.63202e-06	0.0824221
	Dnm3os	0.364672	2e-139	3.57e-135	0.386	0.188	0.213489	8.65e-20	1.54e-15	0.425	0.386	-0.319751	1.66e-182	2.96e-178	0.229	0.386	-0.0637448	0.000454	1	0.373	0.386			Rpl36a	0.113236	0.000634236	1	0.164	0.098	0.334167	0.000116594	1	0.224	0.164	0.576619	2.47963e-15	4.41226e-11	0.298	0.164	0.362744	3.95119e-11	7.03074e-07	0.279	0.164		Ric3
	Cdh6	0.362643	1.07e-68	1.91e-64	0.345	0.209	0.0761133	0.111838	1	0.353	0.345	-0.241514	2e-49	3.56e-45	0.266	0.345	0.251783	2.37e-26	4.21e-22	0.407	0.345			Rpl31	-0.0619808	0.200401	1	0.209	0.175	0.280813	3.49713e-05	0.622279	0.279	0.209	0.411502	2.8263e-08	0.000502911	0.303	0.209	0.147599	0.00129286	1	0.267	0.209		Rhoj	-0.000176953	0.0728511	1
	Fat1	0.362452	3.37e-103	5.99e-99	0.611	0.41	-0.238877	1.54e-48	2.75e-44	0.537	0.611	-0.056754	6.68e-26	1.19e-21	0.516	0.611	0.048377	0.00837616	1	0.626	0.611			Rpl21	-0.0114966	0.0399411	1	0.437	0.362	0.371467	2.79276e-08	0.000496943	0.542	0.437	0.641502	4.80361e-23	8.54754e-19	0.615	0.437	0.242958	3.01471e-06	0.0536437	0.533	0.437		Rgmb	-0.00981435	0.0801541	1
	Pcdh7	0.354917	2.49e-87	4.44e-83	0.965	0.951	-0.140116	7.41e-40	1.32e-35	0.95	0.965	-0.508645	0	0	0.93	0.965	-0.0864599	2.41e-13	4.28e-09	0.955	0.965			Rnps1	-0.0783137	0.549545	1	0.135	0.121	0.024445	0.643202	1	0.128	0.135	0.0425387	0.805364	1	0.128	0.135	-0.0375928	0.597857	1	0.129	0.135		Relb	-0.109461	0.717386	1
	Lyst	0.354018	2.57e-94	4.57e-90	0.575	0.384	-0.113858	4.31e-21	7.67e-17	0.514	0.575	-0.264792	8.42e-123	1.5e-118	0.421	0.575	-0.0336471	0.00244735	1	0.557	0.575			Rnf215	-0.0103502	0.642007	1	0.103	0.095	-0.0123187	0.597316	1	0.096	0.103	-0.0314397	0.051658	1	0.079	0.103	-0.0934257	0.0566674	1	0.081	0.103		Rc3h1	-0.0327429	4.47409e-05	0.79612
	Exoc6b	0.353661	5.82e-82	1.04e-77	0.717	0.553	-0.259386	2.21e-65	3.93e-61	0.642	0.717	-0.460904	1e-243	1.78e-239	0.537	0.717	-0.276716	1.32e-59	2.34e-55	0.671	0.717			Rnf2	-0.0779442	0.135842	1	0.171	0.138	0.119364	0.370799	1	0.154	0.171	0.0786258	0.0260229	1	0.132	0.171	0.0397072	0.366756	1	0.157	0.171		Rbpj	0.162998	1.23331e-15	2.19455e-11
	Magi1	0.351799	5.48e-60	9.75e-56	0.616	0.463	-0.240044	2e-49	3.57e-45	0.532	0.616	-0.420605	3.01e-177	5.35e-173	0.451	0.616	-0.293431	2.4e-47	4.27e-43	0.56	0.616			Rnf115	0.0738174	0.131788	1	0.258	0.22	-0.0834109	0.0213253	1	0.218	0.258	-0.138874	3.9693e-06	0.0706297	0.173	0.258	-0.0909045	0.0625778	1	0.23	0.258		Rbm18	-0.0144254	0.00390732	1
	Foxo3	0.350111	1.29e-93	2.29e-89	0.558	0.37	0.282026	8.67e-24	1.54e-19	0.579	0.558	-0.532648	2.88e-302	5.13e-298	0.354	0.558	-0.284125	4.22e-44	7.5e-40	0.507	0.558			Rnf111	-0.107946	0.404552	1	0.385	0.334	0.00832728	0.00182958	1	0.305	0.385	-0.00991912	0.000104886	1	0.283	0.385	0.0489112	0.675762	1	0.366	0.385		Rbm15
	Ptprj	0.349814	8.3e-98	1.48e-93	0.686	0.484	0.181666	7.59e-06	0.134969	0.65	0.686	-0.461959	3.39e-303	6.04e-299	0.468	0.686	-0.382291	1.43e-113	2.55e-109	0.598	0.686			Rnf11	-0.0267686	0.43959	1	0.204	0.18	0.14345	0.37148	1	0.211	0.204	0.161836	0.216247	1	0.214	0.204	0.0878334	0.184833	1	0.222	0.204		Rbm14	-0.0296921	1.1892e-05	0.211605
	Lrrtm3	0.349795	6.76e-93	1.2e-88	0.191	0.076	0.351325	5.03e-89	8.95e-85	0.288	0.191	0.700287	1.97e-105	3.5e-101	0.275	0.191	1.0701	0	0	0.422	0.191			Ripor1	-0.00962493	0.636725	1	0.139	0.129	-0.0825917	0.405344	1	0.128	0.139	-0.122699	0.00138502	1	0.095	0.139	-0.0389076	0.767562	1	0.137	0.139		Rbbp5	-0.0985357	0.0474359	1
	Aamdc						0.0593064	6.17e-05	1	0.111	0.096	0.11462	0.0155511	1	0.102	0.096	0.0281756	0.00966344	1	0.105	0.096			Abca6	-0.0573739	0.119353	1	0.239	0.196	-0.314299	2.83872e-08	0.000505122	0.148	0.239	-0.137468	2.34365e-06	0.041703	0.156	0.239	-0.149691	0.000292314	1	0.18	0.239		6030458C11Rik	-0.05258	0.0136572	1
	Aamp	-0.194155	0.256947	1	0.112	0.103	0.0890483	6.93e-06	0.12323	0.129	0.112	0.159538	1.13e-06	0.0201645	0.127	0.112	0.0491954	3.58e-10	6.38e-06	0.137	0.112			Abca8a	-0.0642547	0.711957	1	0.601	0.591	-0.246501	0.00123201	1	0.549	0.601	-0.141006	0.00167693	1	0.528	0.601	-0.435475	1.03651e-09	1.84436e-05	0.5	0.601		6430590A07Rik
	Col4a5	0.349419	1.87e-56	3.32e-52	0.734	0.612	0.0216328	0.00055	1	0.694	0.734	-0.210656	8.3e-70	1.48e-65	0.633	0.734	0.186762	4.1e-17	7.3e-13	0.765	0.734			Riok1	0.0502651	0.227235	1	0.201	0.175	-0.0539939	0.0181534	1	0.161	0.201	-0.1278	0.000334814	1	0.142	0.201	-0.069884	0.397352	1	0.19	0.201		Rassf8	0.203862	2.13666e-10	3.80198e-06
	Aarsd1						0.0363333	0.00950874	1	0.107	0.097						0.0218477	0.0137857	1	0.106	0.097			Abca9	0.00388368	0.260356	1	0.273	0.239	-0.243257	8.6923e-06	0.154671	0.195	0.273	-0.155614	0.000275936	1	0.205	0.273	-0.22813	2.84565e-05	0.506354	0.203	0.273		8030462N17Rik	0.130078	4.58521e-11	8.15893e-07
	Samd4	0.348926	1.62e-53	2.89e-49	0.855	0.794	-0.317864	8.33e-92	1.48e-87	0.779	0.855	-0.608796	0	0	0.708	0.855	-0.23357	5.31e-48	9.44e-44	0.81	0.855			Rin3	0.135484	0.0143976	1	0.126	0.084	-0.109325	0.012494	1	0.092	0.126	-0.207408	0.00233265	1	0.087	0.126	-0.170891	0.0333824	1	0.1	0.126		Rassf1	0.0135365	2.43884e-05	0.433966
	Cacna2d1	0.346983	6.29e-71	1.12e-66	0.679	0.519	0.0566882	0.000113	1	0.628	0.679	-0.245847	1.6e-104	2.84e-100	0.545	0.679	-0.00954596	0.000915	1	0.669	0.679			Rgl1	-0.0729727	0.246243	1	0.386	0.336	-0.19065	7.61376e-09	0.000135479	0.269	0.386	-0.154683	4.93594e-06	0.0878301	0.281	0.386	-0.164944	6.46308e-07	0.0115004	0.282	0.386		Ranbp17	0.213527	1.09929e-08	0.000195608
	Abca1	-0.0908724	8.91e-06	0.158551	0.209	0.172	-0.0290631	5.69e-06	0.101315	0.187	0.209	0.0251943	0.000216	1	0.187	0.209	-0.0511686	0.0902666	1	0.202	0.209			Abcc1	0.0223258	0.0620778	1	0.441	0.37	0.000913856	0.0219849	1	0.375	0.441	-0.188221	4.02494e-08	0.000716198	0.311	0.441	-0.11715	0.00722374	1	0.386	0.441		9530026P05Rik	-0.216948	0.430256	1
	Plpp1	0.345873	4.32e-80	7.69e-76	0.497	0.324	-0.259729	2.54e-43	4.52e-39	0.428	0.497	-0.378046	4.27e-132	7.59e-128	0.357	0.497	-0.155464	5.09e-11	9.06e-07	0.472	0.497			Rcbtb2	0.0127909	0.0215034	1	0.187	0.136	-0.0511766	0.00136173	1	0.135	0.187	0.0155481	0.0069106	1	0.139	0.187	0.212698	0.141328	1	0.207	0.187		Rab6a	0.00685214	0.00011103	1
	Arid5b	0.343946	4.66e-68	8.29e-64	0.755	0.601	-0.174704	1.81e-28	3.22e-24	0.689	0.755	-0.449365	1.49e-207	2.65e-203	0.592	0.755	0.0296624	0.51884	1	0.736	0.755			Rcbtb1	-0.0703761	0.0807305	1	0.119	0.088	0.0622114	0.546006	1	0.109	0.119	0.0545926	0.27914	1	0.102	0.119	0.0812383	0.456085	1	0.129	0.119		Rab5if	-0.0315249	0.000633988	1
	Fryl	0.341476	2.08e-81	3.71e-77	0.694	0.515	0.0143747	0.000334	1	0.64	0.694	-0.158793	1.9e-71	3.38e-67	0.558	0.694	-0.100932	1.95e-12	3.47e-08	0.664	0.694			Rcan1	0.0468459	0.0156849	1	0.211	0.155	-0.0859505	0.000523701	1	0.153	0.211	-0.0273219	0.0128908	1	0.165	0.211	-0.0276764	0.0224357	1	0.172	0.211		Rab5b	0.121302	1.08991e-07	0.00193938
	B3galt1	0.340898	3e-64	5.34e-60	0.833	0.741	-0.119544	5.42e-34	9.64e-30	0.758	0.833	-0.327683	6.65e-201	1.18e-196	0.674	0.833	0.139563	0.0325059	1	0.801	0.833			Rc3h1	-0.0367914	0.0743401	1	0.427	0.357	-0.10985	0.00381607	1	0.358	0.427	-0.132684	1.25424e-05	0.223179	0.323	0.427	-0.0799051	0.0303457	1	0.379	0.427		Rab4b
	Abcb9	-0.131669	0.0576197	1	0.111	0.098	0.0216433	0.0157155	1	0.12	0.111	-0.0162693	6.98e-10	1.24e-05	0.088	0.111	-0.0270047	0.362004	1	0.107	0.111			Abcd4	-0.0245664	0.93871	1	0.144	0.139	-0.0238415	0.625896	1	0.135	0.144	-0.0811529	0.00031764	1	0.094	0.144	-0.129329	0.00545952	1	0.107	0.144		A330023F24Rik	0.107548	2.63965e-07	0.00469699
	Tspan5	0.340102	5.86e-68	1.04e-63	0.593	0.425	0.11728	0.221008	1	0.571	0.593	-0.262755	4.4e-106	7.83e-102	0.45	0.593	-0.0889266	3.81e-07	0.0067817	0.574	0.593			Rbpj	-0.128357	0.791338	1	0.497	0.47	-0.241694	8.68474e-08	0.00154536	0.389	0.497	-0.134442	0.000235073	1	0.417	0.497	-0.0940307	0.0774793	1	0.465	0.497		Rab3gap2	-0.0329574	8.70995e-05	1
	Rin3	0.339432	6.93e-97	1.23e-92	0.297	0.146	-0.0526387	0.020631	1	0.285	0.297	-0.405889	7.41e-184	1.32e-179	0.158	0.297	-0.234434	6.83e-26	1.22e-21	0.245	0.297			Rasa1	0.0540043	0.0228505	1	0.386	0.314	-0.0638765	0.00343579	1	0.319	0.386	-0.0709117	0.00215686	1	0.309	0.386	-0.132287	0.00851281	1	0.341	0.386		Pum3	0.0159167	0.00604459	1
	Diaph2	0.33868	9.82e-67	1.75e-62	0.733	0.604	-0.0231455	9.77e-16	1.74e-11	0.663	0.733	-0.349554	2.2e-179	3.92e-175	0.575	0.733	-0.0920026	2.93e-16	5.21e-12	0.696	0.733			Rarres2	0.162613	6.65563e-06	0.11843	0.322	0.202	0.163722	0.410584	1	0.325	0.322	0.532123	1.38613e-08	0.000246649	0.41	0.322	0.164353	0.0224613	1	0.363	0.322		Puf60	-0.278841	0.0448232	1
	Cnksr3	0.338302	6.64e-106	1.18e-101	0.394	0.217	-0.185585	8.62e-29	1.53e-24	0.335	0.394	-0.3085	6.98e-129	1.24e-124	0.262	0.394	-0.0923892	9.33e-05	1	0.377	0.394			Radil	-0.0861904	0.778552	1	0.239	0.221	-0.123158	4.36287e-05	0.776329	0.166	0.239	-0.0901774	6.20425e-06	0.110398	0.158	0.239	-0.155956	2.05637e-06	0.0365911	0.159	0.239		Ptges3	-0.121724	0.158963	1
	Abcd4	-0.118736	0.0162034	1	0.14	0.122	-0.0718397	0.0012	1	0.127	0.14	-0.121992	1.46e-36	2.59e-32	0.093	0.14	-0.110587	2.53e-07	0.00450082	0.119	0.14			Abhd12	0.00142979	0.0304671	1	0.156	0.112	0.0552841	0.26406	1	0.136	0.156	0.0033793	0.0169751	1	0.119	0.156	0.055384	0.646449	1	0.148	0.156		Aak1	0.156076	2.92058e-10	5.19687e-06
	Schip1	0.33827	2.25e-66	4.01e-62	0.711	0.557	-0.437833	2.5e-151	4.45e-147	0.597	0.711	-0.50277	8.43e-259	1.5e-254	0.522	0.711	-0.185068	1.3e-36	2.32e-32	0.66	0.711			Rad52	0.00635328	0.341559	1	0.112	0.095	-0.0277798	0.311246	1	0.098	0.112	-0.0827853	0.00339748	1	0.075	0.112	-0.0791983	0.264208	1	0.098	0.112		Pten	0.154008	7.52687e-13	1.33933e-08
	Abcf1	-0.172527	0.000379	1	0.22	0.185	-0.0455788	0.000381	1	0.204	0.22	-0.0636768	7.25e-30	1.29e-25	0.165	0.22	-0.060707	0.132006	1	0.215	0.22			Abhd16a	-0.0444358	0.573278	1	0.173	0.155	-0.000589813	0.287879	1	0.152	0.173	0.057454	0.192572	1	0.146	0.173	-0.0355622	0.290917	1	0.155	0.173		Aamp
	Ntn4	0.337027	8.01e-67	1.43e-62	0.264	0.145	-0.292669	8.29e-26	1.48e-21	0.215	0.264	-0.368684	1.46e-56	2.59e-52	0.189	0.264	-0.0146793	0.167425	1	0.259	0.264			Rabif	0.0830561	0.0841221	1	0.126	0.096	-0.0607473	0.0789255	1	0.101	0.126	-0.0756069	0.00698427	1	0.089	0.126	-0.0170471	0.371341	1	0.114	0.126		Psmf1
	Pkia	0.33581	4.01e-75	7.13e-71	0.384	0.233	-0.184117	3.16e-24	5.62e-20	0.328	0.384	-0.227609	2.88e-68	5.13e-64	0.284	0.384	0.178063	2e-21	3.55e-17	0.44	0.384			Rab3gap2	0.0838385	0.00997241	1	0.331	0.261	0.0306028	0.054431	1	0.281	0.331	-0.0504958	0.00120417	1	0.253	0.331	0.118755	0.463445	1	0.337	0.331		Psmc2	-0.0382827	0.00471615	1
	Fhit	0.335681	4.81e-37	8.56e-33	0.289	0.196	-0.0425497	1.21e-08	0.000215	0.256	0.289	-0.208852	4.67e-44	8.3e-40	0.219	0.289	-0.0248816	0.0373686	1	0.281	0.289			Rab1a	0.0317115	0.0265237	1	0.415	0.343	0.132177	0.91977	1	0.392	0.415	0.0484891	0.0628622	1	0.349	0.415	0.00465477	0.828061	1	0.408	0.415		Psma3	-0.00628294	4.77799e-08	0.000850195
	Csgalnact1	0.33475	5.57e-85	9.92e-81	0.42	0.255	0.21	4.22e-08	0.000751	0.435	0.42	-0.338298	3.56e-158	6.33e-154	0.27	0.42	-0.108816	6.24e-08	0.00111118	0.395	0.42			Rab18	-0.0474909	0.0962068	1	0.223	0.18	0.163234	0.980721	1	0.216	0.223	0.106222	0.249781	1	0.192	0.223	0.113262	0.35509	1	0.236	0.223		Psma2	0.0515113	0.00296536	1
	Strn3	0.334014	1.21e-88	2.15e-84	0.668	0.476	-0.0189927	3.63e-06	0.0646498	0.619	0.668	-0.185979	9.34e-80	1.66e-75	0.534	0.668	0.101576	3.17e-06	0.0564612	0.686	0.668			Rab11fip5	0.197544	0.000776504	1	0.222	0.148	-0.134482	0.000133705	1	0.156	0.222	-0.110683	1.02197e-05	0.18185	0.144	0.222	-0.124797	0.00124603	1	0.169	0.222		Psip1	-0.057689	7.15956e-05	1
	Egfr	0.332247	3.98e-41	7.09e-37	0.369	0.254	-0.178043	2.71e-07	0.00481554	0.339	0.369	-0.31476	1.26e-45	2.25e-41	0.286	0.369	0.0100896	2.53e-05	0.450609	0.395	0.369			Rab11fip2	0.000153576	0.311264	1	0.254	0.229	-0.000248019	0.023373	1	0.21	0.254	-0.133554	0.000199303	1	0.185	0.254	-0.00407479	0.549586	1	0.246	0.254		Psen2	-0.0654408	0.208531	1
	Dock8	0.331112	3.37e-98	5.99e-94	0.474	0.287	0.015088	0.00626635	1	0.446	0.474	-0.316273	2.71e-144	4.81e-140	0.325	0.474	-0.0141373	0.0685658	1	0.466	0.474			Pum2	-0.0137361	0.252075	1	0.494	0.43	0.0208677	0.0891184	1	0.429	0.494	-0.0110048	0.00266379	1	0.406	0.494	-0.0299809	0.0623051	1	0.449	0.494		Prpf18	-0.0284653	0.00108065	1
	Abhd5						0.058192	0.000397	1	0.107	0.094													Abl1	-0.0296774	0.821255	1	0.454	0.421	-0.0848732	0.0139939	1	0.383	0.454	-0.235017	1.39024e-06	0.024738	0.34	0.454	-0.24272	0.0003943	1	0.389	0.454		Abcc4	-0.0321619	0.0864649	1
	Lpp	0.331094	2e-94	3.57e-90	0.95	0.92	-0.0671615	2.46e-14	4.37e-10	0.933	0.95	-0.278616	1.49e-158	2.65e-154	0.912	0.95	-0.0462629	3.08e-11	5.48e-07	0.944	0.95			Pten	0.0766568	0.0836578	1	0.495	0.421	0.260812	0.574617	1	0.454	0.495	0.018454	0.00333205	1	0.399	0.495	0.0285494	0.404898	1	0.462	0.495		Prep	0.036594	3.39576e-05	0.604241
	Clasp2	0.330645	6.52e-69	1.16e-64	0.668	0.507	0.0305903	0.0232619	1	0.625	0.668	-0.309326	8.65e-151	1.54e-146	0.512	0.668	0.0377618	0.19077	1	0.666	0.668			Psme4	0.211042	0.00194539	1	0.581	0.493	0.0693635	0.127504	1	0.529	0.581	-0.310227	1.20726e-11	2.1482e-07	0.439	0.581	-0.0259372	0.263748	1	0.545	0.581		Prdm11	0.0320337	6.72124e-06	0.119598
	Gm12295	0.330481	8.61e-66	1.53e-61	0.184	0.085	-0.0582816	1.94e-06	0.034462	0.163	0.184	-0.0139043	2.62e-08	0.000466	0.158	0.184	0.153972	8.88e-26	1.58e-21	0.238	0.184			Psmd3	-0.129909	0.616348	1	0.101	0.105	0.0808225	0.903743	1	0.097	0.101	0.155994	0.154611	1	0.116	0.101	0.0657337	0.240367	1	0.115	0.101		Ppwd1	-0.0240616	0.00496309	1
	Abtb2	0.327655	1.11e-67	1.97e-63	0.638	0.471	-0.507432	8.38e-177	1.49e-172	0.504	0.638	-0.503031	1.8e-249	3.2e-245	0.449	0.638	-0.111858	1.54e-13	2.74e-09	0.606	0.638			Psmd12	-0.130278	0.347035	1	0.194	0.166	0.0185439	0.115333	1	0.162	0.194	0.0474776	0.170883	1	0.165	0.194	0.029875	0.705886	1	0.199	0.194		Pprc1	-0.0533353	0.186884	1
	Psd3	0.327185	2.11e-76	3.76e-72	0.481	0.317	-0.00623383	2.33e-06	0.0414461	0.445	0.481	-0.196335	4.07e-86	7.24e-82	0.359	0.481	0.0275871	0.90955	1	0.48	0.481			Psmb6						0.186385	0.00140689	1	0.125	0.085	0.348569	6.34827e-07	0.0112961	0.15	0.085	0.0746908	0.00949811	1	0.118	0.085		Ppp4c	-0.224028	0.514546	1
	Slc7a2	0.327116	1.21e-21	2.15e-17	0.147	0.094	-0.144994	0.613065	1	0.15	0.147	-0.310965	2.68e-36	4.77e-32	0.099	0.147	-0.184173	0.00473013	1	0.136	0.147			Psmb4	-0.179035	0.909434	1	0.112	0.107	0.260299	0.00181266	1	0.153	0.112	0.361814	3.22844e-07	0.00574469	0.184	0.112	0.155853	0.00140794	1	0.157	0.112		Ppp3r1	0.0311373	0.000623801	1
	Abr	-0.115901	3.13e-05	0.55703	0.163	0.133	0.0322542	0.688888	1	0.165	0.163	-0.0564346	1.53e-24	2.73e-20	0.12	0.163	-0.103974	5.65e-11	1.01e-06	0.135	0.163			AC149090.1	-0.351541	0.00831817	1	0.447	0.477	-0.0911044	0.0445066	1	0.401	0.447	-0.427109	1.69897e-14	3.02316e-10	0.29	0.447	-0.516645	2.29859e-14	4.09011e-10	0.318	0.447		Abcf3	-0.0760189	0.0144406	1
	Hspa1a	0.326006	2.1e-31	3.74e-27	0.118	0.063	-0.121159	0.718814	1	0.119	0.118	-0.00683876	1.24e-05	0.219933	0.136	0.118	-0.157612	2.92e-06	0.0518834	0.143	0.118			Prickle3	-0.132444	0.389098	1	0.102	0.112	-0.0199437	0.0239432	1	0.074	0.102	-0.0883848	3.60141e-06	0.0640835	0.05	0.102	0.00197418	0.564077	1	0.094	0.102		Pomgnt1	-0.151067	0.86327	1
	Nkain2	0.324763	2.85e-28	5.07e-24	0.23	0.156	-0.116224	0.000144	1	0.212	0.23	-0.551876	2.19e-108	3.89e-104	0.133	0.23	-0.282709	3.98e-14	7.08e-10	0.195	0.23			Ppp6r1	-0.0870902	0.30169	1	0.148	0.127	-0.0782737	0.0126312	1	0.112	0.148	-0.114835	6.74996e-05	1	0.092	0.148	-0.0757235	0.116448	1	0.126	0.148		Pnrc1	-0.0358582	0.000624318	1
	Dock5	0.324494	8.32e-89	1.48e-84	0.325	0.175	0.359905	1.65e-44	2.93e-40	0.391	0.325	-0.334251	5.88e-159	1.05e-154	0.188	0.325	-0.231159	2.27e-42	4.03e-38	0.251	0.325			Ppp4r3a	-0.0146226	0.0397749	1	0.348	0.275	-0.117264	5.62575e-05	1	0.262	0.348	-0.101814	2.16131e-05	0.384584	0.253	0.348	-0.0581154	0.0316756	1	0.3	0.348		Pnpla7
	Slc38a11	0.323844	4.28e-68	7.61e-64	0.321	0.188	-0.103634	1.64e-07	0.00291275	0.294	0.321	-0.363729	2.89e-112	5.14e-108	0.207	0.321	0.0609864	2.07e-05	0.368597	0.347	0.321			Ppp2r3d	-0.161893	0.118408	1	0.108	0.132	-0.010699	0.328366	1	0.095	0.108	-0.0477492	0.00830999	1	0.075	0.108	-0.0735568	0.0394847	1	0.084	0.108		Clk1	-0.627792	1.06102e-30	1.88798e-26
	Atrnl1	0.322147	8.11e-62	1.44e-57	0.604	0.444	-0.162429	2.06e-29	3.66e-25	0.537	0.604	-0.327989	1.18e-129	2.09e-125	0.456	0.604	-0.150329	2.53e-13	4.51e-09	0.581	0.604			Ppp1ca	-0.169569	0.193286	1	0.144	0.164	0.155798	0.232377	1	0.157	0.144	0.231864	0.0165767	1	0.174	0.144	0.00868827	0.769378	1	0.148	0.144		Plekho2
	Sema3d	0.320835	4.9e-71	8.72e-67	0.354	0.212	0.0386469	0.314921	1	0.36	0.354	-0.0462815	2.61e-18	4.64e-14	0.296	0.354	0.189487	6.03e-31	1.07e-26	0.422	0.354			Ppm1d	0.0189275	0.0693686	1	0.154	0.118	0.106102	0.445721	1	0.164	0.154	-0.0950154	0.000474574	1	0.105	0.154	-0.090132	0.54114	1	0.149	0.154		Plekhg3	-0.143801	0.00281011	1
	Ntf3	0.320669	6.65e-66	1.18e-61	0.528	0.373	-0.128257	1.44e-13	2.57e-09	0.489	0.528	-0.339744	3.31e-111	5.89e-107	0.399	0.528	-0.330352	1.42e-47	2.52e-43	0.467	0.528			Ppia	0.136989	2.84311e-05	0.505903	0.323	0.212	0.460621	7.48429e-08	0.00133175	0.41	0.323	0.969975	3.44837e-39	6.13604e-35	0.552	0.323	0.567677	9.0962e-16	1.61858e-11	0.471	0.323		Pld3	0.0593053	2.92007e-07	0.00519597
	Arhgap6	0.319426	2.74e-46	4.88e-42	0.746	0.648	-0.0660476	3.61e-24	6.42e-20	0.668	0.746	-0.535784	4.7e-292	8.36e-288	0.557	0.746	-0.0899585	1.23e-14	2.18e-10	0.7	0.746			Ppfia1	-0.195021	0.84379	1	0.316	0.298	-0.00636547	0.188344	1	0.282	0.316	-0.123469	0.00025181	1	0.237	0.316	-0.0182017	0.922644	1	0.318	0.316		Plcg1	-0.220843	0.982452	1
	Klf12	0.318947	2.8e-72	4.98e-68	0.635	0.462	0.03562	3.42e-05	0.609068	0.58	0.635	-0.519221	1.94e-291	3.46e-287	0.427	0.635	-0.159053	9.49e-27	1.69e-22	0.59	0.635			Postn	0.150177	0.00391067	1	0.348	0.268	0.466182	2.83582e-07	0.00504606	0.44	0.348	0.856956	1.25157e-25	2.22704e-21	0.533	0.348	0.68652	3.48058e-18	6.19334e-14	0.518	0.348		Plaur
	Bcl2	0.318472	3.42e-59	6.08e-55	0.626	0.473	0.258047	4.56e-09	8.11e-05	0.607	0.626	-0.263914	1.49e-120	2.66e-116	0.479	0.626	0.0278799	0.568006	1	0.62	0.626			Pole4	-0.0613986	0.909251	1	0.111	0.111	0.0476639	0.808354	1	0.107	0.111	0.00626014	0.160576	1	0.091	0.111	-0.020935	0.419477	1	0.101	0.111		Pkm	-0.174253	0.654339	1
	Aff1	0.318081	3.23e-86	5.75e-82	0.626	0.432	0.0893414	0.893718	1	0.599	0.626	-0.570682	0	0	0.4	0.626	-0.317252	1.09e-71	1.94e-67	0.555	0.626			Pold3	-0.0280016	0.779534	1	0.106	0.1	-0.0459876	0.0982555	1	0.085	0.106	-0.0147398	0.0576313	1	0.081	0.106	-0.0603328	0.0917242	1	0.086	0.106		Pkhd1l1	-0.0631737	0.262503	1
	Map3k5	0.314644	4.74e-64	8.43e-60	0.613	0.448	0.0676686	0.170921	1	0.574	0.613	-0.397132	2.02e-197	3.59e-193	0.438	0.613	0.0151141	0.0648025	1	0.603	0.613			Pogz	0.0583561	0.418434	1	0.261	0.238	-0.106088	0.00513521	1	0.209	0.261	-0.203932	0.000271859	1	0.194	0.261	-0.105172	0.135586	1	0.236	0.261		Pkd1	-0.237689	0.0188868	1
	Cyth3	0.314307	3.2e-80	5.69e-76	0.563	0.384	0.246605	1.13e-15	2.01e-11	0.571	0.563	-0.428676	1.14e-210	2.02e-206	0.389	0.563	-0.145775	1.91e-15	3.39e-11	0.537	0.563			Pnpla6	-0.0338327	0.154103	1	0.136	0.109	-0.01323	0.0422956	1	0.107	0.136	-0.0965421	0.00022226	1	0.086	0.136	0.0259025	0.812187	1	0.14	0.136		Pip5k1a	-0.0117238	0.000242846	1
	Mbd5	0.313617	3.08e-81	5.49e-77	0.648	0.461	0.0763846	0.474853	1	0.604	0.648	-0.253713	5.93e-119	1.06e-114	0.495	0.648	0.0163499	0.227102	1	0.644	0.648			Pltp	-0.00588951	0.0191693	1	0.171	0.121	0.113192	0.783991	1	0.17	0.171	0.149721	0.910729	1	0.162	0.171	0.0764868	0.613509	1	0.16	0.171		Pik3c2b	-0.407111	6.11769e-06	0.108858
	Tead1	0.310953	3.64e-79	6.47e-75	0.548	0.368	-0.0587724	3.47e-18	6.17e-14	0.489	0.548	-0.38259	3.11e-167	5.54e-163	0.384	0.548	-0.220984	2.1e-30	3.73e-26	0.496	0.548			Plekhm1	0.0526326	0.00740133	1	0.102	0.061	0.0355645	0.507115	1	0.092	0.102	-0.0293687	0.227194	1	0.086	0.102	-0.00074671	0.475892	1	0.112	0.102		Pi16	-0.353919	0.138808	1
	Slco3a1	0.309865	2.78e-71	4.94e-67	0.568	0.396	0.0333536	0.00954566	1	0.537	0.568	-0.387234	1.76e-186	3.13e-182	0.397	0.568	-0.305382	1.29e-50	2.29e-46	0.512	0.568			Pitpnb	-0.0466854	0.305021	1	0.249	0.218	-0.0112604	0.0581854	1	0.21	0.249	0.0600637	0.0110227	1	0.194	0.249	-0.011455	0.484422	1	0.238	0.249		Pfkfb2	-0.00197629	5.95439e-05	1
	Shroom4	0.309155	5.94e-62	1.06e-57	0.32	0.195	0.650673	1.16e-89	2.07e-85	0.408	0.32	-0.232301	2.4e-101	4.28e-97	0.21	0.32	-0.170561	1.19e-14	2.13e-10	0.283	0.32			Pik3c2b	-0.203458	0.738461	1	0.195	0.175	0.0364574	0.0564441	1	0.158	0.195	0.0629482	0.042761	1	0.154	0.195	-0.0509838	0.0314531	1	0.161	0.195		Pef1
	Adamts9	0.30842	3.65e-75	6.5e-71	0.301	0.168	0.200653	3.46e-11	6.15e-07	0.333	0.301	-0.208274	1.19e-80	2.12e-76	0.203	0.301	-0.081363	0.000815	1	0.288	0.301			Pik3c2a	0.0624867	0.103196	1	0.395	0.339	-0.0831415	0.000308128	1	0.31	0.395	-0.224735	3.00577e-09	5.34847e-05	0.267	0.395	-0.073212	0.0630485	1	0.355	0.395		Pecam1	-0.064197	0.0461134	1
	Zfp385b	0.307882	1.88e-49	3.34e-45	0.438	0.306	-0.0727328	1.43e-18	2.54e-14	0.378	0.438	-0.550817	7.5e-179	1.34e-174	0.284	0.438	-0.261692	8.37e-29	1.49e-24	0.381	0.438			Pign	0.0656149	0.0362236	1	0.316	0.259	-0.150781	3.89196e-06	0.0692536	0.227	0.316	-0.117512	9.6977e-06	0.172561	0.227	0.316	-0.103368	0.00751864	1	0.27	0.316		Peak1	0.0210085	0.00450471	1
	Acly	-0.239516	0.0104154	1	0.17	0.147	0.0211983	0.0185695	1	0.159	0.17	-0.0512565	8.09e-11	1.44e-06	0.14	0.17	-0.246973	1.22e-17	2.17e-13	0.134	0.17			Acly	0.0241626	0.0434207	1	0.2	0.155	0.0431666	0.0278484	1	0.161	0.2	-0.0471319	0.00284189	1	0.148	0.2	-0.0958299	0.0118846	1	0.161	0.2		Abraxas2	-0.0101572	0.0014713	1
	Zfpm2	0.305725	5.09e-58	9.05e-54	0.646	0.495	-0.0970946	5.74e-18	1.02e-13	0.586	0.646	-0.427085	3.17e-190	5.65e-186	0.478	0.646	-0.0495318	0.000149	1	0.629	0.646			Piezo2	-0.426743	0.00792771	1	0.287	0.338	-0.120317	0.272677	1	0.265	0.287	0.113133	0.811377	1	0.272	0.287	0.354014	0.00146274	1	0.342	0.287		Pdzrn3
	Dip2c	0.304285	1.61e-64	2.87e-60	0.726	0.573	-0.0195966	1.14e-11	2.02e-07	0.658	0.726	-0.297801	4.29e-154	7.64e-150	0.559	0.726	-0.0124046	6.23e-05	1	0.693	0.726			Pi15	-0.0785786	0.237754	1	0.361	0.309	0.190356	0.0207609	1	0.396	0.361	0.209471	0.0789144	1	0.374	0.361	0.420618	6.16983e-10	1.09786e-05	0.472	0.361		Pdlim2	-0.137792	0.543353	1
	Acot11	-0.23538	0.616552	1	0.277	0.252	0.0242185	0.286928	1	0.282	0.277	-0.105709	4.28e-36	7.62e-32	0.209	0.277	-0.116253	1.36e-09	2.42e-05	0.247	0.277			Acot11	-0.0503818	0.141247	1	0.181	0.148	0.131454	0.863307	1	0.18	0.181	-0.111061	0.000245709	1	0.124	0.181	0.0216314	0.600799	1	0.19	0.181		Acaa1a	-0.163926	0.64067	1
	Pbx1	0.304237	4.94e-50	8.8e-46	0.807	0.7	-0.131892	1.17e-26	2.08e-22	0.746	0.807	-0.386083	5.68e-191	1.01e-186	0.663	0.807	-0.160914	9.63e-25	1.71e-20	0.781	0.807			Phtf2	-0.0287139	0.402162	1	0.214	0.191	0.00543923	0.587482	1	0.201	0.214	-0.0220228	0.905988	1	0.209	0.214	0.367142	0.00268288	1	0.26	0.214		Pdia4	-0.0258989	0.00117447	1
	Pgr	0.302162	1.06e-78	1.88e-74	0.232	0.111	0.0991395	3.1e-09	5.52e-05	0.265	0.232	-0.213782	2.9e-81	5.16e-77	0.145	0.232	-0.0956886	4.55e-05	0.808919	0.214	0.232			Phf8	-0.023001	0.245104	1	0.262	0.227	-0.158232	0.000783964	1	0.203	0.262	-0.134144	1.49023e-05	0.265172	0.184	0.262	-0.0631175	0.00845381	1	0.218	0.262		Pde4b	0.388582	1.62478e-19	2.89113e-15
	Acp1						0.0896021	2.15e-05	0.383144	0.104	0.089						0.0920432	8.18e-10	1.46e-05	0.111	0.089			Acox1	-0.030801	0.0673354	1	0.267	0.216	0.102081	0.746668	1	0.264	0.267	0.096286	0.304183	1	0.236	0.267	-0.00524263	0.391274	1	0.249	0.267		Acacb	-0.0848765	0.0256248	1
	Fasn	-0.598424	0.00636685	1	0.131	0.139	0.259214	0.00222066	1	0.141	0.131	0.0740376	0.451085	1	0.131	0.131	-0.378218	5.4e-21	9.61e-17	0.095	0.131			Acp1	-0.0188414	0.205685	1	0.104	0.082	0.0590643	0.742532	1	0.098	0.104	0.1547	0.753412	1	0.096	0.104	0.0314772	0.30359	1	0.117	0.104		Acad10	-0.00700542	2.16913e-05	0.385975
	Picalm	0.301752	2.09e-67	3.72e-63	0.755	0.588	-0.111463	1.27e-13	2.26e-09	0.707	0.755	-0.304808	2.79e-131	4.96e-127	0.627	0.755	-0.0247343	9.02e-07	0.0160493	0.737	0.755			Pfdn1	0.0592972	0.121648	1	0.154	0.123	0.113093	0.797002	1	0.146	0.154	0.126457	0.839469	1	0.151	0.154	-0.0219556	0.816126	1	0.149	0.154		Pcgf3	0.0876378	5.72991e-09	0.000101958
	Prkg1	0.299492	3.97e-63	7.06e-59	0.883	0.832	0.142775	2.89e-06	0.0513433	0.85	0.883	-0.297407	3.99e-164	7.1e-160	0.777	0.883	0.027785	0.871503	1	0.858	0.883			Peli2	0.120329	0.00156573	1	0.431	0.341	0.0758004	0.0726716	1	0.376	0.431	-0.188387	6.73876e-08	0.00119909	0.31	0.431	-0.0786962	0.000605446	1	0.36	0.431		Pcbd2	-0.041485	0.000830028	1
	Trf	0.299468	1.04e-56	1.85e-52	0.12	0.044	-0.0405144	2.37e-15	4.22e-11	0.088	0.12	0.121413	0.586482	1	0.115	0.12	-0.0981224	2.08e-07	0.00370406	0.1	0.12			Pea15a	0.00137734	0.198401	1	0.213	0.18	0.0616437	0.423441	1	0.193	0.213	0.220223	0.112923	1	0.231	0.213	0.0485998	0.457031	1	0.224	0.213		Paxbp1	-0.170984	0.0337314	1
	Rras2	0.29718	3.78e-84	6.72e-80	0.356	0.202	-0.227051	1.64e-36	2.92e-32	0.29	0.356	-0.334356	1.84e-128	3.27e-124	0.23	0.356	-0.188522	3.69e-13	6.56e-09	0.323	0.356			Pds5b	0.0833224	0.0107383	1	0.462	0.379	-0.227234	1.50449e-08	0.000267709	0.336	0.462	-0.26315	6.03335e-10	1.07357e-05	0.32	0.462	-0.170326	0.000313898	1	0.392	0.462		Parp9	-0.12453	0.0272181	1
	Trps1	0.296226	7.15e-51	1.27e-46	0.434	0.304	0.149031	0.310389	1	0.427	0.434	-0.0113695	1.45e-18	2.58e-14	0.368	0.434	0.14272	8.62e-10	1.53e-05	0.47	0.434			Pdpn	-0.0390516	0.543014	1	0.185	0.17	-0.121284	0.0811336	1	0.159	0.185	0.102773	0.816077	1	0.176	0.185	-0.159798	0.0177831	1	0.151	0.185		Parp4	-0.100451	0.00299047	1
	Gnai1	0.296014	6.07e-88	1.08e-83	0.425	0.256	0.0620752	0.617318	1	0.421	0.425	-0.365718	1.53e-155	2.72e-151	0.278	0.425	0.0576064	0.0262515	1	0.439	0.425			Pde4a	-0.111503	0.722236	1	0.201	0.202	-0.0871448	0.0327179	1	0.164	0.201	-0.051995	0.0276308	1	0.16	0.201	0.0647061	0.0551852	1	0.232	0.201		Palld	-0.220014	0.145137	1
	Mup3	0.294425	2.25e-58	4.01e-54	0.134	0.053	0.15438	0.200215	1	0.126	0.134	-0.0196812	6.18e-30	1.1e-25	0.09	0.134	0.0587782	0.117663	1	0.127	0.134			Pbrm1	-0.0452832	0.106433	1	0.531	0.452	0.0280141	0.052652	1	0.465	0.531	0.0304042	0.0126359	1	0.444	0.531	-0.0320483	0.0738253	1	0.485	0.531		Orc5	-0.0547284	0.00416254	1
	Large1	0.293267	2.39e-54	4.25e-50	0.861	0.806	-0.334655	4.17e-132	7.41e-128	0.786	0.861	-0.637102	0	0	0.697	0.861	-0.381874	1.86e-140	3.31e-136	0.802	0.861			Parva	0.0689469	0.0968884	1	0.636	0.575	-0.0975244	0.00158882	1	0.559	0.636	-0.172709	5.83658e-08	0.00103856	0.506	0.636	-0.0909939	0.000495941	1	0.555	0.636		Ophn1	0.168338	7.22932e-12	1.28639e-07
	Actn1	-0.0600516	0.30444	1	0.889	0.848	0.0174882	0.91446	1	0.881	0.889	-0.0552326	5.81e-12	1.03e-07	0.86	0.889	-0.115656	1.5e-20	2.67e-16	0.891	0.889			Actg1	-0.0606242	0.711676	1	0.452	0.421	0.429886	3.74821e-12	6.66957e-08	0.579	0.452	0.90758	2.45496e-43	4.36836e-39	0.681	0.452	0.457282	3.21762e-16	5.72543e-12	0.608	0.452		Acat1	0.106028	8.14593e-09	0.000144949
	Mtus1	0.29315	1.75e-59	3.12e-55	0.603	0.445	0.143614	7.34e-07	0.0130521	0.604	0.603	-0.430366	3.6e-183	6.41e-179	0.445	0.603	-0.232075	1.53e-33	2.71e-29	0.561	0.603			Papss1	0.0111259	0.0049471	1	0.172	0.116	-0.0943738	0.00347632	1	0.127	0.172	-0.0887207	0.000407771	1	0.117	0.172	-0.108176	0.0114275	1	0.135	0.172		Ocln	-0.131843	0.790378	1
	Ablim1	0.291089	5.94e-46	1.06e-41	0.402	0.278	0.063454	2.57e-05	0.456531	0.425	0.402	-0.302022	4.2e-88	7.47e-84	0.287	0.402	-0.100769	3.96e-10	7.05e-06	0.368	0.402			Oxr1	0.0281043	0.108078	1	0.193	0.157	0.0698812	0.278218	1	0.172	0.193	0.0787909	0.137792	1	0.163	0.193	0.0854996	0.405951	1	0.204	0.193		Nucks1	-0.0777631	0.00263404	1
	Slc16a7	0.290904	7.09e-72	1.26e-67	0.478	0.314	0.115457	0.00278267	1	0.482	0.478	-0.277703	1.88e-96	3.34e-92	0.355	0.478	-0.150287	1.4e-10	2.49e-06	0.454	0.478			Oxct1	0.159641	0.0322861	1	0.506	0.436	0.138848	0.477771	1	0.493	0.506	0.0620632	0.872121	1	0.478	0.506	0.149724	0.0381005	1	0.534	0.506		Nucb2	0.106156	2.58059e-11	4.5919e-07
	Anxa3	0.289737	1.01e-81	1.8e-77	0.487	0.314	-0.239019	9.24e-29	1.64e-24	0.434	0.487	-0.178468	5.82e-40	1.04e-35	0.4	0.487	-0.108716	0.244225	1	0.494	0.487			Otud4	-0.0576098	0.548814	1	0.309	0.277	-0.0675665	0.00882914	1	0.254	0.309	-0.164628	8.65714e-07	0.0154045	0.214	0.309	-0.0925433	0.151812	1	0.283	0.309		Ntrk3	-0.103876	0.00227258	1
	Dennd5b	0.289672	3.53e-66	6.28e-62	0.446	0.292	-0.217314	3.24e-32	5.77e-28	0.381	0.446	-0.442131	1.76e-181	3.13e-177	0.288	0.446	-0.156277	1.09e-11	1.94e-07	0.412	0.446			Ostf1	-0.0433793	0.0797701	1	0.267	0.214	0.0765395	0.0473186	1	0.219	0.267	0.140366	0.182118	1	0.227	0.267	0.128312	0.874926	1	0.257	0.267		Ntn4	-0.0565007	0.007828	1
	Sntb1	0.289155	3.72e-48	6.61e-44	0.613	0.466	-0.0304618	1.94e-09	3.46e-05	0.562	0.613	-0.265978	2.3e-107	4.1e-103	0.471	0.613	0.0952663	0.0472783	1	0.612	0.613			Osbpl9	0.0866053	0.0284586	1	0.607	0.539	0.413087	0.108354	1	0.561	0.607	-0.199214	2.56324e-08	0.000456102	0.478	0.607	-0.260409	1.68869e-06	0.0300485	0.536	0.607		Ntan1	5.88794e-05	0.000966425	1
	Itgbl1	0.288822	1.28e-30	2.28e-26	0.715	0.612	-0.0159351	6.88e-10	1.22e-05	0.675	0.715	-0.412761	1.62e-146	2.88e-142	0.591	0.715	-0.292993	1.35e-40	2.4e-36	0.675	0.715			Osbpl8	0.0204831	0.0481469	1	0.358	0.296	-0.112919	0.00142999	1	0.292	0.358	-0.0785601	0.000170422	1	0.274	0.358	-0.00374903	0.363244	1	0.339	0.358		Nt5e	0.130505	6.92296e-10	1.23187e-05
	Sh3d19	0.288295	1.28e-72	2.28e-68	0.489	0.323	-0.257847	4.29e-44	7.64e-40	0.418	0.489	-0.383187	9.51e-143	1.69e-138	0.344	0.489	-0.0712991	0.0016005	1	0.479	0.489			Optn	-0.0406061	0.920757	1	0.112	0.109	0.0735724	0.714076	1	0.106	0.112	0.0694244	0.470947	1	0.1	0.112	0.0931368	0.174054	1	0.129	0.112		Nsf	-0.0594701	0.00646223	1
	Shroom3	0.287897	1.79e-78	3.18e-74	0.471	0.3	-0.18349	5.17e-32	9.21e-28	0.406	0.471	-0.353461	1.42e-140	2.52e-136	0.324	0.471	-0.334141	5.34e-53	9.5e-49	0.397	0.471			Oma1	0.0405833	0.254454	1	0.106	0.088	-0.0529385	0.0705159	1	0.083	0.106	-0.0308291	0.0222939	1	0.077	0.106	-0.0474324	0.654625	1	0.101	0.106		Nrxn3	0.393251	2.06659e-07	0.00367729
	Hspa1b	0.287316	1.34e-30	2.39e-26	0.109	0.056	-0.0818971	0.319884	1	0.106	0.109	-0.0637594	0.0296874	1	0.101	0.109	-0.178185	0.916058	1	0.111	0.109			Olfr1033	0.0418451	0.0296162	1	0.629	0.541	0.327212	0.000872241	1	0.654	0.629	-0.132926	0.000191383	1	0.533	0.629	0.00344186	0.156321	1	0.59	0.629		Nrp1	0.47705	5.85415e-25	1.04169e-20
	Celf2	0.28689	3.3e-49	5.87e-45	0.877	0.822	0.0411782	0.129115	1	0.845	0.877	-0.356453	1.43e-210	2.55e-206	0.773	0.877	-0.122663	9.09e-25	1.62e-20	0.849	0.877			Odf2	-0.123602	0.599237	1	0.341	0.307	-0.107389	0.00193193	1	0.271	0.341	-0.0939279	0.000395604	1	0.263	0.341	-0.0487511	0.11929	1	0.31	0.341		Nr3c1	0.00213078	0.00134458	1
	Malat1	0.286324	1.21e-118	2.15e-114	1	0.999	-0.265278	7.07e-200	1.26e-195	0.999	1	-0.100158	4.46e-169	7.94e-165	0.998	1	0.363783	1.38e-119	2.46e-115	1	1			Oat	0.0208034	0.0776831	1	0.146	0.111	0.300156	3.3326e-06	0.0593003	0.219	0.146	0.398437	8.71675e-11	1.55106e-06	0.25	0.146	0.245268	2.36792e-07	0.00421348	0.229	0.146		Nptn	-0.0906274	0.0658636	1
	2900026A02Rik	0.286167	2.4e-87	4.26e-83	0.486	0.303	-0.0775993	4.77e-08	0.000848	0.454	0.486	-0.160235	5.43e-53	9.65e-49	0.38	0.486	-0.200178	8.73e-20	1.55e-15	0.444	0.486			Nynrin	0.047636	0.0124065	1	0.122	0.08	-0.0292309	0.00962673	1	0.088	0.122	-0.0453679	0.00127971	1	0.079	0.122	-0.0418191	0.0144348	1	0.091	0.122		Npr2	-0.187445	0.218751	1
	Fmnl2	0.286136	1.88e-68	3.34e-64	0.457	0.299	0.383488	2.42e-22	4.3e-18	0.481	0.457	-0.28509	1.58e-136	2.81e-132	0.306	0.457	-0.124481	3.83e-17	6.81e-13	0.409	0.457			Nxf1	-0.112881	0.505212	1	0.23	0.204	-0.136936	0.00202037	1	0.175	0.23	-0.154667	1.28402e-07	0.00228479	0.137	0.23	-0.129744	0.0044538	1	0.182	0.23		Npm1	0.149547	5.10317e-12	9.08058e-08
	Fbxl17	0.285955	3.14e-59	5.59e-55	0.668	0.509	-0.0333841	6.5e-08	0.00115639	0.618	0.668	-0.300669	3.52e-135	6.26e-131	0.517	0.668	-0.103459	6.27e-12	1.12e-07	0.648	0.668			Nup54	-0.0787475	0.786441	1	0.103	0.096	0.0508434	0.613353	1	0.096	0.103	0.0859185	0.863013	1	0.099	0.103	0.0555551	0.31659	1	0.116	0.103		Npas2	0.0767297	3.25546e-06	0.0579276
	Pip5k1b	0.285905	5.07e-59	9.03e-55	0.544	0.392	0.251156	5.72e-11	1.02e-06	0.545	0.544	-0.337845	9.67e-141	1.72e-136	0.395	0.544	-0.144944	4e-13	7.11e-09	0.518	0.544			Nucb2	0.0134735	0.0576149	1	0.183	0.141	0.119863	0.889159	1	0.18	0.183	0.054534	0.402965	1	0.164	0.183	0.10367	0.38428	1	0.194	0.183		Nod2	-0.202557	0.977893	1
	Ndst3	0.28538	8.77e-54	1.56e-49	0.144	0.064	0.0491744	0.0496116	1	0.152	0.144	-0.184633	2.84e-45	5.06e-41	0.091	0.144	0.100324	3.93e-18	7e-14	0.185	0.144			Ntn1	0.0595782	0.211633	1	0.583	0.525	-0.293792	6.08207e-06	0.108224	0.513	0.583	-0.0823469	0.000544462	1	0.5	0.583	0.0142529	0.22496	1	0.549	0.583		Nmi	-0.0643183	0.0130977	1
	Cobl	0.284937	3.14e-47	5.58e-43	0.25	0.151	-0.219569	4.17e-27	7.43e-23	0.197	0.25	-0.170216	4.96e-32	8.83e-28	0.192	0.25	-0.108632	0.00181093	1	0.238	0.25			Nt5c3	0.0070745	0.173647	1	0.121	0.096	-0.0850754	7.58349e-05	1	0.071	0.121	-0.0294907	0.012112	1	0.087	0.121	-0.0488799	0.116285	1	0.101	0.121		Nkap
	Gm37240	0.284771	8.11e-90	1.44e-85	0.332	0.178	0.252853	1.16e-29	2.07e-25	0.385	0.332	-0.039101	4.54e-23	8.08e-19	0.27	0.332	0.0422551	8.77e-05	1	0.358	0.332			Nt5c2	0.150712	0.00107674	1	0.437	0.339	0.130686	0.800026	1	0.406	0.437	-0.36397	5.6161e-14	9.99329e-10	0.28	0.437	-0.0584397	0.159797	1	0.397	0.437		Nisch	-0.394247	0.00688226	1
	Prkd1	0.284446	2.06e-54	3.66e-50	0.474	0.33	0.0203409	0.00125754	1	0.448	0.474	-0.109136	6.4e-38	1.14e-33	0.388	0.474	0.0866902	0.00122537	1	0.491	0.474			Nsun6	-0.121003	0.888642	1	0.113	0.112	0.0607984	0.949428	1	0.112	0.113	-0.00872404	0.0953545	1	0.09	0.113	0.0353593	0.921799	1	0.111	0.113		Nipsnap2	-0.0107272	2.54046e-05	0.452049
	Rabgap1l	0.284193	2.81e-58	5e-54	0.581	0.429	-0.101937	1.68e-18	2.99e-14	0.531	0.581	-0.29377	1.34e-117	2.38e-113	0.44	0.581	-0.216485	1.04e-27	1.85e-23	0.544	0.581			Nsun2	0.00835085	0.143936	1	0.159	0.129	0.0237511	0.00330968	1	0.113	0.159	-0.121648	0.00030025	1	0.106	0.159	-0.0390728	0.117554	1	0.137	0.159		Nipsnap1
	Mbnl2	0.283915	3.17e-68	5.64e-64	0.765	0.614	0.141685	1.18e-10	2.11e-06	0.739	0.765	-0.304657	1.96e-140	3.48e-136	0.635	0.765	-0.0253887	0.000134	1	0.758	0.765			Nr2c2	-0.00482703	0.164193	1	0.37	0.318	0.0337163	0.0378359	1	0.312	0.37	0.00194377	0.0180825	1	0.302	0.37	-0.0565009	0.0785319	1	0.333	0.37		Nfkb1	0.144572	3.8065e-11	6.77328e-07
	Ctnna3	0.283447	8.48e-45	1.51e-40	0.869	0.836	0.0523731	0.00758899	1	0.822	0.869	-0.437944	1.88e-261	3.35e-257	0.731	0.869	-0.0662363	7.34e-11	1.31e-06	0.825	0.869			Nr1h2	-0.161889	0.236612	1	0.11	0.127	0.13355	0.326687	1	0.121	0.11	0.153648	0.167679	1	0.126	0.11	0.0315511	0.641464	1	0.117	0.11		Nfic	-0.142939	0.187619	1
	Ano1	0.282071	1.29e-58	2.3e-54	0.52	0.367	-0.31549	5.44e-52	9.68e-48	0.444	0.52	-0.357832	1.48e-123	2.64e-119	0.38	0.52	-0.178825	1.51e-17	2.69e-13	0.48	0.52			Npr1	-0.0195981	0.0593518	1	0.35	0.286	-0.142607	2.22348e-06	0.0395646	0.25	0.35	-0.128949	1.50241e-05	0.267339	0.253	0.35	-0.326988	4.90017e-10	8.71936e-06	0.235	0.35		Nfatc1	-0.0541552	0.000280481	1
	Zbtb20	0.280467	1.41e-98	2.52e-94	0.961	0.938	0.136066	3.93e-19	6.98e-15	0.954	0.961	-0.172703	7.51e-100	1.34e-95	0.933	0.961	-0.00374764	0.00177651	1	0.948	0.961			Nol11	-0.0198257	0.580422	1	0.117	0.107	-0.00103841	0.0203646	1	0.086	0.117	0.0761463	0.284639	1	0.102	0.117	-0.0379261	0.258221	1	0.104	0.117		Nectin3	0.111382	1.38818e-09	2.47012e-05
	Kansl1l	0.279836	2.8e-69	4.99e-65	0.545	0.377	-0.0395814	4.39e-09	7.81e-05	0.502	0.545	-0.288433	2.34e-117	4.16e-113	0.405	0.545	0.132945	3.71e-05	0.659498	0.562	0.545			Nipbl	-0.0236921	0.591964	1	0.671	0.632	-0.0351996	0.022691	1	0.587	0.671	-0.152039	3.22282e-06	0.0573468	0.547	0.671	-0.100202	0.000795315	1	0.604	0.671		Ndufb5
	Fam13c	0.278642	2.35e-54	4.18e-50	0.674	0.522	-0.26771	1.19e-58	2.11e-54	0.603	0.674	-0.352499	3.46e-144	6.15e-140	0.518	0.674	-0.132168	1.96e-16	3.48e-12	0.644	0.674			Nipal2	-0.0326282	0.182593	1	0.164	0.136	0.0653751	0.912203	1	0.165	0.164	0.0795707	0.119483	1	0.137	0.164	0.135265	0.073878	1	0.191	0.164		Ndufb4
	Adamtsl3	-0.117146	2.56e-05	0.456397	0.316	0.265	-0.0388995	0.0148149	1	0.306	0.316	-0.0317745	5.84e-15	1.04e-10	0.268	0.316	0.0194864	0.0687383	1	0.331	0.316			Adamts5	0.21576	0.00511863	1	0.463	0.373	-0.461421	4.56216e-06	0.0811791	0.372	0.463	-0.15843	0.0016039	1	0.381	0.463	-0.453818	6.64e-08	0.00118152	0.359	0.463		Actn4	-0.126756	0.403069	1
	Gfod1	0.278246	2.39e-51	4.25e-47	0.213	0.119	-0.329753	1.32e-79	2.35e-75	0.129	0.213	-0.208137	8.05e-71	1.43e-66	0.134	0.213	-0.108536	0.000502	1	0.198	0.213			Nipa2	0.00246987	0.701952	1	0.154	0.145	0.0308301	0.402676	1	0.139	0.154	-0.00502342	0.077612	1	0.125	0.154	-0.00763424	0.714399	1	0.161	0.154		Ndufb3
	Cap2	0.277891	3.53e-63	6.29e-59	0.656	0.495	0.0782994	0.570257	1	0.621	0.656	-0.547437	0	0	0.456	0.656	-0.28648	2.31e-61	4.12e-57	0.598	0.656			Ngly1	-0.106995	0.691558	1	0.249	0.229	0.062691	0.115559	1	0.215	0.249	0.0173496	0.00566757	1	0.193	0.249	-7.10514e-05	0.537101	1	0.237	0.249		Ndufa9
	Rock2	0.277124	6.22e-61	1.11e-56	0.791	0.653	-0.0331522	3.21e-07	0.00570676	0.744	0.791	-0.326002	4.81e-164	8.56e-160	0.668	0.791	-0.18652	1.95e-38	3.46e-34	0.765	0.791			Ngf	0.0644144	0.586944	1	0.122	0.112	-0.103342	0.0229104	1	0.092	0.122	0.215343	0.180828	1	0.138	0.122	-0.0958688	0.0432025	1	0.097	0.122		Ndufa7	0.0202348	0.0107588	1
	Spats2l	0.276639	5.04e-68	8.98e-64	0.485	0.323	-0.159268	3.06e-19	5.44e-15	0.439	0.485	-0.238769	9.98e-89	1.78e-84	0.363	0.485	0.0802824	0.000329	1	0.506	0.485			Nfya	-0.0370988	0.98431	1	0.12	0.118	-0.0677388	0.0119048	1	0.087	0.12	0.0306266	0.04879	1	0.091	0.12	0.0406963	0.63858	1	0.113	0.12		Ndufa4	0.0906547	1.26052e-05	0.224297
	Lats2	0.275688	1.13e-98	2.01e-94	0.383	0.213	-0.062135	8.42e-07	0.0149838	0.359	0.383	-0.155547	5.73e-81	1.02e-76	0.27	0.383	0.0154017	0.00680688	1	0.4	0.383			Nfs1	-0.127469	0.981176	1	0.179	0.17	-0.0345446	0.025397	1	0.14	0.179	-0.0693873	0.0015781	1	0.128	0.179	-0.0605532	0.126867	1	0.156	0.179		Ndufa12
	Adcy3	-0.231792	0.556721	1	0.168	0.156	-0.00128116	0.336529	1	0.164	0.168	0.178937	0.355533	1	0.167	0.168	0.131772	4.03e-06	0.0716315	0.189	0.168			Adamtsl4	0.107127	0.00778886	1	0.268	0.204	-0.18856	0.000247817	1	0.202	0.268	-0.211146	1.43893e-06	0.0256043	0.183	0.268	-0.21232	0.000523462	1	0.212	0.268		Actr8	0.0226995	3.16614e-06	0.0563383
	P4ha1	0.274717	3.51e-80	6.25e-76	0.399	0.24	-0.248994	3.32e-52	5.91e-48	0.32	0.399	-0.40653	1.84e-194	3.28e-190	0.239	0.399	-0.220605	1.96e-23	3.48e-19	0.352	0.399			Nfkbia	0.144788	0.000159955	1	0.238	0.152	0.235314	0.000896965	1	0.29	0.238	-0.117654	0.000312079	1	0.169	0.238	-0.194552	0.000895355	1	0.182	0.238		Ndufa1
	Kcnab1	0.274459	6.82e-39	1.21e-34	0.898	0.86	-0.0978246	1.54e-23	2.75e-19	0.848	0.898	-0.332126	5.78e-197	1.03e-192	0.791	0.898	-0.029329	0.000234	1	0.867	0.898			Nexn	-0.196738	0.290356	1	0.282	0.245	0.186641	0.187225	1	0.303	0.282	0.238285	0.0439923	1	0.31	0.282	0.248496	0.000251532	1	0.354	0.282		Ncoa7	-0.0739983	0.484467	1
	Col4a6	0.274072	1.64e-28	2.92e-24	0.723	0.623	0.109032	0.0128257	1	0.668	0.723	-0.275743	2.39e-118	4.25e-114	0.589	0.723	0.156439	0.0212402	1	0.713	0.723			Neo1	0.062394	0.0808038	1	0.367	0.307	-0.11183	0.00666776	1	0.306	0.367	0.0220185	0.245662	1	0.326	0.367	-0.147861	0.0289682	1	0.326	0.367		Ncoa4
	Adcy9	-0.0777979	5.73e-05	1	0.47	0.395	0.0512265	0.488337	1	0.463	0.47	-0.20326	3.81e-86	6.77e-82	0.35	0.47	-0.0750085	4.45e-05	0.791009	0.459	0.47			Adcy2	0.1123	0.501791	1	0.175	0.162	-0.124178	0.0543821	1	0.147	0.175	-0.258065	0.00161349	1	0.129	0.175	-0.242881	0.000669638	1	0.127	0.175		Acvrl1	-0.282512	0.306843	1
	Parp8	0.271817	2.28e-50	4.05e-46	0.608	0.455	-0.271631	1.26e-57	2.25e-53	0.526	0.608	-0.443653	6.91e-202	1.23e-197	0.429	0.608	-0.143203	1.12e-18	2e-14	0.567	0.608			Nedd8	0.0536902	0.115084	1	0.156	0.125	0.111353	0.337707	1	0.168	0.156	0.235558	0.00663202	1	0.194	0.156	0.0470389	0.235428	1	0.175	0.156		Ncbp3	-0.0408898	0.0638116	1
	Add3	-0.248088	0.000591	1	0.137	0.151	0.0282599	0.000774	1	0.123	0.137	0.233297	1.13e-06	0.0201571	0.153	0.137	0.0652286	0.141511	1	0.143	0.137			Adcy5	0.0869802	0.00808084	1	0.371	0.291	0.447068	6.21564e-05	1	0.438	0.371	-0.0924513	0.0563358	1	0.328	0.371	-0.0672938	0.842466	1	0.371	0.371		Adam10	-0.043333	0.0218761	1
	Krit1	0.271363	3.35e-91	5.95e-87	0.465	0.286	0.0270072	0.083633	1	0.445	0.465	-0.110795	1.03e-52	1.84e-48	0.361	0.465	0.157695	1e-14	1.79e-10	0.503	0.465			Nedd4	0.0204835	0.598692	1	0.81	0.771	-0.11783	0.000281228	1	0.753	0.81	-0.0467597	0.0175601	1	0.767	0.81	-0.0465112	0.0283497	1	0.786	0.81		Ncaph2	-0.160787	0.790635	1
	Spire1	0.270445	1.14e-75	2.02e-71	0.293	0.16	-0.152744	5.37e-16	9.55e-12	0.254	0.293	-0.299212	5.19e-102	9.23e-98	0.189	0.293	-0.0414513	0.970509	1	0.296	0.293			Ndufv3	-0.133198	0.567217	1	0.164	0.148	0.198128	0.228006	1	0.179	0.164	0.403071	4.30765e-06	0.0766503	0.232	0.164	0.121769	0.061574	1	0.194	0.164		Nbeal1	0.0541507	0.000151966	1
	Haus8	0.269761	1.62e-92	2.88e-88	0.259	0.119	-0.116043	2.24e-05	0.398251	0.242	0.259	-0.409399	4.39e-168	7.81e-164	0.133	0.259	-0.239141	1.79e-19	3.18e-15	0.217	0.259			Ndufs1	0.0750587	0.171177	1	0.215	0.184	0.0173888	0.646858	1	0.205	0.215	0.0247859	0.206896	1	0.188	0.215	-0.0576327	0.373731	1	0.202	0.215		Nars	-0.003802	0.00520784	1
	Efr3a	0.269605	1.16e-79	2.06e-75	0.474	0.305	0.260025	2.46e-22	4.38e-18	0.507	0.474	-0.251482	2.22e-123	3.95e-119	0.336	0.474	-0.0558827	0.00468039	1	0.468	0.474			Ndufc1						0.265143	0.000126871	1	0.134	0.085	0.483734	6.70656e-11	1.19337e-06	0.174	0.085	0.321389	9.43431e-07	0.0167874	0.149	0.085		Napepld
	Apoe	0.268748	9.11e-69	1.62e-64	0.314	0.175	0.108283	0.0930236	1	0.296	0.314	0.493871	4.67e-77	8.32e-73	0.396	0.314	0.198061	6.92e-23	1.23e-18	0.376	0.314			Ndufb2	0.141241	0.00865635	1	0.121	0.079	0.0754299	0.196997	1	0.139	0.121	0.227455	0.000201601	1	0.174	0.121	0.0936976	0.226459	1	0.137	0.121		Nagk
	Gmds	0.268737	6.5e-62	1.16e-57	0.526	0.367	0.016435	1.89e-05	0.336078	0.49	0.526	-0.0878337	3.87e-42	6.88e-38	0.423	0.526	0.14201	2.42e-09	4.3e-05	0.556	0.526			Nckap5l	-0.0870712	0.752067	1	0.123	0.114	-0.0308881	0.00152411	1	0.08	0.123	-0.00710497	0.151014	1	0.102	0.123	0.00225449	0.324105	1	0.11	0.123		Mylk	0.0118429	2.58777e-07	0.00460468
	Sox6	0.268544	8.94e-52	1.59e-47	0.396	0.266	-0.12091	1.1e-13	1.97e-09	0.351	0.396	-0.324678	4.27e-121	7.59e-117	0.263	0.396	-0.194626	3.03e-20	5.38e-16	0.346	0.396			Nck1	0.0399707	0.0709806	1	0.352	0.296	0.0546309	0.107743	1	0.306	0.352	-0.048274	6.28415e-05	1	0.263	0.352	-0.0506719	0.195049	1	0.332	0.352		Myl12b	0.0986018	6.85813e-10	1.22034e-05
	Mindy3	0.268149	3.71e-71	6.6e-67	0.332	0.193	-0.087791	3.82e-12	6.8e-08	0.294	0.332	-0.120088	8.84e-49	1.57e-44	0.249	0.332	-0.006651	0.885235	1	0.335	0.332			Ncbp1	0.0409711	0.285121	1	0.121	0.102	-0.0461362	0.039206	1	0.094	0.121	-0.0205758	0.0327242	1	0.091	0.121	-0.0119841	0.449937	1	0.111	0.121		Myh9	-0.0291531	0.213236	1
	Kitl	0.267968	2.93e-62	5.22e-58	0.144	0.058	0.175306	4.83e-20	8.59e-16	0.185	0.144	-0.141398	1.13e-67	2.01e-63	0.079	0.144	-0.151612	1.43e-22	2.55e-18	0.104	0.144			Myo1c	-0.045798	0.179012	1	0.236	0.196	0.154439	0.911095	1	0.227	0.236	0.208055	0.0860431	1	0.254	0.236	0.131099	0.128429	1	0.258	0.236		Mtch2	-0.00215318	0.000440236	1
	Psme4	0.267782	4.52e-62	8.05e-58	0.64	0.469	0.186966	0.0275614	1	0.613	0.64	-0.294224	5e-134	8.9e-130	0.492	0.64	0.103217	0.0026599	1	0.646	0.64			Mturn	0.0105748	0.392283	1	0.117	0.102	-0.0704801	0.00743329	1	0.083	0.117	-0.125971	1.04008e-06	0.0185073	0.058	0.117	-0.150895	4.03455e-05	0.717907	0.069	0.117		Mrps15
	Dusp16	0.267661	3.87e-84	6.89e-80	0.396	0.234	-0.127378	1.7e-18	3.03e-14	0.349	0.396	-0.315685	1.16e-140	2.07e-136	0.258	0.396	0.120457	1.14e-16	2.02e-12	0.444	0.396			Mtrex	0.0492192	0.088196	1	0.198	0.159	0.0564532	0.124461	1	0.168	0.198	0.0672378	0.0859807	1	0.164	0.198	0.0214971	0.755223	1	0.202	0.198		Mrpl52
	Zc3h12b	0.267246	2.09e-53	3.72e-49	0.379	0.25	-0.121015	5.95e-17	1.06e-12	0.331	0.379	-0.284465	4.2e-101	7.47e-97	0.262	0.379	-0.0503571	0.0094559	1	0.369	0.379			Mtpap	-0.0591856	0.510022	1	0.176	0.159	0.0277262	0.0192318	1	0.135	0.176	-0.0156054	0.00653103	1	0.131	0.176	-0.0103807	0.208054	1	0.157	0.176		Mrpl4
	Asap1	0.267171	1.09e-67	1.93e-63	0.577	0.406	0.0470242	0.0987923	1	0.551	0.577	-0.170313	1.62e-77	2.89e-73	0.447	0.577	0.0712596	0.175179	1	0.582	0.577			Mtmr9	0.0226157	0.0118621	1	0.103	0.064	0.0530905	0.58252	1	0.095	0.103	0.158456	0.595178	1	0.107	0.103	0.0277692	0.858945	1	0.101	0.103		Mras	-0.0523937	0.35699	1
	Hipk3	0.267032	2.11e-83	3.76e-79	0.555	0.366	0.00127992	0.00028	1	0.521	0.555	-0.205401	3.09e-93	5.5e-89	0.421	0.555	0.0648029	0.0206445	1	0.561	0.555			Mthfr	-0.140584	0.523168	1	0.205	0.18	-0.0517471	0.000807552	1	0.145	0.205	-0.0736729	1.35048e-05	0.240304	0.131	0.205	-0.093693	0.00024075	1	0.146	0.205		Mpc1	0.0401327	0.000963483	1
	Rassf8	0.265702	8.86e-91	1.58e-86	0.377	0.213	0.0319481	0.423014	1	0.371	0.377	-0.111469	7.44e-49	1.32e-44	0.287	0.377	-0.0274715	0.794236	1	0.384	0.377			mt-Co1	-0.271143	0.0218575	1	0.949	0.893	0.363518	3.55409e-15	6.32415e-11	0.972	0.949	0.573712	6.11372e-39	1.08788e-34	0.986	0.949	0.198144	4.53699e-08	0.000807311	0.969	0.949		Mob2	-0.203337	0.657539	1
	Mbnl1	0.264231	2.61e-45	4.65e-41	0.867	0.764	-0.0199338	0.237231	1	0.849	0.867	-0.0559871	1.64e-05	0.292073	0.839	0.867	0.0638742	0.188255	1	0.876	0.867			Mta2	-0.181887	0.199377	1	0.102	0.12	-0.00974136	0.954379	1	0.1	0.102	-0.0648287	0.0380604	1	0.076	0.102	-0.104445	0.0809157	1	0.081	0.102		Mmrn2	-0.196769	0.88501	1
	Esyt2	0.263531	9.4e-51	1.67e-46	0.806	0.682	-0.0547666	2.01e-11	3.58e-07	0.75	0.806	-0.479275	1.1e-274	1.96e-270	0.656	0.806	-0.167169	7.61e-44	1.35e-39	0.773	0.806			Msra	-0.125379	0.784182	1	0.155	0.145	0.0367902	0.792128	1	0.15	0.155	-0.0139142	0.330229	1	0.139	0.155	0.114796	0.0951896	1	0.18	0.155		Mmaa	0.0866094	1.16929e-07	0.00208064
	Ralgapa2	0.261956	9.4e-55	1.67e-50	0.724	0.574	0.003103	1.29e-09	2.3e-05	0.653	0.724	-0.414313	5.16e-240	9.18e-236	0.533	0.724	-0.212652	2.37e-47	4.21e-43	0.671	0.724			Mrc2	-0.400451	0.000420125	1	0.521	0.545	-0.0803943	0.00961663	1	0.435	0.521	-0.152699	1.06533e-05	0.189565	0.404	0.521	-0.222103	7.11868e-06	0.12667	0.431	0.521		Mier1	0.00906242	1.22609e-05	0.218171
	Aff3	-0.0552182	1.24e-05	0.221091	0.174	0.143	-0.0129675	7.66e-05	1	0.155	0.174	-0.0579925	3.59e-18	6.39e-14	0.136	0.174	-0.0296758	0.00363912	1	0.161	0.174			Adss	0.0097481	0.210474	1	0.154	0.129	0.0339919	0.131049	1	0.128	0.154	0.16479	0.953582	1	0.147	0.154	0.118225	0.222446	1	0.171	0.154		Adcy5	0.0250809	3.56271e-10	6.33949e-06
	Itgb1	0.261869	6.72e-67	1.2e-62	0.753	0.576	0.231297	4.06e-45	7.22e-41	0.776	0.753	0.366033	3.58e-81	6.37e-77	0.77	0.753	0.364104	7.15e-147	1.27e-142	0.837	0.753			Mpzl1	0.157945	0.0134158	1	0.131	0.089	-0.0807931	0.00286917	1	0.09	0.131	0.0030117	0.941008	1	0.129	0.131	-0.0727127	0.811235	1	0.137	0.131		Midn	-0.122212	0.210523	1
	Plpp3	0.261455	5.4e-64	9.6e-60	0.415	0.267	0.237298	6.03e-22	1.07e-17	0.464	0.415	-0.0186358	1.5e-12	2.67e-08	0.362	0.415	-0.126091	2.9e-06	0.0516837	0.399	0.415			Morc2a	0.0140328	0.284855	1	0.252	0.22	-0.0777511	0.00433517	1	0.196	0.252	-0.216597	2.1983e-08	0.000391166	0.155	0.252	-0.0869315	0.267936	1	0.235	0.252		Mgat2
	Rap1gds1	0.260001	5.76e-65	1.02e-60	0.454	0.301	-0.0654799	9.58e-08	0.00170518	0.424	0.454	-0.223917	2.24e-83	3.98e-79	0.338	0.454	0.0083349	0.716456	1	0.464	0.454			Mms19	0.0891389	0.000149186	1	0.224	0.139	-0.0131303	0.048812	1	0.183	0.224	-0.106972	0.000469773	1	0.161	0.224	-0.14256	0.0176137	1	0.187	0.224		Mff	0.130332	8.20649e-10	1.46026e-05
	Arl15	0.259655	1.94e-55	3.45e-51	0.513	0.362	0.0703724	0.0198149	1	0.481	0.513	-0.226297	6.79e-89	1.21e-84	0.385	0.513	-0.0457632	6.04e-05	1	0.492	0.513			Mitf	0.109288	0.0176679	1	0.484	0.412	-0.144884	0.0022375	1	0.418	0.484	-0.392422	3.21305e-10	5.71731e-06	0.356	0.484	-0.276765	3.41438e-06	0.0607555	0.399	0.484		Metap2	-0.0560111	0.00201507	1
	Sh3bgrl	0.258836	1.1e-49	1.96e-45	0.656	0.503	0.21039	5.2e-20	9.25e-16	0.677	0.656	0.0617971	0.0278947	1	0.646	0.656	0.103685	4.29e-13	7.64e-09	0.705	0.656			Mirg	-0.31064	0.272943	1	0.261	0.27	0.10251	0.290471	1	0.232	0.261	-0.163719	4.60207e-07	0.00818893	0.17	0.261	-0.101403	0.000124698	1	0.193	0.261		Metap1d	-0.0976298	6.59442e-05	1
	Cdk19	0.258273	2.95e-65	5.24e-61	0.393	0.249	0.129936	6.25e-05	1	0.409	0.393	-0.221791	8.72e-88	1.55e-83	0.281	0.393	0.1843	3.24e-18	5.76e-14	0.441	0.393			Mia2	-0.0385905	0.124604	1	0.462	0.386	-0.181774	1.20828e-05	0.215002	0.366	0.462	-0.191426	1.18613e-07	0.00211059	0.337	0.462	-0.161631	0.00890804	1	0.407	0.462		Mecom	0.208573	7.20143e-13	1.28142e-08
	Ppef1	0.257836	2.91e-35	5.19e-31	0.205	0.127	0.0552858	0.0376474	1	0.192	0.205	-0.268318	2.15e-64	3.83e-60	0.132	0.205	-0.137339	1.08e-06	0.0192422	0.183	0.205			Mgp	-0.303038	0.272007	1	0.734	0.659	0.648425	4.60835e-28	8.20011e-24	0.855	0.734	1.10129	2.30575e-56	4.10285e-52	0.901	0.734	0.657094	1.09374e-24	1.9462e-20	0.869	0.734		Me1	0.0105439	9.62256e-05	1
	Elmo1	0.257692	1.01e-53	1.79e-49	0.443	0.298	0.154344	0.382627	1	0.43	0.443	-0.122269	1.42e-46	2.53e-42	0.345	0.443	0.0180417	0.333686	1	0.438	0.443			Mcmbp	-0.0620699	0.164532	1	0.27	0.227	0.0177959	0.149896	1	0.236	0.27	0.0288931	0.0234655	1	0.218	0.27	0.0553326	0.679002	1	0.277	0.27		Map4k3	-0.0651199	0.00920421	1
	Agfg2						0.0666049	1.25e-05	0.222047	0.105	0.089													Aff4	-0.120876	0.639492	1	0.578	0.545	0.0380182	0.467087	1	0.533	0.578	-0.118708	9.02623e-05	1	0.465	0.578	-0.191995	0.00898166	1	0.528	0.578		Adgrl1	-0.129192	0.108776	1
	Plekha1	0.256449	9.07e-74	1.61e-69	0.602	0.417	0.115886	0.00385142	1	0.585	0.602	-0.316315	6.99e-149	1.24e-144	0.443	0.602	-0.166622	3.74e-20	6.65e-16	0.57	0.602			Mbip	0.0290383	0.0228615	1	0.192	0.141	-0.0975894	0.000160723	1	0.129	0.192	-0.0572913	8.04803e-06	0.143207	0.119	0.192	-0.0734374	0.0536434	1	0.164	0.192		Map3k1	-0.1738	0.981448	1
	Snd1	0.255542	1.89e-69	3.36e-65	0.567	0.395	-0.12287	5.4e-22	9.62e-18	0.517	0.567	-0.388344	1.58e-186	2.8e-182	0.404	0.567	-0.220503	1.31e-33	2.33e-29	0.526	0.567			Mbd6	-0.168713	0.197651	1	0.121	0.141	-0.0575858	0.164627	1	0.102	0.121	-0.0984862	0.00367985	1	0.083	0.121	-0.0569437	0.225304	1	0.106	0.121		Map2k6	-0.194151	0.195176	1
	Fam129a	0.253976	8.72e-56	1.55e-51	0.693	0.533	-0.0567041	4.41e-07	0.00785465	0.66	0.693	-0.190155	3.89e-52	6.93e-48	0.601	0.693	-0.0706866	2.38e-06	0.0423994	0.688	0.693			Mbd3	-0.121841	0.955798	1	0.11	0.109	0.00213724	0.946356	1	0.108	0.11	0.148731	0.0353487	1	0.137	0.11	0.0289552	0.402973	1	0.121	0.11		Map2k4	0.0810461	9.68053e-09	0.000172255
	St3gal2	0.252847	2.24e-86	3.98e-82	0.397	0.229	0.097893	5.77e-06	0.102619	0.42	0.397	-0.0608852	2.93e-29	5.21e-25	0.32	0.397	0.00389751	0.64338	1	0.402	0.397			Mbd2	0.0647256	0.0238565	1	0.396	0.323	-0.0123552	0.106126	1	0.35	0.396	-0.0595546	0.00636614	1	0.323	0.396	-0.0167995	0.351011	1	0.382	0.396		Map2k3	-0.137692	0.505747	1
	Lrch3	0.252395	3.71e-65	6.61e-61	0.591	0.42	-0.169418	7.58e-34	1.35e-29	0.525	0.591	-0.301552	3.67e-132	6.53e-128	0.44	0.591	0.00679923	0.767282	1	0.594	0.591			Mast4	-0.0141607	0.69637	1	0.859	0.838	-0.274976	3.62413e-08	0.000644877	0.775	0.859	-0.244618	3.60933e-09	6.42244e-05	0.745	0.859	-0.139584	4.72549e-07	0.00840853	0.789	0.859		Man2c1os
	Ssh2	0.249679	2.73e-54	4.86e-50	0.534	0.382	0.155021	1.91e-05	0.340092	0.538	0.534	-0.181378	2.1e-78	3.73e-74	0.411	0.534	-0.1318	4.56e-12	8.12e-08	0.506	0.534			Sema3b	-0.102831	0.774667	1	0.105	0.098	0.122281	0.23432	1	0.119	0.105	0.0644483	0.775912	1	0.1	0.105	-0.0686803	0.0397475	1	0.081	0.105		Rufy2	-0.0105828	0.00196722	1
	Prkaa2	0.248518	6.03e-79	1.07e-74	0.369	0.217	-0.0260031	0.000734	1	0.349	0.369	-0.30142	5.12e-139	9.12e-135	0.235	0.369	-0.114306	1.76e-08	0.000312	0.343	0.369			Pdgfrl	0.0694144	0.0120951	1	0.233	0.177	0.135306	0.129637	1	0.258	0.233	0.130434	0.646587	1	0.237	0.233	-0.0442263	0.583881	1	0.225	0.233		Pard3b	0.347286	2.77789e-24	4.94298e-20
	A530046M15Rik	0.247965	5.83e-62	1.04e-57	0.135	0.053	-0.056414	1.77e-06	0.031445	0.116	0.135	-0.0449599	3.06e-15	5.44e-11	0.104	0.135	0.115988	6.05e-11	1.08e-06	0.163	0.135			Abat	-0.113439	0.710828	1	0.141	0.13	0.0999303	0.703101	1	0.145	0.141	-0.00311129	0.271259	1	0.123	0.141	0.102354	0.112109	1	0.164	0.141		5530601H04Rik	0.0357799	2.18127e-05	0.388135
	Hspa8	0.247341	6.84e-52	1.22e-47	0.506	0.35	0.307393	3.09e-35	5.5e-31	0.563	0.506	0.53058	1.25e-161	2.23e-157	0.606	0.506	0.133182	1.99e-32	3.54e-28	0.573	0.506			Gprasp1	-0.077459	0.550457	1	0.34	0.311	-0.0754092	0.00522852	1	0.277	0.34	-0.14056	8.42065e-05	1	0.254	0.34	-0.132265	0.00869714	1	0.288	0.34		Gnb4	0.121579	1.24115e-10	2.20851e-06
	Zfand3	0.246939	3.63e-58	6.46e-54	0.694	0.534	0.121318	0.142629	1	0.659	0.694	-0.296122	8.37e-149	1.49e-144	0.545	0.694	-0.153232	1e-30	1.79e-26	0.67	0.694			Trip11	-0.041587	0.68568	1	0.523	0.48	-0.21878	2.6831e-06	0.0477432	0.415	0.523	-0.124103	1.68144e-05	0.299195	0.416	0.523	-0.0807679	0.0413574	1	0.485	0.523		Tmem214	-0.141522	0.713435	1
	Agrn	-0.155945	0.0011041	1	0.177	0.149	-0.0505283	1.21e-05	0.215525	0.157	0.177	-0.0272144	4.9e-13	8.73e-09	0.143	0.177	-0.10457	0.00021	1	0.161	0.177			Agk	-0.0410794	0.13115	1	0.19	0.155	-0.0794366	0.00107555	1	0.137	0.19	-0.00251951	0.00387398	1	0.14	0.19	0.0310338	0.446776	1	0.175	0.19		Adsl	0.0047406	0.00590169	1
	Rps20	0.246802	4.89e-52	8.7e-48	0.253	0.147	0.455433	7.68e-125	1.37e-120	0.386	0.253	1.03645	0	0	0.509	0.253	0.518963	8.72e-225	1.55e-220	0.445	0.253			Pvt1	0.0453122	0.127172	1	0.2	0.164	0.141828	0.416851	1	0.183	0.2	0.00181958	0.184942	1	0.177	0.2	0.184647	0.0374376	1	0.234	0.2		Prpf40b	-0.086578	0.0307009	1
	Nedd9	0.246422	5.09e-66	9.05e-62	0.489	0.325	-0.0795014	8.24e-09	0.000147	0.457	0.489	-0.334041	1.72e-157	3.06e-153	0.33	0.489	0.0233442	0.412931	1	0.496	0.489			Mllt10	-0.00356736	0.528586	1	0.602	0.564	-0.135566	0.000775992	1	0.52	0.602	-0.186994	4.16045e-08	0.000740311	0.472	0.602	-0.136316	0.0021381	1	0.531	0.602		Mettl5
	Trio	0.246042	3.74e-51	6.65e-47	0.803	0.692	-0.276262	3.25e-99	5.79e-95	0.71	0.803	-0.621617	0	0	0.605	0.803	-0.35238	1.88e-144	3.35e-140	0.735	0.803			Stk17b	0.0614088	0.0125436	1	0.211	0.155	0.136208	0.533502	1	0.219	0.211	0.0970937	0.0937631	1	0.175	0.211	0.111801	0.357099	1	0.226	0.211		Sost	0.113018	1.99276e-06	0.0354592
	Slc8a1	0.24526	4.43e-27	7.89e-23	0.773	0.696	-0.196684	9.67e-51	1.72e-46	0.691	0.773	-0.422029	3.11e-187	5.53e-183	0.628	0.773	0.00951321	0.102649	1	0.75	0.773			Rpl7a	-0.0583546	0.00919713	1	0.19	0.13	0.394446	1.79742e-06	0.0319834	0.265	0.19	0.715866	2.50282e-21	4.45352e-17	0.351	0.19	0.396725	5.12095e-08	0.000911222	0.278	0.19		Ripk1	-0.0734259	0.00527234	1
	Slc4a7	0.24297	4.8e-74	8.54e-70	0.422	0.262	0.0348726	0.173476	1	0.41	0.422	-0.33387	2.2e-155	3.91e-151	0.274	0.422	-0.0452795	0.00438734	1	0.411	0.422			Rpl37	0.0980243	0.00947337	1	0.374	0.291	0.48634	1.90769e-11	3.39454e-07	0.488	0.374	0.791464	2.32138e-29	4.13067e-25	0.57	0.374	0.30624	1.25429e-09	2.23189e-05	0.494	0.374		Rictor	0.158321	4.47334e-12	7.95987e-08
	Pik3r1	0.242935	3.15e-79	5.6e-75	0.434	0.267	0.0779993	0.270347	1	0.438	0.434	-0.232246	1.62e-102	2.87e-98	0.305	0.434	-0.203168	3.63e-32	6.47e-28	0.375	0.434			Numb	-0.0929404	0.639626	1	0.477	0.425	0.0302034	0.104278	1	0.425	0.477	-0.13225	1.30146e-05	0.231582	0.376	0.477	-0.097351	0.00293023	1	0.422	0.477		Nos1ap	0.0655379	0.000634808	1
	Postn	0.242251	4.95e-45	8.81e-41	0.792	0.647	-0.0421788	0.498559	1	0.789	0.792	0.391553	5.33e-136	9.48e-132	0.829	0.792	0.142426	5.51e-35	9.8e-31	0.85	0.792			Pan3	-0.0264491	0.0798844	1	0.626	0.536	-0.128864	9.55749e-06	0.170066	0.522	0.626	-0.339417	2.22647e-16	3.96178e-12	0.461	0.626	-0.143656	3.64835e-05	0.649188	0.548	0.626		Nynrin	-0.0303304	0.00953816	1
	Ahnak2	-0.178505	0.572984	1	0.111	0.104	-0.0117908	0.712563	1	0.11	0.111	0.163107	2.24e-12	3.99e-08	0.136	0.111	-0.0356703	0.399461	1	0.115	0.111			Agpat4	0.058488	0.0570712	1	0.308	0.257	-0.0785554	0.0104968	1	0.256	0.308	-0.196474	1.26632e-08	0.00022533	0.198	0.308	-0.0201405	0.0331426	1	0.264	0.308		Aff1	0.0522954	5.78485e-05	1
	Chchd3	0.242178	1.92e-81	3.41e-77	0.49	0.308	-0.0504222	4.02e-11	7.16e-07	0.449	0.49	-0.163632	2.92e-83	5.2e-79	0.364	0.49	-0.0744789	0.000179	1	0.476	0.49			Cdk19	0.0915692	0.170099	1	0.338	0.298	0.0682759	0.389176	1	0.31	0.338	-0.217982	3.76785e-06	0.0670451	0.249	0.338	-0.0884487	0.0381275	1	0.297	0.338		Cd99l2	-0.0410257	6.52244e-06	0.11606
	Ptgis	0.24185	7.42e-54	1.32e-49	0.817	0.69	0.0130845	0.694745	1	0.793	0.817	-0.18134	3.54e-62	6.31e-58	0.746	0.817	-0.0676534	3.56e-05	0.633942	0.817	0.817			Phrf1	-0.0142754	0.447256	1	0.217	0.196	-0.085667	0.00331432	1	0.167	0.217	-0.100185	3.70219e-05	0.658768	0.146	0.217	0.0476792	0.923955	1	0.214	0.217		Pdhb	-0.00574591	0.00582769	1
	Ppp2r3a	0.241801	1.33e-59	2.37e-55	0.527	0.367	0.0666535	0.224813	1	0.502	0.527	-0.272387	2.14e-112	3.81e-108	0.387	0.527	-0.0834014	4.85e-06	0.0863355	0.509	0.527			Pck1						0.257785	0.00118095	1	0.106	0.069	0.310359	0.000508806	1	0.108	0.069							Oxct1	0.112433	1.79002e-14	3.18516e-10
	Thsd4	0.241622	6.36e-52	1.13e-47	0.904	0.887	-0.202375	4.02e-72	7.15e-68	0.855	0.904	-0.458572	0	0	0.806	0.904	-0.170398	1.39e-53	2.48e-49	0.876	0.904			Smoc2	0.0880339	0.0431818	1	0.367	0.305	0.159272	0.606221	1	0.362	0.367	-0.0220189	0.0685008	1	0.321	0.367	-0.123777	0.00411392	1	0.31	0.367		Slc16a7	0.23647	1.23455e-13	2.19675e-09
	Camk2d	0.241162	1.58e-41	2.81e-37	0.778	0.657	0.000726	4.85e-05	0.862866	0.73	0.778	-0.244211	2.17e-106	3.86e-102	0.648	0.778	-0.0219135	0.0107005	1	0.764	0.778			Btbd2	0.0322606	0.0628248	1	0.102	0.073	-0.00897826	0.733118	1	0.096	0.102	0.0324334	0.50376	1	0.091	0.102	-0.0123924	0.919376	1	0.104	0.102		Brcc3	0.0387723	5.99136e-07	0.010661
	Malt1	0.24109	8.99e-58	1.6e-53	0.318	0.195	-0.210875	1.44e-22	2.57e-18	0.269	0.318	-0.332454	1.04e-111	1.86e-107	0.204	0.318	-0.087075	1.6e-06	0.028454	0.293	0.318			Kdm4a	-0.071196	0.971624	1	0.168	0.164	0.0474132	0.256182	1	0.147	0.168	-0.0239988	0.000321371	1	0.111	0.168	0.0191816	0.441109	1	0.154	0.168		Jun	-0.136095	0.00482967	1
	Lrrfip1	0.240231	1.36e-52	2.42e-48	0.818	0.717	-0.405844	7.75e-176	1.38e-171	0.738	0.818	-0.471366	4.11e-276	7.31e-272	0.683	0.818	-0.253965	1.2e-68	2.14e-64	0.787	0.818			Jun	-0.17574	0.667434	1	0.175	0.175	0.00265573	0.39643	1	0.159	0.175	0.229294	0.170552	1	0.189	0.175	0.133782	0.0111301	1	0.217	0.175		Itga9	0.224382	6.68013e-14	1.18866e-09
	Airn	-0.138342	0.0160965	1	0.719	0.679	-0.305322	2.35e-77	4.19e-73	0.629	0.719	-0.557818	1.58e-262	2.82e-258	0.544	0.719	-0.423999	3.2e-95	5.7e-91	0.654	0.719			Ahdc1	-0.0720858	0.373224	1	0.446	0.396	-0.116713	0.000568374	1	0.363	0.446	-0.308567	6.26001e-12	1.11391e-07	0.3	0.446	-0.181709	0.00202632	1	0.386	0.446		Aga
	Ift43	0.240023	2.14e-82	3.8e-78	0.444	0.276	-0.0754387	3.81e-10	6.78e-06	0.41	0.444	-0.148028	1.27e-64	2.26e-60	0.335	0.444	-0.0768185	0.00111357	1	0.433	0.444			Gtf2ird1	-0.0252692	0.0574546	1	0.137	0.102	-0.0471554	0.0315976	1	0.107	0.137	0.050228	0.17666	1	0.116	0.137	-0.0276121	0.320134	1	0.124	0.137		Gprc5a	-0.0342558	0.00420608	1
	Mllt3	0.239833	2.35e-54	4.18e-50	0.461	0.316	0.100369	0.830293	1	0.451	0.461	-0.30105	3.61e-116	6.43e-112	0.325	0.461	-0.10222	1.53e-10	2.73e-06	0.429	0.461			Lrrc17	0.101354	0.00324464	1	0.253	0.182	0.0480279	0.771784	1	0.242	0.253	0.0553957	0.464329	1	0.229	0.253	0.139199	0.0429491	1	0.285	0.253		Lims2	0.0945806	5.74431e-06	0.102214
	Akap1	-0.23861	0.284921	1	0.135	0.135	0.050229	0.53938	1	0.137	0.135	0.146106	0.506329	1	0.129	0.135	-0.0476714	0.00786081	1	0.124	0.135			Ahnak2	-0.188048	0.889488	1	0.353	0.336	-0.0647405	0.000187878	1	0.27	0.353	-0.00298508	0.00948203	1	0.285	0.353	-0.0531664	0.0193993	1	0.303	0.353		Agfg1	0.0473219	2.16652e-07	0.00385511
	Prkca	0.238411	3.79e-53	6.75e-49	0.407	0.271	-0.0885162	1.23e-09	2.18e-05	0.375	0.407	-0.338683	4.58e-115	8.14e-111	0.281	0.407	-0.161038	1.63e-12	2.9e-08	0.375	0.407			Pdlim2	-0.0690216	0.216738	1	0.136	0.111	0.104876	0.781795	1	0.129	0.136	0.210626	0.0274581	1	0.164	0.136	0.0921841	0.917467	1	0.133	0.136		Parp10	-0.216768	0.781639	1
	Kif13a	0.236967	1.31e-52	2.34e-48	0.69	0.538	-0.0476381	6.41e-12	1.14e-07	0.63	0.69	-0.316683	3.81e-144	6.78e-140	0.533	0.69	-0.0287853	6.22e-05	1	0.669	0.69			Ice1	-0.00628676	0.0631432	1	0.278	0.221	-0.164756	6.6723e-06	0.118727	0.195	0.278	-0.209173	3.37229e-08	0.000600066	0.175	0.278	-0.111269	0.0183014	1	0.239	0.278		Hoxb4	-0.250912	0.862178	1
	Cop1	0.236471	4.63e-82	8.25e-78	0.468	0.293	-0.0109276	0.000311	1	0.443	0.468	-0.152962	7.3e-75	1.3e-70	0.353	0.468	-0.0470512	0.000972	1	0.457	0.468			Clk4	-0.202469	0.753594	1	0.34	0.325	0.0542153	0.252724	1	0.308	0.34	-0.122292	0.000251287	1	0.263	0.34	-0.12872	0.0248426	1	0.301	0.34		Chst12	-0.0510007	0.0023338	1
	Akap17b	-0.11681	0.000783	1	0.151	0.127	-0.0853829	4.17e-09	7.42e-05	0.128	0.151	-0.0877422	7.59e-23	1.35e-18	0.112	0.151	-0.0469482	0.0670594	1	0.144	0.151			AI838599	-0.194104	0.428365	1	0.155	0.164	0.163795	0.0112461	1	0.194	0.155	0.107133	0.218208	1	0.173	0.155	0.0540925	0.00961963	1	0.2	0.155		Agmo	0.347872	3.32305e-13	5.91304e-09
	Usp47	0.2361	2.23e-66	3.97e-62	0.598	0.418	-0.152064	3.81e-31	6.78e-27	0.535	0.598	-0.27775	3.21e-128	5.72e-124	0.446	0.598	-0.0393399	0.00048	1	0.585	0.598			Tgm2	-0.097308	0.497199	1	0.185	0.195	0.226633	0.00423245	1	0.23	0.185	0.124592	0.0563196	1	0.214	0.185	-0.0304869	0.251279	1	0.208	0.185		Synpo	-0.0509735	0.0359174	1
	Akap7	-0.132483	0.0943464	1	0.169	0.152	-0.0468104	0.00202296	1	0.156	0.169	-0.0322155	7.9e-09	0.000141	0.143	0.169	-0.0104339	0.163126	1	0.177	0.169			Aifm1	0.0376668	0.0476983	1	0.134	0.098	0.028651	0.743797	1	0.128	0.134	-0.0126188	0.00787382	1	0.095	0.134	-0.0341594	0.568658	1	0.126	0.134		Ago2	0.00663132	2.06098e-05	0.366731
	Akap8	-0.244146	0.00695216	1	0.287	0.245	-0.169268	1.13e-25	2.01e-21	0.235	0.287	-0.202072	1.49e-72	2.66e-68	0.196	0.287	-0.173898	9.44e-15	1.68e-10	0.25	0.287			Aig1	0.0474382	0.122139	1	0.353	0.309	-0.0842603	0.0051692	1	0.292	0.353	-0.0571254	0.0049029	1	0.292	0.353	-0.0552866	0.161343	1	0.332	0.353		Ago3	0.0702999	4.13972e-09	7.36622e-05
	Pid1	0.233756	1.92e-22	3.41e-18	0.39	0.301	-0.0314864	0.00566456	1	0.367	0.39	-0.35273	3.34e-90	5.94e-86	0.275	0.39	-0.177744	1.13e-09	2.01e-05	0.357	0.39			Nucks1	-0.22982	0.769987	1	0.253	0.245	0.0585603	0.527335	1	0.232	0.253	0.245701	0.374267	1	0.253	0.253	0.00877104	0.405729	1	0.237	0.253		Nol10	-0.0974946	0.768266	1
	Apoa1	0.233591	8.88e-40	1.58e-35	0.102	0.043	0.0841621	0.00813664	1	0.091	0.102	0.214245	0.172614	1	0.105	0.102	-0.0134075	0.00145926	1	0.091	0.102			Ap3b1	0.0403422	0.0410393	1	0.451	0.393	0.0168474	0.204707	1	0.417	0.451	-0.158012	7.84838e-06	0.139654	0.348	0.451	-0.151105	0.00344857	1	0.401	0.451		Antxr2
	Akirin1						0.0707552	2.86e-06	0.0509121	0.108	0.091						0.0700932	2.25e-10	4e-06	0.114	0.091			Ak3	0.0706434	0.0428121	1	0.292	0.234	0.0994761	0.638757	1	0.27	0.292	0.0149377	0.029118	1	0.238	0.292	-0.0679307	0.0665609	1	0.255	0.292		Agpat5	-0.0460947	0.599248	1
	Tbc1d5	0.233255	3.48e-52	6.2e-48	0.505	0.358	0.022845	0.00475928	1	0.477	0.505	-0.202342	1.7e-86	3.03e-82	0.379	0.505	0.0110376	0.702834	1	0.504	0.505			Slc38a7	-0.0750249	0.895627	1	0.103	0.1	0.0217034	0.0774989	1	0.08	0.103	-0.052285	0.00126641	1	0.065	0.103	0.0218177	0.643427	1	0.097	0.103		Sfi1	0.0884158	1.61897e-09	2.8808e-05
	Atp10a	0.23062	1.6e-56	2.85e-52	0.559	0.402	0.179382	1.95e-05	0.347533	0.552	0.559	-0.414475	3.04e-205	5.41e-201	0.384	0.559	-0.157891	9.4e-18	1.67e-13	0.529	0.559			Atf1	-0.0495827	0.611475	1	0.239	0.22	-0.109864	0.000521551	1	0.175	0.239	-0.0501953	0.000395686	1	0.173	0.239	-0.0763861	0.0680496	1	0.207	0.239		Arsk
	Akr1b3						0.147997	1.23e-26	2.19e-22	0.104	0.068	0.283071	1.65e-54	2.94e-50	0.119	0.068	0.157161	7.24e-55	1.29e-50	0.125	0.068			Akap11	-0.0516196	0.587812	1	0.33	0.305	-0.12227	0.000644533	1	0.261	0.33	-0.0325806	0.00385762	1	0.262	0.33	-0.070754	0.178726	1	0.304	0.33		Agtpbp1	0.021355	5.44292e-05	0.968513
	Akt1						0.104094	3.35e-10	5.96e-06	0.107	0.085	0.235494	1.43e-27	2.54e-23	0.121	0.085	0.098032	4.56e-21	8.11e-17	0.12	0.085			Akap12	0.0468174	0.546846	1	0.378	0.355	-0.299358	5.98806e-05	1	0.295	0.378	0.169697	0.484818	1	0.37	0.378	-0.00552839	0.197832	1	0.344	0.378		Agtrap	-0.116714	0.450927	1
	Akt2	-0.152903	2.69e-05	0.47903	0.205	0.169	0.106811	0.000572	1	0.22	0.205	0.153321	0.510873	1	0.199	0.205	-0.0235798	0.960772	1	0.205	0.205			Akap13	0.159954	0.122147	1	0.778	0.777	0.157654	0.194576	1	0.751	0.778	-0.357555	1.10745e-13	1.97059e-09	0.678	0.778	-0.282534	2.03982e-09	3.62965e-05	0.716	0.778		Ahctf1	-0.0833157	0.00132722	1
	Mitf	0.230404	8.46e-65	1.51e-60	0.509	0.346	0.148066	0.00260572	1	0.505	0.509	-0.233595	1.48e-110	2.63e-106	0.368	0.509	0.0677342	0.130466	1	0.517	0.509			Lrp10	0.0863983	0.00397184	1	0.154	0.1	0.0826648	0.585501	1	0.16	0.154	0.130888	0.272521	1	0.167	0.154	-0.0633827	0.895823	1	0.154	0.154		Ptprk	0.538554	6.47579e-29	1.1523e-24
	Aktip						0.0848495	1.72e-08	0.000306	0.102	0.082						0.0452069	2.02e-07	0.00359549	0.101	0.082			Akap7	-0.0688855	0.698752	1	0.233	0.216	-0.143593	0.000102553	1	0.167	0.233	0.0474247	0.131502	1	0.201	0.233	-0.063209	0.199369	1	0.212	0.233		Ahcyl2	0.0458877	5.67392e-05	1
	Pdzd2	0.229615	1.16e-37	2.07e-33	0.692	0.569	-0.39585	8.96e-137	1.59e-132	0.581	0.692	-0.465282	2.33e-217	4.15e-213	0.522	0.692	-0.398436	9.07e-99	1.61e-94	0.623	0.692			Nln	-0.0659533	0.277831	1	0.18	0.154	-0.00695083	0.0358171	1	0.144	0.18	-0.083354	0.0017969	1	0.131	0.18	-0.0850573	0.0408878	1	0.149	0.18		Ndufs3	-0.0934242	0.0997078	1
	Dnajc1	0.229101	8.03e-49	1.43e-44	0.667	0.512	0.0556725	0.0960243	1	0.621	0.667	-0.292772	2e-138	3.56e-134	0.507	0.667	-0.0399726	9.13e-05	1	0.65	0.667			Dcp2	0.0172465	0.0222162	1	0.128	0.088	-0.0130413	0.0486689	1	0.1	0.128	-0.0196582	0.0285011	1	0.096	0.128	0.0114976	0.90312	1	0.125	0.128		Dbi	0.110066	1.97134e-07	0.0035078
	Itga8	0.228339	3.01e-41	5.36e-37	0.943	0.926	-0.125147	1.8e-32	3.21e-28	0.934	0.943	-0.310935	9.03e-167	1.61e-162	0.924	0.943	-0.217504	2.08e-71	3.7e-67	0.94	0.943			Hist1h2be	0.0429429	0.222712	1	0.119	0.098	-0.0216899	0.0125667	1	0.087	0.119	-0.192854	1.1724e-06	0.0208617	0.062	0.119	-0.0607837	0.0179806	1	0.09	0.119		Hdac1	-0.0796597	0.0082097	1
	Snx7	0.228158	3.68e-64	6.54e-60	0.233	0.122	-0.00357886	0.0190871	1	0.221	0.233	-0.105873	1.47e-39	2.61e-35	0.17	0.233	-0.00174837	0.7726	1	0.235	0.233			Samd4b	-0.197182	0.658431	1	0.27	0.243	-0.0593628	0.00553815	1	0.216	0.27	-0.0579034	5.18389e-06	0.0922421	0.18	0.27	0.0229476	0.323982	1	0.251	0.27		Rpl26	0.173098	1.98206e-12	3.52688e-08
	Fer	0.227357	9.77e-73	1.74e-68	0.449	0.287	-0.199113	1.07e-43	1.9e-39	0.375	0.449	-0.204508	3.85e-97	6.85e-93	0.322	0.449	-0.146557	4.96e-15	8.83e-11	0.412	0.449			Esf1	-0.00921828	0.126129	1	0.174	0.139	-0.0897651	0.0617203	1	0.145	0.174	-0.0371152	0.0196531	1	0.134	0.174	-0.0237602	0.859602	1	0.172	0.174		Erap1	-0.0620782	7.43934e-05	1
	Apba1	0.227152	1.48e-54	2.63e-50	0.421	0.282	0.0816521	0.133796	1	0.403	0.421	-0.250477	2.49e-92	4.43e-88	0.301	0.421	0.0442138	0.847516	1	0.42	0.421			Ap1m1	-0.229544	0.889132	1	0.147	0.143	-0.0371995	0.025726	1	0.114	0.147	0.0131832	0.0806956	1	0.118	0.147	-0.045051	0.143675	1	0.127	0.147		Anks3	-0.12383	0.120124	1
	Mfhas1	0.227025	7.42e-63	1.32e-58	0.543	0.375	0.0672528	0.205015	1	0.54	0.543	-0.339085	7.96e-163	1.42e-158	0.383	0.543	-0.126348	3.72e-13	6.62e-09	0.52	0.543			Lman1	-0.0500424	0.0652317	1	0.24	0.193	0.186484	0.39861	1	0.244	0.24	0.252812	0.344595	1	0.24	0.24	0.337589	0.00159339	1	0.285	0.24		Lamtor1
	Adarb1	0.226036	5.72e-49	1.02e-44	0.601	0.445	-0.12519	1.38e-15	2.46e-11	0.559	0.601	-0.378742	1.7e-155	3.03e-151	0.445	0.601	-0.235773	1.3e-29	2.32e-25	0.567	0.601			Adamtsl2	-0.0216995	0.396923	1	0.19	0.207	0.268519	1.60906e-05	0.286316	0.264	0.19	-0.153177	0.00136892	1	0.14	0.19	-0.272139	0.00448145	1	0.149	0.19		Actr2	-0.0686578	0.0236053	1
	Gipc2	0.225859	7.71e-69	1.37e-64	0.229	0.114	0.0381165	0.0764594	1	0.238	0.229	-0.22031	2.82e-81	5.01e-77	0.142	0.229	-0.00103763	0.0346449	1	0.242	0.229			Fgd1	0.0178039	0.0675813	1	0.128	0.095	-0.0745315	0.11486	1	0.107	0.128	-0.0440096	0.049253	1	0.1	0.128	-0.0467684	0.559755	1	0.121	0.128		Fbxo22	-0.132976	0.462523	1
	Fubp1	0.225004	1.67e-73	2.98e-69	0.568	0.38	-0.0965287	1.34e-19	2.38e-15	0.515	0.568	-0.259169	1.2e-135	2.13e-131	0.408	0.568	-0.025069	0.090909	1	0.562	0.568			Fam219a	-0.090556	0.414558	1	0.255	0.227	-0.0952052	0.0141087	1	0.209	0.255	-0.0704204	0.00942591	1	0.204	0.255	-0.0678641	0.16839	1	0.234	0.255		Fam120b	-0.0327614	3.27166e-05	0.582159
	Pam	0.22477	5.27e-51	9.38e-47	0.839	0.707	0.103864	1.17e-11	2.09e-07	0.842	0.839	0.116082	3.32e-08	0.000591	0.822	0.839	0.206016	8.06e-45	1.44e-40	0.874	0.839			Ndor1	-0.231097	0.220735	1	0.118	0.134	0.011404	0.165483	1	0.098	0.118	0.000389408	0.00714819	1	0.081	0.118	0.0342667	0.989659	1	0.118	0.118		Mzt1	0.037313	1.80286e-05	0.3208
	Akt3	0.224707	4.39e-44	7.82e-40	0.628	0.469	0.0398252	0.0133095	1	0.589	0.628	-0.205253	1.11e-89	1.98e-85	0.489	0.628	-0.00669407	0.0982527	1	0.627	0.628			Akap6	0.0884014	0.00377733	1	0.176	0.116	0.248948	0.0668991	1	0.203	0.176	0.108626	0.63412	1	0.165	0.176	0.159226	0.0319815	1	0.21	0.176		Ahcyl1	-0.0812699	0.00868931	1
	Npr3	0.224486	1.65e-56	2.94e-52	0.148	0.065	-0.14031	1.18e-11	2.1e-07	0.122	0.148	-0.173167	3.71e-51	6.6e-47	0.092	0.148	-0.0599598	0.375629	1	0.146	0.148			mt-Atp6	-0.273924	0.0124923	1	0.943	0.907	0.220029	7.98439e-10	1.42074e-05	0.967	0.943	0.489808	9.19105e-33	1.63545e-28	0.979	0.943	0.162336	3.23735e-08	0.000576055	0.971	0.943		Mnat1	0.0512135	6.59297e-06	0.117315
	Alms1	-0.132644	0.00115914	1	0.216	0.185	-0.0873177	2.92e-07	0.00518722	0.193	0.216	-0.142803	2.41e-42	4.29e-38	0.154	0.216	-0.0589644	0.0365941	1	0.208	0.216			Aldh1a1	0.405032	1.45853e-06	0.0259532	0.453	0.332	0.604929	0.0179738	1	0.45	0.453	-0.322325	2.93046e-14	5.21446e-10	0.287	0.453	-0.55529	3.0684e-14	5.45991e-10	0.31	0.453		Airn	-0.044792	0.47645	1
	Bach2	0.223384	1.19e-46	2.12e-42	0.189	0.103	-0.0302804	0.00164257	1	0.175	0.189	-0.0553381	3.29e-11	5.85e-07	0.159	0.189	-0.0610897	0.00178243	1	0.176	0.189			Aven	0.0614137	0.265853	1	0.24	0.214	0.0247202	0.0184013	1	0.192	0.24	-0.084018	1.59447e-05	0.28372	0.161	0.24	-0.0520467	0.153668	1	0.216	0.24		Atp7a	-0.0827894	0.019579	1
	Ppp2r5e	0.223362	1.17e-68	2.08e-64	0.511	0.341	-0.144065	1.03e-27	1.84e-23	0.453	0.511	-0.215624	2.12e-98	3.78e-94	0.378	0.511	-0.0703688	1.24e-07	0.00220978	0.485	0.511			Pcmt1	0.0745891	0.0118093	1	0.294	0.225	-0.0873498	0.0423301	1	0.254	0.294	-0.102203	0.000576012	1	0.224	0.294	-0.00649227	0.648531	1	0.282	0.294		P2rx7	-0.06253	0.00731591	1
	Camta1	0.223182	2.15e-73	3.83e-69	0.504	0.33	0.113187	0.00036	1	0.509	0.504	-0.312591	2.19e-146	3.9e-142	0.348	0.504	-0.155037	6.95e-17	1.24e-12	0.465	0.504			Btrc	-0.199195	0.203982	1	0.402	0.404	-0.0034206	0.0153939	1	0.34	0.402	-0.144559	2.57086e-05	0.457459	0.309	0.402	-0.0711591	0.173197	1	0.378	0.402		Brf1	-0.231107	0.461191	1
	Col4a1	0.222924	4.32e-52	7.68e-48	0.746	0.582	0.0342027	0.601305	1	0.735	0.746	0.154657	2.27e-12	4.04e-08	0.721	0.746	0.0637325	1.28e-05	0.227572	0.779	0.746			Clcn7	-0.0769425	0.505286	1	0.152	0.138	0.106202	0.927172	1	0.15	0.152	0.0214334	0.127018	1	0.126	0.152	0.0217949	0.618496	1	0.144	0.152		Chkb	-0.241352	0.77937	1
	Rapgef2	0.222355	1.32e-48	2.35e-44	0.652	0.49	-0.165502	2.37e-40	4.21e-36	0.579	0.652	-0.300991	2.99e-147	5.32e-143	0.492	0.652	-0.111951	2.55e-15	4.54e-11	0.626	0.652			Pnpla8	-0.154061	0.544372	1	0.288	0.255	0.0201363	0.276681	1	0.26	0.288	0.0971852	0.337555	1	0.254	0.288	0.0400741	0.545595	1	0.272	0.288		Pip5k1c
	Rian	0.222322	1.05e-29	1.88e-25	0.18	0.112	-0.0769227	2.67e-06	0.0475109	0.159	0.18	-0.204832	2.95e-40	5.25e-36	0.124	0.18	-0.138723	4.69e-06	0.0833921	0.16	0.18			Prdx6	0.00666792	0.0853685	1	0.161	0.125	0.161144	0.0122045	1	0.196	0.161	0.220329	0.221618	1	0.172	0.161	0.129692	0.128798	1	0.181	0.161		Polr2m	0.00222013	0.00250264	1
	Rgs7	0.221921	1.87e-28	3.33e-24	0.704	0.603	-0.0794485	3.24e-17	5.77e-13	0.645	0.704	-0.0902808	3.1e-55	5.52e-51	0.576	0.704	0.224634	4.61e-14	8.21e-10	0.71	0.704			Pptc7	-0.0212912	0.145396	1	0.182	0.148	0.0662738	0.974625	1	0.178	0.182	0.082489	0.352101	1	0.16	0.182	0.0907863	0.913227	1	0.177	0.182		Poglut1
	Grb10	0.221862	1.75e-58	3.12e-54	0.38	0.244	0.248648	1.43e-13	2.54e-09	0.407	0.38	-0.101555	4.58e-54	8.15e-50	0.286	0.38	0.0739417	0.0216777	1	0.393	0.38			Gatad2b	-0.0755614	0.868352	1	0.498	0.462	-0.137842	6.58867e-05	1	0.394	0.498	-0.156019	7.85613e-06	0.139792	0.384	0.498	-0.122265	0.014987	1	0.451	0.498		Galnt7	0.00389632	0.0164347	1
	Capn2	0.221803	1.27e-71	2.26e-67	0.625	0.438	0.105584	0.00312726	1	0.611	0.625	-0.436808	2.42e-240	4.3e-236	0.436	0.625	-0.41552	4.11e-108	7.32e-104	0.54	0.625			C1qtnf7	-0.0234954	0.932466	1	0.429	0.421	-0.290331	0.00233635	1	0.362	0.429	-0.247102	0.000805052	1	0.363	0.429	0.0186782	0.0160924	1	0.37	0.429		Brpf3	-0.0786983	0.0254733	1
	Myom1	0.221466	4.05e-56	7.2e-52	0.922	0.89	-0.317388	6.12e-166	1.09e-161	0.866	0.922	-0.871102	0	0	0.788	0.922	-0.531111	0	0	0.875	0.922			Mcm9	0.151356	6.18853e-05	1	0.15	0.08	-0.0526232	0.00073457	1	0.101	0.15	-0.0835579	3.1349e-05	0.557823	0.091	0.15	0.0153502	0.940659	1	0.15	0.15		Map4k2	-0.334172	0.0608065	1
	Ampd2	-0.205241	0.362817	1	0.117	0.117	-0.0574836	8.13e-11	1.45e-06	0.093	0.117	-0.0334031	6.96e-16	1.24e-11	0.088	0.117	-0.0815583	3.26e-11	5.81e-07	0.092	0.117			Alg5	0.0313369	0.0489715	1	0.109	0.077	0.0010846	0.498787	1	0.1	0.109	0.0521657	0.669652	1	0.101	0.109	0.0140142	0.67934	1	0.115	0.109		Akap8l	-0.308038	0.405289	1
	Art3	0.22135	6.87e-52	1.22e-47	0.244	0.141	0.319648	5.91e-26	1.05e-21	0.292	0.244	-0.176594	1.4e-32	2.5e-28	0.188	0.244	0.0303579	0.000126	1	0.268	0.244			Arl8a	0.0331445	0.0586123	1	0.189	0.146	0.0397436	0.352577	1	0.169	0.189	-0.0595822	0.0222369	1	0.149	0.189	-0.0127524	0.779578	1	0.182	0.189		Arhgef40	-0.0676151	0.0513931	1
	Fbxl7	0.221171	6.38e-36	1.14e-31	0.343	0.24	0.189839	0.524726	1	0.335	0.343	-0.11649	2.43e-37	4.33e-33	0.267	0.343	0.0863048	0.64688	1	0.341	0.343			Eps15	0.173244	6.1741e-05	1	0.518	0.407	0.192615	0.751757	1	0.478	0.518	-0.260628	2.90674e-11	5.17225e-07	0.375	0.518	-0.301748	2.85957e-07	0.00508832	0.437	0.518		Enpp6	0.100337	8.49361e-08	0.00151135
	Jazf1	0.220034	2.34e-46	4.16e-42	0.347	0.23	-0.0961795	1.42e-13	2.53e-09	0.308	0.347	-0.169294	1.02e-55	1.81e-51	0.26	0.347	-0.0410542	0.0669516	1	0.342	0.347			Hnrnpc	-0.0473211	0.351037	1	0.439	0.388	0.117123	0.675702	1	0.402	0.439	0.071414	0.100788	1	0.371	0.439	-0.0454583	0.0294343	1	0.391	0.439		Herc4	0.0177925	5.32851e-07	0.00948155
	Parva	0.21978	1.09e-56	1.94e-52	0.617	0.449	-0.0486163	1.9e-09	3.38e-05	0.577	0.617	-0.230556	2.07e-95	3.68e-91	0.484	0.617	-0.152969	9.73e-18	1.73e-13	0.591	0.617			Ndufb3	0.0503106	0.00874022	1	0.114	0.071	0.215328	0.00781057	1	0.15	0.114	0.435834	1.29397e-05	0.230249	0.173	0.114	0.0818604	0.0569816	1	0.141	0.114		Nalcn	0.49447	6.63831e-27	1.18122e-22
	Anapc11	-0.112808	0.0107943	1	0.104	0.089	0.164181	3e-19	5.34e-15	0.139	0.104	0.276265	1.28e-30	2.27e-26	0.144	0.104	0.140936	1.07e-33	1.9e-29	0.154	0.104			Alkbh5	-0.108728	0.731872	1	0.192	0.177	0.208782	0.121123	1	0.21	0.192	0.0972898	0.472624	1	0.172	0.192	0.0446933	0.773611	1	0.196	0.192		Akt1	-0.18927	0.980304	1
	Ccn2	0.219557	8.32e-33	1.48e-28	0.715	0.565	0.0786696	2.27e-24	4.05e-20	0.766	0.715	0.632081	3.99e-281	7.09e-277	0.813	0.715	0.230143	2.46e-107	4.37e-103	0.817	0.715			Casp12	0.0778277	0.0567752	1	0.326	0.275	-0.0492669	0.00226068	1	0.256	0.326	-0.110938	0.000336354	1	0.248	0.326	0.0286255	0.128697	1	0.294	0.326		Capn5	-0.0840069	0.0418047	1
	Anapc2	-0.176708	2.36e-05	0.420778	0.181	0.147	0.00215401	0.0321829	1	0.171	0.181	0.0310614	4.62e-14	8.22e-10	0.144	0.181	-0.0615339	0.000341	1	0.164	0.181			Alms1	-0.18761	0.883605	1	0.206	0.2	-0.0758732	0.000139727	1	0.14	0.206	-0.0804876	6.92396e-05	1	0.14	0.206	-0.0698189	0.0352332	1	0.173	0.206		Akt3	0.369492	2.16517e-28	3.8527e-24
	Ppme1	0.219025	3.88e-85	6.9e-81	0.306	0.162	-0.0446977	3.23e-07	0.00575015	0.279	0.306	-0.185483	9.1e-86	1.62e-81	0.203	0.306	-0.0669978	0.00157169	1	0.29	0.306			Paxip1	-0.00314713	0.503701	1	0.102	0.091	0.0658779	0.449185	1	0.091	0.102	0.00229446	0.152365	1	0.083	0.102	-0.03817	0.420749	1	0.092	0.102		Orc3	0.0236919	5.05039e-06	0.0898667
	Lamc1	0.218398	4.08e-53	7.26e-49	0.505	0.35	-0.0211069	0.0584939	1	0.492	0.505	-0.141443	1.47e-44	2.61e-40	0.408	0.505	0.0490846	0.000147	1	0.531	0.505			Ilrun	0.0653886	0.0107618	1	0.322	0.254	-0.0995731	0.00038223	1	0.246	0.322	-0.154276	3.27423e-06	0.0582617	0.226	0.322	-0.00421622	0.72028	1	0.312	0.322		Ift20	-0.00666891	0.00191991	1
	Nbeal1	0.217995	2.07e-46	3.68e-42	0.767	0.624	-0.16315	3.98e-37	7.08e-33	0.698	0.767	-0.313861	4.14e-160	7.36e-156	0.611	0.767	-0.0869898	7.24e-12	1.29e-07	0.743	0.767			Metrnl	0.0161057	0.275191	1	0.11	0.091	-0.0549528	0.153517	1	0.092	0.11	0.0224572	0.394469	1	0.097	0.11	0.0601952	0.465178	1	0.12	0.11		Mbnl1	0.319965	2.83218e-21	5.03958e-17
	Zc2hc1a	0.217574	3.51e-67	6.25e-63	0.49	0.326	-0.207557	4.59e-35	8.17e-31	0.426	0.49	-0.321709	2.6e-130	4.63e-126	0.349	0.49	0.0403193	0.00986349	1	0.506	0.49			Tram1	0.0173102	0.0523253	1	0.305	0.246	0.258722	0.636424	1	0.292	0.305	0.197645	0.862852	1	0.284	0.305	0.200978	0.144363	1	0.317	0.305		Tmed4
	Gask1b	0.216813	1.75e-53	3.11e-49	0.604	0.438	-0.244007	1.38e-38	2.45e-34	0.544	0.604	-0.144379	2.47e-36	4.4e-32	0.517	0.604	0.280706	1.93e-48	3.44e-44	0.667	0.604			Fbxl3	0.0151277	0.0180667	1	0.343	0.268	0.00121882	0.187066	1	0.302	0.343	-0.0523051	0.00151367	1	0.261	0.343	-0.136843	0.0120131	1	0.294	0.343		Fam98b
	Angptl2						0.125578	5.92e-18	1.05e-13	0.11	0.079	0.298695	8.91e-63	1.59e-58	0.138	0.079	0.161215	3.4e-52	6.05e-48	0.137	0.079			Ammecr1l	-0.121918	0.938631	1	0.25	0.238	0.0444737	0.0955341	1	0.215	0.25	-0.221707	2.42761e-06	0.043197	0.167	0.25	-0.107997	0.113579	1	0.226	0.25		Aldh3a2
	Pik3cb	0.216551	6.51e-65	1.16e-60	0.347	0.211	0.104954	0.000891	1	0.361	0.347	-0.24624	4.3e-105	7.66e-101	0.231	0.347	-0.085821	7.07e-06	0.125757	0.326	0.347			Nufip2	-0.106039	0.275918	1	0.5	0.443	-0.0628243	0.0158537	1	0.434	0.5	-0.182637	2.04304e-07	0.00363538	0.374	0.5	-0.123956	0.00112892	1	0.434	0.5		Nop56	-0.232873	0.289541	1
	Ank2	0.0748306	1.89e-05	0.335549	0.761	0.698	-0.115645	5.93e-29	1.06e-24	0.694	0.761	-0.592675	1.31e-277	2.33e-273	0.595	0.761	-0.278243	2.52e-44	4.48e-40	0.719	0.761			Amotl1	-0.0611138	0.0243751	1	0.221	0.164	-0.0412187	0.0679987	1	0.186	0.221	0.0420423	0.0702363	1	0.182	0.221	-0.000955023	0.673717	1	0.214	0.221		Aldh7a1	0.029797	4.12575e-06	0.0734136
	Rps12	0.216044	1.6e-56	2.84e-52	0.256	0.143	0.49861	1.63e-131	2.9e-127	0.391	0.256	1.00318	0	0	0.499	0.256	0.47317	4e-186	7.12e-182	0.429	0.256			Pttg1ip	-0.0572138	0.177289	1	0.264	0.223	0.144921	0.256342	1	0.277	0.264	0.296566	0.000186055	1	0.318	0.264	0.0469596	0.329853	1	0.281	0.264		Prorp
	Akap6	0.21502	1.02e-40	1.82e-36	0.657	0.515	-0.0329533	1.12e-10	2e-06	0.594	0.657	-0.368896	1.57e-177	2.79e-173	0.487	0.657	-0.0114757	0.000359	1	0.635	0.657			Aida	-0.207883	0.876746	1	0.229	0.212	0.0588203	0.284953	1	0.202	0.229	0.0474934	0.23209	1	0.2	0.229	-0.0178595	0.01847	1	0.185	0.229		Ago1
	Cdc42bpa	0.214799	3.6e-56	6.41e-52	0.65	0.479	-0.113226	2.7e-25	4.8e-21	0.586	0.65	-0.174288	5.76e-73	1.02e-68	0.518	0.65	-0.0859704	1.04e-10	1.86e-06	0.634	0.65			Ccdc85b						0.142453	0.00764544	1	0.118	0.085	0.154234	0.00206255	1	0.123	0.085	0.0372822	0.197333	1	0.101	0.085		Cbx7	-0.0813623	0.107387	1
	Ankib1	0.214327	1.2e-62	2.14e-58	0.399	0.255	-0.137055	4.18e-25	7.44e-21	0.341	0.399	-0.190258	4.29e-81	7.63e-77	0.288	0.399	-0.0351611	0.0357713	1	0.391	0.399			Amy1	0.0172825	0.00804082	1	0.175	0.12	-0.0166596	0.000107301	1	0.113	0.175	-0.109932	3.56809e-06	0.0634906	0.105	0.175	-0.0177243	0.0173648	1	0.139	0.175		Alg14	0.029434	0.000254467	1
	Tcf12	0.213408	1.32e-45	2.36e-41	0.653	0.494	0.0696019	0.490514	1	0.623	0.653	-0.193486	1.3e-89	2.32e-85	0.518	0.653	-0.0102846	0.00545962	1	0.648	0.653			Slc6a6	0.131683	0.0497342	1	0.256	0.207	-0.0310686	0.745027	1	0.247	0.256	-0.0633817	0.442667	1	0.239	0.256	-0.0388344	0.314544	1	0.274	0.256		Sh3bgrl	0.0334651	1.81143e-06	0.0322327
	Ankra2						0.0485491	4.71e-05	0.838561	0.105	0.091						0.0774863	4.89e-15	8.7e-11	0.12	0.091			Anapc10	0.0152452	0.207477	1	0.21	0.179	-0.0615939	0.0150217	1	0.167	0.21	-0.0993314	2.19033e-05	0.389748	0.137	0.21	-0.0672965	0.0779395	1	0.183	0.21		Alkbh3	0.0572468	9.08969e-07	0.0161742
	Zhx3	0.213158	6.29e-67	1.12e-62	0.462	0.3	0.123284	0.000166	1	0.472	0.462	-0.290239	7.29e-137	1.3e-132	0.317	0.462	-0.205186	7.88e-25	1.4e-20	0.415	0.462			Ube2e3	0.0236617	0.341536	1	0.145	0.125	0.0921267	0.513181	1	0.152	0.145	0.205624	0.145364	1	0.161	0.145	0.178556	0.00275446	1	0.189	0.145		Trappc6b	-0.133779	0.128969	1
	Ankrd11	-0.163514	0.427629	1	0.668	0.568	-0.220336	1.43e-53	2.54e-49	0.591	0.668	-0.346318	1.78e-166	3.18e-162	0.495	0.668	-0.285594	6.5e-59	1.16e-54	0.612	0.668			Anapc16	0.143377	0.00126553	1	0.245	0.171	0.0776979	0.925893	1	0.24	0.245	-0.0534008	0.00726128	1	0.191	0.245	-0.0751705	0.239888	1	0.227	0.245		Alkbh8	0.000800777	4.37444e-05	0.778387
	Tnik	0.213009	9.01e-50	1.6e-45	0.552	0.401	-0.0839301	1.69e-20	3.01e-16	0.488	0.552	-0.358139	3.2e-165	5.69e-161	0.386	0.552	-0.12045	7.33e-15	1.3e-10	0.517	0.552			Sptbn1	0.0885342	0.0771564	1	0.872	0.832	-0.0865858	0.000200208	1	0.815	0.872	-0.246215	6.81375e-09	0.000121244	0.814	0.872	-0.239626	1.05403e-08	0.000187555	0.836	0.872		Smg9	-0.175583	0.353348	1
	Ankrd13a						0.0487096	0.0156406	1	0.107	0.098						0.0122868	0.00458873	1	0.109	0.098			Anapc4	-0.124959	0.878143	1	0.273	0.259	0.158575	0.57541	1	0.247	0.273	0.139113	0.350575	1	0.236	0.273	0.0457086	0.444632	1	0.254	0.273		Alpk1	-0.150746	0.629222	1
	Lifr	0.212872	1.98e-67	3.52e-63	0.348	0.208	0.206317	7.43e-23	1.32e-18	0.398	0.348	-0.207973	5.62e-81	1e-76	0.243	0.348	-0.159185	9.77e-12	1.74e-07	0.316	0.348			Irak2	-0.195492	0.0126787	1	0.128	0.171	0.0423195	0.64722	1	0.134	0.128	0.0791002	0.959465	1	0.126	0.128	-0.0460357	0.867985	1	0.127	0.128		Inf2	-0.135401	0.553504	1
	C3	0.212769	2.67e-32	4.75e-28	0.106	0.052	-0.152634	1.11e-27	1.98e-23	0.068	0.106	0.130585	0.0793501	1	0.111	0.106	-0.134386	3.67e-07	0.0065297	0.088	0.106			Brd1	0.0479742	0.0103803	1	0.361	0.282	-0.155396	3.61521e-06	0.0643291	0.263	0.361	-0.287912	5.37263e-12	9.56006e-08	0.222	0.361	-0.157415	0.00247217	1	0.303	0.361		Bicd2	-0.0695101	0.000424117	1
	Sbf2	0.212681	2.4e-53	4.27e-49	0.594	0.433	-0.000124	3.68e-05	0.654871	0.552	0.594	-0.267026	7.83e-125	1.39e-120	0.443	0.594	-0.0910843	7.09e-12	1.26e-07	0.57	0.594			Ranbp2	-0.0648217	0.138533	1	0.428	0.361	-0.0781715	0.00095022	1	0.347	0.428	-0.119215	0.000120732	1	0.332	0.428	0.0312009	0.839852	1	0.42	0.428		Ptpn3	0.00716108	3.43682e-07	0.00611548
	Fndc3b	0.212561	5.75e-42	1.02e-37	0.788	0.663	-0.142593	1.21e-35	2.16e-31	0.728	0.788	-0.392255	4.28e-227	7.61e-223	0.638	0.788	-0.192234	8.97e-42	1.6e-37	0.763	0.788			Fam120b	0.0721207	0.00187373	1	0.318	0.238	0.056927	0.097414	1	0.275	0.318	-0.151521	1.23843e-07	0.00220367	0.212	0.318	-0.103473	0.0169233	1	0.277	0.318		Exoc6	0.00322297	0.00109681	1
	Wls	0.211818	2.52e-59	4.48e-55	0.527	0.363	-0.0709398	2.73e-06	0.0486612	0.502	0.527	-0.0171355	2.47e-12	4.4e-08	0.461	0.527	0.145021	1.42e-18	2.52e-14	0.579	0.527			Tmlhe	0.202236	3.30014e-06	0.0587226	0.311	0.198	-0.0896725	0.000427241	1	0.238	0.311	-0.252759	2.75279e-10	4.89832e-06	0.193	0.311	-0.0429115	0.113871	1	0.277	0.311		Tfdp1	-0.0806737	0.0270552	1
	Sgms2	0.211763	4.39e-45	7.82e-41	0.178	0.096	-0.0323753	0.000817	1	0.163	0.178	-0.0663946	3.47e-23	6.17e-19	0.135	0.178	-0.0155005	0.644537	1	0.181	0.178			Ric1	-0.0658301	0.0488338	1	0.336	0.27	-0.00711662	0.00420611	1	0.266	0.336	0.00155816	0.000276072	1	0.249	0.336	0.0128593	0.254406	1	0.307	0.336		Rasa3	-0.0126242	0.0208509	1
	Dlg1	0.211626	4.43e-69	7.88e-65	0.561	0.38	-0.00195625	4.12e-05	0.733778	0.526	0.561	-0.229732	3.42e-110	6.09e-106	0.416	0.561	-0.12938	6.5e-20	1.16e-15	0.527	0.561			Dazap1	-0.392992	0.00520307	1	0.387	0.418	-0.00551493	0.0400609	1	0.325	0.387	-0.181328	9.08541e-06	0.161666	0.287	0.387	-0.221301	5.59432e-06	0.0995454	0.296	0.387		D16Ertd472e
	Mettl24	0.211137	3.27e-42	5.81e-38	0.264	0.168	0.0575106	0.479296	1	0.266	0.264	-0.152052	1.56e-39	2.77e-35	0.198	0.264	0.120767	3.4e-11	6.06e-07	0.304	0.264			Lima1	-0.201138	0.131025	1	0.52	0.512	-0.2036	1.01391e-05	0.180414	0.423	0.52	0.034815	0.0071864	1	0.436	0.52	-0.109958	0.00639015	1	0.462	0.52		Kyat1	-0.125186	0.0139541	1
	Wwc2	0.210006	9.9e-57	1.76e-52	0.578	0.412	-0.0780812	4.96e-12	8.83e-08	0.533	0.578	-0.240616	8.44e-108	1.5e-103	0.434	0.578	-0.10405	2.28e-09	4.05e-05	0.555	0.578			Tmx3	-0.00880539	0.358397	1	0.273	0.238	-0.0483563	0.151668	1	0.243	0.273	0.0269538	0.522884	1	0.249	0.273	0.025728	0.626296	1	0.276	0.273		Tgfbr1	0.0426173	9.2625e-06	0.164817
	Tmem65	0.20972	7.86e-66	1.4e-61	0.544	0.374	0.0740613	0.117028	1	0.54	0.544	-0.222316	1.69e-103	3e-99	0.41	0.544	0.0393585	0.044901	1	0.56	0.544			Spcs3	0.0644364	0.0268707	1	0.133	0.093	0.000353852	0.0720648	1	0.106	0.133	0.122667	0.837291	1	0.131	0.133	0.0965719	0.147797	1	0.153	0.133		Smap1	0.011254	3.92804e-06	0.0698956
	Ascc3	0.209635	1.99e-63	3.54e-59	0.479	0.321	-0.0798107	4.32e-15	7.7e-11	0.434	0.479	-0.204517	3.67e-91	6.53e-87	0.353	0.479	-0.0399541	0.0722261	1	0.475	0.479			Arnt	0.0112532	0.0700838	1	0.479	0.416	-0.0554484	0.00816824	1	0.413	0.479	-0.178299	6.93772e-09	0.00012345	0.339	0.479	-0.122229	0.00324556	1	0.422	0.479		Arid4a	-0.192807	0.0865508	1
	Ankzf1	-0.204213	0.163504	1	0.111	0.114	-0.065036	1.8e-06	0.0320667	0.094	0.111	-0.114026	1.04e-45	1.86e-41	0.065	0.111	-0.12623	3.27e-20	5.82e-16	0.078	0.111			Ankle2	-0.0333667	0.522483	1	0.159	0.143	0.0235349	0.439405	1	0.145	0.159	0.00217287	0.116999	1	0.133	0.159	-0.0449016	0.91018	1	0.162	0.159		Ampd3	-0.00147314	3.21936e-07	0.00572853
	Heatr5a	0.209594	1.76e-58	3.14e-54	0.385	0.247	-0.0671864	7.18e-07	0.0127842	0.36	0.385	-0.237473	3.83e-83	6.82e-79	0.276	0.385	-0.0476833	0.166909	1	0.382	0.385			Gm19951	-0.520947	5.26956e-07	0.00937665	0.112	0.198	0.121469	0.150032	1	0.131	0.112	0.126083	0.20458	1	0.128	0.112	0.216301	0.0134483	1	0.145	0.112		Glul	-0.0166044	4.93364e-05	0.877892
	Fabp4	-0.462068	0.000234	1	0.213	0.177	0.598079	2.14e-65	3.81e-61	0.301	0.213	1.09585	0	0	0.412	0.213	0.219163	4.2e-55	7.48e-51	0.301	0.213			Ankrd10	-0.0613945	0.092865	1	0.343	0.277	-0.0571459	0.00268641	1	0.275	0.343	-0.161629	1.52371e-07	0.00271129	0.229	0.343	-0.232639	6.03099e-07	0.0107315	0.249	0.343		Amz2	-0.0339365	0.00321055	1
	Faf1	0.209559	3.12e-67	5.56e-63	0.524	0.35	-0.0301995	6.45e-09	0.000115	0.484	0.524	-0.18257	1.25e-85	2.22e-81	0.396	0.524	-0.0645945	5.72e-07	0.0101777	0.506	0.524			Eif3m	-0.00710896	0.190222	1	0.144	0.118	0.136251	0.8669	1	0.142	0.144	0.238095	0.985336	1	0.137	0.144	0.136471	0.0772693	1	0.168	0.144		Eif1a
	Rnf152	0.209269	1.55e-46	2.75e-42	0.139	0.065	0.35522	9.45e-55	1.68e-50	0.209	0.139	0.109893	0.0012697	1	0.123	0.139	0.00311891	0.289983	1	0.135	0.139			Prpf40b	-0.0399055	0.163668	1	0.18	0.146	0.00259786	0.197266	1	0.157	0.18	-0.0536401	1.18018e-05	0.210002	0.111	0.18	-0.0398067	0.388792	1	0.167	0.18		Ppm1l	0.0766996	0.00966056	1
	Immp2l	0.209154	1.75e-15	3.11e-11	0.115	0.075	-0.159611	1e-07	0.00178435	0.094	0.115	-0.103894	3.88e-05	0.690381	0.099	0.115	-0.161607	0.000297	1	0.1	0.115			Hacd1	0.129279	0.0135086	1	0.163	0.116	0.0759008	0.803564	1	0.156	0.163	0.131294	0.244398	1	0.177	0.163	0.139923	0.154842	1	0.183	0.163		Gspt1	0.0688111	9.36097e-07	0.0166569
	Tlk1	0.20906	1.97e-68	3.5e-64	0.487	0.32	0.0353307	0.1394	1	0.47	0.487	-0.145709	1.14e-66	2.02e-62	0.375	0.487	-0.0761462	3.73e-05	0.663015	0.473	0.487			Snrnp48	-0.167621	0.708928	1	0.276	0.25	-0.0193033	0.0105542	1	0.221	0.276	-0.0349422	0.000832481	1	0.207	0.276	-0.0563364	0.00162254	1	0.218	0.276		Slc25a46	-0.0221588	0.000199871	1
	Lnpep	0.208538	2.42e-51	4.31e-47	0.656	0.487	0.15961	8.07e-11	1.44e-06	0.653	0.656	-0.070722	5.64e-22	1e-17	0.574	0.656	0.031222	0.117258	1	0.674	0.656			Itgb1	0.150386	0.00120089	1	0.617	0.518	0.283788	0.000367415	1	0.646	0.617	0.437484	2.70291e-11	4.80956e-07	0.679	0.617	0.368866	8.9871e-10	1.59916e-05	0.697	0.617		Ints4	0.00938972	0.00107545	1
	Fxr1	0.208445	8.08e-76	1.44e-71	0.483	0.307	-0.181421	8.91e-34	1.59e-29	0.421	0.483	-0.296302	9.48e-145	1.69e-140	0.333	0.483	-0.103052	8.42e-06	0.14982	0.466	0.483			Fam49b	-0.0675419	0.173682	1	0.228	0.195	-0.0965107	0.0040589	1	0.179	0.228	0.00156798	0.00470317	1	0.174	0.228	0.0265341	0.576122	1	0.221	0.228		Fam129b	-0.236975	0.292579	1
	Palld	0.208346	1.83e-64	3.26e-60	0.351	0.211	-0.1225	5.93e-12	1.05e-07	0.316	0.351	-0.320802	1.73e-101	3.08e-97	0.236	0.351	-0.166677	4.89e-15	8.7e-11	0.311	0.351			Ndfip1	0.0788496	0.0296382	1	0.458	0.38	-0.0268609	0.0562646	1	0.403	0.458	-0.0207077	0.0895454	1	0.395	0.458	0.00803807	0.768788	1	0.444	0.458		Mysm1	0.0167901	0.000158952	1
	Zcchc7	0.208256	1.16e-46	2.06e-42	0.69	0.528	-0.0907119	3.1e-22	5.52e-18	0.616	0.69	-0.265795	1.24e-138	2.21e-134	0.523	0.69	-0.0925282	2.64e-13	4.7e-09	0.658	0.69			Trim24	-0.157536	0.203876	1	0.34	0.348	-0.0116766	0.275714	1	0.309	0.34	-0.0762576	0.00992122	1	0.277	0.34	0.0474272	0.980538	1	0.332	0.34		Tmem154	0.0430781	1.57003e-07	0.00279371
	Anxa11	-0.249094	0.589248	1	0.558	0.483	-0.127046	1.33e-21	2.36e-17	0.506	0.558	-0.188176	3.39e-79	6.04e-75	0.429	0.558	-0.304155	2.4e-57	4.26e-53	0.484	0.558			Ankrd28	0.0245197	0.117673	1	0.26	0.216	0.0298875	0.302327	1	0.238	0.26	0.0589924	0.104393	1	0.222	0.26	0.0416714	0.95309	1	0.264	0.26		Angel2	-0.0545852	7.05008e-06	0.125449
	Cdc37l1	0.207725	3.94e-78	7.02e-74	0.507	0.328	0.0653684	0.545011	1	0.496	0.507	-0.2097	1.39e-95	2.47e-91	0.378	0.507	-0.025187	0.843418	1	0.511	0.507			Ccdc77	-0.0574968	0.908578	1	0.105	0.105	0.00922137	0.359288	1	0.093	0.105	-0.0788005	0.0282588	1	0.078	0.105	-0.020489	0.994256	1	0.106	0.105		Cbx3	0.0832193	1.52221e-05	0.270862
	Tmem108	0.207587	1.29e-33	2.29e-29	0.172	0.101	-0.314504	1.48e-65	2.63e-61	0.101	0.172	-0.188941	2.39e-49	4.26e-45	0.112	0.172	0.0780981	0.00035	1	0.19	0.172			Snx32	-0.00849015	0.00676633	1	0.136	0.088	0.108158	0.682036	1	0.127	0.136	0.025481	0.0019584	1	0.091	0.136	-0.0356618	0.0902689	1	0.114	0.136		Slc39a11	0.056866	0.000193886	1
	Serpina3k	0.207323	7.85e-51	1.4e-46	0.102	0.036	0.0885454	0.000125	1	0.086	0.102	0.0512308	4.2e-10	7.48e-06	0.079	0.102	-0.0460727	1.14e-09	2.04e-05	0.08	0.102			Relb	-0.14476	0.667024	1	0.119	0.109	-0.0322501	0.158957	1	0.101	0.119	0.0373926	0.120901	1	0.097	0.119	-0.0494758	0.258655	1	0.105	0.119		Rad17	-0.110029	0.435823	1
	Rnf19a	0.206562	2.75e-67	4.89e-63	0.485	0.319	-0.0610367	2.72e-08	0.000484	0.452	0.485	-0.254182	4.27e-118	7.61e-114	0.345	0.485	-0.128468	1.4e-06	0.0248703	0.467	0.485			Prr14l	-0.222523	0.32607	1	0.34	0.339	-0.0492062	0.00319666	1	0.274	0.34	-0.147675	8.10495e-06	0.144219	0.246	0.34	-0.0150253	0.0642741	1	0.303	0.34		Ppp1r12b	0.0599605	7.951e-12	1.4148e-07
	Lhfp	0.206398	1.05e-27	1.87e-23	0.801	0.713	-0.113379	4.61e-14	8.2e-10	0.764	0.801	-0.166482	7.27e-65	1.29e-60	0.703	0.801	0.126828	3.04e-07	0.00541699	0.804	0.801			Iqsec1	-0.0559285	0.982158	1	0.352	0.336	-0.210885	0.000209094	1	0.276	0.352	-0.286079	4.49464e-09	7.99776e-05	0.233	0.352	-0.35605	2.86586e-07	0.00509952	0.264	0.352		Impa1
	Pacsin2	0.205988	1.01e-74	1.8e-70	0.493	0.315	-0.0501635	8.23e-11	1.46e-06	0.454	0.493	-0.316306	1.31e-156	2.33e-152	0.334	0.493	-0.200132	1.21e-27	2.16e-23	0.443	0.493			Ncoa1	0.0806692	0.0407121	1	0.545	0.47	-0.0591033	0.0149198	1	0.461	0.545	-0.251667	1.10622e-07	0.00196841	0.417	0.545	-0.148687	0.000318681	1	0.478	0.545		Myo18a	-0.0758546	0.000498339	1
	Cacnb2	0.204969	5.1e-33	9.07e-29	0.836	0.786	-0.154372	1.88e-47	3.35e-43	0.757	0.836	-0.285306	7.1e-168	1.26e-163	0.68	0.836	0.0529141	0.775088	1	0.793	0.836			Brox	0.0601088	0.197886	1	0.171	0.145	-0.00920524	0.0111628	1	0.13	0.171	-0.0309534	0.00131382	1	0.119	0.171	-0.0112067	0.739003	1	0.164	0.171		Bmpr1a	0.0973381	3.86981e-11	6.88594e-07
	Aopep	-0.0684135	0.299437	1	0.863	0.814	-0.295695	6.43e-100	1.14e-95	0.775	0.863	-0.502208	0	0	0.706	0.863	-0.164166	3.08e-34	5.48e-30	0.815	0.863			Ano10	-0.0767789	0.242789	1	0.213	0.182	-0.0114208	0.00680347	1	0.167	0.213	0.0405503	0.0235228	1	0.168	0.213	0.0651259	0.873957	1	0.212	0.213		Ankle2	-0.00631784	0.0160093	1
	Aox1	-0.107654	0.000136	1	0.184	0.154	-0.0429411	0.000238	1	0.167	0.184	0.187184	4.55e-07	0.00810475	0.2	0.184	-0.0433226	0.917913	1	0.185	0.184			Ano6	0.145521	0.0128334	1	0.643	0.562	-0.0291777	0.0120932	1	0.565	0.643	-0.212967	2.39783e-09	4.26669e-05	0.505	0.643	-0.117891	0.00248993	1	0.571	0.643		Ankmy2	-0.151662	0.139605	1
	Gng12	0.204567	4.62e-61	8.21e-57	0.512	0.348	0.0709241	0.151569	1	0.511	0.512	0.0374963	3.76e-08	0.000668	0.454	0.512	0.00441597	0.493897	1	0.525	0.512			Fxyd5	-0.212663	0.103728	1	0.098	0.121	0.126661	0.0934034	1	0.118	0.098	0.246459	0.000165581	1	0.148	0.098	0.202387	5.27055e-05	0.937841	0.154	0.098		Frmd8	-0.0279919	0.00173252	1
	Ror1	0.204519	8.65e-29	1.54e-24	0.748	0.644	-0.29226	1.65e-58	2.94e-54	0.668	0.748	-0.493448	2.09e-228	3.72e-224	0.572	0.748	-0.27084	6.36e-51	1.13e-46	0.691	0.748			Psmb7	-0.119312	0.921274	1	0.17	0.161	-0.00723139	0.118173	1	0.143	0.17	0.151937	0.790742	1	0.166	0.17	0.105259	0.0878389	1	0.196	0.17		Ppp4r1	0.0479755	9.58016e-08	0.00170469
	Ttll7	0.20435	3.73e-63	6.64e-59	0.406	0.26	-0.145994	7.39e-19	1.32e-14	0.361	0.406	-0.246765	5.51e-93	9.8e-89	0.29	0.406	-0.0157829	0.635207	1	0.415	0.406			Supt6	-0.0865829	0.2659	1	0.245	0.212	0.0099796	0.340293	1	0.224	0.245	0.00611362	0.13915	1	0.211	0.245	-0.0371504	0.610282	1	0.238	0.245		Srek1	-0.118503	0.00391445	1
	Plcl1	0.204304	1.88e-33	3.34e-29	0.656	0.527	-0.0846811	3.06e-20	5.44e-16	0.586	0.656	-0.597129	0	0	0.449	0.656	-0.424409	2.8e-108	4.99e-104	0.565	0.656			Olfml1	-0.122622	0.287216	1	0.261	0.223	-0.0919411	0.00178635	1	0.201	0.261	-0.102393	6.02985e-07	0.0107295	0.167	0.261	0.0131495	0.0823664	1	0.224	0.261		Nrf1	-0.123551	0.0183559	1
	Ppp1r14c	0.204263	3.16e-50	5.62e-46	0.194	0.103	0.0519619	0.0344263	1	0.205	0.194	-0.127912	9.8e-41	1.74e-36	0.136	0.194	0.128637	1.28e-13	2.28e-09	0.231	0.194			Pcca	0.0711596	0.013209	1	0.393	0.323	-0.244692	2.3822e-09	4.23889e-05	0.264	0.393	-0.0762412	5.76948e-05	1	0.298	0.393	-0.0935643	0.0193652	1	0.346	0.393		Osbpl8	0.0490835	1.03862e-05	0.184813
	6720427I07Rik	0.204113	2.7e-84	4.81e-80	0.331	0.182	0.0886913	0.000101	1	0.347	0.331	0.0460001	1.18e-06	0.0210799	0.288	0.331	0.254757	1.96e-62	3.49e-58	0.417	0.331			9930021J03Rik	0.0162609	0.00966684	1	0.419	0.334	-0.0412638	8.59023e-06	0.152855	0.308	0.419	-0.136785	4.95301e-07	0.00881339	0.306	0.419	-0.039292	0.00346282	1	0.355	0.419		4931406P16Rik	-0.0374857	0.0752765	1
	Tmem131l	0.20283	1.34e-54	2.39e-50	0.29	0.175	0.210147	2.35e-16	4.18e-12	0.33	0.29	-0.221672	9.77e-103	1.74e-98	0.182	0.29	-0.221993	1.55e-27	2.76e-23	0.237	0.29			Soat1	-0.0324097	0.247144	1	0.149	0.123	-0.00685889	0.0474094	1	0.118	0.149	-0.00648648	0.0160931	1	0.112	0.149	0.0487732	0.698279	1	0.154	0.149		Slc44a1	0.102721	4.65844e-07	0.00828924
	Akap13	0.202735	2.44e-36	4.35e-32	0.79	0.672	0.0206167	0.011736	1	0.73	0.79	-0.345007	5.38e-199	9.57e-195	0.633	0.79	-0.0665873	2.4e-09	4.28e-05	0.758	0.79			AI480526	-0.0216496	0.108754	1	0.151	0.12	-0.0935451	0.00337282	1	0.109	0.151	-0.0722904	0.00284843	1	0.107	0.151	-0.026416	0.313006	1	0.137	0.151		Agl	-0.0403974	0.00297608	1
	Pip4k2a	0.20141	3.34e-51	5.95e-47	0.321	0.203	-0.032536	0.000264	1	0.303	0.321	-0.154375	7.53e-56	1.34e-51	0.234	0.321	-0.0631294	0.000579	1	0.305	0.321			Nup160	-0.0026574	0.757072	1	0.165	0.157	-0.0497547	0.0825455	1	0.137	0.165	-0.0484628	0.0293982	1	0.13	0.165	-0.0133538	0.250831	1	0.186	0.165		Notch4	-0.214547	0.326751	1
	Ap2s1						0.0957734	1.17e-09	2.09e-05	0.117	0.095	0.183694	1.34e-08	0.000239	0.112	0.095	0.0632538	1.73e-11	3.08e-07	0.121	0.095			Anxa4	0.0285861	0.101336	1	0.249	0.204	0.0520193	0.364241	1	0.224	0.249	0.00275577	0.000989228	1	0.184	0.249	-0.0330074	0.120103	1	0.219	0.249		Ankrd26
	Mkln1	0.20085	2.88e-58	5.13e-54	0.591	0.416	0.0161318	0.018121	1	0.564	0.591	-0.183511	2.96e-91	5.26e-87	0.455	0.591	-0.0599876	4.2e-05	0.747481	0.587	0.591			Lrp12	-0.0238164	0.0283355	1	0.102	0.068	0.0255343	0.219348	1	0.086	0.102	0.0149029	0.00877854	1	0.07	0.102	0.024984	0.776001	1	0.099	0.102		Lias	-0.197115	0.899478	1
	Ap3d1	-0.245105	0.000376	1	0.331	0.275	-0.155797	1e-28	1.78e-24	0.273	0.331	-0.279262	5.77e-148	1.03e-143	0.197	0.331	-0.274372	1.41e-52	2.51e-48	0.252	0.331			Anxa6	-0.192645	0.162644	1	0.383	0.393	0.180357	0.164585	1	0.383	0.383	0.190618	0.249061	1	0.376	0.383	0.155428	0.046347	1	0.411	0.383		Ankrd28	0.250187	1.17819e-13	2.09647e-09
	Katnbl1	0.200457	2.54e-65	4.53e-61	0.316	0.184	-0.0147651	0.0136664	1	0.301	0.316	-0.165787	1.41e-80	2.52e-76	0.214	0.316	0.00957217	0.104109	1	0.325	0.316			Hpf1	-0.0382885	0.0965897	1	0.125	0.095	0.0500605	0.119714	1	0.101	0.125	0.0359804	0.186425	1	0.105	0.125	-0.0241242	0.234356	1	0.108	0.125		Hist1h2be	0.118429	1.08551e-05	0.193156
	Chd6	0.200349	1.28e-39	2.27e-35	0.747	0.613	-0.0406565	4.74e-14	8.43e-10	0.676	0.747	-0.552369	0	0	0.545	0.747	-0.356441	2.51e-112	4.47e-108	0.681	0.747			Cdk9	-0.268779	0.38165	1	0.141	0.152	0.0380391	0.999568	1	0.138	0.141	0.00544233	0.171788	1	0.119	0.141	-0.0510007	0.0781683	1	0.117	0.141		Cdc23	-0.0401595	0.015905	1
	Col5a2	0.200044	8.02e-43	1.43e-38	0.632	0.481	0.0422655	0.515956	1	0.611	0.632	0.0745429	0.484867	1	0.586	0.632	0.13786	4.62e-14	8.21e-10	0.677	0.632			Clic1	0.00310804	0.128002	1	0.263	0.221	0.162452	0.602428	1	0.261	0.263	0.345624	0.00354494	1	0.298	0.263	0.114112	0.348471	1	0.276	0.263		Chmp5	0.00607898	0.0107876	1
	Slc24a3	0.199262	8.66e-31	1.54e-26	0.724	0.613	-0.0823192	7.98e-19	1.42e-14	0.667	0.724	-0.492555	7.63e-269	1.36e-264	0.547	0.724	-0.2576	3.62e-55	6.43e-51	0.681	0.724			Rnf41	-0.128128	0.9283	1	0.166	0.162	0.0451018	0.194701	1	0.144	0.166	0.0128572	0.00807532	1	0.123	0.166	-0.0265154	0.153287	1	0.146	0.166		Rcn2	0.147113	2.45853e-11	4.37471e-07
	Vgll3	0.198756	1.04e-46	1.85e-42	0.225	0.131	-0.0389674	7.58e-06	0.134938	0.203	0.225	-0.0190124	1.38e-13	2.45e-09	0.186	0.225	0.0724953	7.22e-09	0.000128	0.258	0.225			Tle4	-0.0706139	0.640986	1	0.185	0.193	0.0147744	0.2882	1	0.166	0.185	-0.10032	0.00441589	1	0.142	0.185	0.106408	0.186348	1	0.208	0.185		Tapbp	-0.365034	0.827779	1
	Tmem38b	0.198179	6.76e-78	1.2e-73	0.388	0.229	0.0896408	0.0163844	1	0.397	0.388	-0.263563	1.25e-159	2.23e-155	0.238	0.388	-0.0141624	0.750928	1	0.389	0.388			Spaca6	0.0271722	0.105883	1	0.381	0.325	-0.15972	6.43119e-06	0.114437	0.283	0.381	-0.138699	9.69699e-07	0.0172548	0.27	0.381	-0.0189729	0.268088	1	0.353	0.381		Slmap	0.0200896	0.000333283	1
	Rb1	0.197596	7.53e-60	1.34e-55	0.406	0.261	-0.143885	9.31e-24	1.66e-19	0.351	0.406	-0.227493	2.24e-99	3.98e-95	0.285	0.406	-0.076213	1.05e-05	0.186228	0.387	0.406			Polg	0.00310409	0.104151	1	0.179	0.143	0.0245804	0.0603928	1	0.145	0.179	-0.0997773	1.62513e-06	0.0289176	0.105	0.179	-0.039698	0.0925189	1	0.152	0.179		Pkn1	-0.113262	0.000415903	1
	Lrch1	0.197246	3.08e-55	5.47e-51	0.525	0.366	0.0731964	0.69855	1	0.506	0.525	-0.244871	2.2e-101	3.92e-97	0.392	0.525	0.0253783	0.880943	1	0.529	0.525			Itsn2	-0.0310248	0.860985	1	0.555	0.518	-0.160225	4.49853e-05	0.800468	0.458	0.555	-0.18556	2.94154e-07	0.00523417	0.428	0.555	-0.0205187	0.435511	1	0.525	0.555		Iqgap1	-0.108058	0.988266	1
	Apbb1	-0.162743	0.0161652	1	0.131	0.113	0.0324082	0.517757	1	0.133	0.131	0.0280302	1.44e-09	2.56e-05	0.106	0.131	-0.081185	3.78e-11	6.73e-07	0.104	0.131			Ap1s2	-0.00499281	0.0531645	1	0.118	0.086	0.0440528	0.988173	1	0.117	0.118	0.15112	0.59916	1	0.122	0.118	0.181982	0.0235926	1	0.149	0.118		Ano10	-0.116381	0.128851	1
	Ptprk	0.197105	5.88e-37	1.05e-32	0.351	0.243	-0.163173	1.56e-21	2.77e-17	0.299	0.351	-0.300597	8.34e-95	1.48e-90	0.241	0.351	-0.164071	1.81e-10	3.23e-06	0.323	0.351			Pigt	0.0619736	0.141292	1	0.124	0.098	-0.0870294	0.00997579	1	0.09	0.124	-0.00691107	0.0680589	1	0.098	0.124	-0.0701832	0.228359	1	0.108	0.124		Pear1	-0.367844	0.134076	1
	Cask	0.196898	1.72e-63	3.07e-59	0.449	0.294	0.0393262	0.0286562	1	0.428	0.449	-0.151492	3.89e-71	6.93e-67	0.337	0.449	0.0372151	0.563984	1	0.456	0.449			Cachd1	0.117614	0.015909	1	0.383	0.307	-0.201413	0.000121717	1	0.3	0.383	-0.412355	3.59211e-13	6.39179e-09	0.239	0.383	-0.206327	0.000326214	1	0.314	0.383		Btrc	-0.0531032	0.0026662	1
	Nf1	0.19688	5e-62	8.9e-58	0.558	0.383	-0.0277624	2.25e-09	4e-05	0.513	0.558	-0.190742	1.23e-90	2.18e-86	0.423	0.558	-0.0580439	8.81e-05	1	0.545	0.558			Mn1	0.136339	0.00388161	1	0.285	0.212	-0.0133854	0.299132	1	0.26	0.285	-0.164063	1.13934e-05	0.202735	0.199	0.285	-0.230883	0.000608847	1	0.226	0.285		Mfhas1	0.0248309	0.0013576	1
	Agap1	0.196381	2.9e-59	5.16e-55	0.445	0.294	0.0914917	0.0270169	1	0.449	0.445	-0.300673	2.56e-152	4.55e-148	0.294	0.445	-0.131786	2.29e-13	4.07e-09	0.412	0.445			Aff1	0.407123	4.92254e-11	8.75916e-07	0.641	0.471	0.212089	0.991014	1	0.594	0.641	-0.508622	2.12327e-25	3.77815e-21	0.439	0.641	-0.512919	2.2204e-19	3.95098e-15	0.489	0.641		Adgre5	-0.287744	0.637086	1
	Gbe1	0.196225	3e-51	5.33e-47	0.306	0.188	0.241504	4.46e-08	0.000793	0.33	0.306	-0.190426	5.24e-48	9.33e-44	0.227	0.306	-0.087544	0.0353094	1	0.297	0.306			Fbxo17	-0.110317	0.862706	1	0.118	0.116	0.0549708	0.70308	1	0.112	0.118	-0.0342235	0.0515218	1	0.091	0.118	0.00964304	0.49725	1	0.109	0.118		Farp1	-0.0519697	0.0902187	1
	Sacs	0.195723	5.34e-61	9.5e-57	0.581	0.409	-0.413271	5.44e-101	9.67e-97	0.481	0.581	-0.710997	0	0	0.358	0.581	-0.488111	4.78e-106	8.51e-102	0.49	0.581			Rad51b	0.0443891	0.22481	1	0.245	0.214	0.069032	0.270859	1	0.22	0.245	0.0307642	0.145536	1	0.215	0.245	0.464928	0.00307784	1	0.291	0.245		Ptch1	0.418618	4.39333e-29	7.81749e-25
	Gsn	-0.455993	0.06661	1	0.426	0.39	0.576975	7.4e-107	1.32e-102	0.54	0.426	0.734381	1.87e-246	3.32e-242	0.571	0.426	0.172739	1.31e-46	2.34e-42	0.511	0.426			Ap3d1	-0.00370816	0.306428	1	0.311	0.273	-0.172125	0.00713555	1	0.258	0.311	-0.173828	5.58663e-06	0.0994084	0.217	0.311	-0.251327	0.00386275	1	0.262	0.311		Anxa1	-0.0332214	0.0444141	1
	mt-Nd3	-0.45599	1e-05	0.17845	0.425	0.41	0.349093	1.01e-56	1.79e-52	0.507	0.425	0.474044	5.33e-116	9.48e-112	0.525	0.425	-0.0444217	0.0469204	1	0.44	0.425			Ap3m1	0.0212334	0.027036	1	0.172	0.129	0.0249941	0.0560785	1	0.139	0.172	0.0555868	0.0920647	1	0.142	0.172	0.0508335	0.8941	1	0.171	0.172		Anxa11	-0.267047	0.567919	1
	Cfd	-0.455979	0.0076564	1	0.116	0.099	0.380837	1.43e-17	2.54e-13	0.151	0.116	0.820208	1.31e-274	2.33e-270	0.277	0.116	0.0308122	1.24e-15	2.2e-11	0.151	0.116			Ap3s1	-0.0730669	0.534178	1	0.223	0.198	0.224491	0.191018	1	0.232	0.223	0.124939	0.290064	1	0.193	0.223	0.165962	0.0989217	1	0.247	0.223		Anxa2	0.157739	8.19182e-13	1.45765e-08
	Apol6	-0.0833709	8.45e-05	1	0.113	0.091	-0.0869044	7.55e-17	1.34e-12	0.083	0.113	-0.0546668	2.97e-23	5.29e-19	0.078	0.113	-0.0832198	0.000169	1	0.1	0.113			Ap3s2	-0.0566301	0.647117	1	0.146	0.136	0.0638335	0.424709	1	0.132	0.146	0.00894256	0.21894	1	0.127	0.146	0.0655552	0.909473	1	0.143	0.146		Anxa3	0.125183	5.13458e-06	0.0913646
	Lcorl	0.19555	1.41e-37	2.52e-33	0.21	0.128	0.0221571	0.397206	1	0.205	0.21	-0.126279	5.27e-37	9.38e-33	0.152	0.21	-0.00936604	0.860253	1	0.213	0.21			Ints2	0.0480455	0.0696875	1	0.1	0.071	-0.0395626	0.59781	1	0.093	0.1	-0.0881909	0.0172106	1	0.071	0.1	-0.0491998	0.791666	1	0.098	0.1		Ikzf2	0.0453294	0.000111436	1
	Exoc4	0.195031	1.96e-41	3.48e-37	0.681	0.527	-0.07003	1.07e-13	1.91e-09	0.624	0.681	-0.266557	1.48e-117	2.64e-113	0.537	0.681	-0.121824	5.19e-17	9.24e-13	0.659	0.681			Eif2b3	-0.00989519	0.0698924	1	0.181	0.139	-0.0814391	0.00016724	1	0.122	0.181	-0.0915404	0.00370775	1	0.134	0.181	-0.0725615	0.254611	1	0.164	0.181		Efr3a	0.00616681	0.000409715	1
	Ahcyl1	0.194002	1.98e-71	3.52e-67	0.473	0.304	0.109886	0.0167638	1	0.472	0.473	-0.133782	3.45e-64	6.14e-60	0.359	0.473	-0.0204854	0.34664	1	0.471	0.473			Ago1	-0.0571421	0.37862	1	0.105	0.089	0.0488867	0.853874	1	0.101	0.105	0.128292	0.622708	1	0.095	0.105	-0.0134401	0.277114	1	0.091	0.105		Aebp2	-0.0776094	0.00915189	1
	Mpdz	0.192979	7.19e-63	1.28e-58	0.547	0.377	-0.12242	1.95e-20	3.47e-16	0.497	0.547	-0.327791	3.6e-159	6.41e-155	0.389	0.547	-0.177963	1.79e-22	3.18e-18	0.514	0.547			Ltbp4	-0.210092	0.839267	1	0.534	0.504	0.474241	3.70509e-11	6.59284e-07	0.631	0.534	0.59868	7.54288e-15	1.34218e-10	0.635	0.534	0.37271	3.83878e-07	0.00683072	0.614	0.534		Lnpk	0.11576	1.23466e-08	0.000219695
	2210408I21Rik	0.192877	2e-26	3.55e-22	0.295	0.213	-0.000557	4.72e-05	0.840462	0.271	0.295	-0.0733582	8.5e-20	1.51e-15	0.244	0.295	0.0710006	0.0148995	1	0.31	0.295			2510009E07Rik	-0.0154394	0.264672	1	0.324	0.288	-0.0686262	0.0076274	1	0.271	0.324	-0.0914096	0.000309317	1	0.247	0.324	-0.178675	0.00131738	1	0.268	0.324		2210408F21Rik	-0.0014317	0.0641957	1
	Nckap1	0.192598	3.55e-60	6.32e-56	0.548	0.38	-0.018318	1.5e-05	0.266587	0.517	0.548	-0.138151	3.37e-58	6e-54	0.436	0.548	-0.0186977	0.291698	1	0.551	0.548			Mfap5	0.129977	0.84188	1	0.671	0.636	-0.0340851	0.26599	1	0.635	0.671	0.216053	0.0398461	1	0.675	0.671	-0.00205211	0.667105	1	0.68	0.671		Mcl1	-0.114996	0.00956513	1
	Aqp1						0.300811	1.54e-69	2.75e-65	0.17	0.097	0.539911	2.62e-153	4.66e-149	0.205	0.097	0.148242	3.66e-48	6.52e-44	0.159	0.097			Apbb1ip	0.0299701	0.196117	1	0.267	0.238	-0.0339994	0.00389226	1	0.21	0.267	-0.0547153	0.000355309	1	0.198	0.267	-0.0520543	0.0023297	1	0.21	0.267		Aox1
	Pard3b	0.192358	4.64e-34	8.25e-30	0.715	0.587	-0.0354155	5.71e-11	1.02e-06	0.658	0.715	-0.241693	8.55e-114	1.52e-109	0.569	0.715	-0.0237252	0.0003	1	0.7	0.715			Ndufa3	-0.136691	0.640445	1	0.117	0.121	0.236162	0.0274075	1	0.145	0.117	0.196248	0.0171317	1	0.147	0.117	0.0924294	0.128848	1	0.137	0.117		Naa60	-0.102274	0.0533282	1
	Pdgfa	-0.452706	0.000136	1	0.315	0.308	-0.093179	6.13e-06	0.109069	0.293	0.315	-0.0645923	1.78e-23	3.17e-19	0.254	0.315	-0.263301	1.29e-22	2.29e-18	0.268	0.315			Apc	0.0127725	0.014555	1	0.441	0.359	-0.230931	1.77765e-07	0.00316316	0.326	0.441	-0.159056	1.11681e-07	0.00198726	0.317	0.441	-0.0228675	0.0475663	1	0.396	0.441		Ap1b1	-0.0379435	0.0108303	1
	Gcnt2	0.192056	1.57e-40	2.79e-36	0.419	0.296	0.102819	0.640022	1	0.409	0.419	-0.324998	1.07e-107	1.91e-103	0.296	0.419	-0.182609	8.22e-16	1.46e-11	0.382	0.419			Fbxo31	0.0879514	0.00183419	1	0.201	0.134	0.0365475	0.580275	1	0.189	0.201	-0.102647	5.65293e-05	1	0.134	0.201	-0.096117	0.171234	1	0.181	0.201		Fas	0.136639	1.48827e-13	2.64823e-09
	Gulp1	0.191966	2.83e-43	5.03e-39	0.521	0.377	0.0151752	0.000356	1	0.488	0.521	-0.129326	6.17e-60	1.1e-55	0.407	0.521	0.0453117	0.393875	1	0.527	0.521			Gli2	-0.0721922	0.355825	1	0.383	0.341	-0.243907	0.000567736	1	0.32	0.383	-0.289092	3.50878e-07	0.00624351	0.282	0.383	-0.0841237	0.140562	1	0.359	0.383		Gga2
	Tdrd3	0.191907	1.27e-56	2.25e-52	0.481	0.327	-0.0861903	6.42e-14	1.14e-09	0.436	0.481	-0.280799	1.14e-119	2.03e-115	0.344	0.481	-0.122602	2.05e-11	3.64e-07	0.451	0.481			Slf1	0.204685	0.00102861	1	0.202	0.138	-0.013974	0.0795603	1	0.172	0.202	-0.127193	7.45776e-05	1	0.14	0.202	-0.14692	0.00133515	1	0.154	0.202		Shb	-0.042602	0.000806568	1
	Dgkb	0.191852	3.59e-27	6.39e-23	0.672	0.561	0.111421	0.288075	1	0.626	0.672	-0.18748	1.75e-85	3.12e-81	0.528	0.672	0.080468	0.153045	1	0.66	0.672			Cyp2c29	0.46636	1.75825e-12	3.12863e-08	0.111	0.013	-0.422687	3.27376e-14	5.82532e-10	0.03	0.111	-0.147644	0.000351047	1	0.067	0.111	-0.32405	1.13946e-08	0.000202755	0.048	0.111		Cul4a	0.00890017	7.86068e-05	1
	Cnot2	0.19172	1.72e-75	3.06e-71	0.47	0.3	-0.0499791	3.89e-10	6.93e-06	0.434	0.47	-0.198253	1.15e-95	2.05e-91	0.341	0.47	-0.0561658	0.00654253	1	0.465	0.47			Chpf	-0.00505519	0.578419	1	0.177	0.162	0.15654	0.0389282	1	0.208	0.177	0.158151	0.0262045	1	0.21	0.177	0.0175797	0.109265	1	0.204	0.177		Cfap36	0.00312919	0.000236926	1
	Fchsd2	0.191582	2.34e-40	4.16e-36	0.661	0.514	0.174161	8.77e-06	0.155986	0.63	0.661	-0.223249	4.82e-109	8.58e-105	0.513	0.661	0.0476656	0.655448	1	0.653	0.661			Erp29	0.0217972	0.0193713	1	0.223	0.164	0.0695166	0.34572	1	0.199	0.223	0.138128	0.898433	1	0.209	0.223	0.0871616	0.18533	1	0.246	0.223		Epn1	-0.287376	0.446295	1
	Igfbp7	0.191579	1.46e-36	2.6e-32	0.787	0.644	0.254883	2.78e-53	4.95e-49	0.835	0.787	0.884474	0	0	0.91	0.787	0.595377	4.3e-294	7.66e-290	0.911	0.787			Guf1	-0.0291772	0.0350539	1	0.171	0.125	-0.0875762	0.00116061	1	0.121	0.171	-0.0928459	0.00119297	1	0.121	0.171	-0.0174607	0.0367849	1	0.14	0.171		Grb10	0.384978	1.72503e-23	3.06952e-19
	Mnat1	0.191433	2.94e-58	5.22e-54	0.482	0.328	0.0460947	0.956758	1	0.474	0.482	-0.226511	1.2e-99	2.14e-95	0.353	0.482	-0.122492	5.32e-08	0.000947	0.466	0.482			Lrrfip1	0.0400412	0.0642512	1	0.508	0.439	-0.0763489	0.160412	1	0.465	0.508	-0.0470181	0.0170444	1	0.434	0.508	0.195021	0.0239727	1	0.539	0.508		Lmbrd1	0.11324	2.73864e-10	4.87314e-06
	Yap1	0.19135	1.42e-68	2.53e-64	0.434	0.274	-0.0936928	6.64e-13	1.18e-08	0.395	0.434	-0.22328	3.59e-107	6.38e-103	0.304	0.434	-0.080428	2.96e-06	0.0526466	0.412	0.434			Tomm20	-0.101701	0.0863062	1	0.1	0.071	0.158327	0.605754	1	0.103	0.1	0.224794	0.108452	1	0.116	0.1	0.185982	0.0369115	1	0.125	0.1		Timm9
	Aven	0.190498	1.01e-48	1.8e-44	0.169	0.086	0.0321966	0.13181	1	0.161	0.169	-0.0756285	8.45e-36	1.5e-31	0.117	0.169	0.0106218	0.397688	1	0.174	0.169			Atp6v1e1	-0.193659	0.454848	1	0.19	0.198	0.00979903	0.26775	1	0.171	0.19	0.123244	0.578796	1	0.174	0.19	0.0924743	0.661565	1	0.181	0.19		Atp5f1	0.0721931	2.14786e-06	0.0382189
	Babam2	0.190392	5.21e-51	9.27e-47	0.417	0.28	-0.0315206	5.93e-07	0.0105533	0.386	0.417	-0.15952	1.77e-60	3.14e-56	0.317	0.417	0.0351589	0.26917	1	0.426	0.417			Auh	-0.0274883	0.046472	1	0.29	0.23	0.0552249	0.594484	1	0.27	0.29	-0.13635	1.25497e-05	0.22331	0.202	0.29	-0.0925847	0.0330452	1	0.253	0.29		Atp6v1f
	Ccny	0.190306	5.49e-67	9.77e-63	0.474	0.307	-0.036551	6.52e-09	0.000116	0.439	0.474	-0.202841	1.25e-87	2.22e-83	0.352	0.474	-0.00489383	0.631912	1	0.479	0.474			Cbl	-0.033454	0.333103	1	0.321	0.28	-0.0121203	0.199729	1	0.287	0.321	-0.083095	0.000898885	1	0.249	0.321	-0.037855	0.189021	1	0.294	0.321		Carm1	-0.101077	0.0572464	1
	Arfip2	-0.228461	0.0823107	1	0.197	0.175	-0.113639	9.83e-11	1.75e-06	0.168	0.197	-0.117573	8.02e-37	1.43e-32	0.14	0.197	-0.126641	1.5e-07	0.00267319	0.174	0.197			App	0.075997	0.12785	1	0.692	0.65	0.116532	0.662474	1	0.671	0.692	0.118342	0.417856	1	0.663	0.692	0.226526	0.00205815	1	0.712	0.692		Ap3m2
	Arfrp1	-0.195117	0.373016	1	0.14	0.13	-0.0453182	0.00266782	1	0.129	0.14	-0.0739311	5.07e-24	9.03e-20	0.101	0.14	-0.0897652	0.000189	1	0.126	0.14			Appbp2	0.0382818	0.0345	1	0.359	0.289	0.135907	0.560658	1	0.33	0.359	-0.0567576	3.03907e-05	0.540772	0.263	0.359	-0.031688	0.113088	1	0.328	0.359		Ap3s1	-0.0213265	0.00158864	1
	Atp11c	0.190273	1.59e-42	2.82e-38	0.319	0.211	-0.0942242	1.11e-07	0.00197342	0.292	0.319	-0.23129	4.69e-59	8.34e-55	0.234	0.319	-0.113231	0.000153	1	0.304	0.319			Atf5	-0.0928893	0.316681	1	0.283	0.248	0.15122	0.859074	1	0.274	0.283	0.164041	0.3741	1	0.284	0.283	0.0871698	0.60102	1	0.289	0.283		Asah2	0.0585453	6.92036e-07	0.0123141
	Mt1	0.190245	2.91e-43	5.18e-39	0.154	0.078	0.684199	3.06e-261	5.44e-257	0.333	0.154	0.574009	5.03e-93	8.95e-89	0.24	0.154	0.182556	1.94e-39	3.45e-35	0.218	0.154			Man2a2	-0.188001	0.147757	1	0.127	0.148	0.0323474	0.3826	1	0.113	0.127	0.0424408	0.497852	1	0.115	0.127	0.0319881	0.972119	1	0.127	0.127		Lrrk1	0.132175	3.49567e-11	6.2202e-07
	Pde7a	0.189981	1.89e-57	3.36e-53	0.353	0.22	-0.141306	5.88e-17	1.05e-12	0.311	0.353	-0.287176	5.71e-119	1.02e-114	0.23	0.353	-0.00332061	0.866775	1	0.353	0.353			Nfxl1	-0.0439766	0.548396	1	0.211	0.193	-0.0804803	0.00772835	1	0.163	0.211	-0.227657	3.13182e-10	5.57277e-06	0.112	0.211	-0.0614974	0.0651738	1	0.18	0.211		Ndufa3
	Gpr137c	0.189654	4.38e-41	7.79e-37	0.112	0.05	-0.0539917	2.41e-05	0.428065	0.097	0.112	-0.145421	1.73e-47	3.07e-43	0.065	0.112	0.00944746	0.00660742	1	0.123	0.112			Garnl3	0.0547558	0.330131	1	0.132	0.114	-0.0203282	0.109997	1	0.109	0.132	-0.0352948	0.0437278	1	0.104	0.132	0.11689	0.0425478	1	0.162	0.132		Gabbr1	-0.307565	0.143258	1
	St7l	0.189544	9.12e-68	1.62e-63	0.385	0.237	-0.082025	1.08e-14	1.93e-10	0.343	0.385	-0.174983	5.75e-90	1.02e-85	0.269	0.385	-0.0597974	0.00113087	1	0.37	0.385			Serinc1	0.00561192	0.0193513	1	0.34	0.268	0.239354	0.334587	1	0.333	0.34	0.330369	0.0028681	1	0.365	0.34	0.0547103	0.911718	1	0.33	0.34		S100pbp	-0.126996	0.012024	1
	Sgms1	0.189069	2.26e-57	4.02e-53	0.366	0.232	0.0664832	0.510754	1	0.367	0.366	-0.122381	7.14e-50	1.27e-45	0.276	0.366	-0.10334	9.22e-06	0.163983	0.346	0.366			Rian	-0.0456638	0.836225	1	0.572	0.552	-0.194989	0.0113208	1	0.522	0.572	-0.277539	3.13026e-05	0.556998	0.489	0.572	-0.224101	0.000256938	1	0.515	0.572		Rasa2	0.017828	1.79121e-05	0.318728
	Pdlim1	0.188838	3.91e-52	6.95e-48	0.574	0.41	-0.0277088	0.000912	1	0.547	0.574	0.0479991	9.74e-06	0.173232	0.514	0.574	0.224569	8.33e-37	1.48e-32	0.635	0.574			Ninl	0.0412566	0.18427	1	0.15	0.123	-0.129496	0.00359864	1	0.108	0.15	-0.158744	3.96823e-05	0.706106	0.093	0.15	-0.122709	0.0699749	1	0.127	0.15		Ndufb1-ps
	Rsu1	0.188544	1.08e-44	1.93e-40	0.641	0.481	-0.0324631	5.29e-08	0.000942	0.6	0.641	-0.209645	1.92e-78	3.42e-74	0.52	0.641	-0.114291	5.88e-13	1.05e-08	0.621	0.641			Rab3il1	-0.106475	0.644425	1	0.134	0.138	-0.0467285	0.00315124	1	0.093	0.134	-0.0430258	0.00869273	1	0.096	0.134	-0.0589036	0.00951939	1	0.099	0.134		Psmc3	-0.117107	0.188047	1
	Mef2c	0.187796	5.37e-37	9.56e-33	0.675	0.536	-0.103954	6.34e-20	1.13e-15	0.624	0.675	-0.0694832	5.68e-28	1.01e-23	0.575	0.675	0.250733	5e-28	8.9e-24	0.698	0.675			Leng8	-0.4175	0.000496781	1	0.478	0.511	-0.163923	6.4529e-06	0.114823	0.374	0.478	-0.282497	4.14309e-11	7.37222e-07	0.321	0.478	-0.25456	5.90104e-06	0.105003	0.388	0.478		Kpna1	-0.103846	0.848977	1
	Rora	0.187791	1.28e-35	2.28e-31	0.672	0.53	-0.0788261	1.1e-14	1.96e-10	0.617	0.672	-0.25159	1.7e-73	3.03e-69	0.556	0.672	-0.115371	1.54e-11	2.73e-07	0.643	0.672			Psmc1	-0.0195581	0.295144	1	0.139	0.116	0.0107374	0.75677	1	0.133	0.139	0.0619381	0.563321	1	0.143	0.139	0.0134863	0.609453	1	0.146	0.139		Ppp4r2	0.00312905	4.32189e-06	0.0769037
	Eva1c	0.187213	5.6e-53	9.96e-49	0.377	0.247	0.352855	1.71e-48	3.05e-44	0.448	0.377	-0.375328	7.23e-178	1.29e-173	0.225	0.377	-0.379755	2.52e-72	4.49e-68	0.285	0.377			Ei24	0.110838	0.0106068	1	0.164	0.114	-0.00241274	0.13565	1	0.139	0.164	0.0118768	0.370112	1	0.147	0.164	0.0251866	0.875159	1	0.16	0.164		Eef2	-0.151645	0.0772117	1
	Pde3a	0.187159	3.1e-28	5.51e-24	0.866	0.792	-0.165703	4.73e-32	8.41e-28	0.823	0.866	-0.234888	1.23e-106	2.19e-102	0.78	0.866	-0.00651723	9.22e-06	0.164017	0.854	0.866			Nfix	-0.196628	0.0580182	1	0.73	0.723	-0.0950336	0.0267854	1	0.666	0.73	-0.116189	3.07051e-05	0.546366	0.628	0.73	-0.121162	0.00194418	1	0.672	0.73		Ndst1	-0.0537057	0.00319616	1
	Tpp2	0.186425	4.8e-74	8.55e-70	0.352	0.207	-0.083905	8.86e-13	1.58e-08	0.314	0.352	-0.112929	1.1e-63	1.96e-59	0.254	0.352	-0.0361861	0.164903	1	0.345	0.352			Ssbp4	0.0378161	0.0196277	1	0.106	0.07	-0.0809854	0.0104668	1	0.075	0.106	0.0157866	0.112052	1	0.085	0.106	-0.0443004	0.08691	1	0.086	0.106		Snu13
	Arhgap39	-0.0677464	0.000602	1	0.116	0.096	-0.0151845	0.122299	1	0.11	0.116	-0.0429019	2.39e-10	4.24e-06	0.093	0.116	-0.00599459	0.437953	1	0.119	0.116			Arf5	-0.187198	0.968535	1	0.186	0.18	0.123176	0.545451	1	0.192	0.186	0.26989	0.0470003	1	0.208	0.186	0.198226	0.0229019	1	0.221	0.186		Aplp2	0.124666	1.11469e-09	1.98347e-05
	Usp15	0.186382	1.78e-63	3.17e-59	0.466	0.305	-0.0843283	3.69e-17	6.57e-13	0.419	0.466	-0.202472	1.98e-95	3.53e-91	0.339	0.466	-0.0836716	1.71e-05	0.30343	0.45	0.466			Tet2	-0.0531539	0.921082	1	0.315	0.302	-0.0741442	0.000815851	1	0.247	0.315	-0.0907759	7.11692e-05	1	0.231	0.315	-0.00422004	0.208913	1	0.289	0.315		Surf4	-0.140768	0.777321	1
	Map2k5	0.185992	3.62e-65	6.44e-61	0.436	0.282	-0.0139821	2.57e-05	0.457752	0.413	0.436	-0.17109	4.06e-85	7.22e-81	0.317	0.436	-0.09611	6.85e-09	0.000122	0.412	0.436			Kif3a	0.105103	0.0336656	1	0.18	0.136	-0.0443968	0.0642864	1	0.149	0.18	-0.00604075	0.0134026	1	0.139	0.18	-0.00853956	0.707607	1	0.174	0.18		Kcnh1	0.278924	1.74415e-17	3.10354e-13
	Pkn2	0.185901	1.85e-68	3.29e-64	0.49	0.319	-0.118905	9.33e-21	1.66e-16	0.439	0.49	-0.215372	1.92e-105	3.42e-101	0.356	0.49	0.0484777	0.0219185	1	0.502	0.49			Oaz2	-0.158418	0.850771	1	0.175	0.171	0.245186	0.017228	1	0.205	0.175	0.168146	0.669912	1	0.173	0.175	0.217027	0.00259039	1	0.22	0.175		Nr1d2	-0.283676	0.0641501	1
	Fndc3a	0.185747	6.03e-55	1.07e-50	0.439	0.296	-0.186295	1.71e-27	3.04e-23	0.384	0.439	-0.223549	1.95e-84	3.48e-80	0.323	0.439	-0.00791048	0.38453	1	0.436	0.439			Fam120a	-0.167162	0.456612	1	0.501	0.445	-0.0192262	0.00907383	1	0.418	0.501	-0.101404	1.25453e-06	0.0223231	0.378	0.501	-0.123653	0.000694329	1	0.432	0.501		Exoc5	-0.00984261	5.69463e-05	1
	Mmp16	0.185118	1.09e-31	1.94e-27	0.291	0.201	0.0254518	0.0460907	1	0.278	0.291	-0.144401	1.8e-47	3.2e-43	0.215	0.291	0.151218	7.42e-08	0.00132022	0.321	0.291			Lrrc59	-0.0983297	0.598627	1	0.108	0.114	0.0619129	0.962506	1	0.106	0.108	0.0763258	0.440118	1	0.116	0.108	0.127762	0.0171317	1	0.14	0.108		Llph	-0.152376	0.670233	1
	Rps7	0.184891	1.64e-40	2.91e-36	0.178	0.099	0.418548	1.58e-96	2.81e-92	0.283	0.178	1.03887	0	0	0.413	0.178	0.552262	1.02e-230	1.82e-226	0.355	0.178			Rab10os	0.0201162	0.253939	1	0.107	0.088	-0.0658587	0.00775533	1	0.074	0.107	-0.0336564	0.0370606	1	0.08	0.107	-0.0178413	0.315164	1	0.095	0.107		Psap	0.194181	2.66368e-24	4.73974e-20
	Lrrc8c	0.18486	1.68e-61	2.99e-57	0.234	0.123	-0.0908287	2.83e-09	5.04e-05	0.206	0.234	-0.186921	1.27e-71	2.26e-67	0.15	0.234	-0.115977	3.53e-09	6.27e-05	0.206	0.234			Jpx	0.127505	0.00426199	1	0.116	0.07	-0.0254237	0.043653	1	0.089	0.116	-0.0715725	0.0190611	1	0.085	0.116	0.0488342	0.769805	1	0.119	0.116		Itga5	-0.206855	0.232495	1
	Arhgef10l	-0.0836374	0.00472564	1	0.649	0.536	-0.341129	3.18e-99	5.66e-95	0.547	0.649	-0.373754	3.37e-181	6e-177	0.465	0.649	-0.243082	4.88e-48	8.69e-44	0.589	0.649			Arglu1	-0.371042	0.00225324	1	0.579	0.582	-0.144388	9.50963e-05	1	0.467	0.579	-0.0931948	0.00036526	1	0.467	0.579	-0.0574474	0.0474012	1	0.519	0.579		Apool	0.0381478	3.30521e-05	0.588129
	Dym	0.184628	9.65e-58	1.72e-53	0.344	0.213	-0.0176712	0.00504735	1	0.327	0.344	-0.151851	2.08e-65	3.69e-61	0.247	0.344	-0.0591613	9.62e-05	1	0.323	0.344			Dexi	0.0189789	0.171908	1	0.18	0.15	-0.0476189	0.0535968	1	0.15	0.18	-0.0115102	0.0215043	1	0.14	0.18	-0.0842791	0.184274	1	0.16	0.18		Ddx60	-0.00918885	0.009565	1
	Rbp4	0.184395	7.87e-47	1.4e-42	0.178	0.093	0.195293	3.56e-23	6.33e-19	0.226	0.178	0.455036	1.86e-57	3.31e-53	0.244	0.178	0.287933	5.7e-55	1.01e-50	0.258	0.178			Ppl	0.0255738	0.296783	1	0.128	0.109	-0.133794	0.00691052	1	0.092	0.128	-0.223738	6.07546e-08	0.00108107	0.062	0.128	-0.189586	4.18414e-05	0.744525	0.078	0.128		Plekhf2	-0.019969	0.000342492	1
	Arhgef17	-0.182131	0.00205666	1	0.48	0.4	-0.114115	3.19e-18	5.67e-14	0.434	0.48	-0.0707233	5.66e-33	1.01e-28	0.388	0.48	-0.2022	5.42e-23	9.65e-19	0.436	0.48			Arhgap12	0.0396044	0.0550699	1	0.477	0.411	-0.185767	6.61812e-08	0.00117763	0.356	0.477	-0.118987	1.53613e-05	0.27334	0.376	0.477	-0.00802374	0.0586341	1	0.434	0.477		Appbp2	0.0416097	9.21462e-08	0.00163965
	Slit3	0.18434	7.67e-28	1.36e-23	0.735	0.63	-0.192097	5.65e-50	1e-45	0.663	0.735	-0.234861	5.93e-101	1.05e-96	0.609	0.735	-0.309606	1.35e-78	2.4e-74	0.676	0.735			Rpn1	0.0934755	0.00104431	1	0.24	0.161	-0.0452159	0.0957239	1	0.205	0.24	0.102702	0.990516	1	0.227	0.24	0.00852797	0.575291	1	0.25	0.24		Rmnd1	-0.0958021	0.253248	1
	Sgcd	0.184018	7.65e-30	1.36e-25	0.883	0.834	0.0363844	0.0224184	1	0.855	0.883	-0.289809	1.93e-151	3.43e-147	0.805	0.883	0.0359218	0.48958	1	0.877	0.883			Rhobtb3	0.0593047	0.179998	1	0.25	0.216	-0.0369694	0.0290242	1	0.208	0.25	-0.0189806	0.0507607	1	0.208	0.25	0.0287094	0.682751	1	0.24	0.25		Rarb
	Rps15	-0.428853	0.000926	1	0.289	0.289	0.440209	1.59e-114	2.83e-110	0.419	0.289	0.653469	8.45e-228	1.5e-223	0.451	0.289	0.0897863	1.25e-41	2.22e-37	0.377	0.289			Arhgap20	-0.0122292	0.295523	1	0.268	0.234	-0.579112	9.52741e-22	1.69531e-17	0.112	0.268	0.0103453	0.000118573	1	0.191	0.268	-0.311646	2.31127e-11	4.11267e-07	0.154	0.268		Aqr	-0.0528092	0.0145743	1
	Bcl6	0.183821	1.44e-77	2.56e-73	0.282	0.146	0.07347	0.0250607	1	0.293	0.282	-0.275667	3.14e-151	5.59e-147	0.153	0.282	-0.254701	1.17e-60	2.08e-56	0.195	0.282			Bag6	-0.0497303	0.133758	1	0.172	0.138	0.0824183	0.352849	1	0.151	0.172	0.151342	0.861389	1	0.167	0.172	-0.0472191	0.103442	1	0.146	0.172		Axl
	Bmpr2	0.183655	1.53e-59	2.72e-55	0.482	0.321	0.0696301	0.183775	1	0.48	0.482	-0.0214539	6.13e-21	1.09e-16	0.408	0.482	0.0662819	0.00159705	1	0.506	0.482			Bcl2	0.226453	0.000377356	1	0.459	0.355	0.0917736	0.886874	1	0.44	0.459	-0.08697	0.000223785	1	0.362	0.459	0.119112	0.995306	1	0.451	0.459		Bag3	0.079868	3.21292e-05	0.571706
	Ubtd2	0.183578	9.04e-57	1.61e-52	0.26	0.148	0.047253	0.854792	1	0.26	0.26	-0.100187	7.14e-41	1.27e-36	0.191	0.26	-0.0095196	0.753632	1	0.259	0.26			Tbca	0.0573505	0.150003	1	0.218	0.184	0.129321	0.091825	1	0.183	0.218	0.137721	0.669925	1	0.201	0.218	0.0769654	0.922592	1	0.215	0.218		Stk40	-0.0648362	0.0138859	1
	Stim2	0.182889	4.15e-59	7.38e-55	0.235	0.127	-0.0500695	8.95e-08	0.00159185	0.209	0.235	-0.101427	1.47e-44	2.62e-40	0.167	0.235	0.0262616	0.0389659	1	0.246	0.235			Sesn3	-0.00939134	0.0847158	1	0.116	0.086	0.0731499	0.738745	1	0.118	0.116	0.104084	0.414838	1	0.125	0.116	0.248782	9.29554e-05	1	0.171	0.116		Sar1a	-0.008195	0.0010548	1
	2010001K21Rik	0.182641	1.16e-55	2.07e-51	0.166	0.078	-0.0466134	2.49e-07	0.00443886	0.143	0.166	-0.138167	1.93e-46	3.44e-42	0.108	0.166	-0.120507	4.76e-12	8.47e-08	0.136	0.166			2210408I21Rik	0.30468	0.0091785	1	0.38	0.311	-0.0890913	0.0314725	1	0.337	0.38	-0.25099	1.76142e-06	0.0313426	0.277	0.38	-0.0891279	0.257775	1	0.353	0.38		1810026B05Rik	0.0173764	2.64916e-08	0.000471391
	Zfp407	0.182625	2.14e-42	3.8e-38	0.404	0.279	-0.171138	1.53e-27	2.71e-23	0.343	0.404	-0.2573	1.35e-96	2.41e-92	0.285	0.404	-0.122715	1.08e-08	0.000192	0.377	0.404			Tspan5	0.156696	0.14777	1	0.61	0.589	0.0191951	0.109119	1	0.567	0.61	-0.529584	1.52515e-13	2.71385e-09	0.481	0.61	-0.394029	6.28091e-08	0.00111762	0.536	0.61		Tnfrsf12a
	Arid1a	-0.234202	0.00697684	1	0.419	0.354	-0.0613586	7.42e-09	0.000132	0.387	0.419	-0.109555	1.21e-54	2.15e-50	0.318	0.419	-0.172946	4.66e-23	8.3e-19	0.367	0.419			Arhgap31	0.066206	0.076585	1	0.219	0.177	0.0486516	0.323055	1	0.198	0.219	-0.0397597	0.00125515	1	0.161	0.219	0.0571494	0.469996	1	0.203	0.219		Arf1	-0.0868579	0.0011251	1
	Selenop	0.182245	2.81e-38	5e-34	0.17	0.094	0.209851	3.73e-36	6.65e-32	0.232	0.17	0.537266	5.56e-122	9.89e-118	0.275	0.17	0.289049	4.65e-98	8.28e-94	0.281	0.17			Rbpms2	-0.116832	0.92613	1	0.115	0.114	0.0301993	0.721337	1	0.119	0.115	0.053542	0.381953	1	0.127	0.115	-0.00667205	0.156747	1	0.137	0.115		Rab40b	-0.0127167	0.000286253	1
	Pard3	0.181888	4.03e-39	7.16e-35	0.668	0.514	-0.0253034	3.65e-08	0.00065	0.617	0.668	-0.305338	7.89e-151	1.4e-146	0.509	0.668	-0.139169	1.22e-22	2.17e-18	0.638	0.668			Ndufa2	0.00850001	0.217252	1	0.143	0.118	0.33222	2.15966e-05	0.38429	0.21	0.143	0.525812	4.67944e-13	8.3266e-09	0.261	0.143	0.224028	0.000423749	1	0.198	0.143		Naa50	-0.00270397	0.00344192	1
	5031425E22Rik	0.181874	8.01e-54	1.42e-49	0.496	0.339	-0.0199145	0.00592879	1	0.481	0.496	-0.261149	8.72e-106	1.55e-101	0.363	0.496	-0.0888232	0.00110587	1	0.49	0.496			5730480H06Rik	-0.0158937	0.523786	1	0.135	0.121	-0.0195521	0.031646	1	0.104	0.135	-0.112686	0.000182383	1	0.085	0.135	-0.0580942	0.853225	1	0.134	0.135		4930402H24Rik	0.0333761	1.11692e-05	0.198745
	Arid4a	-0.199615	0.0018686	1	0.264	0.226	-0.110111	1.13e-09	2.01e-05	0.236	0.264	-0.119233	1.03e-37	1.84e-33	0.199	0.264	-0.0840311	7.44e-05	1	0.247	0.264			Arhgap42	0.158083	0.00548148	1	0.384	0.305	-0.283522	4.74629e-09	8.44555e-05	0.264	0.384	-0.342016	2.45615e-11	4.37047e-07	0.247	0.384	-0.180024	0.00280732	1	0.326	0.384		Arfgap1	-0.274789	0.845825	1
	Vav3	0.181844	8.14e-32	1.45e-27	0.273	0.185	0.0783058	0.370578	1	0.276	0.273	-0.24249	1.61e-78	2.86e-74	0.181	0.273	-0.10364	4.19e-06	0.0746395	0.252	0.273			Timp2	0.0395578	0.484392	1	0.733	0.671	0.187184	0.00011164	1	0.75	0.733	0.292879	0.00060358	1	0.717	0.733	-0.0425869	0.848014	1	0.724	0.733		Tal1	-0.178169	0.327273	1
	Arid5a	-0.191128	0.724836	1	0.173	0.164	-0.138726	8.31e-09	0.000148	0.15	0.173	-0.0200172	0.000375	1	0.156	0.173	-0.0170146	3.25e-16	5.78e-12	0.218	0.173			Arhgap5	-0.0194276	0.162134	1	0.387	0.338	-0.166809	1.05503e-05	0.187733	0.293	0.387	-0.0273203	0.0160489	1	0.328	0.387	-0.0513982	0.658897	1	0.386	0.387		Arfgap3	0.024547	3.16416e-06	0.056303
	Rtn3	0.181841	2.26e-45	4.02e-41	0.559	0.408	0.181614	2.87e-08	0.00051	0.561	0.559	-0.127614	5.43e-40	9.67e-36	0.463	0.559	0.0113824	0.341321	1	0.576	0.559			Rab5a	0.0739808	0.0369583	1	0.259	0.204	0.00286904	0.035905	1	0.213	0.259	0.0425242	0.0247111	1	0.207	0.259	0.0862758	0.9346	1	0.253	0.259		Psmd11	-0.0592945	0.00341912	1
	9230112J17Rik	0.181513	1.74e-60	3.09e-56	0.165	0.074	0.0264559	0.0765973	1	0.173	0.165	-0.0591026	4.72e-22	8.41e-18	0.124	0.165	0.0712766	7.33e-08	0.00130488	0.19	0.165			A4galt	0.0159017	0.290546	1	0.32	0.282	0.0574873	0.248439	1	0.339	0.32	-0.169982	9.38616e-08	0.00167017	0.214	0.32	-0.338489	2.32399e-06	0.041353	0.243	0.32		4931422A03Rik	0.00251605	0.000397851	1
	Gnaq	0.180217	9.43e-52	1.68e-47	0.557	0.391	-0.077309	5.52e-14	9.83e-10	0.512	0.557	-0.135814	1.7e-63	3.02e-59	0.441	0.557	-0.0949819	6.49e-08	0.00115544	0.543	0.557			Fut10	-0.191218	0.656834	1	0.126	0.129	0.0467809	0.105552	1	0.102	0.126	-0.012586	0.171317	1	0.105	0.126	-0.0507699	0.19979	1	0.108	0.126		Fra10ac1	-0.036649	0.0314395	1
	Arhgap24	0.180093	1.1e-38	1.96e-34	0.476	0.348	0.133435	0.00166755	1	0.481	0.476	-0.251759	2.65e-67	4.72e-63	0.37	0.476	-0.0270937	0.404401	1	0.488	0.476			Arap2						-0.0272749	0.703411	1	0.1	0.095	-0.0195622	0.649532	1	0.1	0.095	0.177768	0.000179657	1	0.144	0.095		Apbb2	-0.075461	0.0537203	1
	Hip1	0.179701	6.49e-25	1.15e-20	0.796	0.721	0.193944	1.89e-11	3.37e-07	0.75	0.796	-0.577641	0	0	0.626	0.796	-0.273427	5.55e-68	9.87e-64	0.746	0.796			Gm4924	-0.0662334	0.264544	1	0.112	0.091	-0.0180273	0.0345166	1	0.085	0.112	0.000571543	0.0145187	1	0.08	0.112	0.0355489	0.820013	1	0.109	0.112		Gm16599	0.212702	1.22159e-17	2.1737e-13
	Ankrd44	0.17967	2.24e-56	3.98e-52	0.425	0.283	0.185101	2.28e-07	0.00405104	0.44	0.425	-0.168859	2.4e-71	4.27e-67	0.317	0.425	-0.0395077	0.161341	1	0.424	0.425			Ank	0.106236	0.0239186	1	0.268	0.212	0.0161386	0.718705	1	0.261	0.268	-0.0816515	0.0190273	1	0.222	0.268	0.202448	0.0628239	1	0.303	0.268		Ammecr1	0.0734927	0.000932167	1
	Scfd2	0.17955	8.61e-41	1.53e-36	0.301	0.197	0.00558204	0.0100743	1	0.285	0.301	-0.132051	1.85e-35	3.3e-31	0.235	0.301	0.0399139	0.0394172	1	0.314	0.301			Rars2	0.0778755	0.0072013	1	0.193	0.134	0.0275371	0.00828019	1	0.145	0.193	-0.0295113	0.0139668	1	0.149	0.193	-0.0705205	0.197418	1	0.171	0.193		Pum2	0.0669423	9.31605e-07	0.016577
	Arl4a	-0.132275	1.63e-05	0.290208	0.248	0.205	0.169705	2.45e-18	4.36e-14	0.292	0.248	0.310094	7.79e-29	1.39e-24	0.291	0.248	0.22627	1.2e-62	2.14e-58	0.34	0.248			Arhgef17	-0.060669	0.251419	1	0.286	0.246	0.0799007	0.495007	1	0.262	0.286	0.014848	0.359177	1	0.258	0.286	-0.0336275	0.753758	1	0.28	0.286		Arhgap12	0.028753	2.04224e-05	0.363397
	Tle1	0.179345	7.22e-62	1.28e-57	0.362	0.222	0.0964507	0.0101409	1	0.373	0.362	-0.348896	1.99e-168	3.54e-164	0.217	0.362	-0.20275	2.09e-26	3.72e-22	0.308	0.362			Snrk	0.023546	0.124726	1	0.29	0.245	0.0924273	0.752997	1	0.282	0.29	-0.0445832	0.000685866	1	0.216	0.29	0.0384608	0.712967	1	0.283	0.29		Slc25a36	0.00447107	4.47626e-07	0.00796505
	Braf	0.17919	1.02e-45	1.82e-41	0.596	0.436	-0.014205	4.45e-06	0.0791431	0.56	0.596	-0.166644	2.48e-75	4.41e-71	0.47	0.596	0.0150586	0.834146	1	0.603	0.596			Bclaf1	-0.0470193	0.938943	1	0.528	0.5	-0.169015	8.70063e-05	1	0.434	0.528	-0.197778	1.53878e-06	0.0273811	0.413	0.528	-0.149321	0.00287421	1	0.472	0.528		Bbs9	0.127789	1.98893e-07	0.00353911
	Arl6ip1						0.12977	2.1e-15	3.74e-11	0.105	0.078						0.0678913	7.65e-13	1.36e-08	0.103	0.078			Arhgef25	-0.389744	0.108124	1	0.353	0.359	-0.160553	4.41473e-05	0.785558	0.266	0.353	-0.134966	0.000157005	1	0.265	0.353	-0.232919	3.44208e-05	0.612483	0.277	0.353		Arhgap23	-0.183321	0.635404	1
	Smad7	0.179108	1.11e-76	1.97e-72	0.231	0.11	-0.0310329	0.0132187	1	0.22	0.231	0.00442481	1.4e-05	0.24897	0.206	0.231	0.129251	1.38e-14	2.45e-10	0.27	0.231			Rps15	-0.265578	0.0422447	1	0.42	0.443	0.262019	0.000129902	1	0.483	0.42	0.440157	1.49605e-12	2.66207e-08	0.545	0.42	0.0479889	0.0623914	1	0.46	0.42		Rnf11	0.0220516	0.00298936	1
	Cept1	0.178717	3e-64	5.33e-60	0.29	0.167	0.0312364	0.516982	1	0.287	0.29	-0.0854306	9.05e-45	1.61e-40	0.214	0.29	-0.006747	0.739693	1	0.291	0.29			Cdc42	-0.0166064	0.272277	1	0.507	0.443	0.13094	0.390614	1	0.493	0.507	0.114416	0.33676	1	0.481	0.507	-0.0125005	0.729743	1	0.492	0.507		Cct7
	Ptprb	0.17831	6.9e-26	1.23e-21	0.11	0.059	-0.0131606	3.29e-05	0.585192	0.092	0.11	0.264991	1.36e-10	2.41e-06	0.13	0.11	-0.0669269	0.00148572	1	0.097	0.11			Piezo1	-0.0455307	0.0930144	1	0.185	0.146	-0.0260273	0.0319655	1	0.147	0.185	-0.0319862	0.00929057	1	0.14	0.185	-0.0533384	0.39618	1	0.172	0.185		Pdzd8	-0.0878843	0.0208685	1
	Otud7b	0.178212	1.54e-56	2.73e-52	0.417	0.273	-0.0510533	5.04e-07	0.00897118	0.389	0.417	-0.173992	4.53e-74	8.06e-70	0.308	0.417	-0.0180424	0.457483	1	0.419	0.417			Nbas	0.0580405	0.244948	1	0.422	0.38	-0.209528	7.06738e-07	0.0125757	0.319	0.422	-0.126667	3.88888e-06	0.0691987	0.312	0.422	-0.0889666	0.00838064	1	0.372	0.422		Mxi1	-0.0608918	0.149145	1
	Ust	0.177916	4.22e-35	7.5e-31	0.609	0.472	0.0984434	0.325671	1	0.586	0.609	-0.392706	7.27e-182	1.29e-177	0.44	0.609	0.074089	0.189727	1	0.61	0.609			Thoc7	0.114583	0.0172345	1	0.167	0.12	0.0440214	0.643662	1	0.156	0.167	0.0628262	0.88991	1	0.16	0.167	-0.0354499	0.907018	1	0.169	0.167		Tab3	-0.00177452	0.00452156	1
	Camkmt	0.177885	3.17e-23	5.64e-19	0.239	0.171	0.0326552	0.0470679	1	0.228	0.239	-0.130477	3.1e-26	5.51e-22	0.188	0.239	0.00801899	0.24127	1	0.25	0.239			Btf3	0.128347	0.00215993	1	0.165	0.107	0.12252	0.342465	1	0.178	0.165	0.399658	1.48609e-07	0.00264435	0.248	0.165	0.110088	0.0629734	1	0.195	0.165		Brd4	-0.164571	0.806558	1
	Cstf3	0.177843	1.1e-48	1.95e-44	0.456	0.313	0.00858866	0.00509444	1	0.434	0.456	-0.242804	3.69e-96	6.56e-92	0.332	0.456	-0.0357056	0.426978	1	0.458	0.456			Cops5	-0.0541861	0.392377	1	0.155	0.136	-0.0282198	0.0486161	1	0.124	0.155	0.148601	0.548825	1	0.14	0.155	0.0551663	0.798485	1	0.151	0.155		Col4a3bp	-0.00687692	3.04142e-05	0.54119
	Setbp1	0.177748	6.32e-27	1.12e-22	0.774	0.672	-0.00802159	2.63e-06	0.0467261	0.717	0.774	-0.536482	0	0	0.595	0.774	-0.221038	1.15e-52	2.04e-48	0.727	0.774			Rexo1	-0.0207586	0.0552541	1	0.117	0.084	-0.0672454	0.0080451	1	0.083	0.117	-0.0561662	0.0933822	1	0.095	0.117	-0.102736	0.320943	1	0.105	0.117		Rala	0.0444254	9.89259e-06	0.176029
	Gm48742	0.177517	2.92e-48	5.19e-44	0.143	0.069	0.0426783	1.85e-07	0.00328702	0.167	0.143	0.357373	2.92e-68	5.19e-64	0.212	0.143	0.655482	1.65e-305	2.94e-301	0.328	0.143			Foxp1	-0.0811963	0.188435	1	0.848	0.839	0.0463485	0.106057	1	0.774	0.848	-0.220574	3.56932e-11	6.35125e-07	0.75	0.848	-0.00652191	0.0259173	1	0.793	0.848		Fnbp1l	0.0894168	2.97349e-07	0.00529104
	Utrn	0.177483	4.59e-28	8.17e-24	0.842	0.756	-0.07966	3.04e-21	5.42e-17	0.772	0.842	-0.294642	1.12e-155	2e-151	0.717	0.842	-0.206021	1.8e-56	3.2e-52	0.806	0.842			Thy1	0.0225044	0.447976	1	0.174	0.155	0.255962	0.0204433	1	0.205	0.174	0.373437	9.28157e-05	1	0.229	0.174	0.223934	0.00726571	1	0.213	0.174		Taf1	-0.17313	0.0289795	1
	Usp53	0.177327	5.17e-63	9.2e-59	0.361	0.22	0.274534	4.99e-34	8.88e-30	0.418	0.361	-0.213437	8.58e-108	1.53e-103	0.238	0.361	-0.0733442	0.00323375	1	0.347	0.361			Thap2	-0.0631783	0.0961816	1	0.247	0.198	0.0864354	0.222405	1	0.219	0.247	-0.023275	1.76107e-05	0.313366	0.167	0.247	-0.0106087	0.0415471	1	0.209	0.247		Sys1	0.0197278	0.000569053	1
	Arhgap21	0.176765	2.37e-61	4.21e-57	0.462	0.306	-0.178284	2.4e-36	4.27e-32	0.396	0.462	-0.285027	1.36e-130	2.42e-126	0.32	0.462	-0.130039	5.99e-11	1.07e-06	0.433	0.462			Araf	-0.170231	0.263446	1	0.367	0.373	-0.181644	0.000129136	1	0.281	0.367	-0.278178	5.4915e-08	0.000977157	0.254	0.367	-0.207606	0.00295087	1	0.312	0.367		Apaf1	0.142376	3.12824e-14	5.56639e-10
	Fam172a	0.17623	8.65e-31	1.54e-26	0.649	0.516	-0.105485	1e-23	1.78e-19	0.583	0.649	-0.291731	1.36e-134	2.42e-130	0.493	0.649	-0.0789929	7.49e-10	1.33e-05	0.621	0.649			Eln	0.251667	0.445935	1	0.934	0.9	-0.201383	0.0374053	1	0.949	0.934	0.0673166	7.00084e-09	0.000124573	0.951	0.934	-0.0673811	0.000243881	1	0.953	0.934		Eif4ebp2	-0.0649038	0.000272593	1
	Sept7	0.175922	4.18e-70	7.44e-66	0.505	0.332	0.0977116	0.0219202	1	0.504	0.505	0.0207318	9.2e-17	1.64e-12	0.431	0.505	0.0685001	1.58e-05	0.280484	0.529	0.505			Sept8	-0.0733026	0.369218	1	0.417	0.37	0.131433	0.933485	1	0.397	0.417	-0.164938	2.14754e-06	0.0382133	0.31	0.417	-0.300837	7.01226e-08	0.00124776	0.327	0.417		Sept7	0.0754035	8.23562e-08	0.00146545
	Gm17501	0.175837	2.91e-49	5.18e-45	0.301	0.186	-0.115138	9.79e-15	1.74e-10	0.26	0.301	-0.222263	9.6e-83	1.71e-78	0.202	0.301	-0.0531636	0.0208546	1	0.291	0.301			Fmo2	0.371361	1.69841e-06	0.0302215	0.648	0.507	0.251334	0.0192511	1	0.672	0.648	-0.61186	3.7044e-11	6.59161e-07	0.554	0.648	-0.137418	0.00890086	1	0.604	0.648		Fis1	-0.153612	0.241702	1
	Lrrfip2	0.175229	2.14e-63	3.8e-59	0.397	0.252	-0.0381996	1.82e-05	0.324119	0.374	0.397	-0.156673	7.39e-67	1.31e-62	0.295	0.397	-0.0323057	0.281989	1	0.395	0.397			Jund	-0.293243	0.192565	1	0.362	0.366	0.321871	8.38722e-06	0.149242	0.434	0.362	0.287875	0.000255572	1	0.415	0.362	0.117288	0.00301246	1	0.419	0.362		Itgav	0.0878919	2.09364e-09	3.72542e-05
	Vcl	0.174874	2.41e-29	4.28e-25	0.801	0.686	-0.225095	2.34e-61	4.17e-57	0.738	0.801	-0.186883	1.3e-55	2.32e-51	0.715	0.801	-0.106394	6.76e-15	1.2e-10	0.791	0.801			Tiparp	0.13546	0.00786905	1	0.144	0.096	0.125843	0.204765	1	0.16	0.144	0.0692508	0.33855	1	0.127	0.144	-0.0943555	0.0062567	1	0.108	0.144		Tanc2	0.0485108	0.0227317	1
	Arpc3						0.122305	1.13e-12	2.01e-08	0.117	0.091	0.335297	2.63e-47	4.68e-43	0.142	0.091	0.167981	3.43e-33	6.1e-29	0.138	0.091			Arl15	0.310597	1.4678e-05	0.26118	0.697	0.613	0.00121161	0.0286471	1	0.633	0.697	-0.428733	9.43545e-17	1.67894e-12	0.552	0.697	-0.322062	1.28166e-12	2.28058e-08	0.575	0.697		Arhgef11	-0.0707984	0.000617792	1
	Arpc4	-0.153925	0.0503564	1	0.121	0.107	0.174402	1.3e-18	2.31e-14	0.157	0.121	0.238715	1.18e-14	2.1e-10	0.147	0.121	0.0474004	3.6e-06	0.0640491	0.14	0.121			Arl3	-0.0169988	0.26932	1	0.227	0.195	0.0384975	0.297618	1	0.203	0.227	-0.0247708	0.0677484	1	0.189	0.227	-0.0242051	0.0700724	1	0.194	0.227		Arhgef12	0.160348	3.02451e-09	5.38182e-05
	Cdkal1	0.17477	6.71e-46	1.19e-41	0.546	0.39	-0.123079	7.6e-24	1.35e-19	0.488	0.546	-0.24045	1.84e-107	3.27e-103	0.403	0.546	-0.0809419	9.46e-08	0.00168299	0.526	0.546			Ccnyl1	0.00529777	0.221241	1	0.198	0.168	-0.0876263	0.000173167	1	0.138	0.198	-0.0698935	5.34594e-05	0.951257	0.133	0.198	-0.0725774	0.0180241	1	0.16	0.198		Ccdc61	-0.145759	0.309278	1
	Tnks	0.174302	1.52e-59	2.7e-55	0.444	0.294	-0.0783107	1.4e-09	2.5e-05	0.414	0.444	-0.149431	1.41e-72	2.52e-68	0.331	0.444	-0.048251	0.00117288	1	0.433	0.444			Sptssa	0.109481	0.0495151	1	0.129	0.096	0.078736	0.867028	1	0.123	0.129	0.185784	0.444652	1	0.135	0.129	0.0717266	0.541989	1	0.136	0.129		Smim3
	Ptbp2	0.173	4.55e-68	8.1e-64	0.447	0.286	0.0325065	0.0747573	1	0.432	0.447	-0.0841558	1.7e-53	3.02e-49	0.344	0.447	-0.0291392	0.0410967	1	0.44	0.447			Phkg1	-0.222184	0.0732325	1	0.122	0.15	0.0688062	0.481945	1	0.13	0.122	-0.0132736	0.327857	1	0.107	0.122	-0.0299838	0.88818	1	0.121	0.122		Pde7a	0.0556044	8.83002e-05	1
	Arrdc2						0.135638	1.05e-37	1.86e-33	0.115	0.069													Arl6ip1	-0.0788994	0.284241	1	0.127	0.105	0.192854	0.0262871	1	0.157	0.127	0.204995	0.0313062	1	0.154	0.127	0.107161	0.349205	1	0.139	0.127		Arhgef2	-0.135394	0.185011	1
	Mpp6	0.172685	2.17e-44	3.87e-40	0.206	0.117	0.246568	1.2e-21	2.13e-17	0.25	0.206	-0.0857613	5.61e-32	9.99e-28	0.151	0.206	0.0252778	0.345051	1	0.211	0.206			Luc7l3	-0.153841	0.86171	1	0.582	0.543	-0.205722	5.82113e-06	0.103581	0.476	0.582	-0.23365	3.78372e-08	0.000673275	0.445	0.582	-0.280307	8.68271e-06	0.1545	0.499	0.582		Loxl1
	Arsb	-0.0824764	0.00281765	1	0.1	0.084	-0.00621687	0.0031699	1	0.089	0.1	0.0160143	0.0300531	1	0.092	0.1	0.0549949	0.000583	1	0.113	0.1			Arl6ip6	0.0555813	0.0941019	1	0.124	0.095	0.0167821	0.0651688	1	0.098	0.124	-0.064293	0.00473426	1	0.086	0.124	-0.0380671	0.446605	1	0.115	0.124		Arhgef3	-0.0566903	0.0612268	1
	Bmp6	0.171938	2.99e-43	5.32e-39	0.133	0.063	-0.137196	7.56e-44	1.35e-39	0.08	0.133	0.000248	7.98e-13	1.42e-08	0.104	0.133	-0.0698495	7.84e-05	1	0.116	0.133			Bccip	0.0233568	0.131684	1	0.101	0.077	0.0569372	0.399316	1	0.089	0.101	0.0560484	0.191121	1	0.082	0.101	0.0493891	0.750511	1	0.104	0.101		Bach1	0.0837117	4.25658e-07	0.00757416
	Ranbp9	0.171906	3.23e-53	5.74e-49	0.487	0.334	0.151972	0.0364557	1	0.482	0.487	-0.289885	5.09e-146	9.06e-142	0.336	0.487	-0.153624	2.06e-16	3.66e-12	0.453	0.487			Pnisr	-0.0796548	0.906819	1	0.701	0.666	-0.261142	1.00692e-07	0.00179171	0.589	0.701	-0.334892	2.16895e-10	3.85942e-06	0.568	0.701	-0.312109	1.54856e-08	0.00027555	0.6	0.701		Pink1
	Ubc	-0.426724	0.607572	1	0.409	0.366	0.199384	2.72e-30	4.83e-26	0.471	0.409	0.986277	0	0	0.649	0.409	0.442339	8.62e-168	1.53e-163	0.575	0.409			Armc1	0.0659354	0.00705679	1	0.125	0.08	0.00372605	0.232035	1	0.107	0.125	0.114604	0.368789	1	0.108	0.125	0.0593051	0.788042	1	0.127	0.125		Arhgef6	-0.0550888	0.0298328	1
	Asap2	-0.0708821	0.363362	1	0.735	0.65	-0.482619	2.21e-194	3.93e-190	0.62	0.735	-0.302091	1.96e-122	3.49e-118	0.586	0.735	-0.110117	2.5e-13	4.44e-09	0.706	0.735			Armc8	-0.0674778	0.339736	1	0.32	0.282	-0.0386752	0.00342043	1	0.252	0.32	-0.0449254	0.00052134	1	0.243	0.32	-0.0644691	0.043721	1	0.281	0.32		Arhgef7	-0.0342577	0.00176638	1
	Fggy	0.170828	2.15e-29	3.82e-25	0.213	0.139	-0.161413	3.03e-17	5.39e-13	0.175	0.213	-0.132729	5.39e-27	9.59e-23	0.163	0.213	-0.0368053	0.793914	1	0.213	0.213			Etv6	0.114084	0.0200908	1	0.547	0.471	-0.176736	5.40669e-06	0.0962067	0.444	0.547	-0.309564	8.79082e-08	0.00156424	0.431	0.547	-0.0493718	0.0262581	1	0.492	0.547		Ergic2	0.0278153	1.14311e-05	0.203405
	B430010I23Rik	0.17053	2.46e-54	4.38e-50	0.114	0.044	0.242326	3.58e-76	6.37e-72	0.193	0.114	0.155019	2.89e-14	5.14e-10	0.14	0.114	0.378763	2.28e-128	4.06e-124	0.22	0.114			Atxn7l1	0.0621778	0.120527	1	0.374	0.327	-0.129815	0.000125379	1	0.292	0.374	-0.0722135	2.65253e-05	0.471991	0.273	0.374	-0.0457948	0.00692227	1	0.319	0.374		Atp6v1c1	-0.0562088	0.00021647	1
	Cblb	0.170516	1.19e-53	2.12e-49	0.425	0.282	0.0332303	0.000346	1	0.398	0.425	-0.213721	3.26e-90	5.8e-86	0.306	0.425	-0.0115738	0.268524	1	0.423	0.425			Calm2	-0.170724	0.155483	1	0.322	0.27	0.398189	5.93028e-05	1	0.376	0.322	0.3996	0.00119335	1	0.356	0.322	0.176035	0.122143	1	0.344	0.322		CAAA01118383.1	0.0280839	0.040054	1
	Sema3c	0.170373	4.36e-44	7.76e-40	0.428	0.295	-0.0305033	3.43e-08	0.000609	0.392	0.428	-0.0378812	2.06e-22	3.66e-18	0.357	0.428	-0.00314064	0.847233	1	0.435	0.428			Rcan2	0.552255	0.00029311	1	0.489	0.391	0.147608	0.0249943	1	0.522	0.489	-0.0411305	0.437377	1	0.494	0.489	0.344931	4.76717e-05	0.84827	0.558	0.489		Rab5c	-0.272031	0.174125	1
	Nox4	0.170263	1.94e-11	3.44e-07	0.747	0.675	0.0864387	0.00263703	1	0.737	0.747	0.0464456	2.52e-07	0.00448474	0.688	0.747	0.277592	6.15e-32	1.09e-27	0.781	0.747			Msh3	0.0320068	0.148523	1	0.141	0.112	-0.0830252	0.00342788	1	0.1	0.141	-0.0678608	0.00422758	1	0.1	0.141	-0.00113635	0.981561	1	0.141	0.141		Mlh3
	Igf1r	0.170067	3.91e-29	6.96e-25	0.72	0.591	-0.00363606	0.000153	1	0.679	0.72	-0.276747	1.01e-115	1.8e-111	0.586	0.72	-0.103556	7.09e-15	1.26e-10	0.704	0.72			Gucd1	-0.0479384	0.153294	1	0.113	0.088	0.101604	0.801199	1	0.115	0.113	0.119052	0.835618	1	0.114	0.113	-0.0474603	0.281352	1	0.1	0.113		Gramd1c	0.0413777	3.54246e-06	0.0630345
	Washc4	0.169447	7e-69	1.25e-64	0.374	0.225	-0.128553	3.38e-20	6.02e-16	0.327	0.374	-0.235898	1.51e-120	2.69e-116	0.244	0.374	-0.131085	3.89e-12	6.92e-08	0.338	0.374			Tmem167	0.0855002	0.00869714	1	0.309	0.238	0.0721544	0.911266	1	0.298	0.309	0.0260406	0.0763415	1	0.262	0.309	0.164361	0.1048	1	0.329	0.309		Tcaf1	-0.0216401	1.09585e-06	0.0194996
	Nbas	0.169409	2.27e-62	4.05e-58	0.401	0.255	-0.147826	2.48e-29	4.41e-25	0.341	0.401	-0.204596	3.93e-105	6.99e-101	0.276	0.401	-0.132198	6.06e-15	1.08e-10	0.362	0.401			Metap1	0.0668377	0.253229	1	0.134	0.114	-0.0551752	0.0310347	1	0.104	0.134	-0.0353387	0.0101203	1	0.098	0.134	-0.0484281	0.275172	1	0.121	0.134		Mbd5	0.355163	1.82609e-21	3.24935e-17
	Prkab2	0.169197	1.34e-75	2.39e-71	0.446	0.279	0.0473667	0.972416	1	0.443	0.446	-0.320251	1.24e-182	2.21e-178	0.281	0.446	-0.290977	1.78e-57	3.16e-53	0.366	0.446			Pdha1	-0.271944	0.024892	1	0.152	0.188	0.294287	0.00846922	1	0.187	0.152	0.244234	0.028086	1	0.18	0.152	0.117939	0.0447603	1	0.182	0.152		Pard3bos1
	Tnfrsf12a	0.169142	7.06e-48	1.26e-43	0.148	0.071	0.015121	0.917326	1	0.149	0.148	0.253059	1.64e-18	2.92e-14	0.181	0.148	0.159485	5.4e-50	9.61e-46	0.221	0.148			Sptan1	0.143185	0.0132588	1	0.634	0.541	-0.217407	2.23614e-07	0.00397898	0.518	0.634	-0.201119	6.21221e-08	0.0011054	0.5	0.634	-0.123711	0.00903152	1	0.585	0.634		Smg7	-0.106994	0.0674274	1
	Ttc37	0.169103	3.44e-59	6.12e-55	0.277	0.159	-0.0852986	4.37e-12	7.78e-08	0.241	0.277	-0.139956	5.91e-62	1.05e-57	0.191	0.277	-0.00612838	0.862055	1	0.279	0.277			Sumf1	-0.00167784	0.192723	1	0.116	0.093	-0.0588421	0.0635725	1	0.09	0.116	0.0220166	0.0701132	1	0.091	0.116	-0.0140552	0.877335	1	0.118	0.116		Sptlc1	-0.0959866	0.0115576	1
	Skap2	0.169075	1.96e-55	3.49e-51	0.414	0.273	-0.063752	1e-10	1.79e-06	0.376	0.414	-0.0383859	4.76e-29	8.48e-25	0.335	0.414	-0.0258467	0.127619	1	0.409	0.414			Rnf166	-0.146138	0.913785	1	0.105	0.1	0.0653361	0.521175	1	0.112	0.105	0.0699382	0.445053	1	0.093	0.105	0.0272996	0.841197	1	0.103	0.105		Rbm6	0.143134	6.96403e-10	1.23918e-05
	Pxdc1	0.168937	7.85e-62	1.4e-57	0.174	0.079	-0.0729041	3.32e-13	5.9e-09	0.142	0.174	0.0261532	9.35e-13	1.66e-08	0.14	0.174	0.0618895	3.17e-07	0.00564465	0.197	0.174			Pip5k1a	-0.0614536	0.639064	1	0.273	0.25	-0.0120108	0.0681994	1	0.236	0.273	-0.0761836	0.00160805	1	0.21	0.273	-0.0392441	0.126853	1	0.244	0.273		Pex3	-0.0617549	0.079264	1
	Ube3c	0.168803	2.62e-57	4.66e-53	0.444	0.292	-0.0743035	1.45e-10	2.58e-06	0.404	0.444	-0.22682	8.61e-97	1.53e-92	0.318	0.444	-0.0839357	0.000205	1	0.428	0.444			Tbc1d13	-0.0969073	0.931254	1	0.118	0.118	-0.0268946	0.560384	1	0.11	0.118	-0.110198	0.00991121	1	0.085	0.118	-0.108647	0.198643	1	0.103	0.118		Stim2	0.312833	2.71879e-19	4.83782e-15
	Tmcc1	0.16873	6.41e-40	1.14e-35	0.571	0.426	-0.027503	4.88e-11	8.69e-07	0.52	0.571	-0.233273	2.65e-112	4.71e-108	0.424	0.571	-0.0362217	0.00304105	1	0.562	0.571			Snx16	0.0715151	0.0229138	1	0.106	0.071	0.0302533	0.0420981	1	0.08	0.106	-0.0641139	0.000817898	1	0.066	0.106	-0.0579202	0.0371247	1	0.082	0.106		Slc35d2	-0.0655109	0.000893058	1
	Rpl30	0.168726	1.68e-48	2.99e-44	0.199	0.107	0.455791	1.3e-105	2.32e-101	0.313	0.199	1.08093	0	0	0.449	0.199	0.531195	1.31e-207	2.33e-203	0.371	0.199			Ptgfrn	0.0589745	0.0365182	1	0.299	0.239	-0.0756856	0.0320341	1	0.249	0.299	-0.0354211	0.00856756	1	0.239	0.299	-0.0704001	0.0445114	1	0.261	0.299		Prickle1	0.102297	1.26146e-06	0.0224464
	Lims1	0.16825	3.67e-41	6.53e-37	0.541	0.395	0.0930652	0.0576659	1	0.537	0.541	-0.302603	1.35e-119	2.4e-115	0.403	0.541	-0.0909853	7e-05	1	0.531	0.541			Irf2bpl	0.0200253	0.153916	1	0.126	0.1	0.010282	0.241926	1	0.142	0.126	0.11265	0.406645	1	0.134	0.126	-0.0397255	0.362198	1	0.113	0.126		Ino80	-0.0690755	0.00534407	1
	Rpl37a	0.167845	9.27e-41	1.65e-36	0.297	0.191	0.569228	9.11e-189	1.62e-184	0.466	0.297	1.11588	0	0	0.587	0.297	0.533911	2.72e-254	4.85e-250	0.51	0.297			Ptpdc1	-0.01558	0.715557	1	0.132	0.123	-0.0774256	0.00165289	1	0.089	0.132	0.0422247	0.0120523	1	0.095	0.132	-0.0623658	0.0624143	1	0.108	0.132		Prkar1a	-0.235715	0.51668	1
	Pdgfc	0.167301	3.67e-35	6.53e-31	0.23	0.146	0.249898	1.52e-21	2.71e-17	0.277	0.23	0.0104128	5.49e-08	0.000977	0.202	0.23	0.118099	1.93e-08	0.000344	0.261	0.23			Nfyc	-0.0126613	0.0916411	1	0.355	0.298	-0.0377985	0.00855629	1	0.294	0.355	-0.0894343	6.62584e-08	0.001179	0.238	0.355	-0.136695	0.016325	1	0.321	0.355		Ndufa6
	Relch	0.166857	8.22e-69	1.46e-64	0.404	0.25	-0.0492452	3.61e-10	6.42e-06	0.368	0.404	-0.123339	1.41e-67	2.52e-63	0.297	0.404	-0.0756339	1.24e-05	0.221325	0.382	0.404			Ppp2r1a	-0.0969874	0.740569	1	0.123	0.114	0.0898914	0.307519	1	0.136	0.123	0.272271	0.00136499	1	0.165	0.123	0.157417	0.00126341	1	0.171	0.123		Cmss1	-0.601843	2.00165e-62	3.56173e-58
	Gm11149	0.166697	6.32e-60	1.12e-55	0.11	0.037	0.0227536	1.37e-06	0.0243358	0.13	0.11	0.330319	7.44e-76	1.32e-71	0.179	0.11	0.440418	2.43e-194	4.32e-190	0.244	0.11			Fkbp4	-0.004688	0.537021	1	0.116	0.104	0.0104958	0.533757	1	0.106	0.116	0.0599072	0.722644	1	0.108	0.116	-0.0413711	0.770665	1	0.111	0.116		Fez1	0.233141	2.78326e-22	4.95253e-18
	Atf5						0.212682	1.15e-30	2.05e-26	0.116	0.076	0.334456	1.04e-56	1.86e-52	0.13	0.076	0.158848	2.89e-31	5.14e-27	0.118	0.076			Asap1	0.251967	0.000275973	1	0.684	0.604	-0.053522	0.0177972	1	0.623	0.684	-0.232714	2.04424e-09	3.63752e-05	0.57	0.684	0.1409	0.562182	1	0.645	0.684		Arl6ip6	0.0380272	0.0016314	1
	Dmxl1	0.165943	8.05e-64	1.43e-59	0.516	0.346	-0.0673891	4.87e-15	8.66e-11	0.468	0.516	-0.202769	2.57e-94	4.58e-90	0.385	0.516	-0.0132495	0.0915947	1	0.513	0.516			Dcaf5	0.118989	0.0709954	1	0.323	0.277	-0.138535	0.00425803	1	0.267	0.323	-0.168657	4.02548e-05	0.716294	0.24	0.323	-0.135866	0.00959071	1	0.282	0.323		Dad1	0.0175738	3.44844e-06	0.0613615
	Anln	0.165809	5.56e-65	9.9e-61	0.278	0.153	-0.130094	6.63e-22	1.18e-17	0.23	0.278	-0.227081	6.33e-96	1.13e-91	0.175	0.278	-0.16747	4.9e-15	8.72e-11	0.241	0.278			Ankmy2	0.053279	0.169725	1	0.111	0.088	-0.00593289	0.469106	1	0.101	0.111	0.0624339	0.940582	1	0.107	0.111	-0.0124568	0.636642	1	0.104	0.111		Amy1	0.00714597	0.000244167	1
	Atf7ip	-0.196747	0.0874	1	0.372	0.324	-0.131107	2.28e-21	4.05e-17	0.321	0.372	0.00998151	5.98e-13	1.06e-08	0.317	0.372	-0.0542389	0.0212464	1	0.364	0.372			Asb3	0.215478	0.00113699	1	0.374	0.286	-0.164582	7.40054e-05	1	0.284	0.374	-0.252323	1.82982e-09	3.25598e-05	0.253	0.374	-0.0855059	0.0489937	1	0.333	0.374		Armc1	-0.000284251	0.000268692	1
	Sash1	0.165651	8.18e-52	1.46e-47	0.329	0.207	0.099678	5.71e-07	0.010155	0.355	0.329	-0.0922142	7.6e-43	1.35e-38	0.248	0.329	-0.0864559	0.000537	1	0.313	0.329			Ramp2	0.0037884	0.0778213	1	0.167	0.132	0.252549	0.00425327	1	0.207	0.167	0.148463	0.826846	1	0.162	0.167	0.115648	0.402123	1	0.176	0.167		Ptpn12	-0.0806745	0.0255737	1
	Hpcal1	0.165225	2.43e-52	4.32e-48	0.268	0.157	0.0896323	0.166126	1	0.273	0.268	-0.148855	9.44e-57	1.68e-52	0.188	0.268	-0.111392	1.09e-05	0.193484	0.248	0.268			Gpatch1	0.0608288	0.116943	1	0.108	0.082	-0.0465711	0.0233792	1	0.079	0.108	-0.0657356	0.135118	1	0.089	0.108	-0.031583	0.637903	1	0.103	0.108		Gm5165
	Stag1	0.164672	8.32e-43	1.48e-38	0.665	0.506	-0.0391278	3.53e-13	6.28e-09	0.603	0.665	-0.26065	6.61e-124	1.18e-119	0.509	0.665	-0.0728898	2.26e-08	0.000403	0.643	0.665			Serinc5	0.0168966	0.0233751	1	0.189	0.139	-0.117259	0.00298855	1	0.142	0.189	0.0848545	0.107349	1	0.157	0.189	0.000219256	0.47302	1	0.177	0.189		Sacm1l	0.10083	8.33148e-11	1.4825e-06
	Slc20a2	0.164412	9.74e-61	1.73e-56	0.369	0.23	-0.0469467	0.00265506	1	0.355	0.369	-0.126645	4.8e-45	8.54e-41	0.285	0.369	0.0713295	1.63e-09	2.91e-05	0.406	0.369			Rnf24	-0.187272	0.453182	1	0.159	0.166	0.139758	0.734301	1	0.159	0.159	0.0514614	0.618828	1	0.147	0.159	0.127683	0.220415	1	0.177	0.159		Rcbtb1	0.00495696	1.33028e-05	0.23671
	Tmem117	0.164408	3.66e-42	6.51e-38	0.253	0.156	0.0229697	0.238522	1	0.247	0.253	-0.0579938	2.87e-18	5.1e-14	0.208	0.253	0.117053	1.23e-08	0.000219	0.285	0.253			Snx4	-0.13109	0.86061	1	0.335	0.309	-0.0664524	0.000640965	1	0.259	0.335	-0.0560521	0.000101308	1	0.247	0.335	-0.125058	0.027214	1	0.293	0.335		Slc39a14	-0.139592	0.0417699	1
	Atg2a	-0.183332	0.828908	1	0.1	0.096	-0.0159069	0.032066	1	0.093	0.1	-0.0339611	3.1e-15	5.52e-11	0.074	0.1	-0.0470527	0.0430438	1	0.093	0.1			Ash2l	-0.0598739	0.775623	1	0.136	0.129	-0.0707586	0.00592951	1	0.098	0.136	-0.10309	0.00762745	1	0.1	0.136	-0.0312472	0.144899	1	0.118	0.136		Armh3	0.079208	1.57452e-08	0.00028017
	Plcb1	0.164133	3.3e-27	5.87e-23	0.734	0.616	-0.00791926	2.38e-08	0.000424	0.676	0.734	-0.461943	5.71e-257	1.02e-252	0.558	0.734	-0.152059	3.72e-28	6.61e-24	0.693	0.734			Oga	-0.351917	0.020382	1	0.361	0.389	0.074218	0.538536	1	0.339	0.361	-0.00807987	0.149254	1	0.321	0.361	0.00844749	0.394874	1	0.345	0.361		Nr6a1	0.174478	1.95518e-07	0.00347905
	Magi2	0.164015	6.18e-18	1.1e-13	0.61	0.523	0.124301	0.668196	1	0.581	0.61	-0.3267	1.26e-115	2.24e-111	0.47	0.61	-0.0188116	0.000432	1	0.59	0.61			Kdm1a	0.0353777	0.0101292	1	0.329	0.254	-0.0825665	2.4077e-05	0.428427	0.239	0.329	-0.0948872	1.12233e-05	0.199708	0.231	0.329	-0.0886094	0.0766276	1	0.295	0.329		Jmy	0.0620395	6.01888e-08	0.001071
	Dnajc3	0.163871	3.52e-67	6.26e-63	0.385	0.236	0.0704744	0.0281195	1	0.393	0.385	0.0550469	6.34e-10	1.13e-05	0.329	0.385	0.234691	9.45e-40	1.68e-35	0.453	0.385			Dcun1d4	0.0476284	0.1633	1	0.104	0.082	-0.0863363	0.0822352	1	0.084	0.104	-0.0909399	0.00112043	1	0.066	0.104	-0.0281209	0.77666	1	0.102	0.104		Dcaf17	0.0281749	2.07104e-05	0.368521
	Dennd1a	0.163862	1.43e-33	2.54e-29	0.674	0.524	-0.0198757	1.42e-08	0.000252	0.623	0.674	-0.32559	8.16e-175	1.45e-170	0.504	0.674	-0.163979	2.8e-32	4.98e-28	0.634	0.674			Cwc27	0.106543	0.00193341	1	0.311	0.227	-0.0907809	9.32683e-05	1	0.232	0.311	-0.0640884	6.85699e-05	1	0.229	0.311	0.0298789	0.214527	1	0.286	0.311		Ctnnd1	0.141555	2.75485e-08	0.000490197
	Col19a1	0.163859	4.97e-35	8.85e-31	0.24	0.155	-0.11544	2.56e-12	4.56e-08	0.206	0.24	-0.269788	5.26e-95	9.37e-91	0.146	0.24	-0.103999	7.14e-06	0.126978	0.22	0.24			Clcc1	-0.0182773	0.0675806	1	0.12	0.088	-0.0767602	0.00195366	1	0.079	0.12	0.0586854	0.314061	1	0.104	0.12	0.0131276	0.707815	1	0.114	0.12		Cherp	-0.0761612	0.351793	1
	Gpc6	0.163407	3.06e-21	5.45e-17	0.795	0.702	-0.0434367	5.73e-12	1.02e-07	0.738	0.795	-0.33127	7.8e-132	1.39e-127	0.667	0.795	0.0155459	0.115757	1	0.776	0.795			Galnt18	-0.0698057	0.55922	1	0.21	0.191	-0.0829157	0.0156384	1	0.169	0.21	-0.0835127	5.39904e-05	0.960706	0.141	0.21	0.0058469	0.114299	1	0.182	0.21		G3bp2	-0.134677	0.0225015	1
	C2cd2	0.163106	1.02e-57	1.82e-53	0.474	0.317	-0.010611	0.00099	1	0.449	0.474	-0.437221	7.57e-242	1.35e-237	0.288	0.474	-0.122745	2.43e-07	0.00431993	0.453	0.474			Braf	-0.0433014	0.666821	1	0.497	0.45	0.0424634	0.23803	1	0.452	0.497	-0.136558	1.62033e-05	0.288322	0.39	0.497	-0.0378096	0.0587231	1	0.454	0.497		Bgn	0.230233	8.62818e-18	1.5353e-13
	Maml2	0.162998	1.33e-14	2.36e-10	0.836	0.781	-0.181693	2.67e-47	4.75e-43	0.77	0.836	-0.452111	6.61e-241	1.18e-236	0.694	0.836	-0.0602716	1.08e-09	1.93e-05	0.802	0.836			Kdm4c	0.160694	0.00191326	1	0.435	0.346	0.0897947	0.00569952	1	0.363	0.435	-0.172085	2.39445e-07	0.00426068	0.314	0.435	-0.0464146	0.0108565	1	0.38	0.435		Jup	-0.153569	0.931658	1
	Abca6	0.162752	2.61e-33	4.64e-29	0.101	0.048	-0.156964	1.6e-21	2.84e-17	0.069	0.101	-0.150866	1.82e-34	3.25e-30	0.063	0.101	-0.0735579	0.269414	1	0.098	0.101			Abcc9	-0.0752989	0.981427	1	0.468	0.446	-0.00166487	0.695963	1	0.455	0.468	-0.0575459	0.00786149	1	0.41	0.468	0.0965992	0.457032	1	0.481	0.468		9930021J03Rik	0.0265186	0.00275382	1
	Hivep1	0.161898	3.48e-54	6.19e-50	0.328	0.204	-0.26154	1.19e-62	2.12e-58	0.241	0.328	-0.227203	3.69e-86	6.56e-82	0.222	0.328	-0.0344208	0.0938528	1	0.319	0.328			Gm7072	0.0852863	0.00200148	1	0.109	0.061	-0.0321986	0.00940926	1	0.076	0.109	-0.0553414	0.000548438	1	0.067	0.109	-0.0642389	0.147526	1	0.091	0.109		Gm1976	0.0375766	0.00785669	1
	Erc1	0.161725	2.37e-47	4.21e-43	0.526	0.372	-0.155289	1.48e-31	2.63e-27	0.462	0.526	-0.287814	1.72e-144	3.05e-140	0.373	0.526	-0.17681	5.76e-20	1.03e-15	0.491	0.526			Edem2	-0.000204716	0.47777	1	0.168	0.152	-0.0074993	0.0916064	1	0.139	0.168	-0.0330951	0.0116021	1	0.126	0.168	-0.0535989	0.00749658	1	0.128	0.168		E130102H24Rik	0.0508915	9.99838e-08	0.00177911
	Spopl	0.161179	3.96e-65	7.05e-61	0.281	0.158	-0.00809361	0.142984	1	0.275	0.281	-0.0339438	1.15e-28	2.05e-24	0.22	0.281	0.00199524	0.938727	1	0.283	0.281			Scyl3	-0.163609	0.246742	1	0.133	0.148	-0.0755514	0.00140835	1	0.089	0.133	-0.0292644	0.00411772	1	0.091	0.133	0.0111584	0.556801	1	0.124	0.133		Rps27a	0.122624	1.30948e-11	2.33009e-07
	Atox1						0.181473	1.7e-21	3.03e-17	0.11	0.077	0.442195	2.62e-98	4.66e-94	0.153	0.077	0.156491	1.06e-31	1.89e-27	0.12	0.077			Ate1	0.0855986	0.000213233	1	0.184	0.109	-0.0981935	0.000612536	1	0.129	0.184	0.0282371	0.0099589	1	0.139	0.184	-0.12822	0.00295401	1	0.14	0.184		Arsb	-0.0634436	0.577377	1
	Rpl32	0.161064	5.47e-35	9.74e-31	0.179	0.104	0.37406	7.66e-92	1.36e-87	0.285	0.179	0.999182	0	0	0.418	0.179	0.465234	4.08e-180	7.26e-176	0.338	0.179			Ptgs1	-0.118709	0.367343	1	0.174	0.152	-0.245652	1.21099e-08	0.000215483	0.09	0.174	0.0400041	0.06952	1	0.141	0.174	-0.0894039	0.00945226	1	0.134	0.174		Prim2	0.155285	7.60632e-07	0.0135347
	Kpna4	0.161001	6.83e-57	1.22e-52	0.493	0.335	-0.013405	8.77e-05	1	0.465	0.493	-0.0975804	1.44e-49	2.56e-45	0.39	0.493	0.0821859	0.000424	1	0.511	0.493			Ikbkg	-0.129047	0.983189	1	0.103	0.1	0.045368	0.177596	1	0.085	0.103	0.0564819	0.190282	1	0.085	0.103	0.0251252	0.567593	1	0.095	0.103		Idh3b	-0.0487834	0.400294	1
	Dennd4a	0.160979	8.22e-53	1.46e-48	0.405	0.266	-0.0882995	4.11e-14	7.32e-10	0.36	0.405	-0.0599273	1.4e-30	2.49e-26	0.326	0.405	0.040743	0.010991	1	0.419	0.405			Cxcl12	-0.106817	0.213531	1	0.202	0.171	0.156581	0.0936097	1	0.225	0.202	0.0919575	0.342328	1	0.212	0.202	-0.118615	0.960915	1	0.205	0.202		Ctps2	-0.000608042	5.74739e-05	1
	Eea1	0.160863	4.99e-55	8.89e-51	0.546	0.38	-0.0862006	1.14e-11	2.02e-07	0.505	0.546	-0.295452	2.49e-146	4.43e-142	0.388	0.546	-0.215625	1.8e-29	3.2e-25	0.499	0.546			Dlg3	0.0338105	0.0204012	1	0.122	0.082	-0.0723434	0.00193036	1	0.081	0.122	-0.0613418	0.020719	1	0.091	0.122	-0.0607132	0.0792275	1	0.1	0.122		Dhrs7b
	Atp13a1	-0.0733752	3.47e-05	0.618121	0.125	0.101	-0.0616277	4.31e-05	0.766576	0.11	0.125	-0.0761206	2.46e-28	4.37e-24	0.085	0.125	-0.0845005	0.00037	1	0.112	0.125			Atf6	-0.0454724	0.546437	1	0.325	0.289	-0.0199313	0.0291354	1	0.27	0.325	-0.0891865	0.000280621	1	0.242	0.325	-0.0236863	0.470946	1	0.308	0.325		Asap1	0.269618	2.78422e-19	4.95424e-15
	Rpl9	0.160638	5.43e-36	9.66e-32	0.208	0.127	0.508059	1.63e-137	2.89e-133	0.341	0.208	1.18828	0	0	0.495	0.208	0.666549	6.86e-304	1.22e-299	0.422	0.208			Ptpn9	-0.0806661	0.279145	1	0.373	0.327	0.0569184	0.0859532	1	0.322	0.373	-0.0166133	0.00150872	1	0.292	0.373	-0.0786006	0.00883771	1	0.319	0.373		Prkd3	0.0174673	7.16895e-07	0.0127564
	Wwp1	0.160578	5.9e-63	1.05e-58	0.348	0.212	0.165335	1.21e-11	2.16e-07	0.379	0.348	-0.0318094	1.08e-30	1.92e-26	0.274	0.348	0.0387678	0.0152744	1	0.363	0.348			Tnc	-0.0357921	0.0247717	1	0.122	0.084	0.119055	0.636757	1	0.128	0.122	0.106451	0.052013	1	0.149	0.122	0.0452544	0.863232	1	0.124	0.122		Tgfbr3	-0.0339841	1.26788e-05	0.225607
	Vps54	0.159893	6.25e-61	1.11e-56	0.455	0.298	-0.0286815	8.57e-08	0.00152549	0.423	0.455	-0.209242	1.46e-109	2.61e-105	0.321	0.455	-0.0652101	2.22e-05	0.395632	0.437	0.455			Tmem100	0.0383519	0.126196	1	0.208	0.171	0.017227	0.0233388	1	0.165	0.208	0.0964358	0.0525773	1	0.165	0.208	0.0170402	0.0590105	1	0.171	0.208		Tbc1d8b	0.0506004	2.28885e-06	0.0407278
	Naaladl2	0.159807	4.7e-27	8.36e-23	0.352	0.26	-0.0489674	2.87e-20	5.1e-16	0.293	0.352	-0.0600178	1.45e-33	2.59e-29	0.276	0.352	0.050407	0.00126928	1	0.327	0.352			Med12	-0.0416735	0.0911535	1	0.186	0.146	-0.192888	7.1233e-07	0.0126752	0.112	0.186	-0.073392	0.000793037	1	0.133	0.186	-0.144068	0.0213163	1	0.153	0.186		Mapkapk2	-0.0519297	0.0190943	1
	Atp2a2	-0.160618	0.57719	1	0.701	0.593	0.164605	7.35e-14	1.31e-09	0.704	0.701	0.29437	8.99e-43	1.6e-38	0.68	0.701	0.190909	1.69e-36	3e-32	0.756	0.701			Atg13	-0.0349546	0.300331	1	0.175	0.15	0.0780472	0.449113	1	0.158	0.175	-0.0807982	0.00100085	1	0.122	0.175	0.0317727	0.873406	1	0.175	0.175		Ascc1	0.028998	1.3862e-05	0.246661
	Mboat2	0.159012	4.04e-36	7.18e-32	0.131	0.068	0.0571045	0.0765484	1	0.139	0.131	-0.178994	4.03e-73	7.17e-69	0.069	0.131	0.000118	0.340597	1	0.136	0.131			Ktn1	0.0767026	0.00361815	1	0.539	0.438	-0.074954	0.000573531	1	0.442	0.539	-0.0877751	3.682e-07	0.00655175	0.398	0.539	-0.0845178	0.00641045	1	0.475	0.539		Kitl	-0.210086	0.586024	1
	Atp2b4	-0.236247	0.000195	1	0.661	0.581	-0.213841	1.59e-45	2.83e-41	0.598	0.661	-0.254752	2.03e-103	3.62e-99	0.517	0.661	-0.235957	4.52e-39	8.05e-35	0.618	0.661			Atg16l2	-0.160395	0.848153	1	0.227	0.216	-0.0862306	0.0490615	1	0.192	0.227	-0.0658929	0.000137674	1	0.158	0.227	-0.0750662	0.171583	1	0.205	0.227		Ascc3	0.28019	9.55781e-20	1.70072e-15
	Rps28	0.158932	5.73e-36	1.02e-31	0.176	0.101	0.476633	5.46e-123	9.71e-119	0.298	0.176	0.951395	0	0	0.402	0.176	0.453859	3.89e-181	6.92e-177	0.335	0.176			Pygb	-0.160396	0.925384	1	0.251	0.234	0.105868	0.916903	1	0.247	0.251	0.092423	0.322376	1	0.221	0.251	0.0325123	0.631148	1	0.241	0.251		Prr14	-0.0837251	0.00302374	1
	Col4a2	0.15877	1.06e-40	1.88e-36	0.691	0.533	-0.101963	3.07e-14	5.46e-10	0.653	0.691	0.0105164	0.000768	1	0.634	0.691	-0.0709793	3.57e-05	0.635513	0.688	0.691			Cldnd1						0.135286	0.222907	1	0.112	0.099	0.135296	0.19015	1	0.113	0.099							Chm	0.159271	3.33071e-14	5.92667e-10
	Fancc	0.158734	3.87e-58	6.89e-54	0.206	0.106	0.00565387	0.718612	1	0.209	0.206	0.0828091	0.127319	1	0.208	0.206	0.267347	1.39e-79	2.48e-75	0.304	0.206			Endod1	0.00319587	0.0524581	1	0.106	0.075	0.355669	6.28363e-06	0.111811	0.168	0.106	0.288361	0.000132966	1	0.157	0.106	0.136533	0.000464133	1	0.157	0.106		Elp1	-0.11065	0.0176931	1
	Adcy5	0.158725	4.12e-19	7.33e-15	0.813	0.726	0.101894	0.00492426	1	0.772	0.813	-0.698335	0	0	0.653	0.813	-0.559793	1.3e-248	2.31e-244	0.755	0.813			Adamtsl5	-0.121556	0.622323	1	0.453	0.438	-0.193893	9.35737e-06	0.166505	0.352	0.453	-0.280085	6.11261e-10	1.08768e-05	0.316	0.453	-0.294467	1.94223e-08	0.000345601	0.341	0.453		Acvr1	0.212946	1.22471e-15	2.17925e-11
	Atp5d	-0.133123	0.0023621	1	0.155	0.132	0.217839	3.66e-24	6.51e-20	0.201	0.155	0.503977	1.44e-85	2.56e-81	0.237	0.155	0.140851	3.54e-23	6.3e-19	0.202	0.155			Atg4b	-0.130752	0.505245	1	0.174	0.154	-0.0203924	0.257619	1	0.153	0.174	0.00528418	0.0360316	1	0.137	0.174	-0.110062	0.115013	1	0.151	0.174		Asxl1	0.0337771	9.95456e-06	0.177131
	Atp5e	-0.11377	3.29e-05	0.584818	0.158	0.129	0.36477	6.59e-71	1.17e-66	0.244	0.158	0.893728	0	0	0.356	0.158	0.306453	2.09e-98	3.73e-94	0.266	0.158			Atg4c	0.105268	0.015388	1	0.149	0.105	-0.0480552	0.0026116	1	0.105	0.149	-0.115215	5.74193e-07	0.0102172	0.081	0.149	-0.0403907	0.435631	1	0.138	0.149		Asxl2	-0.107707	0.0123836	1
	Usp24	0.15855	2.13e-61	3.79e-57	0.496	0.334	-0.111713	1.27e-17	2.26e-13	0.453	0.496	-0.325565	5.13e-167	9.13e-163	0.337	0.496	-0.241211	7.31e-36	1.3e-31	0.442	0.496			Tex264	0.0387678	0.0334636	1	0.184	0.138	-0.0165366	0.0278699	1	0.147	0.184	0.00808067	0.0259544	1	0.144	0.184	-0.122336	0.0117167	1	0.147	0.184		Swap70	-0.210914	0.328649	1
	Atp5g1						0.190439	7.25e-35	1.29e-30	0.125	0.08	0.520464	1.14e-140	2.03e-136	0.176	0.08	0.177498	1.22e-51	2.17e-47	0.139	0.08			Atg7	-0.189415	0.49133	1	0.222	0.225	-0.019114	0.000162946	1	0.153	0.222	-0.122657	2.21564e-05	0.39425	0.147	0.222	0.0284147	0.391925	1	0.204	0.222		Atad2	-0.0781397	0.139978	1
	Entpd1	0.158132	4.11e-25	7.31e-21	0.751	0.654	0.031909	0.0846116	1	0.714	0.751	-0.498923	1.4e-272	2.5e-268	0.591	0.751	-0.234204	9.31e-57	1.66e-52	0.717	0.751			E130102H24Rik	-0.0118042	0.0491755	1	0.304	0.248	0.0555798	0.0684852	1	0.26	0.304	-0.121036	1.01185e-05	0.180049	0.219	0.304	-0.0785137	0.072045	1	0.275	0.304		Dtx3	-0.14427	0.188151	1
	Atp5g3	-0.132315	0.243754	1	0.104	0.097	0.302837	3.59e-51	6.39e-47	0.166	0.104	0.530997	9.66e-120	1.72e-115	0.197	0.104	0.209768	5.95e-51	1.06e-46	0.168	0.104			Atic	0.0423493	0.0934462	1	0.102	0.075	0.0531282	0.0882805	1	0.079	0.102	0.0652238	0.705894	1	0.095	0.102	-0.047112	0.53551	1	0.094	0.102		Atad3a	-0.0443106	0.00815812	1
	Ldlrad3	0.157903	4.06e-30	7.22e-26	0.658	0.519	-0.0907333	1.69e-19	3.01e-15	0.588	0.658	-0.467147	4.9e-249	8.72e-245	0.464	0.658	-0.125518	1.33e-13	2.36e-09	0.626	0.658			Ints9	-0.0510447	0.0876811	1	0.189	0.148	0.044977	0.118661	1	0.159	0.189	-0.0604917	9.56645e-05	1	0.126	0.189	-0.0683644	0.173482	1	0.169	0.189		Il1rap	0.0789042	1.52926e-05	0.272117
	Mrtfa	0.157663	1.48e-55	2.63e-51	0.439	0.291	-0.0554589	1.88e-07	0.00334165	0.409	0.439	-0.307277	3.97e-137	7.07e-133	0.298	0.439	-0.0122379	0.379238	1	0.439	0.439			Magt1	-0.00467295	0.0611062	1	0.229	0.182	0.105403	0.611369	1	0.214	0.229	-0.0148845	0.0572877	1	0.192	0.229	-0.0349388	0.424528	1	0.216	0.229		Lrrc3b	0.190494	1.12349e-06	0.0199914
	Cep350	0.157621	8.03e-56	1.43e-51	0.535	0.369	-0.22804	4.02e-49	7.16e-45	0.458	0.535	-0.394508	3.06e-203	5.45e-199	0.359	0.535	-0.236494	1.64e-38	2.92e-34	0.48	0.535			Cdc123	-0.0385988	0.0636591	1	0.235	0.186	-0.00626696	0.00189297	1	0.178	0.235	0.0353085	0.0055104	1	0.179	0.235	0.0584046	0.338544	1	0.217	0.235		Ccny	0.290364	7.9245e-23	1.41009e-18
	Atp5k	-0.0807883	0.000259	1	0.115	0.094	0.292909	1.68e-51	2.99e-47	0.18	0.115	0.623087	2.86e-177	5.08e-173	0.238	0.115	0.156892	1.96e-41	3.48e-37	0.176	0.115			Atn1	-0.256118	0.0676924	1	0.208	0.238	0.0619263	0.505087	1	0.189	0.208	0.109034	0.564767	1	0.19	0.208	-0.0279842	0.308685	1	0.191	0.208		Atf4	0.0151513	0.000861765	1
	Rps29	0.157352	1.29e-39	2.3e-35	0.268	0.17	0.581704	2.48e-172	4.41e-168	0.428	0.268	1.10918	0	0	0.548	0.268	0.544234	1.46e-241	2.6e-237	0.472	0.268			Pygo1	-0.129767	0.944037	1	0.114	0.112	-0.0129932	0.610974	1	0.107	0.114	-0.054891	0.0107243	1	0.081	0.114	-0.0945712	0.0258607	1	0.087	0.114		Prr14l	-0.210545	0.951899	1
	Atp5md						0.237874	3.5e-35	6.23e-31	0.135	0.088	0.547564	5.89e-126	1.05e-121	0.179	0.088	0.266536	2.53e-69	4.51e-65	0.159	0.088			Atp10a	0.0213023	0.715948	1	0.465	0.427	0.0601319	0.35319	1	0.423	0.465	-0.122942	9.07324e-06	0.161449	0.357	0.465	-0.10611	0.00871118	1	0.408	0.465		Atf7	0.0531432	1.93912e-05	0.345047
	Atp5o						0.203274	5.89e-27	1.05e-22	0.141	0.099	0.493014	4.35e-111	7.74e-107	0.186	0.099	0.144598	9.07e-30	1.61e-25	0.145	0.099			Atp11a	0.095087	0.0405327	1	0.278	0.223	-0.0703248	0.00321364	1	0.22	0.278	-0.164536	6.87788e-06	0.122385	0.193	0.278	-0.154997	0.00241109	1	0.225	0.278		Atf7ip	0.0705357	1.49177e-06	0.0265446
	Atp6ap1	-0.0877298	9.69e-06	0.172412	0.116	0.092	0.201521	1.67e-29	2.97e-25	0.163	0.116	0.340743	3.56e-56	6.33e-52	0.177	0.116	0.136164	1.6e-40	2.85e-36	0.175	0.116			Atp11b	0.073187	0.0123008	1	0.289	0.221	0.00181072	0.0306635	1	0.244	0.289	-0.0659462	0.000101763	1	0.209	0.289	-0.00381429	0.397139	1	0.271	0.289		Atg10	0.0661434	8.76372e-06	0.155942
	Ube2f	0.157106	3.68e-54	6.55e-50	0.246	0.14	-0.0983499	1.77e-14	3.15e-10	0.208	0.246	-0.129389	8.86e-54	1.58e-49	0.17	0.246	-0.0162707	0.497758	1	0.25	0.246			Taok1	-0.0123863	0.296989	1	0.55	0.498	-0.00969535	0.131155	1	0.498	0.55	-0.0775938	0.000456429	1	0.455	0.55	-0.108374	0.0100761	1	0.5	0.55		Stag1	0.155355	2.93281e-11	5.21864e-07
	Ankrd17	0.15707	4.71e-41	8.39e-37	0.618	0.461	-0.0742142	3.85e-17	6.86e-13	0.56	0.618	-0.238049	1.85e-112	3.29e-108	0.471	0.618	-0.0564366	1.41e-07	0.00250477	0.602	0.618			Angel2	-0.0209481	0.186758	1	0.207	0.175	0.00586101	0.137433	1	0.181	0.207	0.0337856	0.226638	1	0.18	0.207	-0.0308821	0.404582	1	0.194	0.207		Ambra1	0.204129	2.15997e-14	3.84345e-10
	Rpl36a	0.156991	2.77e-29	4.93e-25	0.105	0.053	0.305072	1.39e-71	2.48e-67	0.183	0.105	0.78692	0	0	0.275	0.105	0.359448	3.39e-132	6.04e-128	0.219	0.105			Ptp4a2	0.0076005	0.501452	1	0.508	0.498	0.0146243	0.250711	1	0.456	0.508	0.0894612	0.843284	1	0.472	0.508	-0.0294735	0.50506	1	0.485	0.508		Prkacb	0.13964	4.17597e-10	7.43072e-06
	Atp6v0c	-0.109704	0.0836164	1	0.112	0.101	0.238062	3.67e-46	6.53e-42	0.173	0.112	0.507689	2.36e-130	4.19e-126	0.213	0.112	0.217938	1.17e-65	2.08e-61	0.189	0.112			Atp1a1	0.0680781	0.00442557	1	0.18	0.121	0.0860448	0.870815	1	0.178	0.18	0.245515	0.000661709	1	0.23	0.18	0.218457	1.06824e-05	0.190083	0.253	0.18		Atg16l1	-0.0919498	0.0806357	1
	Ano6	0.156615	6.19e-35	1.1e-30	0.702	0.561	-0.0242768	2.16e-06	0.0383476	0.655	0.702	-0.351277	3.98e-175	7.08e-171	0.542	0.702	-0.119796	2.78e-18	4.95e-14	0.674	0.702			Ankrd12	-0.205427	0.124938	1	0.556	0.541	-0.0693263	0.0158936	1	0.49	0.556	-0.422004	9.64065e-14	1.71546e-09	0.401	0.556	-0.047817	0.0587723	1	0.518	0.556		Anapc10	-0.0105463	0.0027901	1
	Ell2	0.156242	3.63e-43	6.45e-39	0.397	0.27	-0.100436	1.06e-14	1.88e-10	0.354	0.397	-0.208978	6.75e-79	1.2e-74	0.285	0.397	-0.0334911	0.184062	1	0.392	0.397			Dst	-0.163438	0.0523292	1	0.817	0.816	-0.280368	6.49061e-09	0.000115494	0.746	0.817	-0.123683	0.000722652	1	0.755	0.817	0.0296935	0.589314	1	0.797	0.817		Dock11	0.139173	7.18151e-05	1
	2310022B05Rik	0.156158	5.16e-66	9.19e-62	0.355	0.212	-0.000555	4.9e-07	0.00871872	0.323	0.355	0.377526	6.91e-23	1.23e-18	0.375	0.355	0.100866	5.11e-11	9.09e-07	0.391	0.355			2610020C07Rik	0.148101	0.000288165	1	0.101	0.048	-0.0641643	0.0649709	1	0.079	0.101	-0.102773	0.0067612	1	0.069	0.101	-0.00660021	0.308586	1	0.114	0.101		2310001H17Rik	0.103729	1.09562e-05	0.194954
	Map2k4	0.156014	1.37e-50	2.44e-46	0.386	0.255	-0.0188564	8.51e-05	1	0.364	0.386	-0.0854091	2.34e-42	4.17e-38	0.301	0.386	0.0444228	0.00358111	1	0.404	0.386			Kif2a	-0.0271397	0.581438	1	0.32	0.295	-0.209989	1.01927e-05	0.18137	0.235	0.32	-0.157697	8.23707e-05	1	0.236	0.32	-0.1471	0.0685093	1	0.29	0.32		Kcnab1	0.064135	1.37513e-14	2.44691e-10
	Mcu	0.15592	6.23e-34	1.11e-29	0.288	0.194	-0.141461	4.72e-15	8.41e-11	0.249	0.288	-0.174816	7.75e-47	1.38e-42	0.215	0.288	-0.0869872	0.00410224	1	0.278	0.288			Laptm4a	-0.0487957	0.085228	1	0.559	0.47	0.290776	0.00678656	1	0.561	0.559	0.390572	2.65608e-06	0.0472623	0.579	0.559	0.081432	0.362493	1	0.557	0.559		Klhdc2	-0.0359691	0.0045606	1
	Atp6v1d						0.051641	0.0961426	1	0.105	0.099						0.00525438	0.287438	1	0.103	0.099			Atp2c1	0.0162953	0.11671	1	0.337	0.289	-0.101291	0.00352927	1	0.276	0.337	-0.133384	0.00041244	1	0.263	0.337	-0.122614	0.0294935	1	0.303	0.337		Atg4c	0.0534069	8.83406e-05	1
	Hace1	0.155034	5.3e-45	9.43e-41	0.249	0.151	0.026655	0.585081	1	0.251	0.249	-0.109946	2.2e-49	3.92e-45	0.176	0.249	-0.0132259	0.787943	1	0.251	0.249			Gm10800	-0.216903	0.607355	1	0.16	0.145	-0.312777	2.63624e-09	4.69093e-05	0.079	0.16	-0.385408	6.13832e-10	1.09225e-05	0.076	0.16	-0.424432	2.71208e-14	4.82587e-10	0.063	0.16		Ginm1	0.0515318	0.00113401	1
	Atp6v1g1						0.142321	2.28e-18	4.07e-14	0.121	0.088	0.323512	4.9e-38	8.72e-34	0.132	0.088	0.112583	4.33e-24	7.7e-20	0.127	0.088			Atp5b	0.0291778	0.0110844	1	0.261	0.195	0.397512	7.4252e-07	0.0132124	0.345	0.261	0.667764	5.98544e-16	1.06505e-11	0.4	0.261	0.291362	0.000133231	1	0.325	0.261		Atg7	0.045439	1.96069e-05	0.348885
	Suclg2	0.154467	2.31e-53	4.11e-49	0.383	0.248	-0.0383386	9.7e-06	0.172629	0.359	0.383	-0.105771	2.24e-44	3.99e-40	0.297	0.383	-0.0892997	1.65e-05	0.293219	0.366	0.383			Sh3glb2						0.0554796	0.426666	1	0.104	0.095												Sdccag8	0.131277	1.56529e-10	2.78528e-06
	Map3k20	0.154411	1.79e-30	3.18e-26	0.728	0.59	-0.0961264	3.96e-16	7.05e-12	0.686	0.728	-0.246739	2.17e-93	3.86e-89	0.609	0.728	0.124856	5.19e-06	0.0923114	0.734	0.728			Kirrel	-0.0775995	0.577408	1	0.529	0.479	-0.371087	1.02311e-12	1.82053e-08	0.393	0.529	-0.272563	8.90579e-10	1.5847e-05	0.391	0.529	-0.254761	3.05488e-07	0.00543586	0.439	0.529		Kcnq1ot1	0.250756	3.28712e-11	5.84911e-07
	Myof	0.154335	3.2e-54	5.7e-50	0.539	0.378	0.0245081	0.0382793	1	0.513	0.539	-0.287098	1.09e-124	1.95e-120	0.394	0.539	-0.151364	3.04e-14	5.41e-10	0.509	0.539			Mcm3ap	-0.0539955	0.688179	1	0.142	0.13	0.0110576	0.0709484	1	0.113	0.142	-0.0959371	0.000237083	1	0.091	0.142	-0.0604904	0.0540174	1	0.115	0.142		Map4	0.0106478	0.0244417	1
	Btbd9	0.154201	2.91e-45	5.18e-41	0.473	0.333	-0.0123375	7.56e-06	0.134604	0.44	0.473	-0.256964	7.43e-99	1.32e-94	0.347	0.473	-0.1343	2.09e-13	3.72e-09	0.442	0.473			Bmp2k	-0.024842	0.158763	1	0.201	0.166	-0.00675257	0.00220036	1	0.148	0.201	-0.0656575	0.00925571	1	0.156	0.201	-0.0539174	0.221664	1	0.18	0.201		Bcl7a
	Atp8b2	-0.185158	0.000136	1	0.149	0.122	-0.0423305	6.05e-07	0.0107712	0.129	0.149	-0.0275898	1.56e-16	2.78e-12	0.115	0.149	-0.0852892	3.04e-06	0.0540049	0.13	0.149			Atp5g1						0.27625	8.42047e-05	1	0.147	0.096	0.477083	4.01398e-09	7.14247e-05	0.176	0.096	0.238673	2.82705e-05	0.503045	0.152	0.096		Atn1	-0.263667	0.421312	1
	Atp9a	-0.109164	0.0129834	1	0.119	0.103	0.0839147	1.7e-05	0.303261	0.136	0.119	0.0918445	0.0104286	1	0.126	0.119	0.0298382	2.43e-05	0.432545	0.136	0.119			Atp5g2	0.106504	0.00868942	1	0.134	0.089	0.216246	0.00250971	1	0.178	0.134	0.482699	3.30217e-09	5.87588e-05	0.221	0.134	0.218747	0.000794604	1	0.184	0.134		Atox1	-0.0871413	0.267851	1
	Ccdc85a	0.153943	2.56e-17	4.56e-13	0.168	0.117	0.0377296	0.124475	1	0.16	0.168	-0.143263	7.83e-41	1.39e-36	0.113	0.168	0.0368957	0.0180065	1	0.179	0.168			Carf	-0.0727899	0.417365	1	0.123	0.105	0.105584	0.841013	1	0.117	0.123	0.107971	0.12942	1	0.1	0.123	-0.0679223	0.0174526	1	0.093	0.123		Caml	-0.116306	0.0873828	1
	Atpaf1	-0.058822	7.11e-06	0.126575	0.101	0.078	0.0275932	0.0914316	1	0.107	0.101	0.00734029	0.000727	1	0.089	0.101	0.00548791	0.0207737	1	0.11	0.101			Atp5h	0.0621868	0.0604972	1	0.184	0.145	0.249764	0.000668041	1	0.238	0.184	0.572768	6.7864e-13	1.20757e-08	0.302	0.184	0.259086	1.36631e-06	0.0243121	0.269	0.184		Atp11a	0.0712871	3.9171e-12	6.97009e-08
	Atpif1						0.163672	1.08e-31	1.92e-27	0.113	0.072	0.517552	1.29e-143	2.29e-139	0.167	0.072	0.256818	2.56e-77	4.55e-73	0.143	0.072			Atp5j	0.102049	0.1133	1	0.151	0.121	0.203413	0.0192385	1	0.184	0.151	0.47313	6.5785e-12	1.17058e-07	0.261	0.151	0.181059	0.000310819	1	0.207	0.151		Atp11b	0.06492	1.02349e-09	1.8212e-05
	Hspa4l	0.153786	8.01e-45	1.43e-40	0.153	0.076	-0.149574	2.49e-31	4.43e-27	0.106	0.153	-0.181817	5.24e-85	9.32e-81	0.08	0.153	-0.117044	4.17e-18	7.42e-14	0.116	0.153			Gpr180	0.265888	4.03931e-06	0.0718754	0.188	0.1	-0.0312525	0.0319734	1	0.151	0.188	-0.0436128	0.0171877	1	0.147	0.188	-0.0168191	0.232309	1	0.166	0.188		Gnb1	0.00471233	0.0062326	1
	Foxp1	0.153494	4.97e-28	8.85e-24	0.851	0.774	-0.108116	2.48e-31	4.41e-27	0.792	0.851	-0.269034	1.92e-153	3.41e-149	0.73	0.851	-0.0536234	1.24e-11	2.2e-07	0.824	0.851			Fam168a	-0.017773	0.127444	1	0.482	0.42	-0.0413071	0.0465333	1	0.418	0.482	-0.175055	1.54232e-07	0.00274441	0.357	0.482	-0.167279	0.000107929	1	0.408	0.482		F2rl1
	Cobll1	0.153433	1.22e-41	2.18e-37	0.446	0.316	-0.00242535	0.000155	1	0.421	0.446	-0.137117	1.82e-59	3.24e-55	0.342	0.446	0.107035	3e-06	0.0534331	0.471	0.446			Cir1	-0.0436558	0.174656	1	0.195	0.161	0.0376515	0.0332068	1	0.157	0.195	-0.0148913	0.00262862	1	0.142	0.195	-0.0603039	0.104177	1	0.171	0.195		Chchd6
	Vps13b	0.153359	1.24e-39	2.21e-35	0.607	0.45	-0.235323	7.79e-60	1.39e-55	0.522	0.607	-0.279575	2.6e-135	4.63e-131	0.45	0.607	-0.156858	4.05e-20	7.21e-16	0.575	0.607			Tm7sf3	-0.00298458	0.0584621	1	0.241	0.193	0.0345935	0.180536	1	0.211	0.241	0.0322394	0.078805	1	0.202	0.241	-0.0307454	0.0398428	1	0.201	0.241		Tax1bp1	0.0564803	1.42731e-09	2.53976e-05
	Atrx	-0.187752	0.480301	1	0.661	0.577	-0.336656	2.61e-86	4.64e-82	0.568	0.661	-0.451829	9.55e-202	1.7e-197	0.485	0.661	-0.440225	2.32e-101	4.13e-97	0.581	0.661			Atp5mpl						0.218621	0.0119959	1	0.111	0.081	0.265011	7.29397e-05	1	0.131	0.081	0.144254	0.00867593	1	0.113	0.081		Atp1a2
	Atxn1	0.0174653	5.59e-05	0.995248	0.769	0.681	-0.134172	3.67e-34	6.53e-30	0.696	0.769	-0.364154	1.68e-187	2.99e-183	0.606	0.769	-0.117228	3.09e-21	5.5e-17	0.735	0.769			Atp5o	-0.0285	0.150256	1	0.123	0.096	0.14309	0.0181793	1	0.156	0.123	0.408111	6.70029e-08	0.00119225	0.202	0.123	0.0760805	0.08163	1	0.147	0.123		Atp1b1	0.0564983	2.3094e-06	0.0410935
	Tmtc1	0.153227	8.62e-32	1.53e-27	0.634	0.493	0.396816	1.98e-36	3.52e-32	0.638	0.634	-0.272962	1.91e-117	3.41e-113	0.49	0.634	-0.191525	6.53e-28	1.16e-23	0.595	0.634			Spock2	0.220742	5.5006e-05	0.978776	0.178	0.1	0.103659	0.750086	1	0.17	0.178	-0.183188	1.85752e-05	0.330527	0.114	0.178	-0.198464	3.78437e-07	0.00673391	0.106	0.178		Smc3	0.00396951	1.97045e-06	0.0350622
	Xrcc4	0.153007	1.83e-36	3.25e-32	0.291	0.194	-0.0596955	1.29e-05	0.229448	0.269	0.291	-0.107404	1.02e-25	1.82e-21	0.236	0.291	-0.0205034	0.46648	1	0.301	0.291			Tns1	0.0517098	0.114259	1	0.863	0.829	-0.00557259	0.482779	1	0.806	0.863	-0.124707	0.0028738	1	0.786	0.863	-0.300751	9.50577e-10	1.69146e-05	0.782	0.863		Tia1	-0.104791	0.00601794	1
	Cdc73	0.152893	1.34e-54	2.38e-50	0.425	0.28	-0.0116217	0.00472521	1	0.406	0.425	-0.124926	9.07e-58	1.61e-53	0.323	0.425	-0.0393815	0.128164	1	0.419	0.425			Ccdc9b	-0.00394192	0.757698	1	0.101	0.095	-0.016129	0.444089	1	0.09	0.101	-0.0136363	0.286712	1	0.086	0.101	0.035125	0.0797968	1	0.124	0.101		Ccdc12	0.022833	0.000719892	1
	Foxo1	0.152655	1.79e-36	3.18e-32	0.467	0.338	0.208006	9.4e-10	1.67e-05	0.492	0.467	-0.0699656	4.9e-19	8.71e-15	0.398	0.467	-0.012743	0.00510507	1	0.459	0.467			Fam160b2	-0.213598	0.358629	1	0.145	0.157	0.0267499	0.117558	1	0.12	0.145	0.0121533	0.00648515	1	0.104	0.145	-0.0848093	0.00214807	1	0.103	0.145		F11r	-0.140072	0.0256357	1
	Herc3	0.15261	1.97e-51	3.51e-47	0.336	0.213	-0.132363	2.51e-18	4.48e-14	0.29	0.336	-0.230065	1.16e-88	2.07e-84	0.23	0.336	-0.0730391	4.34e-05	0.77253	0.316	0.336			Gm2a	-0.188287	0.322866	1	0.132	0.145	0.138942	0.0172806	1	0.164	0.132	0.187319	0.0083476	1	0.167	0.132	0.00686795	0.122098	1	0.154	0.132		Gm14211	0.287638	5.14853e-26	9.1613e-22
	Soga1	0.152444	2.39e-61	4.24e-57	0.308	0.181	-0.0710054	2.62e-07	0.00466905	0.283	0.308	-0.0831555	4.69e-30	8.35e-26	0.243	0.308	-0.00851327	0.628085	1	0.312	0.308			Sarnp	-0.111644	0.394517	1	0.382	0.33	-0.0188217	0.0104844	1	0.312	0.382	0.0823441	0.034055	1	0.314	0.382	0.029526	0.0998832	1	0.339	0.382		Rpl36	0.0917439	9.72458e-07	0.0173039
	Rpl10	0.152406	5.54e-35	9.85e-31	0.222	0.139	0.468594	1.88e-120	3.34e-116	0.347	0.222	1.05818	0	0	0.459	0.222	0.588881	1e-231	1.79e-227	0.406	0.222			Psmd11	-0.042278	0.691753	1	0.289	0.27	0.0468992	0.455714	1	0.267	0.289	0.00884484	0.0385068	1	0.238	0.289	0.0589796	0.58264	1	0.299	0.289		Ppp6r3	0.0288595	4.09367e-07	0.00728428
	AU020206	-0.216414	0.0194526	1	0.105	0.112	0.0445353	0.00105075	1	0.118	0.105	0.0253598	0.000789	1	0.092	0.105	0.0276442	7.67e-06	0.136466	0.123	0.105			Atp6v0e	0.0280334	0.0435876	1	0.193	0.148	0.199324	0.430133	1	0.199	0.193	0.341217	0.00583233	1	0.226	0.193	0.172465	0.0260743	1	0.227	0.193		Atp5a1	-0.0317317	0.000246304	1
	Zhx2	0.15223	6.65e-49	1.18e-44	0.506	0.353	-0.197829	4.32e-35	7.68e-31	0.444	0.506	-0.379017	4.47e-180	7.96e-176	0.342	0.506	-0.193628	4.87e-24	8.67e-20	0.463	0.506			Ube2e2	0.0177145	0.358928	1	0.609	0.571	-0.070909	0.000231163	1	0.504	0.609	-0.180262	8.44582e-10	1.50285e-05	0.459	0.609	0.0637506	0.0131856	1	0.535	0.609		Trappc4
	Rasa2	0.152089	9.13e-50	1.62e-45	0.376	0.247	-0.0620845	5.95e-09	0.000106	0.344	0.376	-0.138828	2.79e-61	4.96e-57	0.28	0.376	0.00877841	0.0647409	1	0.391	0.376			Poglut3	0.210648	3.35922e-05	0.59774	0.165	0.089	-0.0370717	0.0411942	1	0.132	0.165	0.119727	0.822666	1	0.155	0.165	0.0111376	0.41081	1	0.151	0.165		Pja2	0.087763	2.70482e-10	4.81296e-06
	Aup1	-0.215498	0.086382	1	0.141	0.125	0.0112446	0.0558888	1	0.133	0.141	0.0213165	3.15e-10	5.61e-06	0.114	0.141	-0.0786795	0.000884	1	0.128	0.141			Atp6v1c1	0.0435891	0.00239967	1	0.166	0.107	-0.0580267	0.0687407	1	0.137	0.166	0.00629438	0.023927	1	0.128	0.166	-0.0207254	0.383755	1	0.154	0.166		Atp5d	-0.0880414	0.732256	1
	Anxa4	0.152011	4.61e-58	8.2e-54	0.188	0.092	0.157648	3.15e-27	5.6e-23	0.241	0.188	-0.115662	1.85e-55	3.3e-51	0.12	0.188	-0.158493	1.15e-21	2.04e-17	0.145	0.188			Ankrd46	-0.11635	0.523221	1	0.115	0.102	0.13949	0.330874	1	0.126	0.115	0.0500299	0.201354	1	0.095	0.115	0.0462521	0.541504	1	0.106	0.115		Ank	0.0806296	2.32862e-07	0.00414355
	Slc2a13	0.152001	1.07e-37	1.9e-33	0.33	0.223	0.00337804	0.0191366	1	0.317	0.33	-0.18227	1.03e-52	1.82e-48	0.248	0.33	-0.0933685	0.00167805	1	0.319	0.33			Rpa1	-0.0124693	0.172629	1	0.103	0.08	0.128789	0.643164	1	0.107	0.103	0.0573363	0.834609	1	0.099	0.103	0.0231231	0.255126	1	0.118	0.103		Rexo1	-0.0704878	0.0298821	1
	Zdhhc23	0.151994	2.03e-57	3.62e-53	0.115	0.041	0.286822	1.1e-110	1.96e-106	0.216	0.115	-0.128526	2e-71	3.55e-67	0.057	0.115	-0.130263	3.08e-10	5.48e-06	0.092	0.115			Trim41	-0.044604	0.0316325	1	0.196	0.145	0.00368568	0.00661647	1	0.148	0.196	-0.107302	1.32965e-06	0.0236599	0.118	0.196	-0.0179797	0.0757298	1	0.167	0.196		Tmem176a
	Dennd1b	0.151962	3e-47	5.35e-43	0.334	0.218	-0.0362797	4.29e-05	0.763866	0.312	0.334	-0.0943091	2.62e-43	4.66e-39	0.255	0.334	-0.0560273	0.01102	1	0.324	0.334			Cwf19l2	-0.183427	0.883558	1	0.336	0.316	0.137298	0.462544	1	0.303	0.336	-0.0557386	0.000305674	1	0.256	0.336	-0.0306657	0.00607045	1	0.277	0.336		Ctps	0.133613	1.35e-08	0.000240219
	Lama4	0.151942	1.57e-20	2.79e-16	0.76	0.656	-0.331711	1.08e-89	1.93e-85	0.68	0.76	-0.606145	0	0	0.593	0.76	-0.210312	2.79e-52	4.96e-48	0.713	0.76			Ilf3	-0.122039	0.33237	1	0.206	0.173	-0.0177331	0.00166587	1	0.149	0.206	-0.12574	0.000171314	1	0.141	0.206	-0.100436	0.0297786	1	0.171	0.206		Ift122
	Runx1t1	0.151936	2.97e-37	5.29e-33	0.395	0.278	-0.037103	5.47e-05	0.972848	0.371	0.395	-0.193373	5.04e-64	8.97e-60	0.296	0.395	-0.127331	6.66e-07	0.0118504	0.376	0.395			Rab8b	0.044858	0.0533697	1	0.284	0.23	-0.0263134	0.0285939	1	0.236	0.284	-0.0595088	0.00102997	1	0.216	0.284	-0.0918344	0.0510323	1	0.247	0.284		Psmd6
	Gm13483	0.151929	8.27e-32	1.47e-27	0.163	0.096	-0.0277251	5.13e-07	0.00912545	0.14	0.163	-0.063656	6.26e-17	1.11e-12	0.128	0.163	-0.00810535	0.81887	1	0.165	0.163			Flii	0.0828003	0.118119	1	0.205	0.17	0.0708453	0.914892	1	0.199	0.205	0.140276	0.62679	1	0.204	0.205	0.0262076	0.464604	1	0.216	0.205		Fgfr2	0.321512	2.38862e-28	4.2503e-24
	mt-Nd1	-0.408819	0.000289	1	0.585	0.528	0.47663	5.11e-105	9.09e-101	0.676	0.585	0.785741	0	0	0.73	0.585	0.278067	1.97e-59	3.5e-55	0.666	0.585			Atp8b2	-0.166083	0.87696	1	0.187	0.175	0.0250323	0.0617217	1	0.154	0.187	0.00610775	0.0508262	1	0.151	0.187	0.0284147	0.950682	1	0.186	0.187		Atp5j2	0.10409	1.78347e-07	0.0031735
	Fam124a	0.151731	6.11e-52	1.09e-47	0.175	0.086	-0.0263395	0.0108487	1	0.164	0.175	-0.214451	2.97e-106	5.29e-102	0.09	0.175	-0.200083	4.04e-29	7.18e-25	0.127	0.175			Eif4g2	0.109092	0.00123788	1	0.461	0.357	0.186605	0.136275	1	0.46	0.461	0.30423	0.00259364	1	0.477	0.461	0.17136	0.00671521	1	0.501	0.461		Eif2s3y	-0.161277	0.265962	1
	Med27	0.151687	5.9e-59	1.05e-54	0.301	0.178	-0.121567	2.37e-24	4.21e-20	0.246	0.301	-0.191052	1.61e-98	2.87e-94	0.191	0.301	-0.119292	4.68e-15	8.33e-11	0.259	0.301			Ldlrad4	-0.104128	0.242817	1	0.788	0.82	-0.135587	0.000423517	1	0.723	0.788	-0.379856	6.50274e-13	1.1571e-08	0.682	0.788	-0.366335	1.61206e-12	2.8685e-08	0.708	0.788		Kmt5b	-0.0100953	4.44298e-05	0.790584
	Fip1l1	0.151581	3.29e-65	5.85e-61	0.363	0.221	-0.0957496	6.96e-13	1.24e-08	0.327	0.363	-0.167181	7.23e-84	1.29e-79	0.253	0.363	-0.108174	2.8e-08	0.000499	0.335	0.363			Exoc2	0.0623162	0.0251949	1	0.332	0.262	0.0404174	0.0320369	1	0.281	0.332	-0.0953954	0.000103588	1	0.251	0.332	0.0268696	0.619011	1	0.32	0.332		Ero1l
	Ly75	0.151537	6.7e-47	1.19e-42	0.224	0.129	-0.0937525	2.9e-08	0.000515	0.199	0.224	-0.157394	1.12e-43	2e-39	0.161	0.224	-0.0067341	0.869342	1	0.225	0.224			Kbtbd2	-0.133577	0.874083	1	0.177	0.17	0.0401356	0.115359	1	0.146	0.177	-0.0604069	4.02844e-05	0.716821	0.112	0.177	-0.0711171	0.0215445	1	0.141	0.177		Itsn1	0.0952426	1.88863e-08	0.000336062
	Eef2k	0.151012	3.49e-46	6.21e-42	0.453	0.316	0.298683	7.23e-40	1.29e-35	0.506	0.453	-0.399723	1.84e-174	3.27e-170	0.298	0.453	-0.346458	5.7e-54	1.02e-49	0.384	0.453			Dmtf1	-0.0775408	0.188617	1	0.289	0.245	-0.120988	0.00202653	1	0.227	0.289	-0.207447	6.73869e-10	1.19908e-05	0.175	0.289	-0.0440947	0.138239	1	0.261	0.289		Dhx57	0.0388902	1.00791e-08	0.000179347
	Tsc22d2	0.150959	8.4e-50	1.49e-45	0.475	0.324	0.0416117	0.627675	1	0.462	0.475	-0.267349	2.15e-110	3.82e-106	0.342	0.475	-0.0029728	0.736789	1	0.481	0.475			Stx1a	-0.0128763	0.686044	1	0.198	0.186	-0.014374	0.152067	1	0.172	0.198	-0.100239	0.00136169	1	0.145	0.198	-0.0768123	0.0467459	1	0.167	0.198		Spcs1
	Kcnq1ot1	0.150937	8.22e-32	1.46e-27	0.481	0.36	-0.0963499	8.61e-17	1.53e-12	0.43	0.481	-0.219811	9.92e-93	1.77e-88	0.353	0.481	-0.154075	1.28e-18	2.27e-14	0.437	0.481			Hsd17b11	-0.0687233	0.0268053	1	0.205	0.154	0.0448358	0.336664	1	0.183	0.205	0.0704271	0.250089	1	0.179	0.205	-0.0510663	0.0298182	1	0.168	0.205		Hmces
	Cox7c	0.150831	1.41e-46	2.51e-42	0.212	0.119	0.347531	1.59e-62	2.83e-58	0.297	0.212	0.912579	0	0	0.412	0.212	0.484675	3.08e-211	5.49e-207	0.385	0.212			Cnn2	-0.318397	0.0197174	1	0.22	0.259	0.139765	0.230624	1	0.234	0.22	0.321929	3.24037e-05	0.576592	0.286	0.22	0.096684	0.00832927	1	0.267	0.22		Clip1	0.109525	8.86504e-11	1.57744e-06
	Rpl35a	0.150794	5.48e-39	9.75e-35	0.224	0.135	0.556361	5.01e-166	8.91e-162	0.373	0.224	1.08752	0	0	0.489	0.224	0.58049	1.82e-260	3.24e-256	0.424	0.224			Ptms	0.0928682	0.0138775	1	0.467	0.377	0.266136	0.000195361	1	0.512	0.467	0.359269	1.03164e-06	0.0183569	0.524	0.467	0.174566	0.000574579	1	0.528	0.467		Prkab2	0.072108	4.44612e-08	0.000791142
	Fcho2	0.150677	6.31e-50	1.12e-45	0.56	0.395	0.00823036	0.00058	1	0.526	0.56	-0.183474	8.62e-87	1.53e-82	0.424	0.56	-0.074984	1.84e-05	0.327805	0.548	0.56			Ero1l	0.0228761	0.0217231	1	0.125	0.086	0.0907964	0.929692	1	0.121	0.125	0.043057	0.0170551	1	0.091	0.125	0.0371933	0.736897	1	0.119	0.125		Epm2aip1	-0.105245	0.0914716	1
	Zswim6	0.150664	6.93e-37	1.23e-32	0.426	0.304	-0.243072	2.76e-37	4.92e-33	0.359	0.426	-0.382482	1.04e-141	1.85e-137	0.287	0.426	-0.0784461	9.65e-05	1	0.41	0.426			Ubfd1	0.0599168	0.0825326	1	0.11	0.082	0.00404863	0.160567	1	0.09	0.11	-0.0164353	0.0436084	1	0.083	0.11	0.00264324	0.901145	1	0.108	0.11		Trim47	-0.268699	0.370859	1
	Rab3gap2	0.150441	8.51e-64	1.51e-59	0.387	0.242	-0.0747433	5.11e-12	9.09e-08	0.349	0.387	-0.142324	8.28e-75	1.47e-70	0.278	0.387	0.0034288	0.986041	1	0.386	0.387			Pld3	-0.0550523	1	1	0.115	0.112	0.0380307	0.190851	1	0.133	0.115	0.0376304	0.827113	1	0.116	0.115	-0.00305798	0.553508	1	0.124	0.115		Phka1	0.0935386	3.76183e-08	0.000669379
	Wac	0.150259	2.63e-58	4.68e-54	0.517	0.348	0.0413896	0.390057	1	0.504	0.517	-0.0852601	2.26e-43	4.02e-39	0.415	0.517	0.0657815	0.00196436	1	0.538	0.517			Tmem147	-0.0318952	0.447355	1	0.102	0.088	0.0893668	0.48971	1	0.109	0.102	0.0934886	0.455508	1	0.109	0.102	-0.0593033	0.760291	1	0.098	0.102		Tbl1xr1	0.214116	9.74124e-16	1.73336e-11
	Slc35f5	0.150242	5.09e-59	9.05e-55	0.272	0.155	0.0309092	0.265143	1	0.278	0.272	-0.178453	4.82e-91	8.57e-87	0.172	0.272	0.0642964	1.77e-07	0.00315064	0.3	0.272			Rpl17	0.0464178	0.0269075	1	0.288	0.227	0.445638	8.16103e-09	0.000145217	0.387	0.288	0.757843	3.91565e-27	6.9675e-23	0.481	0.288	0.389845	1.53955e-10	2.73947e-06	0.406	0.288		Rfx7	0.0373423	0.000152853	1
	Ctps	0.149518	1.18e-54	2.1e-50	0.211	0.111	-0.187498	3.53e-45	6.28e-41	0.146	0.211	-0.120433	3.03e-47	5.39e-43	0.144	0.211	-0.0874156	0.0265464	1	0.202	0.211			Cox5b						0.281594	1.05702e-07	0.00188087	0.145	0.075	0.581412	2.19742e-21	3.91009e-17	0.216	0.075	0.262292	1.68617e-07	0.00300037	0.144	0.075		Commd7	-0.0925947	0.20385	1
	Erbb4	0.149449	1.04e-15	1.85e-11	0.694	0.611	0.0848554	0.0397833	1	0.646	0.694	-0.281956	4.33e-107	7.71e-103	0.553	0.694	-0.0021382	0.112036	1	0.679	0.694			Edc4	-0.250901	0.0687662	1	0.102	0.129	-0.0261397	0.416232	1	0.091	0.102	-0.0349414	0.148665	1	0.083	0.102	-0.0863085	0.653606	1	0.098	0.102		Dzip3	-0.0267203	0.0209039	1
	B4galt1	-0.166137	3.18e-06	0.0566391	0.307	0.25	0.156143	1.19e-07	0.00211526	0.332	0.307	0.0267411	1.33e-11	2.37e-07	0.26	0.307	0.0602985	0.0846045	1	0.316	0.307			Atxn7l3b	0.0833129	0.0281868	1	0.154	0.111	0.135544	0.10278	1	0.174	0.154	0.172421	0.198316	1	0.169	0.154	0.0344554	0.643643	1	0.16	0.154		Atp6v1d
	Babam1	-0.122945	6.25e-05	1	0.121	0.097	0.0468481	0.01955	1	0.13	0.121	0.0637259	0.149298	1	0.113	0.121	0.0186259	0.000517	1	0.135	0.121			AU040320	-0.0349039	0.0442587	1	0.269	0.216	0.0264972	0.0737631	1	0.23	0.269	-0.135239	2.53912e-06	0.0451812	0.181	0.269	-0.0155468	0.257393	1	0.25	0.269		Atp6v1e1	-0.0546888	0.00299433	1
	Vps13d	0.149216	9.73e-47	1.73e-42	0.596	0.429	-0.207387	1.19e-53	2.12e-49	0.515	0.596	-0.362816	7.94e-196	1.41e-191	0.418	0.596	-0.24414	2.06e-53	3.67e-49	0.534	0.596			Tm9sf2	-0.0305142	0.00606606	1	0.387	0.291	0.0697064	0.0769228	1	0.329	0.387	0.0170818	0.0353654	1	0.319	0.387	0.224904	0.0257053	1	0.416	0.387		Tbc1d1	0.0599572	0.00951844	1
	Bace1	-0.103611	9.07e-06	0.161463	0.139	0.111	0.0992239	2.57e-08	0.000458	0.163	0.139	0.131705	3.2e-05	0.568619	0.153	0.139	0.0871934	6.21e-15	1.11e-10	0.174	0.139			Aup1	-0.255019	0.0213644	1	0.159	0.198	-0.00507143	0.869288	1	0.159	0.159	-0.00878185	0.165217	1	0.135	0.159	-0.0828789	0.312739	1	0.145	0.159		Atp6v1g1
	Mecom	0.148794	3.27e-17	5.82e-13	0.803	0.722	-0.0685983	9.99e-23	1.78e-18	0.733	0.803	-0.413685	8.2e-224	1.46e-219	0.647	0.803	-0.102558	3.15e-19	5.6e-15	0.763	0.803			Lats1	0.101594	0.022615	1	0.33	0.264	-0.115332	0.0015194	1	0.263	0.33	-0.133532	7.80956e-05	1	0.244	0.33	-0.123828	0.0345981	1	0.292	0.33		Klhl26	-0.210505	0.944218	1
	Snap23	0.148781	3.77e-63	6.72e-59	0.409	0.26	-0.0109271	7e-05	1	0.385	0.409	-0.0793235	4.13e-54	7.35e-50	0.307	0.409	0.0724019	6.2e-06	0.11031	0.436	0.409			Rrnad1	-0.107741	0.305074	1	0.163	0.138	0.0579003	0.402628	1	0.145	0.163	-0.00054327	0.0445576	1	0.128	0.163	-0.0174858	0.720808	1	0.166	0.163		Rnf41	-0.0125302	0.00118103	1
	Bag1	-0.118378	0.00789226	1	0.103	0.088	0.125065	1.19e-08	0.000212	0.124	0.103	0.274293	8.65e-30	1.54e-25	0.143	0.103	0.0499719	1.49e-08	0.000266	0.126	0.103			Avil	-0.0828017	0.273518	1	0.125	0.104	-0.208757	3.19878e-10	5.69191e-06	0.05	0.125	-0.220073	9.59993e-11	1.70821e-06	0.049	0.125	-0.153009	3.75694e-05	0.66851	0.075	0.125		Atp8a1	0.092594	4.01339e-07	0.00714142
	Bag2	-0.061913	1.33e-05	0.235917	0.109	0.086	-0.0385694	0.00171807	1	0.097	0.109	-0.00248562	2.39e-09	4.26e-05	0.087	0.109	-0.0207297	0.602185	1	0.107	0.109			Avl9	0.0228621	0.0262751	1	0.195	0.145	0.0374552	0.0551076	1	0.157	0.195	0.00880192	0.0522911	1	0.159	0.195	-0.00849238	0.4957	1	0.184	0.195		Atp8b1	0.205464	2.29704e-12	4.08736e-08
	Itga1	0.148777	7.34e-31	1.31e-26	0.587	0.448	0.0018446	0.0983576	1	0.571	0.587	-0.0891724	9.84e-21	1.75e-16	0.515	0.587	-0.126208	3.53e-08	0.000629	0.577	0.587			Hipk1	-0.00117382	0.010353	1	0.304	0.232	0.151729	0.522002	1	0.274	0.304	0.0258485	0.0463387	1	0.249	0.304	0.00811715	0.507445	1	0.288	0.304		Hbp1	0.136736	5.11067e-15	9.09392e-11
	Bag6	-0.239125	0.25929	1	0.157	0.156	0.0657341	0.0504604	1	0.165	0.157	0.144938	0.0115674	1	0.163	0.157	-0.0354454	0.67666	1	0.156	0.157			AW549877	-0.0585878	0.229673	1	0.25	0.216	-0.04232	0.0155241	1	0.2	0.25	-0.054507	0.000160981	1	0.174	0.25	-0.0243424	0.54687	1	0.237	0.25		Atp9a
	Rpl39	0.148491	6.21e-33	1.11e-28	0.191	0.115	0.509601	6.6e-135	1.17e-130	0.321	0.191	1.10391	0	0	0.45	0.191	0.565262	1.67e-220	2.98e-216	0.37	0.191			Ptpn11	-0.271929	0.524748	1	0.265	0.264	-0.0656301	0.0302323	1	0.222	0.265	-0.0687787	0.0033632	1	0.203	0.265	-0.0407565	0.864879	1	0.263	0.265		Prkca	0.170307	1.51896e-05	0.270283
	Bax						0.052516	2.85e-05	0.506411	0.101	0.086	0.147471	1.2e-07	0.00212819	0.102	0.086	0.0692748	7.59e-13	1.35e-08	0.112	0.086			Axin1	0.10276	0.061375	1	0.25	0.204	-0.0594214	0.0179937	1	0.202	0.25	-0.121839	4.91104e-05	0.87387	0.173	0.25	-0.120406	0.0040596	1	0.202	0.25		Atpaf1	0.021937	0.000457534	1
	Rpl27a	0.1483	1.39e-39	2.47e-35	0.235	0.143	0.460075	2.68e-117	4.76e-113	0.361	0.235	1.06297	0	0	0.5	0.235	0.537887	3.67e-251	6.53e-247	0.437	0.235			Ptdss2	-0.107015	0.981162	1	0.103	0.1	0.0261101	0.126615	1	0.084	0.103	0.0254985	0.0878702	1	0.081	0.103	-0.0435579	0.351212	1	0.092	0.103		Prelp
	Baz2a	-0.221695	0.0512082	1	0.341	0.294	-0.0986165	5.52e-11	9.82e-07	0.306	0.341	-0.286055	2.41e-116	4.28e-112	0.22	0.341	-0.222635	6.35e-27	1.13e-22	0.286	0.341			AY036118	0.488984	0.000571198	1	0.835	0.746	-0.204931	0.0855739	1	0.853	0.835	0.608267	8.85229e-27	1.57518e-22	0.9	0.835	0.717941	6.18468e-18	1.1005e-13	0.892	0.835		Atr	0.017328	0.00125784	1
	Csnk1g3	0.147982	1.45e-54	2.58e-50	0.35	0.223	0.0385291	0.944451	1	0.348	0.35	-0.0559557	1.13e-32	2.01e-28	0.276	0.35	-0.0112305	0.472104	1	0.356	0.35			Copb1	-0.0187012	0.216106	1	0.347	0.3	0.0542594	0.428959	1	0.316	0.347	0.094878	0.342727	1	0.306	0.347	0.115315	0.134553	1	0.373	0.347		Col18a1	-0.1541	0.000572267	1
	Sfpq	0.147825	3.52e-57	6.26e-53	0.588	0.412	-0.18919	1.26e-36	2.24e-32	0.522	0.588	-0.373647	1.13e-201	2.01e-197	0.404	0.588	-0.285363	7.66e-57	1.36e-52	0.523	0.588			Rgs6	0.303575	0.0582121	1	0.199	0.161	-0.387233	5.25069e-05	0.934309	0.138	0.199	-0.219916	0.00910712	1	0.159	0.199	-0.295502	0.0211388	1	0.166	0.199		Rap1gap2	0.0343954	1.43537e-07	0.0025541
	Fra10ac1	0.147724	7.21e-59	1.28e-54	0.229	0.122	0.094999	4.74e-08	0.000843	0.256	0.229	-0.000973	3.16e-22	5.63e-18	0.177	0.229	0.0904049	6.43e-11	1.14e-06	0.262	0.229			Fam171b	0.102144	0.0970279	1	0.102	0.077	0.0214492	0.521166	1	0.094	0.102	-0.0234538	0.0166993	1	0.073	0.102	-0.0262108	0.219186	1	0.088	0.102		Fads1
	Sec24d	0.147488	1.84e-44	3.28e-40	0.58	0.42	0.110768	0.0170907	1	0.568	0.58	-0.0204089	1.77e-25	3.15e-21	0.479	0.58	0.0278575	0.834392	1	0.588	0.58			Rbm33	-0.220783	0.145132	1	0.458	0.448	-0.214409	7.52142e-09	0.000133836	0.331	0.458	-0.11158	1.45494e-06	0.0258892	0.34	0.458	-0.0281008	0.221852	1	0.432	0.458		Rab18	-0.0532878	0.0134921	1
	Cyb5a	0.147086	2.41e-38	4.29e-34	0.158	0.086	0.0687409	5.46e-07	0.00971213	0.181	0.158	0.347905	1.42e-47	2.52e-43	0.218	0.158	0.128183	1.09e-19	1.93e-15	0.2	0.158			Cpsf6	-0.0509035	0.550226	1	0.369	0.336	0.0389121	0.327802	1	0.334	0.369	-0.0152469	0.0140755	1	0.302	0.369	-0.0643348	0.361644	1	0.356	0.369		Cox16	0.192745	1.10578e-09	1.96762e-05
	Mid2	0.147009	5.06e-43	9e-39	0.254	0.157	0.0903133	0.00128623	1	0.272	0.254	-0.140402	4.91e-47	8.73e-43	0.184	0.254	-0.0641156	0.0220698	1	0.246	0.254			Lpcat3	-0.109787	0.365732	1	0.153	0.168	-0.163594	0.0297276	1	0.123	0.153	0.127549	0.241394	1	0.168	0.153	-0.015932	0.238796	1	0.174	0.153		Ldb3
	Galnt18	0.146868	3.62e-20	6.43e-16	0.189	0.13	-0.0314529	0.0347584	1	0.179	0.189	-0.0508397	1.57e-20	2.79e-16	0.146	0.189	-0.0437489	0.0529494	1	0.181	0.189			Fbln1	-0.0348518	0.216419	1	0.473	0.42	0.104986	0.994993	1	0.451	0.473	0.188054	0.550416	1	0.429	0.473	-0.304406	2.69066e-06	0.0478776	0.377	0.473		Fam3c	-0.0967588	0.0242103	1
	Pcnx	0.14669	2.26e-51	4.01e-47	0.513	0.356	0.00495268	0.00761418	1	0.495	0.513	-0.259375	1.02e-118	1.81e-114	0.374	0.513	-0.12031	1.33e-11	2.37e-07	0.491	0.513			Nelfa	0.105847	0.000856839	1	0.148	0.088	-0.0722949	3.49397e-05	0.621717	0.09	0.148	-0.0335349	0.000107356	1	0.091	0.148	-0.0766882	0.0245104	1	0.117	0.148		Ncln	-0.226182	0.360777	1
	Btbd10	0.146537	3.08e-46	5.48e-42	0.26	0.159	-0.0512465	3.58e-05	0.637864	0.24	0.26	-0.0970967	4.74e-35	8.44e-31	0.198	0.26	0.0837517	8.74e-08	0.00155527	0.29	0.26			Blzf1	0.0838778	0.00932831	1	0.143	0.095	-0.0132707	0.488483	1	0.132	0.143	-0.0562745	0.0129282	1	0.106	0.143	-0.0252282	0.431668	1	0.132	0.143		Bcl6	0.155697	3.42894e-12	6.10146e-08
	BC017158	-0.150464	0.000874	1	0.118	0.098	-0.10268	7.68e-17	1.37e-12	0.088	0.118	-0.103486	3.14e-37	5.58e-33	0.075	0.118	-0.135653	1.69e-18	3e-14	0.086	0.118			B3galt1	0.0252291	0.0690961	1	0.654	0.588	0.116167	0.857063	1	0.622	0.654	0.164104	0.0087855	1	0.555	0.654	0.235924	0.256984	1	0.651	0.654		Atxn7	-0.0625072	0.000115465	1
	BC031181						0.102777	5.18e-14	9.21e-10	0.115	0.088	0.232733	2.68e-28	4.76e-24	0.125	0.088	0.112525	8.02e-33	1.43e-28	0.134	0.088			B3gat3	-0.00760163	0.0571335	1	0.164	0.123	-0.00622603	0.0650619	1	0.133	0.164	0.11159	0.837916	1	0.154	0.164	-0.0346352	0.550089	1	0.155	0.164		Atxn7l1	0.0805539	5.75843e-09	0.000102465
	Coro1c	0.146395	2.97e-61	5.28e-57	0.463	0.304	0.093563	0.030896	1	0.466	0.463	-0.0754601	6.79e-40	1.21e-35	0.367	0.463	-0.0343548	0.222157	1	0.459	0.463			Cmip	0.0772783	0.226697	1	0.44	0.404	-0.363904	2.27674e-09	4.05123e-05	0.327	0.44	-0.366951	7.96222e-09	0.00014168	0.325	0.44	-0.424971	1.2615e-08	0.000224471	0.342	0.44		Clcn4	-0.162378	0.0336884	1
	Rps18	0.145933	1.82e-30	3.24e-26	0.173	0.105	0.357315	2.58e-86	4.59e-82	0.271	0.173	0.87064	0	0	0.367	0.173	0.437533	1.16e-164	2.07e-160	0.318	0.173			Purg	0.204343	0.000450155	1	0.32	0.234	-0.0280737	0.0814811	1	0.279	0.32	-0.159727	5.54775e-06	0.0987167	0.227	0.32	-0.0839039	0.0835454	1	0.288	0.32		Prpf38b	-0.412087	0.00647232	1
	Evi5	0.145909	4.3e-54	7.65e-50	0.314	0.192	0.0168899	0.899718	1	0.314	0.314	-0.0586653	1.1e-26	1.95e-22	0.251	0.314	-0.00758458	0.220452	1	0.324	0.314			Eif1a	-0.0118487	0.0613381	1	0.108	0.077	0.00710023	0.179682	1	0.09	0.108	-0.0205181	0.0485625	1	0.081	0.108	0.00649227	0.528666	1	0.099	0.108		Eepd1
	R3hdm1	0.145901	4.49e-51	8e-47	0.51	0.351	0.0608969	0.305173	1	0.489	0.51	-0.189728	4.81e-97	8.56e-93	0.374	0.51	-0.0505523	0.000263	1	0.496	0.51			Pkia	0.0675778	0.10689	1	0.291	0.245	-0.014177	0.0227754	1	0.244	0.291	0.0201874	0.00855525	1	0.238	0.291	0.135932	0.875719	1	0.289	0.291		Pgm1	-0.0995939	0.0842635	1
	Limd1	0.145827	3.31e-71	5.89e-67	0.292	0.159	0.229214	2.17e-27	3.86e-23	0.348	0.292	-0.167458	5.34e-111	9.51e-107	0.176	0.292	-0.148266	1.01e-24	1.8e-20	0.237	0.292			Irf2	0.14748	0.000494309	1	0.516	0.405	-0.12125	3.20209e-05	0.56978	0.417	0.516	-0.286495	2.76857e-12	4.9264e-08	0.363	0.516	-0.26176	3.02219e-08	0.000537768	0.413	0.516		Ing5
	Wdfy3	0.14575	1.11e-46	1.97e-42	0.658	0.486	-0.0932523	2.98e-19	5.31e-15	0.594	0.658	-0.3857	1.22e-227	2.17e-223	0.472	0.658	-0.131584	4.38e-20	7.79e-16	0.623	0.658			Tmem19	0.101926	0.00825146	1	0.167	0.116	0.0557285	0.492086	1	0.153	0.167	-0.0963815	4.20509e-05	0.748254	0.105	0.167	-0.0241825	0.0198801	1	0.132	0.167		Tcf3	-0.233905	0.167251	1
	Rps6ka3	0.145158	1.58e-35	2.82e-31	0.35	0.242	0.0164643	0.000353	1	0.327	0.35	-0.0373739	3.79e-27	6.74e-23	0.284	0.35	0.0801079	0.239255	1	0.358	0.35			R3hcc1l	-0.108499	0.712141	1	0.303	0.275	0.0286622	0.108194	1	0.263	0.303	-0.0563333	0.000493702	1	0.227	0.303	-0.126353	0.00902258	1	0.257	0.303		Prrg1	-0.0925988	0.343091	1
	Nhs	0.145108	2.33e-19	4.14e-15	0.46	0.364	-0.0139453	2.32e-07	0.00413232	0.422	0.46	-0.428356	1.37e-155	2.44e-151	0.309	0.46	-0.110655	2.19e-10	3.9e-06	0.43	0.46			Mplkip	0.0285587	0.0465747	1	0.145	0.107	0.0700959	0.103824	1	0.117	0.145	-0.0701067	1.84898e-06	0.0329007	0.079	0.145	0.0893998	0.960484	1	0.142	0.145		Mical3	-0.178525	0.98026	1
	Bcat2	-0.140929	0.00604348	1	0.114	0.096	0.0344224	0.0953932	1	0.12	0.114	0.036424	8.08e-07	0.0143857	0.094	0.114	-0.0252922	0.0536927	1	0.106	0.114			Bace1	-0.0665695	0.0721801	1	0.171	0.132	0.170774	0.760509	1	0.171	0.171	0.0730933	0.344053	1	0.151	0.171	0.119907	0.250939	1	0.187	0.171		Avl9	0.0805213	3.4718e-07	0.00617772
	Rnf150	0.145091	4.98e-23	8.85e-19	0.601	0.488	0.181587	6.25e-05	1	0.59	0.601	-0.347048	4.57e-151	8.13e-147	0.447	0.601	-0.126921	1.87e-11	3.32e-07	0.581	0.601			Prpf40a	-0.105753	0.938507	1	0.351	0.334	-0.0443896	0.018488	1	0.296	0.351	-0.00778476	0.0218618	1	0.29	0.351	0.0122575	0.829558	1	0.346	0.351		Ppm1k
	Cacul1	0.144772	5.79e-52	1.03e-47	0.274	0.164	0.0201265	0.490191	1	0.27	0.274	-0.088654	9.27e-45	1.65e-40	0.201	0.274	-0.0198435	0.82141	1	0.278	0.274			Brpf3	-0.0555201	0.204388	1	0.166	0.138	-0.108377	8.16323e-06	0.145257	0.101	0.166	-0.0817903	0.000215786	1	0.11	0.166	-0.0485681	0.0427948	1	0.137	0.166		Bmpr2	0.216952	1.07365e-13	1.91046e-09
	Fam214b	-0.402372	3.25e-06	0.0577883	0.19	0.205	-0.0169547	0.43324	1	0.187	0.19	-0.130863	3.27e-39	5.83e-35	0.133	0.19	-0.211835	2e-33	3.56e-29	0.136	0.19			Bach2	-0.0617339	0.421855	1	0.356	0.327	-0.120133	0.000366413	1	0.281	0.356	-0.0851397	0.000228959	1	0.281	0.356	-0.19757	3.00476e-05	0.534667	0.281	0.356		AW549877	-0.129305	0.0195617	1
	Ddx39b	-0.401148	0.00760354	1	0.388	0.359	-0.06874	2.92e-12	5.19e-08	0.347	0.388	-0.0680777	9.93e-31	1.77e-26	0.308	0.388	-0.156561	9.37e-09	0.000167	0.361	0.388			Bag1	-0.0193121	0.193163	1	0.157	0.13	0.0671827	0.586062	1	0.145	0.157	0.165192	0.594818	1	0.159	0.157	0.0674251	0.711856	1	0.161	0.157		AW554918	0.241213	4.87047e-12	8.66651e-08
	Cul3	0.144711	2.42e-57	4.31e-53	0.418	0.27	0.0734638	0.30606	1	0.417	0.418	-0.044958	5.63e-34	1e-29	0.333	0.418	0.0165622	0.537704	1	0.421	0.418			Cpeb3	0.0175084	0.0775695	1	0.349	0.291	0.0859975	0.473351	1	0.32	0.349	-0.0163886	0.00539992	1	0.285	0.349	-0.0300799	0.0802215	1	0.316	0.349		Cops7b	-0.0065525	0.000316399	1
	Macf1	0.144531	4.09e-23	7.28e-19	0.866	0.79	-0.401481	2.18e-196	3.88e-192	0.778	0.866	-0.591278	0	0	0.723	0.866	-0.437987	1.2e-228	2.13e-224	0.818	0.866			Kcnt2	0.0973424	0.173184	1	0.698	0.654	-0.10538	0.00045466	1	0.604	0.698	-0.198821	3.98562e-10	7.09201e-06	0.564	0.698	-0.213987	1.12765e-08	0.000200654	0.59	0.698		Jag1	-0.180423	0.233579	1
	Osbpl8	0.144298	1.39e-51	2.46e-47	0.331	0.21	-0.0346719	2.65e-08	0.000472	0.3	0.331	-0.12867	4.67e-55	8.31e-51	0.245	0.331	-0.0160906	0.444078	1	0.33	0.331			Napg	-0.0863863	0.213452	1	0.229	0.191	-0.0483102	0.0138446	1	0.182	0.229	-0.0795898	1.3064e-05	0.23246	0.151	0.229	-0.105131	0.00312042	1	0.179	0.229		Mtss1	-0.0180159	0.414313	1
	Auts2	0.144261	4.53e-24	8.05e-20	0.881	0.861	-0.0890268	1.77e-23	3.15e-19	0.83	0.881	-0.478982	0	0	0.758	0.881	-0.0821896	1.77e-16	3.15e-12	0.85	0.881			Atp6v1d	-0.142501	0.339477	1	0.12	0.134	0.0978549	0.489829	1	0.108	0.12	0.126187	0.594697	1	0.109	0.12	0.0086313	0.357601	1	0.108	0.12		Atp5e	0.0113116	2.42008e-05	0.430629
	Ctnna1	0.143792	6.21e-51	1.11e-46	0.514	0.357	0.0108703	0.0330476	1	0.498	0.514	0.0397947	1.07e-08	0.000191	0.449	0.514	0.0434498	0.00814258	1	0.536	0.514			Coro2b	-0.298992	0.573619	1	0.352	0.336	-0.0942879	0.000421865	1	0.276	0.352	-0.371157	4.10091e-16	7.29716e-12	0.198	0.352	-0.291433	3.40769e-10	6.06365e-06	0.24	0.352		Col8a1	-0.108348	0.00603614	1
	Bcl9l	-0.171863	1.6e-05	0.283905	0.242	0.198	0.0494324	0.302162	1	0.247	0.242	0.0307435	6.66e-07	0.0118488	0.211	0.242	-0.0957037	7.58e-09	0.000135	0.212	0.242			Baz1a	0.0439537	0.0856646	1	0.117	0.089	0.0015022	0.208688	1	0.1	0.117	-0.139588	0.00277887	1	0.08	0.117	-0.0332787	0.709475	1	0.114	0.117		B130055M24Rik	0.0714517	1.1081e-06	0.0197175
	Bclaf1	-0.167067	0.00264589	1	0.571	0.466	-0.157398	9.84e-31	1.75e-26	0.503	0.571	-0.286208	9.66e-132	1.72e-127	0.415	0.571	-0.192237	1.79e-25	3.18e-21	0.524	0.571			Baz1b	-0.00129272	0.126873	1	0.472	0.396	-0.185678	1.92667e-06	0.0342832	0.358	0.472	-0.324712	2.87527e-13	5.11626e-09	0.309	0.472	-0.144949	0.00155524	1	0.405	0.472		B230110C06Rik
	Sel1l3	0.143654	9.59e-46	1.71e-41	0.216	0.122	0.0143487	0.451768	1	0.212	0.216	-0.114588	1.66e-43	2.95e-39	0.152	0.216	0.108209	3.74e-15	6.66e-11	0.257	0.216			Rbms3	0.0617424	0.587247	1	0.923	0.93	-0.256091	1.18427e-08	0.000210729	0.868	0.923	-0.397511	3.06612e-19	5.45585e-15	0.844	0.923	-0.184234	3.67765e-06	0.0654401	0.867	0.923		Rab2b	-0.103282	0.14063	1
	Bcor	-0.177762	0.00653764	1	0.231	0.2	-0.176703	4.94e-23	8.79e-19	0.185	0.231	-0.0307701	3.63e-08	0.000646	0.203	0.231	-0.130243	0.00140906	1	0.22	0.231			Baz2b	0.0391065	0.129497	1	0.661	0.584	-0.0743807	0.00170555	1	0.578	0.661	-0.17192	5.32768e-07	0.00948008	0.537	0.661	-0.00342105	0.076809	1	0.611	0.661		B230216N24Rik	0.255692	3.22413e-25	5.73702e-21
	Bcorl1	-0.147885	0.00259161	1	0.144	0.123	0.0200343	0.628839	1	0.143	0.144	-0.0247206	1.34e-15	2.38e-11	0.112	0.144	-0.0450815	0.00367714	1	0.133	0.144			Bbip1	0.100212	0.000291223	1	0.158	0.091	0.0836329	0.611895	1	0.146	0.158	0.141148	0.765926	1	0.156	0.158	0.0915344	0.354388	1	0.17	0.158		B230219D22Rik	-0.0496548	0.00256131	1
	Bcr	-0.247907	0.358959	1	0.362	0.319	-0.217774	7.32e-63	1.3e-58	0.271	0.362	-0.131012	1.38e-58	2.45e-54	0.266	0.362	-0.191885	7.47e-31	1.33e-26	0.3	0.362			Bbs9	0.0443405	0.131049	1	0.391	0.343	0.0710217	0.62412	1	0.363	0.391	-0.232472	8.05005e-08	0.00143243	0.278	0.391	-0.142141	0.0017728	1	0.333	0.391		B230307C23Rik	0.0458232	8.60198e-09	0.000153064
	Ranbp17	0.14341	3e-32	5.33e-28	0.307	0.212	0.00843184	0.0379072	1	0.295	0.307	-0.136355	4.76e-38	8.48e-34	0.237	0.307	0.00995241	0.472211	1	0.316	0.307			Pml	0.00722419	0.113252	1	0.222	0.182	-0.190923	2.11649e-06	0.0376608	0.144	0.222	-0.135808	2.97327e-06	0.0529063	0.142	0.222	-0.144425	0.000212471	1	0.161	0.222		Pik3r4	0.0563701	1.01258e-06	0.0180179
	Pkp4	0.143055	4.05e-27	7.2e-23	0.743	0.61	-0.149497	2.48e-30	4.41e-26	0.683	0.743	-0.184125	1.61e-59	2.87e-55	0.633	0.743	-0.201656	5.93e-33	1.05e-28	0.711	0.743			Ocrl	-0.124993	0.995757	1	0.289	0.275	-0.0853484	0.00121803	1	0.227	0.289	-0.156507	6.48862e-08	0.00115459	0.185	0.289	-0.118736	0.00701427	1	0.243	0.289		Nr2c2	0.103085	1.41703e-09	2.52146e-05
	Bet1						0.0743307	3.41e-07	0.00606664	0.118	0.099						0.103199	2.38e-15	4.24e-11	0.129	0.099			BC004004	-0.0646041	0.271548	1	0.129	0.107	0.105341	0.55114	1	0.134	0.129	0.115102	0.514314	1	0.134	0.129	0.116706	0.383508	1	0.139	0.129		B3galnt2	0.00277982	5.4917e-05	0.977192
	Afg1l	0.143039	7.84e-46	1.39e-41	0.252	0.152	0.0110257	0.0178049	1	0.238	0.252	-0.148853	6.09e-56	1.08e-51	0.175	0.252	-0.0891345	0.000944	1	0.239	0.252			Aebp2	-0.0683672	0.237033	1	0.297	0.261	-0.040167	0.0165193	1	0.249	0.297	-0.0725836	3.71896e-05	0.661752	0.212	0.297	-0.0583664	0.146106	1	0.273	0.297		Adcy9	0.0662441	5.28958e-07	0.00941228
	Zfyve16	0.143002	2.45e-54	4.36e-50	0.266	0.155	-0.134207	2.56e-18	4.55e-14	0.225	0.266	-0.13551	2.55e-60	4.54e-56	0.183	0.266	-0.0818822	0.00125191	1	0.251	0.266			Ubc	-0.381628	0.718537	1	0.4	0.377	0.349966	1.49677e-05	0.266336	0.465	0.4	0.806055	3.92061e-29	6.97633e-25	0.584	0.4	0.475153	2.62241e-12	4.66632e-08	0.527	0.4		Trap1	-0.0682289	0.0390927	1
	Pcsk5	0.14297	1.8e-25	3.2e-21	0.489	0.377	-0.155331	6.94e-18	1.23e-13	0.441	0.489	0.320447	0.000386	1	0.467	0.489	0.372741	5.41e-46	9.62e-42	0.56	0.489			Net1						0.299536	2.84973e-05	0.50708	0.146	0.09	0.215793	0.002785	1	0.128	0.09	0.183716	0.00021706	1	0.14	0.09		Ncoa5	0.00847191	1.3301e-06	0.0236677
	Rps23	0.142913	1.57e-34	2.79e-30	0.215	0.133	0.468393	8.9e-126	1.58e-121	0.345	0.215	1.14817	0	0	0.498	0.215	0.551333	2.91e-246	5.17e-242	0.412	0.215			Pwwp3a	-0.189881	0.387184	1	0.157	0.166	-0.0020954	0.101457	1	0.128	0.157	-0.048133	0.00122885	1	0.107	0.157	-0.0152356	0.190495	1	0.137	0.157		Prpf6	-0.0956881	0.000347371	1
	Ndufs4	0.142769	3.35e-53	5.97e-49	0.366	0.235	0.0929918	0.078464	1	0.371	0.366	0.0423925	5.86e-11	1.04e-06	0.314	0.366	0.0775725	1.95e-06	0.0347134	0.394	0.366			Mios	-0.0321466	0.108201	1	0.144	0.111	0.0169636	0.390883	1	0.129	0.144	-0.00489358	0.0181137	1	0.108	0.144	0.0277518	0.948999	1	0.144	0.144		Meis2	0.190371	5.99211e-09	0.000106624
	2010300C02Rik	0.142709	8.63e-41	1.54e-36	0.142	0.071	0.0807446	4.04e-05	0.718301	0.159	0.142	-0.174059	2.05e-59	3.65e-55	0.083	0.142	-0.150383	2.26e-23	4.02e-19	0.102	0.142			2310022B05Rik	0.0521735	0.0504979	1	0.165	0.127	0.113108	0.131104	1	0.189	0.165	0.313308	1.43971e-05	0.256182	0.232	0.165	0.078299	0.0595809	1	0.196	0.165		1810030O07Rik	-0.068175	0.00249475	1
	Acer3	0.14256	2.33e-36	4.15e-32	0.22	0.136	-0.051337	0.000479	1	0.204	0.22	-0.110667	6.49e-36	1.16e-31	0.161	0.22	-0.0313328	0.0810542	1	0.212	0.22			Acin1	-0.278508	0.0838209	1	0.49	0.486	-0.09898	0.000419036	1	0.409	0.49	-0.0891516	0.000190838	1	0.391	0.49	-0.0600895	0.0529048	1	0.449	0.49		Ablim1	0.207662	1.90236e-11	3.38506e-07
	Plcb4	0.142471	9.01e-20	1.6e-15	0.887	0.852	-0.261468	1.62e-105	2.89e-101	0.832	0.887	-0.583204	0	0	0.777	0.887	-0.29021	1.93e-119	3.43e-115	0.855	0.887			Ogfod1	-0.00401568	0.26551	1	0.117	0.096	0.0404872	0.440832	1	0.105	0.117	0.0595344	0.0263885	1	0.086	0.117	0.0538628	0.849632	1	0.118	0.117		Nras	-0.0898282	0.0270058	1
	Jph1	0.142411	1.14e-40	2.03e-36	0.175	0.097	0.0179824	0.252726	1	0.181	0.175	-0.175228	2.47e-63	4.4e-59	0.108	0.175	-0.0776289	0.00079	1	0.161	0.175			Hnrnpk	-0.153351	0.850149	1	0.335	0.305	0.184404	0.696763	1	0.321	0.335	0.318821	0.00680219	1	0.361	0.335	0.164041	0.0273269	1	0.37	0.335		Hey2	-0.0219338	0.000239972	1
	Birc3						0.0270109	0.130357	1	0.101	0.096													Bcar1	0.126499	0.0413402	1	0.134	0.1	0.0188434	0.33097	1	0.148	0.134	-0.039438	0.25269	1	0.118	0.134	-0.125121	0.856067	1	0.134	0.134		B630019A10Rik	0.0212134	9.03272e-05	1
	Prkacb	0.142311	1.55e-53	2.76e-49	0.399	0.26	0.00983478	0.00401142	1	0.383	0.399	-0.0609308	5.12e-34	9.11e-30	0.319	0.399	0.0450388	0.00226063	1	0.42	0.399			Pdia3	0.245755	0.000114676	1	0.535	0.42	0.110492	0.589941	1	0.511	0.535	0.235831	0.0219974	1	0.525	0.535	0.0588692	0.296258	1	0.545	0.535		Park7
	Plxdc2	0.142125	7.77e-26	1.38e-21	0.708	0.575	-0.0308022	2.16e-07	0.00384452	0.664	0.708	-0.116706	1.08e-45	1.92e-41	0.602	0.708	0.247549	2.04e-17	3.63e-13	0.727	0.708			Osr1	0.00410095	0.0365731	1	0.212	0.162	0.0317411	0.551055	1	0.197	0.212	0.226481	0.0205898	1	0.241	0.212	0.202995	0.00313696	1	0.261	0.212		Ntm
	Fars2	0.141937	1.12e-45	1.98e-41	0.429	0.292	-0.0851723	1.4e-14	2.48e-10	0.385	0.429	-0.192231	5.55e-77	9.87e-73	0.318	0.429	-0.0981082	9.72e-08	0.00172883	0.406	0.429			Entpd1	0.0566487	0.0252176	1	0.304	0.238	0.430773	0.000192213	1	0.36	0.304	-0.0234964	0.0962305	1	0.262	0.304	0.301526	0.00635354	1	0.344	0.304		Emb
	Hnrnpl	-0.397629	2.29e-05	0.407676	0.441	0.413	-0.142992	2.24e-19	3.98e-15	0.392	0.441	-0.188038	6.44e-70	1.15e-65	0.328	0.441	-0.198812	1.29e-14	2.29e-10	0.406	0.441			Bcat1	0.00762326	0.426075	1	0.137	0.121	0.074017	0.698822	1	0.128	0.137	-0.12094	2.11682e-06	0.0376668	0.075	0.137	-0.115935	0.00238745	1	0.098	0.137		Bace1	0.052333	1.7558e-05	0.312427
	Iqcb1	0.141746	4.14e-47	7.37e-43	0.25	0.148	-0.00194996	0.642563	1	0.249	0.25	-0.155634	7.55e-59	1.34e-54	0.171	0.25	-0.0360746	0.973492	1	0.252	0.25			Herc4	0.0759501	0.0589841	1	0.423	0.354	-0.200285	1.60108e-05	0.284895	0.329	0.423	-0.218238	6.04067e-08	0.00107488	0.3	0.423	-0.182493	0.000100098	1	0.347	0.423		H2-Q7	-0.230809	0.473144	1
	Map4k3	0.14173	1.52e-56	2.7e-52	0.382	0.244	0.0127612	0.0601994	1	0.37	0.382	-0.188563	1.11e-90	1.97e-86	0.266	0.382	-0.166192	1.52e-22	2.71e-18	0.332	0.382			Klf4	0.0886676	0.00998174	1	0.26	0.196	-0.167945	9.55413e-05	1	0.189	0.26	0.084792	0.00386547	1	0.199	0.26	-0.169606	0.000595325	1	0.199	0.26		Kctd3	-0.053587	0.0305818	1
	Irs1	0.141661	4.75e-47	8.46e-43	0.328	0.212	0.0382983	0.0551187	1	0.315	0.328	-0.171976	7.66e-82	1.36e-77	0.224	0.328	0.0829395	0.00220124	1	0.345	0.328			Hibadh	0.0134008	0.0401231	1	0.295	0.236	0.095316	0.485801	1	0.271	0.295	0.0181369	0.0856381	1	0.253	0.295	0.105048	0.386249	1	0.31	0.295		Hadh
	Agtpbp1	0.141524	3.49e-44	6.22e-40	0.441	0.306	-0.131474	1.68e-20	2.99e-16	0.391	0.441	-0.344458	6.48e-162	1.15e-157	0.291	0.441	-0.15195	4.43e-14	7.89e-10	0.407	0.441			Agl	0.049824	0.108609	1	0.216	0.179	0.169632	0.839938	1	0.205	0.216	0.0750323	0.0986185	1	0.181	0.216	0.0654995	0.449906	1	0.228	0.216		Adss	0.12266	3.66316e-12	6.51823e-08
	Prrc1	0.141488	4.36e-66	7.75e-62	0.316	0.182	0.135036	1.17e-09	2.08e-05	0.344	0.316	0.0623024	2.11e-08	0.000375	0.272	0.316	0.134539	3.07e-19	5.47e-15	0.365	0.316			Pex1	0.0165264	0.19225	1	0.101	0.08	-0.0142946	0.0280351	1	0.074	0.101	-0.0124335	0.0130895	1	0.071	0.101	0.0548859	0.72924	1	0.096	0.101		Pccb	0.021525	4.53328e-05	0.806653
	Atp13a3	0.141427	1.74e-51	3.1e-47	0.462	0.314	-0.00143191	0.000708	1	0.441	0.462	-0.191902	7.39e-91	1.32e-86	0.338	0.462	-0.0863673	1.53e-05	0.271536	0.448	0.462			Atf7	-0.0790618	0.459955	1	0.555	0.489	-0.0107166	0.0146765	1	0.473	0.555	-0.105357	6.76609e-07	0.0120396	0.427	0.555	-0.0400046	0.0443302	1	0.501	0.555		Asap2	-0.0357654	0.783635	1
	St7	0.14138	4.59e-37	8.16e-33	0.351	0.243	-0.0583346	8.61e-06	0.153232	0.328	0.351	-0.198208	8.79e-70	1.56e-65	0.254	0.351	-0.0267879	0.807344	1	0.355	0.351			Sergef	0.0921487	0.0367658	1	0.151	0.112	-0.0523076	0.127228	1	0.127	0.151	-0.103245	0.00628353	1	0.111	0.151	-0.0673832	0.452492	1	0.14	0.151		S100a6	0.0665122	4.73992e-05	0.843422
	Rab2a	0.140747	2.52e-47	4.48e-43	0.56	0.4	0.067359	0.292899	1	0.553	0.56	-0.00461368	6.29e-16	1.12e-11	0.484	0.56	0.0426276	0.00153005	1	0.585	0.56			Plcl1	0.282217	0.000347342	1	0.642	0.554	-0.107213	6.50456e-05	1	0.559	0.642	-0.374068	3.14366e-13	5.59383e-09	0.485	0.642	-0.38126	3.28197e-12	5.83994e-08	0.515	0.642		Phf21a	0.188324	3.23171e-10	5.75051e-06
	Bnip3						0.13068	1.42e-14	2.52e-10	0.113	0.085													Bcl6	0.351918	1.45797e-09	2.59431e-05	0.36	0.207	-0.096588	0.0259047	1	0.305	0.36	-0.445408	1.18427e-23	2.1073e-19	0.168	0.36	-0.457054	3.82282e-16	6.80233e-12	0.214	0.36		Baz1b	-0.298447	0.465735	1
	Mib1	0.140524	3.89e-61	6.92e-57	0.422	0.269	0.0650619	0.42009	1	0.421	0.422	-0.092618	1.35e-57	2.4e-53	0.32	0.422	0.0111623	0.920312	1	0.427	0.422			Lnpep	0.0498134	0.0711962	1	0.591	0.518	0.0738096	0.571198	1	0.554	0.591	0.00152224	0.105775	1	0.531	0.591	-0.0168588	0.0803002	1	0.551	0.591		Lats2	0.0629107	8.81296e-11	1.56818e-06
	Boc	-0.129403	0.0162057	1	0.155	0.135	0.0942517	0.000587	1	0.17	0.155	0.0888439	0.00816276	1	0.14	0.155	0.0268636	0.954199	1	0.155	0.155			Bcl7c	-0.0269654	0.613464	1	0.16	0.146	0.0372546	0.870307	1	0.154	0.16	-0.0169641	0.17464	1	0.136	0.16	-0.0118531	0.468419	1	0.147	0.16		Baz2b	0.236841	6.4863e-14	1.15417e-09
	Fbxw7	0.14037	6.42e-51	1.14e-46	0.282	0.17	-0.0699975	4.74e-08	0.000843	0.255	0.282	-0.136275	3.08e-56	5.48e-52	0.201	0.282	-0.050612	0.0213081	1	0.272	0.282			Erlin1	-0.0168386	0.0925112	1	0.132	0.1	-0.128844	0.000861774	1	0.088	0.132	-0.0714921	0.000181946	1	0.082	0.132	-0.11492	0.00293773	1	0.094	0.132		Ephb4	0.0531614	2.79963e-06	0.0498166
	Bptf	-0.141117	4.66e-06	0.0829473	0.579	0.469	-0.220233	6.86e-51	1.22e-46	0.498	0.579	-0.321209	4.2e-148	7.47e-144	0.416	0.579	-0.309987	1.65e-55	2.94e-51	0.512	0.579			Bcl9l	0.15704	0.0012139	1	0.295	0.216	-0.145599	0.000156834	1	0.222	0.295	-0.104801	0.000225444	1	0.219	0.295	-0.171723	0.000470087	1	0.234	0.295		Bbs7
	Rpl17	0.140277	1.84e-36	3.27e-32	0.199	0.118	0.377811	1.07e-79	1.9e-75	0.296	0.199	0.925976	0	0	0.414	0.199	0.460502	3.2e-184	5.69e-180	0.361	0.199			Psmd8	0.00431942	0.969266	1	0.113	0.112	0.105008	0.0457388	1	0.14	0.113	0.228555	0.000182678	1	0.165	0.113	0.0672551	0.00799499	1	0.151	0.113		Prcp	0.105299	1.2685e-07	0.00225718
	Mtmr3	0.139869	4.87e-42	8.67e-38	0.593	0.437	-0.0473925	7.46e-12	1.33e-07	0.543	0.593	-0.284126	2.99e-140	5.32e-136	0.434	0.593	0.0140489	0.428565	1	0.588	0.593			Map4k5	0.0516818	0.0276428	1	0.394	0.316	0.0444586	0.0489356	1	0.334	0.394	-0.125495	5.63998e-07	0.0100358	0.277	0.394	-0.026485	0.108036	1	0.356	0.394		Maco1	0.039214	9.79402e-07	0.0174275
	Lims2	0.139749	6.06e-48	1.08e-43	0.654	0.48	0.133233	1.42e-07	0.0025208	0.647	0.654	-0.013978	4.91e-14	8.74e-10	0.566	0.654	0.00527002	0.828238	1	0.662	0.654			Irf3	-0.128696	0.166055	1	0.185	0.207	0.00245357	0.673372	1	0.175	0.185	-0.0510604	0.0350148	1	0.148	0.185	-0.105334	0.0520729	1	0.155	0.185		Ino80d	-0.0182926	2.92423e-06	0.0520338
	Prex2	0.139592	1.66e-19	2.96e-15	0.152	0.101	0.00222459	0.172366	1	0.146	0.152	0.0377571	1.12e-09	2e-05	0.125	0.152	-0.0367358	0.718218	1	0.152	0.152			Pdgfa	-0.192701	0.185127	1	0.098	0.118	0.097757	0.00526146	1	0.137	0.098	0.0677515	0.0963081	1	0.119	0.098	0.056614	0.00122756	1	0.144	0.098		Papolg	0.0373016	0.00179187	1
	Brd2	-0.180803	0.000165	1	0.227	0.189	0.01277	0.809913	1	0.226	0.227	0.0916978	0.0883227	1	0.211	0.227	-0.0633601	0.0542413	1	0.219	0.227			Bcr	-0.188816	0.960409	1	0.367	0.343	-0.112294	0.000527642	1	0.288	0.367	-0.0589745	0.00140139	1	0.29	0.367	-0.0219253	0.166096	1	0.339	0.367		BC005537	-0.182223	0.116003	1
	Kif3a	0.139502	3.41e-55	6.06e-51	0.257	0.146	-0.114822	6.27e-08	0.00111508	0.234	0.257	-0.175384	2.52e-54	4.48e-50	0.181	0.257	-0.0634793	0.337318	1	0.254	0.257			Idh3b	0.00276069	0.0665826	1	0.121	0.089	0.0292101	0.83133	1	0.117	0.121	0.063083	0.22462	1	0.103	0.121	0.0473477	0.550557	1	0.129	0.121		Hprt	-0.11922	0.0676562	1
	Brd4	-0.151253	0.00118699	1	0.552	0.453	-0.106322	8.31e-18	1.48e-13	0.5	0.552	-0.293974	4.21e-149	7.49e-145	0.39	0.552	-0.188878	2.56e-24	4.55e-20	0.51	0.552			Bdp1	0.0604977	0.295743	1	0.374	0.33	-0.064311	0.00891882	1	0.315	0.374	-0.215107	1.32219e-07	0.0023527	0.264	0.374	-0.149084	0.0240433	1	0.331	0.374		BC005624
	Ap3m1	0.139338	5.93e-51	1.06e-46	0.191	0.1	-0.00157004	0.737835	1	0.193	0.191	0.159757	7.75e-07	0.0137837	0.206	0.191	0.133784	7.46e-31	1.33e-26	0.248	0.191			Anxa7	0.0128272	0.0404421	1	0.285	0.229	-0.0212129	0.161862	1	0.249	0.285	0.0560866	0.328853	1	0.25	0.285	-0.0934677	0.0967451	1	0.253	0.285		Ankrd33b	-0.203409	0.256162	1
	Scmh1	0.139137	5.27e-40	9.39e-36	0.471	0.335	0.0369758	0.0646645	1	0.452	0.471	-0.0822318	1e-40	1.79e-36	0.376	0.471	0.060078	0.00668295	1	0.488	0.471			Rasa3	0.172777	1.71449e-05	0.305077	0.386	0.268	-0.00123568	0.0573081	1	0.336	0.386	-0.264654	1.03879e-07	0.00184841	0.273	0.386	-0.144488	0.000408847	1	0.323	0.386		Purb	-0.0703894	0.193753	1
	Top1	0.138991	5.9e-50	1.05e-45	0.454	0.308	-0.0367907	1.54e-06	0.0274563	0.425	0.454	-0.232292	8.96e-94	1.59e-89	0.33	0.454	-0.012365	0.252185	1	0.45	0.454			Srpx	-0.0382854	0.550659	1	0.125	0.112	0.0597491	0.712173	1	0.13	0.125	0.0838649	0.959556	1	0.124	0.125	-0.0122193	0.708498	1	0.121	0.125		Snhg18
	Mosmo	0.138874	2.61e-54	4.65e-50	0.382	0.244	0.081218	0.0433234	1	0.389	0.382	-0.244647	2.26e-134	4.02e-130	0.244	0.382	-0.0871299	2.75e-05	0.488899	0.364	0.382			Lta4h	0.0126591	0.299693	1	0.171	0.148	-0.0709319	0.0249318	1	0.134	0.171	0.0708684	0.0543332	1	0.136	0.171	-0.0286121	0.500566	1	0.16	0.171		Lmtk2	-0.00506862	0.000661103	1
	Eif1	0.138414	2.72e-41	4.84e-37	0.24	0.145	0.467551	5.81e-131	1.03e-126	0.374	0.24	1.02012	0	0	0.5	0.24	0.588501	1.03e-304	1.83e-300	0.462	0.24			Dnajc24	-0.0228852	0.0145261	1	0.133	0.089	0.0100657	0.0258077	1	0.101	0.133	-0.0259645	0.00130368	1	0.089	0.133	-0.0503237	0.0394549	1	0.107	0.133		Dlg4	-0.0609275	0.00351033	1
	Fto	0.138403	2.34e-34	4.16e-30	0.641	0.488	-0.0391833	3.59e-11	6.4e-07	0.594	0.641	-0.292094	9.65e-147	1.72e-142	0.481	0.641	-0.15723	7.01e-28	1.25e-23	0.605	0.641			Fam214a	0.13429	0.0249841	1	0.332	0.271	0.0635474	0.0705302	1	0.284	0.332	-0.090959	6.86912e-05	1	0.244	0.332	0.010648	0.475774	1	0.316	0.332		Fam118b	0.0510355	1.80763e-06	0.032165
	Tent2	0.13802	9.1e-58	1.62e-53	0.344	0.214	0.0234584	0.120112	1	0.334	0.344	-0.0926126	5.75e-52	1.02e-47	0.256	0.344	0.029933	0.0670806	1	0.356	0.344			Smad1	0.0252833	0.0627087	1	0.32	0.264	-0.0502626	0.0100159	1	0.264	0.32	-0.150955	4.17079e-07	0.00742151	0.216	0.32	0.0510675	0.958853	1	0.315	0.32		Shprh	0.158425	3.08637e-15	5.49188e-11
	Plekhh2	0.13798	7.14e-39	1.27e-34	0.17	0.094	-0.125476	5.79e-17	1.03e-12	0.134	0.17	-0.0932308	4.52e-33	8.04e-29	0.12	0.17	-0.00775011	0.130293	1	0.178	0.17			Orc3	-0.00909245	0.00523088	1	0.273	0.2	-0.0415168	4.96746e-05	0.883911	0.194	0.273	-0.0112239	4.14457e-05	0.737484	0.188	0.273	0.0203925	0.424914	1	0.256	0.273		Nsmaf	-0.0445695	0.000320642	1
	Gli3	0.13786	2.78e-36	4.94e-32	0.25	0.16	-0.0046561	0.0810431	1	0.241	0.25	-0.13793	4.43e-44	7.89e-40	0.181	0.25	-0.00406782	0.725095	1	0.254	0.25			Fhit	0.165127	0.0454905	1	0.301	0.248	-0.0638811	0.00733862	1	0.251	0.301	-0.197369	3.9292e-05	0.699161	0.224	0.301	-0.114606	0.100765	1	0.273	0.301		Fbxo9	-0.204743	0.0736256	1
	Brpf1	-0.0897069	0.000182	1	0.103	0.083	-0.0657373	3.69e-06	0.0657226	0.087	0.103	-0.036921	3.88e-14	6.91e-10	0.078	0.103	-0.0541669	0.0031012	1	0.093	0.103			Bicral	-0.194143	0.697912	1	0.382	0.368	0.0628566	0.40462	1	0.352	0.382	0.0107293	0.0282261	1	0.322	0.382	0.0501889	0.596064	1	0.392	0.382		Bcas2
	Rab27b	0.137836	5.31e-40	9.45e-36	0.134	0.066	0.216401	2.33e-24	4.14e-20	0.177	0.134	0.00364514	1.74e-12	3.1e-08	0.106	0.134	0.0474364	0.0775263	1	0.141	0.134			Plce1	0.214186	0.00259839	1	0.675	0.595	-0.105308	9.24394e-05	1	0.566	0.675	-0.502211	6.45181e-23	1.14803e-18	0.469	0.675	-0.698044	6.3705e-30	1.13357e-25	0.482	0.675		Phf20	-0.132838	0.120275	1
	Pbx3	0.137779	5.13e-21	9.13e-17	0.183	0.125	0.0513999	0.385051	1	0.179	0.183	-0.0764927	4.83e-18	8.6e-14	0.145	0.183	0.0910055	0.00741929	1	0.197	0.183			Ndufc2						0.0906516	0.0358238	1	0.107	0.081	0.283431	1.52498e-06	0.0271354	0.144	0.081							Napg	-0.150392	0.136108	1
	Msra	0.13734	3.96e-40	7.05e-36	0.376	0.258	-0.112479	5.74e-19	1.02e-14	0.327	0.376	-0.208783	1.75e-78	3.11e-74	0.271	0.376	-0.136317	1.2e-11	2.13e-07	0.345	0.376			Man1b1	-0.13947	0.5389	1	0.187	0.168	0.0236701	0.130975	1	0.158	0.187	0.0661971	0.0894209	1	0.154	0.187	-0.021034	0.0947077	1	0.16	0.187		Lrrcc1	-0.0749124	0.218365	1
	Mast2	0.13713	2.43e-48	4.33e-44	0.409	0.275	-0.119872	1.23e-23	2.2e-19	0.351	0.409	-0.292901	9.76e-130	1.74e-125	0.273	0.409	-0.12954	1.73e-10	3.07e-06	0.379	0.409			Kmt2e	-0.0407022	0.722761	1	0.66	0.6	-0.0816548	0.000838947	1	0.575	0.66	-0.23657	2.30058e-09	4.09365e-05	0.523	0.66	-0.084951	0.00146626	1	0.601	0.66		Kidins220	0.0369767	1.41581e-07	0.00251928
	Phlpp1	0.13666	3.39e-37	6.04e-33	0.426	0.302	-0.0715772	1.05e-10	1.86e-06	0.389	0.426	-0.131103	3.49e-58	6.21e-54	0.326	0.426	-0.00727659	0.126859	1	0.419	0.426			Nt5c3b	-0.117384	0.31007	1	0.097	0.111	0.0576089	0.696093	1	0.101	0.097						-0.0447334	0.250114	1	0.114	0.097		Nktr	-0.150481	0.435424	1
	Uhrf2	0.136631	3.97e-57	7.06e-53	0.398	0.257	0.152724	1.52e-06	0.0270099	0.419	0.398	-0.117238	5.51e-62	9.81e-58	0.297	0.398	-0.0170163	0.444333	1	0.399	0.398			Tcerg1	0.0028159	0.0959275	1	0.346	0.291	-0.0429168	0.00609098	1	0.282	0.346	-0.232839	1.11104e-08	0.000197698	0.23	0.346	-0.110057	0.0015398	1	0.29	0.346		Stx4a	-0.0858473	0.00577846	1
	Sacm1l	0.136599	6.55e-51	1.17e-46	0.278	0.167	0.0471875	0.241773	1	0.283	0.278	-0.0280147	1.96e-21	3.49e-17	0.223	0.278	0.0364602	0.0326487	1	0.289	0.278			Rad50	0.0617199	0.202666	1	0.165	0.139	-0.0422987	0.167935	1	0.145	0.165	-0.064298	0.00140075	1	0.117	0.165	-0.0716605	0.19597	1	0.147	0.165		Ptcd3	0.0112959	0.000394301	1
	8030462N17Rik	0.136289	5.93e-52	1.06e-47	0.29	0.176	-0.00790645	0.00960628	1	0.276	0.29	-0.0812351	6.77e-41	1.2e-36	0.218	0.29	-0.00843898	0.682801	1	0.292	0.29			A330023F24Rik	0.0101751	0.185795	1	0.499	0.438	-0.0267425	0.00270289	1	0.419	0.499	-0.315679	2.59898e-16	4.62463e-12	0.323	0.499	-0.191487	6.07406e-06	0.108082	0.41	0.499		4931414P19Rik
	Itch	0.135941	4.58e-47	8.15e-43	0.557	0.398	-0.0364077	2.57e-11	4.58e-07	0.515	0.557	-0.220532	6.81e-110	1.21e-105	0.412	0.557	-0.0251989	0.0564748	1	0.555	0.557			Hip1	0.128891	0.0941248	1	0.602	0.536	0.166192	0.787414	1	0.56	0.602	-0.243196	2.46824e-09	4.39199e-05	0.46	0.602	-0.111587	0.00141611	1	0.525	0.602		Hba-a1
	Ptk2	0.135868	1.4e-50	2.5e-46	0.532	0.375	-0.0428883	2.99e-11	5.31e-07	0.491	0.532	-0.288964	1.23e-136	2.18e-132	0.381	0.532	-0.118571	1.58e-10	2.82e-06	0.508	0.532			Phtf1	0.088886	0.0474081	1	0.192	0.152	-0.112854	0.0106312	1	0.153	0.192	-0.0214034	0.00861854	1	0.147	0.192	0.013183	0.626876	1	0.184	0.192		Pdia3	0.187033	2.68103e-13	4.77063e-09
	Slmap	0.135851	1.21e-32	2.15e-28	0.834	0.708	-0.110369	2e-28	3.56e-24	0.772	0.834	-0.232529	6.04e-119	1.08e-114	0.727	0.834	0.0495664	0.0906481	1	0.827	0.834			Rprd1a	-0.128971	0.444246	1	0.287	0.257	-0.0185758	0.0362043	1	0.241	0.287	-0.08997	0.00149547	1	0.223	0.287	0.0559044	0.89312	1	0.29	0.287		Rnase4	0.0171457	1.59546e-05	0.283896
	Eps15	0.1355	3.39e-51	6.04e-47	0.376	0.244	0.0599615	0.334152	1	0.378	0.376	-0.0774931	1.18e-44	2.11e-40	0.288	0.376	-0.0254571	0.186932	1	0.37	0.376			Eda	-0.0947012	0.418082	1	0.317	0.288	-0.0155679	0.00976903	1	0.259	0.317	-0.0866276	0.00111617	1	0.253	0.317	-0.0225236	0.00406617	1	0.259	0.317		Dyrk1a	-0.0251674	0.000649168	1
	Btf3l4						0.0362656	9.49e-05	1	0.112	0.098						0.0756393	9.58e-16	1.7e-11	0.128	0.098			Bmp6	0.354064	5.09989e-05	0.907474	0.202	0.12	-0.488582	4.94924e-11	8.80668e-07	0.102	0.202	-0.141646	0.000499341	1	0.143	0.202	-0.347968	6.341e-05	1	0.141	0.202		Bcl7c	-0.0110643	0.00373948	1
	Btg1	-0.174367	0.129993	1	0.189	0.172	0.0205726	0.489088	1	0.193	0.189	0.372007	7.1e-61	1.26e-56	0.259	0.189	0.213265	1.19e-75	2.12e-71	0.286	0.189			Bmper	0.220964	0.0269002	1	0.177	0.134	-0.127474	0.124344	1	0.154	0.177	-0.126334	0.00179552	1	0.128	0.177	0.185426	0.220737	1	0.194	0.177		Bcl9	-0.0676023	0.146903	1
	Cux1	0.135493	5.58e-37	9.94e-33	0.64	0.479	-0.108355	2.35e-20	4.18e-16	0.585	0.64	-0.28252	1.34e-119	2.38e-115	0.49	0.64	-0.220077	2.43e-41	4.33e-37	0.592	0.64			Cpne1	-0.173732	0.587996	1	0.324	0.312	-0.0232424	0.0203771	1	0.27	0.324	-0.0313628	0.014202	1	0.26	0.324	-0.0253315	0.312397	1	0.3	0.324		Coq10b	0.0351845	0.000166675	1
	Gm49334	0.135345	1.54e-47	2.73e-43	0.127	0.056	-0.0300106	0.139691	1	0.122	0.127	-0.1307	6.47e-49	1.15e-44	0.076	0.127	0.0156636	0.00163135	1	0.14	0.127			Fra10ac1	0.0777316	0.019025	1	0.144	0.1	-0.0281332	0.137839	1	0.121	0.144	-0.0675827	0.029894	1	0.112	0.144	0.0104413	0.768609	1	0.14	0.144		Fndc3a	0.113838	9.16588e-11	1.63098e-06
	Hspb1	0.135328	3.13e-21	5.58e-17	0.215	0.151	0.171329	7.14e-31	1.27e-26	0.278	0.215	0.544446	7.68e-164	1.37e-159	0.349	0.215	0.0760916	4.65e-37	8.27e-33	0.289	0.215			Gps2	-0.0975183	0.365523	1	0.163	0.138	0.0707861	0.694763	1	0.164	0.163	0.0555819	0.461791	1	0.145	0.163	-0.0162969	0.915239	1	0.162	0.163		Gng11
	Bub3						0.0653395	6.77e-07	0.0120401	0.102	0.084						0.0750199	3.05e-10	5.43e-06	0.106	0.084			Bms1	-0.035628	0.183745	1	0.148	0.12	0.0454206	0.0699592	1	0.119	0.148	-0.0784253	6.0811e-05	1	0.091	0.148	-0.0308617	0.0881099	1	0.123	0.148		Bcor	-0.254194	0.345154	1
	Psmd14	0.135163	7.78e-51	1.38e-46	0.296	0.182	-0.000861	0.000267	1	0.275	0.296	-0.0588294	8.87e-39	1.58e-34	0.223	0.296	-0.0186453	0.0305215	1	0.284	0.296			Phf2	-0.0762999	0.347607	1	0.255	0.223	0.0283221	0.141256	1	0.221	0.255	-0.0190032	0.00145747	1	0.189	0.255	-0.0210408	0.285337	1	0.235	0.255		Pdcd6ip	0.0709821	2.08942e-08	0.000371791
	Rps5	0.134813	3.68e-26	6.55e-22	0.164	0.101	0.427642	1.07e-102	1.9e-98	0.271	0.164	1.02508	0	0	0.409	0.164	0.52049	2.27e-210	4.04e-206	0.332	0.164			Qser1	-0.106757	0.515548	1	0.335	0.296	0.0382946	0.0981733	1	0.288	0.335	-0.0591667	0.000204933	1	0.25	0.335	-0.000816524	0.319653	1	0.311	0.335		Prrc2b	-0.125013	0.00481244	1
	Nbea	0.134472	5.77e-34	1.03e-29	0.561	0.424	-0.0668643	4.41e-15	7.86e-11	0.508	0.561	-0.220259	4.72e-92	8.39e-88	0.43	0.561	-0.0862103	1.39e-08	0.000247	0.542	0.561			Metap2	-0.0518359	0.665933	1	0.198	0.202	0.0744132	0.569821	1	0.205	0.198	0.0563981	0.628054	1	0.202	0.198	-0.0184049	0.63362	1	0.208	0.198		Mbip	0.0330894	1.97999e-06	0.035232
	Bzw2	-0.0498853	3.32e-06	0.0591006	0.105	0.081	0.0105188	0.685598	1	0.106	0.105	0.00203261	5.68e-05	1	0.09	0.105	-0.0109573	0.8713	1	0.105	0.105			Bnip3l	0.135302	0.000143734	1	0.203	0.123	0.189081	0.394616	1	0.21	0.203	0.136593	0.526515	1	0.205	0.203	0.0915131	0.508173	1	0.21	0.203		Becn1	-0.146825	0.162891	1
	Ptprg	0.134448	4.69e-37	8.35e-33	0.448	0.322	0.0776478	0.182553	1	0.445	0.448	-0.151942	8.4e-59	1.49e-54	0.344	0.448	-0.110119	4.36e-08	0.000776	0.423	0.448			Pigk	0.0521283	0.0797701	1	0.21	0.171	-0.0187092	0.101468	1	0.178	0.21	-0.00208898	0.096601	1	0.178	0.21	0.0322751	0.276321	1	0.19	0.21		Pea15a	-0.0191325	0.000236577	1
	Cnnm2	0.134175	8.28e-36	1.47e-31	0.257	0.165	-0.0168206	5.42e-06	0.0964773	0.233	0.257	-0.154288	4.55e-35	8.1e-31	0.194	0.257	0.194965	1.02e-15	1.81e-11	0.299	0.257			Chmp4b	-0.157413	0.972143	1	0.273	0.259	0.127363	0.560973	1	0.251	0.273	0.0872656	0.180316	1	0.235	0.273	0.0534366	0.864485	1	0.272	0.273		Cers4	-0.103642	0.00561505	1
	C1qtnf6						0.102071	3.23e-09	5.75e-05	0.116	0.094						0.101863	1.23e-18	2.18e-14	0.128	0.094			Bptf	-0.125152	0.667845	1	0.569	0.491	-0.103121	7.68118e-05	1	0.46	0.569	-0.211401	1.41723e-08	0.000252182	0.42	0.569	-0.110703	0.00444385	1	0.503	0.569		Bfar	0.0230414	6.21768e-07	0.0110637
	Hmgcs2	0.134109	7.22e-21	1.28e-16	0.129	0.08	0.0637908	2.18e-23	3.87e-19	0.174	0.129	0.0196031	0.657471	1	0.126	0.129	-0.149926	7.4e-06	0.131705	0.111	0.129			Gnao1	0.235881	0.00260714	1	0.336	0.261	-0.0420422	0.0756713	1	0.299	0.336	-0.397273	6.02549e-12	1.07217e-07	0.209	0.336	-0.300056	8.95844e-08	0.00159406	0.245	0.336		Gm30524	0.481644	3.22318e-35	5.73533e-31
	Dnajc10	0.13402	4.64e-43	8.26e-39	0.259	0.16	0.0907258	8.15e-05	1	0.28	0.259	0.155488	0.137471	1	0.256	0.259	0.151087	2.87e-28	5.11e-24	0.321	0.259			Dctn1	-0.0488635	0.150129	1	0.222	0.184	-0.0467919	0.0277756	1	0.18	0.222	0.0690024	0.341734	1	0.195	0.222	0.0466621	0.681727	1	0.211	0.222		Dbndd2
	Igsf9b	0.133879	1.91e-52	3.4e-48	0.427	0.284	-0.0569981	1.6e-05	0.28424	0.404	0.427	-0.182135	2.4e-68	4.27e-64	0.319	0.427	-0.0606185	0.184201	1	0.427	0.427			Gxylt1	-0.0265927	0.234172	1	0.148	0.123	0.0228708	0.0914197	1	0.121	0.148	0.0235736	0.010399	1	0.109	0.148	0.0496082	0.864227	1	0.151	0.148		Gria3	0.307057	3.22538e-18	5.73923e-14
	Frmd6	0.133794	1.72e-52	3.06e-48	0.408	0.266	-0.206109	5.18e-37	9.22e-33	0.341	0.408	-0.25908	1.81e-100	3.22e-96	0.286	0.408	0.0470981	0.0219351	1	0.423	0.408			Fam193a	-0.00111641	0.738529	1	0.613	0.559	-0.246628	1.51541e-07	0.00269652	0.491	0.613	-0.370687	1.01937e-16	1.81386e-12	0.43	0.613	-0.130783	0.000106644	1	0.53	0.613		Fam102b
	C330007P06Rik	-0.0551675	2.45e-05	0.435681	0.139	0.113	0.0374899	0.328207	1	0.143	0.139	0.0096703	8.66e-06	0.154101	0.12	0.139	-0.0501778	0.0619745	1	0.132	0.139			Brd2	-0.15677	0.846338	1	0.227	0.211	0.0637833	0.818119	1	0.216	0.227	0.103366	0.881063	1	0.212	0.227	0.0704871	0.319506	1	0.244	0.227		Bicra	-0.0258716	2.66931e-05	0.474977
	Cdk17	0.133631	2.59e-58	4.6e-54	0.318	0.191	-0.0151973	1.21e-05	0.21613	0.293	0.318	0.0397683	2.48e-17	4.41e-13	0.261	0.318	0.0488375	0.115538	1	0.327	0.318			Ccng2	0.130996	0.000578524	1	0.102	0.052	-0.0873079	0.0106491	1	0.072	0.102	-0.0837777	0.00315225	1	0.067	0.102	-0.139795	0.0077663	1	0.073	0.102		Ccdc191	0.0123017	5.36945e-05	0.95544
	Atp6v1h	0.133593	3.16e-54	5.62e-50	0.309	0.189	0.0359206	0.145654	1	0.3	0.309	-0.0845312	4.08e-42	7.26e-38	0.233	0.309	0.0082985	0.192159	1	0.319	0.309			Atp5c1	0.152389	0.000135357	1	0.249	0.161	0.112295	0.971857	1	0.242	0.249	0.256717	0.0946	1	0.264	0.249	0.0784345	0.297062	1	0.262	0.249		Atl1
	Abhd17b	0.133442	1.81e-44	3.22e-40	0.419	0.287	0.0453661	0.834391	1	0.414	0.419	-0.179019	3.28e-70	5.84e-66	0.311	0.419	0.106571	1.63e-11	2.91e-07	0.459	0.419			Abi1	-0.106792	0.957588	1	0.585	0.536	-0.17731	9.17929e-05	1	0.499	0.585	-0.203759	9.20103e-07	0.0163723	0.467	0.585	-0.12138	0.0231835	1	0.527	0.585		Abca5
	Ncald	0.133205	2.28e-25	4.06e-21	0.623	0.5	-0.258329	5.25e-62	9.34e-58	0.53	0.623	-0.309573	1.31e-142	2.33e-138	0.458	0.623	-0.127887	4.2e-16	7.48e-12	0.583	0.623			Mettl16	0.0851429	0.0126704	1	0.181	0.13	-0.0643432	0.000999364	1	0.128	0.181	-0.0386768	0.00410092	1	0.133	0.181	-0.00369589	0.484178	1	0.169	0.181		Mbtps1	-0.181401	0.040474	1
	Ambra1	0.133108	4.55e-36	8.1e-32	0.631	0.473	0.0586056	0.678899	1	0.594	0.631	-0.294317	5.13e-152	9.13e-148	0.466	0.631	-0.049445	4.35e-06	0.0773464	0.613	0.631			Aldh2	-0.0881086	0.982922	1	0.395	0.368	0.281249	4.58361e-05	0.815607	0.458	0.395	0.387748	4.16344e-07	0.00740843	0.463	0.395	0.00700335	0.609351	1	0.406	0.395		Ak3	-0.0177289	0.000131312	1
	Swt1	0.133014	1.44e-49	2.55e-45	0.41	0.274	-0.194273	6.99e-35	1.24e-30	0.346	0.41	-0.34241	2.91e-163	5.18e-159	0.262	0.41	-0.15754	2.81e-13	4.99e-09	0.377	0.41			Sipa1	-0.0278342	0.0686439	1	0.149	0.112	-0.106867	0.00164841	1	0.105	0.149	-0.0850559	9.10189e-06	0.161959	0.087	0.149	-0.147796	0.000129454	1	0.098	0.149		Sec61a1	0.0568099	5.00176e-08	0.000890013
	Rab10	0.132856	1.95e-41	3.48e-37	0.498	0.353	0.0810097	0.27581	1	0.493	0.498	-0.0351441	3.61e-21	6.42e-17	0.422	0.498	0.059796	0.000492	1	0.522	0.498			Pkn1	-0.121237	0.856026	1	0.22	0.204	0.0285627	0.420773	1	0.199	0.22	-0.106584	0.000178411	1	0.152	0.22	0.0154033	0.167598	1	0.193	0.22		Pgm5	0.274481	4.45297e-13	7.92361e-09
	Hsp90b1	0.132419	2.45e-55	4.36e-51	0.398	0.255	0.188031	1.28e-12	2.27e-08	0.434	0.398	0.542403	1.07e-86	1.91e-82	0.466	0.398	0.239378	2.65e-55	4.72e-51	0.492	0.398			Gpr107	-0.0183769	0.16143	1	0.37	0.32	-0.0891022	0.0233355	1	0.32	0.37	-0.0993824	0.000234893	1	0.281	0.37	-0.0347498	0.290208	1	0.352	0.37		Gnai2	-0.205496	0.235634	1
	Hmbox1	0.132396	5.49e-54	9.76e-50	0.409	0.268	-0.0124973	0.000234	1	0.387	0.409	-0.17988	5e-86	8.89e-82	0.292	0.409	-0.0815859	2.67e-06	0.0474657	0.388	0.409			Gmps	0.0530736	0.019746	1	0.186	0.136	0.0704818	0.0702027	1	0.15	0.186	-0.000215979	0.011273	1	0.142	0.186	0.0130443	0.626618	1	0.178	0.186		Gm26532	-0.066713	0.00853243	1
	Pip4p2	0.132343	1.98e-51	3.53e-47	0.267	0.158	0.0580519	0.0570683	1	0.275	0.267	-0.0820881	3.39e-38	6.03e-34	0.199	0.267	-0.0186486	0.749814	1	0.266	0.267			Nup205	-0.0617644	0.21871	1	0.125	0.102	-0.0188053	0.00629522	1	0.088	0.125	0.0167419	0.00216517	1	0.082	0.125	-0.0215867	0.456068	1	0.114	0.125		Nova2	-0.0320768	0.00293578	1
	Col6a1	-0.390168	0.000541	1	0.365	0.349	0.207014	1.63e-06	0.0289326	0.381	0.365	0.401041	3.78e-35	6.73e-31	0.401	0.365	0.110897	9.1e-13	1.62e-08	0.406	0.365			Brk1	0.028149	0.0207849	1	0.247	0.189	0.0700614	0.518741	1	0.227	0.247	0.0149857	0.00752925	1	0.19	0.247	-0.0356007	0.0870214	1	0.217	0.247		Bmp4	0.0462151	5.03994e-08	0.000896807
	Arhgap12	0.132183	3.48e-47	6.19e-43	0.497	0.348	-0.127519	2.39e-23	4.25e-19	0.443	0.497	-0.200757	2.33e-89	4.15e-85	0.369	0.497	-0.0386422	0.00413634	1	0.485	0.497			Aqr	0.0787287	0.00234652	1	0.216	0.146	-0.0314411	0.00339511	1	0.163	0.216	-0.113801	3.19067e-06	0.0567747	0.136	0.216	-0.0176701	0.0588812	1	0.184	0.216		Ap4s1	-0.0347681	0.00627701	1
	Tmtc2	0.131999	2.25e-31	4e-27	0.699	0.563	-0.206598	2.94e-44	5.24e-40	0.619	0.699	-0.343129	9.45e-159	1.68e-154	0.531	0.699	0.110222	0.0902742	1	0.691	0.699			Spon1	0.273832	0.00121686	1	0.103	0.055	-0.0185308	0.308029	1	0.09	0.103	-0.187741	0.569457	1	0.097	0.103	-0.281515	0.060964	1	0.083	0.103		Smc4	-0.133935	0.037744	1
	Cacna1d	0.13182	6.74e-34	1.2e-29	0.426	0.306	-0.250257	5.25e-33	9.34e-29	0.363	0.426	-0.38397	7.85e-153	1.4e-148	0.278	0.426	-0.182229	2.53e-18	4.51e-14	0.382	0.426			Brix1	-0.0444562	0.552703	1	0.105	0.093	-0.0615471	0.00375811	1	0.069	0.105	0.00136973	0.0758729	1	0.081	0.105	0.0112536	0.587256	1	0.097	0.105		Bmp1	-0.316921	0.129578	1
	Sorbs1	0.131733	8.86e-27	1.58e-22	0.673	0.542	0.212664	1.83e-16	3.26e-12	0.657	0.673	-0.422863	3.43e-202	6.1e-198	0.499	0.673	-0.318779	4.71e-62	8.39e-58	0.621	0.673			Sart1	-0.179183	0.942254	1	0.12	0.118	0.00694776	0.157204	1	0.1	0.12	0.0152579	0.211311	1	0.101	0.12	-0.0135316	0.216483	1	0.103	0.12		Rpl36al
	Calcoco1	-0.110402	0.00011	1	0.13	0.106	0.110217	2.16e-11	3.84e-07	0.158	0.13	0.105993	0.603276	1	0.129	0.13	0.0533634	9.28e-06	0.165156	0.148	0.13			Brsk1	-0.224287	0.289732	1	0.182	0.195	0.0392234	0.149044	1	0.155	0.182	-0.146485	7.21942e-06	0.128462	0.113	0.182	-0.0944754	0.00236564	1	0.135	0.182		Bms1	-0.149859	0.0198433	1
	Fam135a	0.131352	7.24e-38	1.29e-33	0.577	0.426	-0.212602	7.12e-46	1.27e-41	0.499	0.577	-0.320988	1.71e-151	3.05e-147	0.416	0.577	0.0716941	0.0822286	1	0.576	0.577			Elavl1	-0.00159183	0.123896	1	0.337	0.284	-0.00306261	0.0960901	1	0.292	0.337	-0.0283794	0.00240154	1	0.264	0.337	-0.0659503	0.0428755	1	0.296	0.337		Eif3i
	Cald1	0.00592511	0.0575651	1	0.938	0.917	-0.130592	1.21e-42	2.16e-38	0.913	0.938	-0.200577	6.5e-106	1.16e-101	0.905	0.938	-0.164824	3.52e-63	6.26e-59	0.928	0.938			Brwd3	-0.00925488	0.223935	1	0.189	0.161	-0.124722	0.000120896	1	0.128	0.189	-0.0976712	2.00772e-05	0.357254	0.121	0.189	0.0209442	0.20315	1	0.169	0.189		Bmx	0.139918	0.000131732	1
	Calhm5						0.0322422	0.0147086	1	0.105	0.096						0.0659113	3.23e-18	5.75e-14	0.129	0.096			Bscl2						0.135932	0.0404682	1	0.109	0.085	0.164034	0.0636629	1	0.105	0.085	0.157088	0.00425859	1	0.12	0.085		Bnip2	-0.101833	0.00411705	1
	Acvr1	0.131295	1.37e-49	2.43e-45	0.348	0.224	-0.0223155	8.67e-06	0.154311	0.323	0.348	-0.111585	1.68e-47	2.99e-43	0.263	0.348	0.00366245	0.746962	1	0.351	0.348			Actr8	0.0846982	0.0512877	1	0.138	0.104	-0.0153662	0.0406319	1	0.107	0.138	-0.0758072	0.000676811	1	0.091	0.138	-0.070085	0.184661	1	0.12	0.138		Ackr3	0.249723	6.27407e-16	1.11641e-11
	Pcolce2	0.131256	1.39e-36	2.47e-32	0.126	0.062	0.159739	2.1e-12	3.74e-08	0.155	0.126	0.291939	1.37e-25	2.43e-21	0.164	0.126	0.180419	4.51e-27	8.02e-23	0.173	0.126			Nenf	-0.0554232	0.0358114	1	0.27	0.207	0.141101	0.609663	1	0.268	0.27	0.365805	0.000138816	1	0.323	0.27	0.0922499	0.301649	1	0.285	0.27		Ncoa3	-0.0135159	0.00135455	1
	Abi1	0.131186	2.69e-50	4.78e-46	0.541	0.379	0.0270873	0.00352405	1	0.514	0.541	-0.176054	1.34e-82	2.38e-78	0.415	0.541	-0.0362843	0.0552311	1	0.541	0.541			Abl2	-0.0899803	0.721777	1	0.383	0.354	-0.0186746	0.0887875	1	0.342	0.383	-0.255357	5.10926e-09	9.09142e-05	0.258	0.383	-0.0420269	0.260692	1	0.352	0.383		Abcc5	0.0321831	5.73669e-08	0.00102079
	Map4	0.131173	9.28e-32	1.65e-27	0.632	0.484	-0.100979	1.93e-18	3.44e-14	0.569	0.632	-0.307804	2.71e-131	4.82e-127	0.479	0.632	-0.109194	1.96e-09	3.49e-05	0.612	0.632			Klf2	0.0403657	0.00999308	1	0.145	0.096	0.101464	0.806112	1	0.145	0.145	0.308618	0.158064	1	0.159	0.145	0.0684193	0.639833	1	0.137	0.145		Kctd2
	Homer1	0.130838	2.35e-37	4.19e-33	0.172	0.098	-0.0487734	5.31e-07	0.00945598	0.15	0.172	-0.165921	1.01e-64	1.79e-60	0.105	0.172	-0.0178869	0.782676	1	0.172	0.172			Golt1b	0.0991467	0.00733025	1	0.133	0.086	-0.024799	0.365856	1	0.119	0.133	0.0703704	0.827723	1	0.126	0.133	0.00730394	0.85559	1	0.13	0.133		Gm48678
	Dgki	0.130801	3.21e-22	5.71e-18	0.122	0.074	-0.0661378	1.95e-06	0.0346809	0.104	0.122	-0.132084	2.53e-29	4.5e-25	0.083	0.122	-0.0830011	1.2e-05	0.213272	0.106	0.122			Cys1	0.0155374	0.173763	1	0.23	0.195	-0.0561135	0.020292	1	0.188	0.23	-0.164068	2.9489e-08	0.000524726	0.136	0.23	-0.0601437	0.00114534	1	0.174	0.23		Cwc15
	Cavin1	-0.389782	0.0790978	1	0.388	0.332	0.557952	1.01e-139	1.79e-135	0.522	0.388	0.757291	1.84e-302	3.28e-298	0.56	0.388	0.224786	5.09e-64	9.06e-60	0.488	0.388			Btbd11	-0.0372109	0.373775	1	0.199	0.177	-0.219369	0.000173221	1	0.139	0.199	-0.244441	3.04653e-06	0.0542099	0.126	0.199	-0.269357	6.13162e-06	0.109106	0.132	0.199		Brap	-0.163966	0.877158	1
	Nr6a1	0.130755	1.01e-36	1.8e-32	0.308	0.206	0.00402194	0.0678145	1	0.297	0.308	-0.172708	2.11e-40	3.76e-36	0.237	0.308	-0.00794896	0.0915129	1	0.323	0.308			Mtf2	0.0730896	0.000775966	1	0.212	0.139	-0.0622275	0.00954749	1	0.167	0.212	-0.0178138	0.0176227	1	0.168	0.212	-0.0509455	0.125023	1	0.19	0.212		Morrbid	0.243281	7.24713e-10	1.28955e-05
	Map7d1	-0.389647	0.000454	1	0.386	0.366	-0.166265	2.17e-38	3.86e-34	0.311	0.386	-0.0308116	9.92e-20	1.77e-15	0.319	0.386	-0.195235	1.09e-18	1.94e-14	0.339	0.386			Btbd3	0.00854386	0.388028	1	0.144	0.127	0.0203201	0.278849	1	0.126	0.144	-0.0883063	0.00497507	1	0.104	0.144	0.0264445	0.557732	1	0.134	0.144		Brd1	-0.0884332	0.00128096	1
	Camk2n1						0.189583	4.65e-21	8.28e-17	0.118	0.084	0.255293	2.85e-22	5.07e-18	0.116	0.084	0.107351	2.49e-14	4.43e-10	0.112	0.084			Btbd7	0.104782	0.0803	1	0.508	0.446	-0.0292637	0.0249657	1	0.438	0.508	-0.12948	4.70427e-06	0.0837078	0.39	0.508	-0.12722	0.00439848	1	0.453	0.508		Brd2	-0.148898	0.0426745	1
	Mtdh	0.13074	8.67e-29	1.54e-24	0.667	0.523	-0.276292	7.66e-56	1.36e-51	0.588	0.667	-0.331772	8.67e-139	1.54e-134	0.513	0.667	0.0418445	0.499402	1	0.665	0.667			Map2k3	-0.0486523	0.361672	1	0.134	0.116	0.0645665	0.327045	1	0.147	0.134	-0.0158575	0.0733777	1	0.107	0.134	0.0206803	0.543224	1	0.144	0.134		Ltn1	-0.107625	0.0262516	1
	Naa16	0.130448	6.15e-59	1.09e-54	0.372	0.232	-0.222302	1.85e-53	3.29e-49	0.291	0.372	-0.381066	4.03e-216	7.17e-212	0.209	0.372	-0.185703	3.9e-21	6.93e-17	0.327	0.372			Mdm2	-0.0666398	0.761762	1	0.247	0.232	-0.0745356	0.0178556	1	0.203	0.247	-0.0906851	0.001858	1	0.189	0.247	-0.117844	0.00397879	1	0.198	0.247		Mapk14	-0.212912	0.685514	1
	Caml	-0.110618	1.18e-05	0.2094	0.134	0.107	0.0114715	0.0338339	1	0.144	0.134	-0.00504231	8.18e-10	1.46e-05	0.109	0.134	0.0175355	0.00100928	1	0.148	0.134			Btg1						0.0772574	0.358123	1	0.107	0.097	0.19623	0.0352417	1	0.122	0.097	0.101418	0.0776662	1	0.119	0.097		Brd7	-0.089291	0.00348318	1
	Gbf1	0.130401	1.14e-41	2.03e-37	0.573	0.415	-0.110176	1.25e-24	2.23e-20	0.51	0.573	-0.192409	2.69e-90	4.78e-86	0.437	0.573	-0.0188455	0.00503731	1	0.561	0.573			Fbxo22	-0.0785269	0.512045	1	0.107	0.095	0.0397313	0.720957	1	0.101	0.107	0.043641	0.0742812	1	0.083	0.107	-0.0850289	0.0234266	1	0.081	0.107		Farp2	0.0651263	8.96527e-07	0.0159528
	Zfp809	0.129829	3.29e-64	5.86e-60	0.484	0.317	-0.029979	3.78e-06	0.0672353	0.451	0.484	-0.279081	2.08e-136	3.69e-132	0.334	0.484	-0.110479	2.03e-07	0.00361127	0.461	0.484			Txndc15	-0.0197392	0.286598	1	0.142	0.12	0.0989107	0.418353	1	0.151	0.142	0.219792	0.0433018	1	0.167	0.142	0.0425808	0.0422477	1	0.174	0.142		Tpi1
	Epha3	0.129671	8.03e-21	1.43e-16	0.362	0.278	0.16557	0.000544	1	0.373	0.362	-0.0742103	6.8e-28	1.21e-23	0.294	0.362	0.222968	1e-22	1.79e-18	0.421	0.362			Echdc2	-0.149201	0.881682	1	0.158	0.148	-0.0622269	0.0251	1	0.123	0.158	-0.184581	1.8697e-07	0.00332694	0.085	0.158	-0.162348	0.000126393	1	0.104	0.158		Dync1li1	-0.281094	0.452952	1
	Camta2	-0.164429	0.00274494	1	0.22	0.188	-0.0900384	2.19e-11	3.9e-07	0.189	0.22	-0.135643	5.38e-54	9.57e-50	0.148	0.22	-0.207678	9.46e-29	1.68e-24	0.168	0.22			Bub3						0.166403	0.116814	1	0.111	0.092						0.0244906	0.38951	1	0.103	0.092		Bri3	-0.000834158	0.00338714	1
	Wdr95	0.1296	4.9e-35	8.72e-31	0.437	0.316	-0.238555	1.33e-34	2.36e-30	0.369	0.437	-0.32337	1.59e-88	2.83e-84	0.321	0.437	-0.107365	0.00978636	1	0.429	0.437			Tmem50a	-0.115816	0.458263	1	0.234	0.209	0.210885	0.0734675	1	0.258	0.234	0.260061	0.102538	1	0.249	0.234	0.146265	0.0615613	1	0.263	0.234		Tep1	-0.0416236	0.00125198	1
	Lclat1	0.129067	1.68e-46	2.99e-42	0.243	0.144	0.000943	0.00609869	1	0.23	0.243	-0.040154	1.23e-20	2.2e-16	0.195	0.243	0.106819	2.77e-09	4.93e-05	0.275	0.243			Insr	-0.0390742	0.328447	1	0.445	0.396	0.00672687	0.203908	1	0.399	0.445	-0.0386835	0.00921837	1	0.367	0.445	-0.0556247	0.212296	1	0.411	0.445		Ikbke	0.00900532	5.22178e-07	0.00929163
	Hacd1	0.128917	3.62e-44	6.45e-40	0.484	0.338	-0.0878797	1.24e-11	2.2e-07	0.445	0.484	-0.0273286	1.67e-17	2.97e-13	0.411	0.484	0.0339265	0.000572	1	0.509	0.484			Glul	0.0791016	0.000401569	1	0.397	0.289	0.363028	3.04504e-06	0.0541834	0.467	0.397	-0.056613	0.00114608	1	0.313	0.397	-0.23645	4.12348e-06	0.0733731	0.307	0.397		Gimap1	-0.103129	0.746071	1
	Clint1	0.128855	3.78e-51	6.72e-47	0.44	0.296	-0.0482304	3.06e-09	5.44e-05	0.406	0.44	-0.166796	7.68e-66	1.37e-61	0.335	0.44	-0.00597397	0.897106	1	0.448	0.44			Cers6	0.301804	5.06092e-06	0.090054	0.342	0.225	-0.25404	6.82287e-08	0.00121406	0.235	0.342	-0.393355	2.94769e-12	5.24512e-08	0.211	0.342	-0.257055	3.82669e-09	6.8092e-05	0.233	0.342		Cebpg	0.0423268	2.21955e-05	0.394946
	Rps26	0.128674	2.35e-30	4.19e-26	0.18	0.109	0.432972	3.18e-100	5.66e-96	0.288	0.18	0.943759	0	0	0.387	0.18	0.519604	1.36e-198	2.43e-194	0.344	0.18			Pxk	0.114922	0.0800848	1	0.321	0.27	-0.225174	0.000399587	1	0.254	0.321	-0.269636	7.99661e-12	1.42292e-07	0.19	0.321	-0.277313	1.25462e-05	0.223247	0.246	0.321		Prpsap2	0.0178931	8.25677e-06	0.146921
	Sipa1l1	0.12865	6.76e-40	1.2e-35	0.332	0.221	-0.0470277	0.000327	1	0.312	0.332	-0.191412	5.75e-91	1.02e-86	0.22	0.332	-0.0953106	6.27e-08	0.00111532	0.303	0.332			Rnf141	0.028011	0.0456661	1	0.171	0.129	-0.022962	0.487098	1	0.157	0.171	-0.0664491	0.00139147	1	0.119	0.171	0.0394805	0.218542	1	0.151	0.171		Rbm34	-0.0195362	0.0103574	1
	Clpx	0.128485	2.95e-50	5.26e-46	0.362	0.233	-0.064947	7.35e-06	0.130856	0.34	0.362	-0.146579	6.49e-70	1.16e-65	0.258	0.362	-0.127577	1.22e-08	0.000217	0.335	0.362			Cgrrf1	0.0806119	0.00371067	1	0.152	0.098	0.00996318	0.0317513	1	0.118	0.152	-0.0686772	1.30144e-05	0.231578	0.09	0.152	-0.0117958	0.0328126	1	0.121	0.152		Cep135
	Capns1	-0.197925	0.00260621	1	0.233	0.199	0.311911	9.34e-50	1.66e-45	0.309	0.233	0.653036	1.75e-156	3.12e-152	0.353	0.233	0.211566	1.01e-48	1.79e-44	0.312	0.233			C1s1	-0.0311706	0.316735	1	0.297	0.261	0.00610698	0.0395269	1	0.248	0.297	0.142928	0.711418	1	0.286	0.297	-0.0633787	0.125568	1	0.266	0.297		Brwd3	0.0054936	0.0149101	1
	Zfp207	0.12806	1.14e-55	2.02e-51	0.424	0.277	0.0327948	0.2659	1	0.416	0.424	-0.0265608	7.47e-29	1.33e-24	0.343	0.424	-0.0197114	0.91409	1	0.429	0.424			Trp53inp2						0.076006	0.161093	1	0.107	0.09	0.121448	0.302007	1	0.101	0.09	0.0691738	0.0759379	1	0.113	0.09		Tmem39a	-0.00610416	0.00139226	1
	Gigyf2	0.128027	1.06e-45	1.89e-41	0.494	0.346	-0.0512566	8.92e-09	0.000159	0.459	0.494	-0.289456	6.04e-146	1.08e-141	0.341	0.494	-0.139489	8.45e-18	1.5e-13	0.454	0.494			Fez2	0.0497692	0.159823	1	0.147	0.12	-0.116808	4.40718e-05	0.784213	0.09	0.147	0.0716421	0.408231	1	0.13	0.147	-0.0542877	0.0496933	1	0.118	0.147		Trps1	0.588547	2.13126e-34	3.79237e-30
	Phip	0.127724	2.68e-39	4.78e-35	0.467	0.331	0.12278	0.020625	1	0.466	0.467	-0.21227	2.68e-80	4.77e-76	0.35	0.467	-0.090756	2.51e-07	0.00447114	0.444	0.467			Nsmaf	-0.0582872	0.511877	1	0.324	0.293	-0.128468	4.47602e-05	0.796463	0.241	0.324	-0.128256	7.2367e-05	1	0.24	0.324	-0.124527	0.0501281	1	0.293	0.324		Nipa1
	Susd6	0.127591	5.56e-51	9.9e-47	0.428	0.288	0.0985685	0.013707	1	0.436	0.428	-0.201606	2.82e-105	5.02e-101	0.299	0.428	-0.0684933	0.000256	1	0.416	0.428			Sike1	-0.030852	0.133075	1	0.208	0.171	-0.0170086	0.174154	1	0.182	0.208	0.0330221	0.00890197	1	0.159	0.208	-0.0180917	0.299169	1	0.191	0.208		Sec24a	-0.0870622	0.00290545	1
	Car3	-0.0995849	4.45e-05	0.791292	0.103	0.082	0.0884784	0.0187109	1	0.11	0.103	0.602374	3.74e-108	6.65e-104	0.191	0.103	-0.0383148	0.00109731	1	0.116	0.103			C330007P06Rik	0.0784363	0.0332066	1	0.154	0.114	-0.0227624	0.0590979	1	0.126	0.154	-0.00558608	0.0062256	1	0.112	0.154	-0.0476393	0.0414221	1	0.125	0.154		Btaf1	-0.16068	0.473817	1
	Kdm4c	0.127424	1.78e-62	3.17e-58	0.441	0.283	-0.00168302	0.000859	1	0.417	0.441	-0.165582	2.21e-77	3.93e-73	0.324	0.441	-0.00867592	0.246246	1	0.435	0.441			Hspd1	-0.0222113	0.080207	1	0.165	0.127	0.107453	0.897061	1	0.165	0.165	0.0924912	0.823342	1	0.165	0.165	0.153044	0.00900008	1	0.207	0.165		Hnrnph3	-0.166981	0.0869788	1
	Sparc	0.127113	3.1e-44	5.52e-40	0.761	0.571	0.875561	0	0	0.902	0.761	1.28024	0	0	0.908	0.761	0.933917	0	0	0.928	0.761			Scamp2	-0.017527	0.632901	1	0.178	0.164	0.0639213	0.839655	1	0.17	0.178	-0.00699354	0.223241	1	0.156	0.178	-0.0130496	0.352441	1	0.163	0.178		Rpn1	0.136433	4.15865e-07	0.00739989
	Kras	0.126936	2.52e-50	4.49e-46	0.263	0.156	0.0241552	0.487075	1	0.258	0.263	-0.0399806	1.51e-30	2.69e-26	0.201	0.263	-0.00113886	0.531376	1	0.26	0.263			Il15	0.113609	0.0195778	1	0.179	0.132	-0.100864	1.22678e-05	0.218293	0.112	0.179	0.0195975	0.00725536	1	0.134	0.179	-0.0405453	0.0160617	1	0.141	0.179		Ier2
	Mark1	0.126855	8.44e-27	1.5e-22	0.639	0.51	-0.395931	9.46e-101	1.68e-96	0.549	0.639	-0.44208	1.09e-174	1.94e-170	0.478	0.639	0.0722881	0.181832	1	0.639	0.639			Klhl9						0.179121	0.0451794	1	0.12	0.096	0.27376	0.0454804	1	0.118	0.096	0.156006	0.00918343	1	0.129	0.096		Khdc4	-0.0231124	0.000111421	1
	Fam49b	0.126815	1.45e-33	2.58e-29	0.287	0.193	-0.023445	2.9e-05	0.5157	0.265	0.287	-0.152082	6.21e-57	1.1e-52	0.205	0.287	-0.0098064	0.343567	1	0.284	0.287			Eml1	0.0191138	0.0414722	1	0.513	0.438	-0.170607	0.000874399	1	0.44	0.513	-0.204257	5.9956e-08	0.00106686	0.391	0.513	-0.00642531	0.334105	1	0.492	0.513		Elmo1	0.290546	6.25051e-22	1.11222e-17
	Arhgdia	-0.386314	9.3e-05	1	0.2	0.211	0.342466	1.51e-64	2.69e-60	0.287	0.2	0.404245	1.47e-70	2.62e-66	0.278	0.2	0.0306977	1.25e-13	2.23e-09	0.24	0.2			Cab39	0.124991	0.00743269	1	0.307	0.236	0.101125	0.542617	1	0.284	0.307	0.0427085	0.153897	1	0.267	0.307	-0.00548638	0.637714	1	0.296	0.307		Btd
	Rps13	0.126489	8.57e-37	1.53e-32	0.169	0.095	0.316252	3.06e-67	5.44e-63	0.254	0.169	0.900726	0	0	0.37	0.169	0.469161	1.49e-192	2.66e-188	0.327	0.169			Puf60	-0.0880503	0.513297	1	0.142	0.127	0.0221953	0.531023	1	0.131	0.142	0.144814	0.278526	1	0.154	0.142	-0.0206619	0.674253	1	0.15	0.142		Pros1	-0.0908625	0.0593495	1
	Rps27	0.126282	4.27e-34	7.61e-30	0.202	0.123	0.454035	6.28e-123	1.12e-118	0.328	0.202	0.989838	0	0	0.445	0.202	0.46404	1.28e-204	2.27e-200	0.377	0.202			Pxmp4	-0.000627667	0.73619	1	0.142	0.134	0.0294816	0.781078	1	0.136	0.142	0.00520735	0.0850842	1	0.114	0.142	0.0328445	0.665262	1	0.149	0.142		Prr12	-0.133401	0.347764	1
	Klf9	0.126047	1.34e-54	2.38e-50	0.446	0.296	0.52588	3.19e-142	5.68e-138	0.562	0.446	0.22806	0.326276	1	0.414	0.446	0.247342	7.13e-37	1.27e-32	0.513	0.446			Ifrd1	0.148126	0.0112217	1	0.38	0.305	0.106606	0.97655	1	0.356	0.38	-0.0486934	0.000987617	1	0.294	0.38	-0.00306453	0.269487	1	0.353	0.38		Hspa4	-0.160134	0.309425	1
	Micu1	0.125647	2.03e-41	3.61e-37	0.245	0.15	-0.0081908	0.000101	1	0.225	0.245	-0.103306	1.13e-39	2e-35	0.18	0.245	-0.0416654	0.0360691	1	0.235	0.245			Loxl2	0.0865633	0.0466089	1	0.177	0.138	-0.0143869	0.00588141	1	0.131	0.177	0.192066	0.351941	1	0.185	0.177	0.18988	0.0937016	1	0.2	0.177		Lcorl	0.228358	1.39842e-11	2.48835e-07
	Xrn2	0.125626	9.34e-57	1.66e-52	0.346	0.214	-0.10172	5.58e-18	9.93e-14	0.301	0.346	-0.131833	3.73e-61	6.64e-57	0.253	0.346	-0.0540536	0.0641634	1	0.34	0.346			Tob2	0.0328607	0.0195079	1	0.215	0.161	0.31717	0.00218408	1	0.258	0.215	-0.0324725	0.0128166	1	0.166	0.215	-0.0176587	0.786639	1	0.221	0.215		Timm10b
	Psmd1	0.125579	4.54e-48	8.08e-44	0.332	0.213	0.0347177	0.00543223	1	0.313	0.332	0.0497908	3.69e-12	6.56e-08	0.282	0.332	0.0263084	0.164655	1	0.341	0.332			Phf1	-0.0577854	0.849595	1	0.139	0.139	-0.122842	0.00536421	1	0.101	0.139	-0.0599901	0.153989	1	0.117	0.139	-0.131521	0.0220261	1	0.109	0.139		Pdcd11	-0.115684	0.094161	1
	Nmt2	0.125532	2.83e-53	5.03e-49	0.45	0.3	-0.124417	5.38e-19	9.56e-15	0.4	0.45	-0.268732	7.96e-128	1.42e-123	0.308	0.45	-0.0811611	0.000115	1	0.434	0.45			Mrpl3	0.056792	0.0522146	1	0.112	0.08	0.00254082	0.0436468	1	0.085	0.112	0.0138623	0.250082	1	0.096	0.112	0.0130432	0.976818	1	0.112	0.112		Mindy4
	Ammecr1	0.125491	1.21e-32	2.14e-28	0.128	0.068	0.173273	9.22e-21	1.64e-16	0.167	0.128	-0.0657366	1.5e-22	2.66e-18	0.092	0.128	-0.0316104	0.0414241	1	0.12	0.128			Aldh7a1	-0.135705	0.877892	1	0.171	0.168	0.13494	0.287373	1	0.185	0.171	0.0851295	0.496163	1	0.154	0.171	-0.00668505	0.868156	1	0.174	0.171		Akap11	0.0383005	1.33488e-08	0.000237528
	Casq1						0.0718771	0.00130209	1	0.105	0.093	0.225288	2.16e-10	3.85e-06	0.113	0.093	0.0282435	2.31e-06	0.0410677	0.112	0.093			Cacna1d	0.203796	0.0293696	1	0.109	0.075	-0.0988885	0.97096	1	0.11	0.109	-0.0714516	0.94384	1	0.111	0.109	0.344871	3.02118e-05	0.537588	0.169	0.109		Bzw2
	Trip11	0.125456	1.29e-45	2.29e-41	0.512	0.359	-0.253771	2.29e-53	4.08e-49	0.432	0.512	-0.23688	6.36e-96	1.13e-91	0.382	0.512	-0.220303	4.93e-26	8.77e-22	0.466	0.512			Stk24	-0.0911489	0.451068	1	0.361	0.323	-0.0863725	0.000863146	1	0.292	0.361	-0.0762544	3.66625e-06	0.0652372	0.259	0.361	-0.10012	0.0202222	1	0.32	0.361		Sox17	-0.427448	0.000369791	1
	Castor2	-0.0866487	0.00154505	1	0.1	0.083	0.0636809	0.000134	1	0.114	0.1	0.0440635	0.0380968	1	0.091	0.1	-0.028084	0.0527614	1	0.093	0.1			Cacna2d1	0.197078	0.0422782	1	0.515	0.457	0.0319696	0.531448	1	0.488	0.515	-0.105893	0.00751171	1	0.448	0.515	0.29832	0.161627	1	0.521	0.515		C1d
	Btbd7	0.125244	8.34e-47	1.48e-42	0.501	0.349	0.00585451	0.00186672	1	0.479	0.501	-0.118219	4.75e-59	8.45e-55	0.391	0.501	-0.0322035	0.0910606	1	0.499	0.501			Bmp1	-0.424802	3.70385e-05	0.659063	0.564	0.611	-0.0884022	0.00422061	1	0.484	0.564	-0.10401	0.000107606	1	0.453	0.564	-0.205517	3.31244e-05	0.589416	0.478	0.564		Bcl6b	-0.0254594	0.72449	1
	Mpp5	0.125163	9.87e-39	1.76e-34	0.313	0.208	0.006236	0.428333	1	0.309	0.313	-0.0422954	6.07e-21	1.08e-16	0.257	0.313	0.0545857	0.0005	1	0.334	0.313			Luc7l2	-0.0424172	0.886462	1	0.768	0.741	-0.0809909	0.010957	1	0.707	0.768	-0.177573	1.03952e-05	0.184972	0.67	0.768	-0.161258	0.00049686	1	0.707	0.768		Lox	0.0924545	6.70546e-11	1.19317e-06
	Zfp654	0.1251	5.23e-44	9.3e-40	0.242	0.146	0.0188588	0.641379	1	0.238	0.242	-0.0569698	2.49e-26	4.44e-22	0.187	0.242	0.0250616	0.03921	1	0.253	0.242			Tubb2a						0.1454	0.182672	1	0.113	0.099	0.217934	0.00185046	1	0.137	0.099	0.0955529	0.216796	1	0.114	0.099		Tomm20	0.00954828	0.00219279	1
	Dgkz	-0.386199	1.68e-05	0.299393	0.228	0.236	-0.143107	3.5e-17	6.23e-13	0.188	0.228	-0.214867	7e-77	1.25e-72	0.144	0.228	-0.268069	4.85e-38	8.63e-34	0.168	0.228			Cadm3	-0.0277382	0.296112	1	0.16	0.136	-0.206308	3.67828e-07	0.00654513	0.089	0.16	0.0875095	0.120671	1	0.132	0.16	-0.171955	5.63497e-06	0.100269	0.097	0.16		C1ra	-0.118642	0.00867626	1
	Sik2	0.124876	1.36e-45	2.42e-41	0.402	0.27	0.0362231	0.0555849	1	0.387	0.402	-0.0138941	2.47e-63	4.39e-59	0.298	0.402	-0.0629202	0.000246	1	0.384	0.402			Rnf121	-0.0109673	0.199025	1	0.221	0.188	-0.10353	0.004929	1	0.17	0.221	-0.0873287	0.0099858	1	0.173	0.221	-0.0504933	0.060248	1	0.187	0.221		Rbm22	-0.0801066	0.125218	1
	Uvrag	0.124829	2.31e-53	4.11e-49	0.497	0.339	-0.113777	4.93e-20	8.78e-16	0.447	0.497	-0.22226	5.72e-104	1.02e-99	0.36	0.497	-0.0795727	5.05e-06	0.0898901	0.476	0.497			Tial1	-0.273945	0.0657327	1	0.361	0.375	0.0345486	0.474241	1	0.334	0.361	-0.051683	0.0698567	1	0.309	0.361	-0.0253244	0.594278	1	0.348	0.361		Taf15	-0.0407687	0.000176708	1
	Myo1d	0.124611	1.2e-18	2.13e-14	0.75	0.643	0.0222239	0.00148278	1	0.69	0.75	-0.39584	8.45e-225	1.5e-220	0.587	0.75	-0.183725	6.56e-40	1.17e-35	0.715	0.75			Mbtps2	-0.124346	0.578924	1	0.168	0.175	0.0240181	0.193452	1	0.146	0.168	0.0875009	0.313478	1	0.149	0.168	0.0185878	0.689035	1	0.161	0.168		Map3k2	0.0254618	8.67247e-06	0.154318
	Stk3	0.124596	3.54e-40	6.29e-36	0.493	0.352	-0.105092	4.77e-17	8.49e-13	0.444	0.493	-0.22929	3.69e-103	6.57e-99	0.359	0.493	-0.0794802	7.08e-05	1	0.478	0.493			Setd7	-0.0039154	0.475743	1	0.354	0.318	-0.0101883	0.196594	1	0.318	0.354	-0.0154447	0.0719208	1	0.301	0.354	-0.0148348	0.340135	1	0.336	0.354		Sav1	0.00867113	4.11196e-05	0.731682
	Chmp4c	0.124457	1.12e-37	2e-33	0.171	0.097	0.0847747	1.61e-05	0.286497	0.191	0.171	0.0579568	0.00180356	1	0.154	0.171	0.115995	1.59e-21	2.83e-17	0.217	0.171			Cebpb	-0.000162649	0.312665	1	0.117	0.098	0.365778	5.77705e-09	0.000102797	0.202	0.117	0.297729	0.000325881	1	0.165	0.117	0.0255334	0.412229	1	0.127	0.117		Cdc42se1
	Tent5a	0.124362	2.41e-31	4.29e-27	0.152	0.088	0.043904	0.00429068	1	0.165	0.152	0.166553	0.0431671	1	0.156	0.152	0.236723	1.23e-60	2.19e-56	0.231	0.152			Smad4	0.048649	0.023217	1	0.414	0.341	-0.112531	0.00249556	1	0.345	0.414	-0.21503	9.24321e-09	0.000164474	0.289	0.414	-0.0987176	0.00898895	1	0.357	0.414		Ccm2l	-0.67806	2.10021e-32	3.73712e-28
	Cbr2	-0.177955	0.0941908	1	0.22	0.197	0.246694	3.51e-26	6.25e-22	0.273	0.22	0.535707	4.79e-109	8.51e-105	0.32	0.22	0.196723	1.8e-48	3.21e-44	0.302	0.22			Calm3	-0.0484733	0.299829	1	0.125	0.105	0.170973	0.0540571	1	0.15	0.125	0.249379	0.00143183	1	0.17	0.125	0.191092	0.00176445	1	0.17	0.125		Caap1	-0.0649258	0.000926298	1
	Dhx32	0.124162	8.53e-54	1.52e-49	0.277	0.164	-0.0572627	2.52e-05	0.448556	0.257	0.277	-0.0801916	9.67e-42	1.72e-37	0.205	0.277	-0.0315821	0.978427	1	0.279	0.277			D630003M21Rik	-0.160973	0.624252	1	0.151	0.138	-0.0278302	0.273443	1	0.134	0.151	-0.128785	0.000118093	1	0.096	0.151	-0.181095	3.12155e-05	0.555449	0.095	0.151		Cyb5b	-0.202964	0.280433	1
	Zfr	0.123816	4.79e-34	8.53e-30	0.669	0.519	-0.100609	9.05e-23	1.61e-18	0.605	0.669	-0.285712	2.45e-136	4.36e-132	0.515	0.669	0.00652037	0.940884	1	0.666	0.669			Ubap1	-0.0864019	0.691421	1	0.183	0.186	-0.00176337	0.21641	1	0.161	0.183	-0.0718095	0.0124777	1	0.142	0.183	-0.00547762	0.94466	1	0.182	0.183		Trak1	-0.0112914	9.70979e-06	0.172776
	Rufy3	0.123578	1.86e-41	3.31e-37	0.297	0.192	-0.116141	2.32e-21	4.12e-17	0.247	0.297	-0.21953	7.38e-96	1.31e-91	0.192	0.297	-0.0601427	2.03e-05	0.361943	0.274	0.297			Rab8a						0.0569751	0.312232	1	0.106	0.094												Psmd5
	Cbx6	-0.226797	0.03894	1	0.181	0.159	0.214863	6.83e-20	1.22e-15	0.223	0.181	0.311244	4.04e-19	7.19e-15	0.213	0.181	0.115864	7.4e-12	1.32e-07	0.213	0.181			Camk1d	-0.223159	2.64373e-05	0.470425	0.93	0.957	-0.559086	2.52768e-05	0.449776	0.91	0.93	-0.00878494	0.0756576	1	0.914	0.93	0.360964	0.000381018	1	0.906	0.93		Cables1	0.394799	8.50016e-30	1.51252e-25
	Cc2d1b	-0.111048	1.1e-05	0.196534	0.118	0.093	-0.0647665	1.05e-09	1.86e-05	0.096	0.118	-0.0881355	3.3e-33	5.87e-29	0.077	0.118	-0.115658	7.33e-12	1.3e-07	0.093	0.118			Camk2d	0.014411	0.50333	1	0.686	0.63	0.01955	0.18413	1	0.616	0.686	-0.142854	0.000100274	1	0.583	0.686	0.0328676	0.450038	1	0.643	0.686		Cabp1	-0.206512	0.753564	1
	Cc2d2a	-0.161543	0.114209	1	0.193	0.174	-0.113298	5.34e-12	9.5e-08	0.163	0.193	0.00685885	3.35e-05	0.596719	0.172	0.193	-0.030539	0.488517	1	0.199	0.193			Camk2g	-0.0324502	0.861457	1	0.323	0.307	0.000348898	0.0610356	1	0.276	0.323	-0.0271702	0.0139733	1	0.263	0.323	-0.0609962	0.239599	1	0.302	0.323		Cachd1	0.168745	4.03799e-12	7.1852e-08
	Cped1	0.123542	2.99e-16	5.32e-12	0.9	0.857	-0.00141705	7.39e-05	1	0.862	0.9	-0.382225	1.21e-240	2.15e-236	0.822	0.9	-0.151995	4.73e-37	8.41e-33	0.883	0.9			Cnot4	-0.0531191	0.502942	1	0.56	0.511	-0.110178	0.000126101	1	0.467	0.56	-0.267075	5.7232e-13	1.01839e-08	0.392	0.56	-0.11444	0.000234342	1	0.482	0.56		Clpb	-0.0133535	0.00129636	1
	Wdr7	0.123366	4.05e-47	7.21e-43	0.355	0.232	-0.0847824	3.78e-11	6.73e-07	0.32	0.355	-0.149432	9.92e-61	1.76e-56	0.262	0.355	-0.0574116	0.00278524	1	0.344	0.355			Tmem41b	0.0374497	0.612553	1	0.105	0.096	0.0352739	0.824096	1	0.101	0.105	0.0363168	0.384218	1	0.092	0.105	-0.0194788	0.456145	1	0.095	0.105		Tef	-0.174862	0.914005	1
	Fam117b	0.123242	9.8e-34	1.74e-29	0.203	0.124	0.134626	1.17e-09	2.08e-05	0.232	0.203	-0.0903133	9.4e-31	1.67e-26	0.15	0.203	-0.0238676	0.872151	1	0.203	0.203			Eif4e3	0.0336575	0.143921	1	0.145	0.116	-0.0707534	0.0742978	1	0.119	0.145	0.0449645	0.583835	1	0.133	0.145	-0.00228697	0.646025	1	0.138	0.145		Eif2b3	-0.160463	0.579666	1
	Sec24a	0.123049	3.07e-46	5.47e-42	0.407	0.274	0.000839	0.0627898	1	0.397	0.407	-0.130027	4.91e-58	8.73e-54	0.308	0.407	0.00883094	0.41436	1	0.417	0.407			Rbm27	-0.068587	0.480746	1	0.302	0.27	-0.00464432	0.024549	1	0.251	0.302	-0.0782407	0.000216137	1	0.223	0.302	0.0126595	0.396186	1	0.283	0.302		Rab11fip3	-0.088001	0.00026147	1
	Dcun1d1	0.1229	4.12e-48	7.32e-44	0.273	0.166	0.000856	0.0112577	1	0.26	0.273	-0.0840015	6.41e-51	1.14e-46	0.195	0.273	0.0460715	0.00862704	1	0.288	0.273			Ctdp1	0.00101346	0.239759	1	0.135	0.112	-0.0710658	0.000529195	1	0.088	0.135	-0.0425735	0.00277177	1	0.093	0.135	0.0106181	0.239706	1	0.118	0.135		Crybg3	-0.175838	0.979792	1
	Prim2	0.122865	4.17e-33	7.42e-29	0.159	0.092	-0.0336819	0.00021	1	0.143	0.159	-0.122487	4.12e-45	7.33e-41	0.104	0.159	-0.0386843	0.0161675	1	0.149	0.159			Pdgfra	-0.0422456	0.824022	1	0.507	0.482	-0.0189147	0.0625608	1	0.453	0.507	-0.0831493	0.000646146	1	0.416	0.507	-0.064324	0.00099817	1	0.432	0.507		Paqr8	0.0471944	6.85161e-05	1
	Sem1	0.122405	9.4e-38	1.67e-33	0.206	0.124	0.193725	7.77e-20	1.38e-15	0.249	0.206	0.557341	3.57e-89	6.36e-85	0.288	0.206	0.336105	1.74e-88	3.1e-84	0.309	0.206			Rc3h2	-0.055284	0.854662	1	0.409	0.382	-0.0639043	0.040395	1	0.355	0.409	-0.108684	7.22297e-06	0.128526	0.303	0.409	-0.0648694	0.18468	1	0.383	0.409		Rab5a	0.0414251	1.66227e-06	0.0295785
	Cachd1	0.122314	1.46e-36	2.6e-32	0.209	0.127	-0.0475358	4.38e-06	0.0779022	0.188	0.209	-0.162609	2.65e-63	4.72e-59	0.135	0.209	-0.0386649	0.000209	1	0.192	0.209			Bri3	0.0278924	0.0419837	1	0.295	0.238	0.27632	0.00440563	1	0.337	0.295	0.307795	0.00109175	1	0.336	0.295	0.192467	0.0167294	1	0.333	0.295		Bloc1s2
	Tspan9	0.122268	5.83e-43	1.04e-38	0.415	0.285	-0.0781515	8.58e-17	1.53e-12	0.363	0.415	-0.125351	7.32e-48	1.3e-43	0.321	0.415	-0.104604	2.08e-06	0.0369502	0.395	0.415			Styx	0.00692076	0.0171827	1	0.235	0.175	-0.0527508	0.000895094	1	0.173	0.235	-0.140157	3.86512e-07	0.00687759	0.147	0.235	0.0156919	0.157394	1	0.208	0.235		Spindoc	-0.0805745	0.132329	1
	Acot9	0.122016	7.82e-48	1.39e-43	0.263	0.158	-0.0422175	7.91e-05	1	0.243	0.263	-0.108194	1.71e-53	3.04e-49	0.184	0.263	0.0193437	0.0217145	1	0.275	0.263			Acot7	0.0290306	0.450861	1	0.113	0.1	-0.0796626	0.005349	1	0.078	0.113	-0.0349565	0.0236082	1	0.083	0.113	-0.0649085	0.161035	1	0.096	0.113		Acaa2
	St3gal5	0.12161	2.91e-35	5.18e-31	0.21	0.129	-0.0509128	4.61e-05	0.819574	0.191	0.21	-0.0129321	2.49e-13	4.43e-09	0.172	0.21	-0.104609	6.12e-08	0.00108883	0.184	0.21			Sepsecs	-0.0756448	0.214267	1	0.117	0.093	0.0437126	0.238642	1	0.099	0.117	0.0784257	0.841102	1	0.11	0.117	0.0849896	0.367183	1	0.128	0.117		S100a11	0.1355	5.59219e-07	0.00995074
	Sncaip	0.121355	6.69e-29	1.19e-24	0.276	0.19	-0.0164614	0.00669413	1	0.261	0.276	0.0694594	4.42e-08	0.000787	0.24	0.276	0.0943162	1.4e-08	0.00025	0.31	0.276			Rsf1	0.0718645	0.0840863	1	0.378	0.334	0.00278204	0.14366	1	0.332	0.378	-0.118023	4.73394e-05	0.842357	0.288	0.378	-0.00195503	0.169636	1	0.356	0.378		Rnf8	-0.0520308	0.000412767	1
	Antxr2	0.121072	9.97e-35	1.77e-30	0.178	0.105	0.0167801	0.00413046	1	0.165	0.178	0.0184522	3.04e-08	0.000541	0.152	0.178	0.0167921	0.123551	1	0.186	0.178			Ankrd26	0.034475	0.118788	1	0.132	0.102	-0.141194	0.00020119	1	0.082	0.132	-0.0939705	0.000616336	1	0.085	0.132	-0.12442	0.0122421	1	0.099	0.132		Anapc5	-0.381451	0.0158844	1
	Ccdc3	0.0380422	0.000163	1	0.716	0.639	-0.0173662	0.110303	1	0.731	0.716	-0.123779	8.63e-12	1.54e-07	0.671	0.716	-0.245628	3.82e-22	6.8e-18	0.71	0.716			Cap2	0.0819966	0.0153793	1	0.218	0.162	0.240486	0.0832316	1	0.244	0.218	0.0317368	0.646615	1	0.205	0.218	0.192143	0.0260536	1	0.253	0.218		Calm2	-0.01549	0.00805413	1
	Farp2	0.121002	5.85e-45	1.04e-40	0.281	0.174	-0.00773808	0.0108862	1	0.267	0.281	-0.165281	2.01e-72	3.58e-68	0.189	0.281	-0.0784235	3.59e-05	0.638194	0.261	0.281			Ensa	-0.123812	0.690393	1	0.172	0.155	0.224383	0.371053	1	0.177	0.172	0.0707926	0.056221	1	0.135	0.172	0.0832659	0.519743	1	0.179	0.172		Elp5	0.109147	1.20675e-07	0.00214729
	Plxna4	0.120784	1.32e-22	2.34e-18	0.512	0.398	-0.19657	4.94e-37	8.79e-33	0.441	0.512	-0.366639	7.05e-133	1.25e-128	0.369	0.512	-0.206512	3.77e-20	6.71e-16	0.478	0.512			Ostc	0.0919244	0.0176925	1	0.201	0.148	0.0771465	0.936616	1	0.194	0.201	0.229938	0.0280559	1	0.231	0.201	0.024307	0.826206	1	0.202	0.201		Ntn1	0.0395874	0.0141036	1
	Cdk13	0.119903	2.88e-47	5.12e-43	0.523	0.365	-0.0700619	1.46e-16	2.6e-12	0.473	0.523	-0.227795	3.22e-103	5.73e-99	0.386	0.523	-0.0812821	1.12e-06	0.0199379	0.507	0.523			Ccnd2	-0.103282	0.839603	1	0.342	0.321	0.272662	0.000327987	1	0.4	0.342	0.151262	0.196415	1	0.351	0.342	0.112219	0.165799	1	0.363	0.342		Ccdc171
	Limch1	0.119763	1.35e-09	2.4e-05	0.811	0.735	0.144775	8.04e-05	1	0.775	0.811	-0.268438	6.78e-94	1.21e-89	0.707	0.811	-0.00892059	0.19245	1	0.795	0.811			Ireb2	-0.0879449	0.975195	1	0.289	0.277	-0.0296703	0.015829	1	0.242	0.289	0.0263584	0.0134932	1	0.231	0.289	0.0349417	0.837932	1	0.293	0.289		Ing4	0.0437649	8.74769e-06	0.155656
	Smap1	0.119753	7.26e-59	1.29e-54	0.345	0.211	-0.0199847	0.000733	1	0.325	0.345	-0.0820505	1.07e-47	1.9e-43	0.259	0.345	0.00734017	0.415046	1	0.349	0.345			Rps15a	0.117965	0.01741	1	0.316	0.25	0.44872	6.85439e-07	0.0121967	0.394	0.316	0.638527	3.72551e-17	6.62916e-13	0.453	0.316	0.375443	1.62093e-06	0.0288429	0.398	0.316		Rnf111	0.138382	4.27482e-09	7.60661e-05
	Aak1	0.119643	6.29e-44	1.12e-39	0.516	0.367	0.0820004	0.294278	1	0.509	0.516	-0.309184	4.41e-152	7.85e-148	0.36	0.516	-0.160125	9.83e-20	1.75e-15	0.483	0.516			Abca5	0.0212869	0.110989	1	0.101	0.075	-0.0422116	0.0519708	1	0.077	0.101	-0.0259641	0.0329447	1	0.075	0.101	-0.0112664	0.830588	1	0.099	0.101		5930430L01Rik	-0.0520978	0.00328624	1
	Ccdc60	-0.0825181	6.48e-05	1	0.1	0.08	-0.105883	2.42e-21	4.3e-17	0.069	0.1	-0.0756509	4.07e-16	7.25e-12	0.074	0.1	-0.0675115	0.0408708	1	0.094	0.1			Caprin1	-0.0734493	0.28731	1	0.383	0.334	0.0702567	0.189455	1	0.337	0.383	-0.01077	0.00118279	1	0.3	0.383	-0.032004	0.188508	1	0.355	0.383		Camk2d	0.255838	1.05404e-18	1.87555e-14
	Btbd1	0.119619	2.4e-38	4.27e-34	0.205	0.123	0.0671267	0.189278	1	0.21	0.205	0.0827465	0.0543621	1	0.191	0.205	0.0871691	7.35e-09	0.000131	0.233	0.205			Blvrb	-0.0369753	0.302115	1	0.154	0.13	0.0832023	0.435778	1	0.139	0.154	0.11583	0.710112	1	0.142	0.154	-0.0831915	0.00544242	1	0.115	0.154		Bcl2l2
	Sptbn1	0.119608	4.1e-25	7.29e-21	0.738	0.6	0.12075	0.000819	1	0.721	0.738	-0.0186338	1.73e-14	3.08e-10	0.656	0.738	-0.0622303	1.01e-07	0.00179109	0.736	0.738			Sdha	0.0946254	0.0102473	1	0.306	0.239	0.11054	0.833366	1	0.285	0.306	0.229	0.331561	1	0.302	0.306	-0.0583452	0.568742	1	0.296	0.306		Rps6	0.0949852	1.04544e-10	1.86025e-06
	5330438D12Rik	0.119556	3.8e-50	6.76e-46	0.1	0.036	0.0691032	2.72e-16	4.84e-12	0.132	0.1	0.314114	1.4e-99	2.49e-95	0.181	0.1	0.491143	2.67e-305	4.76e-301	0.274	0.1			6720427I07Rik	0.120411	0.000847723	1	0.305	0.221	-0.0321295	0.029325	1	0.258	0.305	-0.0846756	0.00291783	1	0.242	0.305	0.0862363	0.332078	1	0.319	0.305		4930452B06Rik
	Sdccag8	0.119393	1.74e-52	3.09e-48	0.353	0.225	-0.0733135	1.11e-11	1.97e-07	0.317	0.353	-0.185961	3.35e-74	5.96e-70	0.253	0.353	-0.0873909	1.07e-06	0.0189563	0.329	0.353			Rbbp6	-0.0405684	0.329005	1	0.426	0.38	-0.159341	7.22425e-05	1	0.341	0.426	-0.269064	1.79872e-09	3.20064e-05	0.3	0.426	-0.106293	0.00188017	1	0.361	0.426		Pygb	-0.029282	0.0196087	1
	Nt5c2	0.119217	4.32e-45	7.69e-41	0.51	0.36	0.0864924	0.169926	1	0.501	0.51	-0.296559	1.09e-153	1.94e-149	0.354	0.51	0.0426751	0.165831	1	0.514	0.51			mt-Nd4	-0.118356	0.748449	1	0.804	0.7	0.235103	1.34616e-09	2.39536e-05	0.85	0.804	0.518815	4.68249e-29	8.33203e-25	0.894	0.804	0.289248	2.50425e-13	4.45606e-09	0.873	0.804		Mrpl1	0.115613	1.65243e-10	2.94034e-06
	Ptpn14	0.119024	1.31e-49	2.34e-45	0.33	0.209	0.0794026	0.00855979	1	0.342	0.33	-0.164344	7.03e-88	1.25e-83	0.222	0.33	-0.140034	1.89e-22	3.36e-18	0.279	0.33			Pi4kb	-0.0623961	0.770764	1	0.288	0.266	0.00894216	0.223573	1	0.258	0.288	-0.047648	0.000245032	1	0.21	0.288	-0.0688178	0.159152	1	0.263	0.288		Pdpk1	-0.0562246	0.0019638	1
	Ccdc85b						0.251814	6.1e-58	1.08e-53	0.14	0.079	0.278263	3.69e-41	6.56e-37	0.125	0.079	0.089539	2.23e-19	3.97e-15	0.112	0.079			Carhsp1	-0.0423277	0.296564	1	0.119	0.1	-0.00786903	0.0481977	1	0.092	0.119	0.107291	0.861953	1	0.114	0.119	0.0271387	0.39034	1	0.108	0.119		Camsap1	-0.0356696	7.8832e-05	1
	Ppfibp1	0.118954	5.07e-57	9.02e-53	0.42	0.27	-0.102171	3.06e-22	5.45e-18	0.365	0.42	-0.132271	1.85e-67	3.29e-63	0.31	0.42	-0.0863336	1.18e-09	2.11e-05	0.388	0.42			Pard3	0.159437	0.0133211	1	0.687	0.611	-0.149698	9.19028e-06	0.163532	0.593	0.687	-0.362793	3.00278e-15	5.34315e-11	0.55	0.687	-0.212988	8.68849e-06	0.154603	0.611	0.687		Odf2	-0.236086	0.548314	1
	Rhobtb3	0.118885	1.68e-41	2.99e-37	0.195	0.111	0.0329156	0.242866	1	0.201	0.195	-0.0303398	1.93e-20	3.44e-16	0.151	0.195	0.038042	0.00520501	1	0.209	0.195			Prdm5	0.138138	0.00269786	1	0.512	0.421	-0.0313554	0.0128768	1	0.441	0.512	-0.279953	4.27498e-11	7.6069e-07	0.363	0.512	-0.0551824	0.00438884	1	0.445	0.512		Polk	0.0406124	6.16137e-07	0.0109635
	Ccdc9	-0.103055	0.000475	1	0.114	0.094	-0.0911799	1.09e-12	1.94e-08	0.089	0.114	-0.077134	1.92e-20	3.41e-16	0.082	0.114	-0.0967836	5.02e-06	0.0893097	0.098	0.114			Carmn	-0.22602	0.25462	1	0.303	0.255	0.203053	0.587679	1	0.299	0.303	0.391169	0.188318	1	0.308	0.303	0.484093	4.90026e-05	0.871953	0.368	0.303		Camta2	-0.216849	0.441109	1
	Cd2ap	0.118739	3.6e-53	6.41e-49	0.49	0.331	0.0246746	0.0229362	1	0.468	0.49	-0.11228	1.1e-51	1.96e-47	0.385	0.49	0.0121873	0.581862	1	0.489	0.49			Ccdc141	0.179196	0.0211965	1	0.239	0.189	0.119392	0.838125	1	0.23	0.239	-0.0331836	0.0331059	1	0.198	0.239	0.212157	0.0360684	1	0.277	0.239		Casp8	-0.161845	0.592945	1
	Tbc1d1	0.118674	9.66e-40	1.72e-35	0.41	0.286	0.0981501	0.399395	1	0.403	0.41	-0.237704	2.18e-105	3.88e-101	0.282	0.41	-0.134467	7.25e-12	1.29e-07	0.377	0.41			Slc35a1	0.0392243	0.0612619	1	0.1	0.071	-0.0494505	0.0285739	1	0.074	0.1	-0.0301722	0.0375508	1	0.074	0.1	-0.0156273	0.724503	1	0.096	0.1		Setd2	-0.0590106	0.00491847	1
	Smad1	0.118504	2.65e-49	4.71e-45	0.326	0.205	-0.109488	1.2e-12	2.14e-08	0.29	0.326	-0.129034	1.3e-48	2.32e-44	0.243	0.326	-0.0387253	0.169305	1	0.321	0.326			Rprd2	0.0513945	0.00814649	1	0.359	0.28	-0.189186	3.16959e-05	0.563996	0.274	0.359	-0.0913755	8.27634e-06	0.147269	0.26	0.359	-0.141909	0.00349811	1	0.306	0.359		Rnasek
	E130102H24Rik	0.118406	7.1e-47	1.26e-42	0.274	0.168	0.0754101	0.000338	1	0.29	0.274	-0.023322	9.82e-18	1.75e-13	0.223	0.274	0.0942831	5.37e-14	9.56e-10	0.312	0.274			Dhx16	-0.148194	0.704967	1	0.117	0.12	0.00653792	0.0183939	1	0.085	0.117	-0.0381092	0.00269669	1	0.078	0.117	-0.0431192	0.105501	1	0.097	0.117		Dennd5a	-0.06123	0.00306529	1
	Dock11	0.118339	2.03e-32	3.62e-28	0.36	0.254	-0.0691858	8.62e-08	0.00153312	0.33	0.36	-0.188277	1.96e-58	3.48e-54	0.268	0.36	0.0298578	0.752977	1	0.361	0.36			Ddx1	0.0434011	0.0352624	1	0.18	0.134	-0.0697134	0.00372878	1	0.132	0.18	-0.00255411	0.0631241	1	0.146	0.18	0.0706221	0.938292	1	0.177	0.18		Dcps
	Ppp1r12b	0.118324	8.92e-15	1.59e-10	0.842	0.769	0.000773	0.00657665	1	0.803	0.842	-0.329017	8.23e-166	1.46e-161	0.741	0.842	-0.137021	3.95e-28	7.02e-24	0.826	0.842			Pcbp1	-0.174784	0.879728	1	0.138	0.13	0.227591	0.0100518	1	0.174	0.138	0.29146	0.000489967	1	0.187	0.138	0.0874259	0.253913	1	0.154	0.138		Osbpl1a	-0.016081	0.00227251	1
	Fnip2	0.118284	3.14e-37	5.59e-33	0.348	0.239	-0.161208	2.05e-19	3.64e-15	0.303	0.348	-0.311398	2.67e-118	4.75e-114	0.227	0.348	-0.0328608	0.0160169	1	0.337	0.348			Fam124a	-0.00157654	0.197421	1	0.243	0.207	-0.0383351	0.0100505	1	0.194	0.243	-0.228942	2.29449e-08	0.000408282	0.149	0.243	-0.270969	6.35551e-07	0.011309	0.162	0.243		Exoc7	-0.0451806	0.00110435	1
	Rin2	0.118047	1.34e-16	2.38e-12	0.713	0.598	-0.407766	5.17e-126	9.19e-122	0.613	0.713	-0.246746	1.76e-87	3.13e-83	0.579	0.713	-0.0995192	1.32e-10	2.34e-06	0.693	0.713			Prickle2	-0.0819372	0.499278	1	0.345	0.311	-0.0651338	5.4982e-05	0.97835	0.258	0.345	0.0645439	0.00423731	1	0.273	0.345	-0.0305153	0.00758956	1	0.289	0.345		Pom121	-0.146138	0.0642449	1
	Arhgef3	0.117978	2.35e-36	4.18e-32	0.223	0.138	0.0475351	0.0707781	1	0.233	0.223	0.0149854	3.36e-06	0.0597258	0.197	0.223	0.0652719	1.27e-06	0.0225613	0.25	0.223			Arhgap21	0.0820436	0.137566	1	0.576	0.523	-0.183705	1.53271e-05	0.27273	0.481	0.576	-0.312606	1.84722e-12	3.28694e-08	0.419	0.576	-0.173665	0.000175295	1	0.505	0.576		Ar
	Pdlim3	0.117817	5.71e-22	1.02e-17	0.708	0.577	-0.0262002	0.000933	1	0.671	0.708	-0.0973323	1.81e-30	3.22e-26	0.61	0.708	0.241222	1.33e-32	2.37e-28	0.734	0.708			Nipa1	0.00214947	0.06456	1	0.148	0.111	0.0191894	0.144194	1	0.125	0.148	-0.0411595	0.000963296	1	0.1	0.148	0.00753718	0.46885	1	0.139	0.148		Ndufb2
	Bmt2	0.117615	1.28e-40	2.27e-36	0.28	0.179	0.0487209	0.367122	1	0.282	0.28	0.00862476	1.54e-14	2.74e-10	0.232	0.28	0.119634	3.05e-11	5.43e-07	0.313	0.28			Bcl2l13	-0.012825	0.636618	1	0.13	0.12	0.0613241	0.905509	1	0.125	0.13	-0.0340972	0.0485992	1	0.101	0.13	-0.0505916	0.306451	1	0.117	0.13		Banp	-0.00944452	3.7527e-08	0.000667755
	Ccnd2	-0.221547	0.000106	1	0.309	0.256	0.361926	8.29e-60	1.48e-55	0.396	0.309	0.347671	1.67e-27	2.97e-23	0.345	0.309	0.187097	1.6e-32	2.85e-28	0.376	0.309			Castor2	-0.205911	0.302565	1	0.13	0.143	0.0276966	0.960161	1	0.127	0.13	0.0188054	0.0604307	1	0.101	0.13	-0.100947	0.0734215	1	0.107	0.13		Capza1	-0.044977	0.00017316	1
	Ccnd3	-0.147794	0.0107572	1	0.355	0.308	0.469826	4.79e-92	8.53e-88	0.458	0.355	-0.141886	1.18e-32	2.11e-28	0.286	0.355	-0.147826	6.07e-08	0.00107934	0.331	0.355			Cat	-0.0378652	0.165813	1	0.197	0.166	0.334241	0.000936178	1	0.249	0.197	0.377714	0.000539869	1	0.247	0.197	0.00553623	0.9266	1	0.196	0.197		Capza2	0.0613546	2.73394e-09	4.86478e-05
	Ube2d3	0.11742	7.15e-42	1.27e-37	0.568	0.41	0.0648672	0.338977	1	0.56	0.568	-0.102926	2.84e-40	5.05e-36	0.466	0.568	0.0476441	0.00273475	1	0.587	0.568			Tanc2	-0.105775	0.475388	1	0.413	0.421	0.00842601	0.448479	1	0.385	0.413	-0.19353	0.00774518	1	0.355	0.413	0.154271	0.227669	1	0.425	0.413		St6galnac3	-0.119418	0.619635	1
	Adamts12	0.117376	5.36e-21	9.53e-17	0.196	0.135	-0.16873	2.89e-22	5.15e-18	0.152	0.196	0.00621673	0.00177575	1	0.18	0.196	0.0614737	6.89e-07	0.0122685	0.223	0.196			Adamts1	0.161081	0.0243499	1	0.183	0.138	0.12107	0.303473	1	0.197	0.183	-0.0100462	0.916663	1	0.18	0.183	0.139517	0.000521134	1	0.246	0.183		Acsl5	-0.057875	0.0383669	1
	Ccnk	-0.0834399	7.36e-06	0.130954	0.133	0.106	-0.0209065	0.0141853	1	0.124	0.133	-0.0198838	3.59e-17	6.39e-13	0.101	0.133	-0.0328579	0.0532876	1	0.126	0.133			Cavin1	-0.0976732	0.168822	1	0.446	0.38	0.318421	0.000672412	1	0.478	0.446	0.425959	5.10049e-08	0.000907582	0.513	0.446	0.104843	0.527133	1	0.447	0.446		Car5b	0.0474871	0.000260669	1
	Herc4	0.117128	1.47e-44	2.62e-40	0.392	0.264	-0.0504717	1.33e-08	0.000236	0.359	0.392	-0.218704	4.19e-96	7.46e-92	0.273	0.392	-0.060843	0.00164838	1	0.379	0.392			Gm32618	-0.116893	0.246939	1	0.265	0.229	-0.115735	4.4198e-05	0.786459	0.189	0.265	-0.0876082	0.000140059	1	0.191	0.265	-0.0314411	0.0215701	1	0.223	0.265		Gm14296
	Uty	0.117097	4.15e-44	7.39e-40	0.457	0.316	0.0130898	0.00396859	1	0.433	0.457	-0.163	1.21e-81	2.15e-77	0.334	0.457	-0.0351815	0.00573978	1	0.443	0.457			Tia1	-0.0164503	0.182503	1	0.295	0.252	-0.0491534	0.0220479	1	0.246	0.295	-0.0402749	0.000919284	1	0.219	0.295	-0.0291904	0.122252	1	0.264	0.295		Taf12	-0.116665	0.682171	1
	Tank	0.11686	2.49e-38	4.43e-34	0.261	0.167	-0.014903	4.8e-05	0.854432	0.24	0.261	-0.0663766	6.4e-34	1.14e-29	0.197	0.261	-0.0260237	0.25729	1	0.257	0.261			Slc25a4	0.213815	0.00346599	1	0.24	0.171	0.224175	0.0051394	1	0.282	0.24	0.447179	2.08781e-08	0.000371505	0.328	0.24	0.238111	3.41838e-05	0.608266	0.31	0.24		Serpinb9	0.0887751	1.62956e-06	0.0289964
	Ltbp2	0.116816	3.04e-40	5.41e-36	0.157	0.082	0.142726	2.74e-15	4.88e-11	0.193	0.157	0.0941638	0.418621	1	0.157	0.157	-0.0142466	0.499125	1	0.161	0.157			Kat2b	-0.152218	0.646128	1	0.539	0.473	0.00571821	0.0509285	1	0.467	0.539	-0.188428	3.62834e-08	0.000645628	0.412	0.539	-0.176367	1.00255e-05	0.178395	0.455	0.539		Itm2c	-0.106376	0.0432467	1
	Bvht	0.116663	1.35e-40	2.4e-36	0.142	0.073	0.139869	2.73e-31	4.86e-27	0.194	0.142	0.281075	1.92e-54	3.42e-50	0.202	0.142	0.415416	1.22e-167	2.17e-163	0.271	0.142			Bnc2	0.0818819	0.186517	1	0.525	0.489	-0.131323	0.000687481	1	0.44	0.525	-0.533092	6.21463e-17	1.10583e-12	0.36	0.525	-0.317298	3.92859e-10	6.99054e-06	0.403	0.525		Bcr	-0.0917022	0.107928	1
	Plxna2	0.116569	1.15e-29	2.04e-25	0.231	0.153	0.143974	2.4e-10	4.28e-06	0.265	0.231	-0.122472	1.34e-44	2.39e-40	0.164	0.231	-0.121634	8.08e-11	1.44e-06	0.201	0.231			Ost4	0.00391103	0.00339739	1	0.118	0.07	0.179302	0.0762275	1	0.139	0.118	0.353519	2.58401e-06	0.0459799	0.184	0.118	0.220022	0.00242168	1	0.159	0.118		Ntmt1
	Ube2g1	0.116535	5.62e-42	1e-37	0.393	0.269	0.0863585	0.123124	1	0.398	0.393	-0.0960481	4.37e-42	7.78e-38	0.308	0.393	0.0474416	0.056174	1	0.407	0.393			Taok2	-0.306074	0.1156	1	0.288	0.298	-0.123613	2.5468e-06	0.0453177	0.197	0.288	-0.123225	1.30372e-05	0.231984	0.2	0.288	-0.177222	0.000401128	1	0.227	0.288		Stag2	0.127801	2.31965e-11	4.12758e-07
	Lonp2	0.116314	1.14e-46	2.04e-42	0.41	0.275	-0.0184733	0.0090742	1	0.393	0.41	-0.103771	1.4e-45	2.49e-41	0.318	0.41	-0.0705342	0.00384832	1	0.399	0.41			Itgb8	0.113765	0.0400389	1	0.131	0.095	-0.0612442	0.0714955	1	0.105	0.131	-0.0161882	0.0856136	1	0.105	0.131	0.0910811	0.395458	1	0.142	0.131		Ints8	0.0555978	8.58361e-10	1.52737e-05
	Cyld	0.116188	2.95e-58	5.25e-54	0.315	0.187	0.0243499	0.536446	1	0.311	0.315	-0.0284086	5.69e-27	1.01e-22	0.25	0.315	-0.0293175	0.0232466	1	0.304	0.315			Cr1l	0.00101902	0.0252893	1	0.389	0.312	-0.015469	0.00853351	1	0.325	0.389	-0.0381133	0.00121037	1	0.306	0.389	-0.11325	0.0129256	1	0.343	0.389		Cox6c	0.105667	5.28773e-07	0.00940898
	Macrod2	0.116124	2.38e-09	4.24e-05	0.143	0.11	0.0559576	0.53969	1	0.14	0.143	-0.11874	5.59e-17	9.95e-13	0.111	0.143	-0.00838321	0.971202	1	0.144	0.143			Kctd17	-0.0629735	0.732764	1	0.144	0.136	-0.0320597	0.220787	1	0.125	0.144	-0.0740749	0.174601	1	0.123	0.144	-0.12768	0.0475732	1	0.118	0.144		Jam2	0.00449817	0.00046877	1
	Dock7	0.116071	2.75e-37	4.9e-33	0.558	0.41	-0.100715	5.46e-19	9.71e-15	0.502	0.558	-0.225643	2.21e-100	3.93e-96	0.422	0.558	-0.0705243	2.94e-05	0.523961	0.544	0.558			Ddx19a	-0.0123543	0.102754	1	0.118	0.089	-0.0535781	0.00608329	1	0.083	0.118	-0.0115331	0.0106283	1	0.084	0.118	-0.00608841	0.739916	1	0.114	0.118		Dctn5	0.0268	8.87054e-05	1
	Kif2a	0.115647	7.36e-40	1.31e-35	0.247	0.154	-0.0224039	0.00253149	1	0.231	0.247	-0.056298	2.66e-28	4.74e-24	0.189	0.247	0.0204711	0.00581067	1	0.263	0.247			Idh2	-0.036732	0.154918	1	0.173	0.141	0.0272226	0.206371	1	0.15	0.173	0.138469	0.636318	1	0.174	0.173	0.0501869	0.410879	1	0.185	0.173		Hpf1
	Samhd1	0.115201	7.12e-41	1.27e-36	0.17	0.092	0.215008	5.04e-20	8.96e-16	0.212	0.17	-0.0581946	9.73e-32	1.73e-27	0.12	0.17	-0.0638442	0.00042	1	0.154	0.17			Rai1	-0.034047	0.0763463	1	0.449	0.382	-0.235023	1.76105e-05	0.313361	0.358	0.449	-0.218145	2.34334e-08	0.000416974	0.329	0.449	-0.166854	0.00124384	1	0.389	0.449		Ptgs1	-0.170709	0.138261	1
	Vps8	0.115031	6.58e-49	1.17e-44	0.317	0.199	-0.0618568	1.32e-12	2.34e-08	0.278	0.317	-0.144508	2.29e-70	4.07e-66	0.22	0.317	-0.0740739	1.48e-06	0.0263962	0.292	0.317			Tmem109	-0.014635	0.0178457	1	0.151	0.105	0.109752	0.0974553	1	0.175	0.151	0.286167	0.00513559	1	0.188	0.151	0.0718571	0.0848396	1	0.178	0.151		Tbca	0.0528815	1.90635e-05	0.339217
	Sec63	0.115005	7.72e-49	1.37e-44	0.378	0.248	0.0325112	0.979092	1	0.375	0.378	-0.032743	3.84e-24	6.83e-20	0.31	0.378	0.018235	0.00398588	1	0.398	0.378			Rbm6	-0.0913774	0.750818	1	0.626	0.586	-0.129587	0.000266783	1	0.537	0.626	-0.359189	3.81333e-16	6.78543e-12	0.458	0.626	-0.235034	5.31964e-07	0.00946577	0.545	0.626		Rab24
	Ttc19	0.114949	1.96e-53	3.49e-49	0.346	0.217	0.00680494	0.103786	1	0.337	0.346	-0.0479882	6.71e-27	1.19e-22	0.278	0.346	0.0682535	2.92e-08	0.000519	0.378	0.346			Sugp1	-0.0522677	0.619971	1	0.123	0.112	0.101325	0.802606	1	0.124	0.123	0.0198784	0.00561892	1	0.085	0.123	0.0622234	0.525646	1	0.131	0.123		Spred1	0.112324	2.57196e-08	0.000457655
	Ecpas	0.114595	6.84e-47	1.22e-42	0.517	0.361	-0.0961906	1.25e-17	2.22e-13	0.466	0.517	-0.184617	5.78e-87	1.03e-82	0.386	0.517	-0.111635	6.59e-08	0.00117225	0.495	0.517			Dis3l2	-0.0367373	0.085682	1	0.453	0.38	-0.0868003	7.08194e-05	1	0.361	0.453	-0.0686549	1.22975e-05	0.218822	0.342	0.453	-0.0423489	0.0204099	1	0.4	0.453		Dgkq	-0.229403	0.346833	1
	Cd151						0.220303	8.8e-45	1.56e-40	0.124	0.073	0.479721	4.13e-134	7.34e-130	0.165	0.073	0.183883	1.05e-66	1.87e-62	0.14	0.073			Ccdc117	0.0746751	0.0274168	1	0.132	0.093	-0.0278156	0.017664	1	0.098	0.132	-0.0283916	5.49658e-05	0.978062	0.077	0.132	-0.0358032	0.0680978	1	0.107	0.132		Casp2
	Arap2	0.114477	1.55e-39	2.76e-35	0.349	0.235	-0.197234	3.64e-33	6.48e-29	0.286	0.349	-0.231515	2e-91	3.56e-87	0.238	0.349	-0.0358794	0.276137	1	0.346	0.349			Apex2	-0.11358	0.843815	1	0.242	0.229	-0.0911965	0.00198539	1	0.188	0.242	-0.0569626	0.000437474	1	0.176	0.242	0.0888246	0.75111	1	0.233	0.242		Ap1g1	-0.0602624	0.000668136	1
	Cd200	-0.0880753	0.000184	1	0.641	0.539	0.0283893	0.371554	1	0.641	0.641	0.212988	3.71e-09	6.61e-05	0.62	0.641	0.170871	1.61e-26	2.86e-22	0.701	0.641			Ccdc127	-0.101886	0.29477	1	0.127	0.105	0.0743943	0.142435	1	0.104	0.127	0.0433077	0.116809	1	0.103	0.127	-0.03261	0.325979	1	0.114	0.127		Casp7	-0.233139	0.220884	1
	Gsk3b	0.114316	1.16e-43	2.07e-39	0.536	0.38	0.0204995	0.113526	1	0.52	0.536	-0.072392	3.59e-34	6.4e-30	0.44	0.536	0.125305	1.24e-11	2.2e-07	0.57	0.536			Gfod1	0.0788632	0.126933	1	0.109	0.084	-0.132269	0.00271286	1	0.073	0.109	0.0275646	0.569657	1	0.1	0.109	-0.100786	0.137548	1	0.091	0.109		Gbe1	0.142842	7.43281e-08	0.00132259
	Dock4	0.114307	4.56e-26	8.12e-22	0.234	0.16	-0.041312	0.000347	1	0.216	0.234	-0.0146423	1.39e-09	2.48e-05	0.202	0.234	0.0364543	0.00607685	1	0.249	0.234			Ddx10	-0.132392	0.536071	1	0.201	0.18	-0.0552566	0.00586092	1	0.155	0.201	-0.114424	9.37519e-06	0.166822	0.129	0.201	-0.0580493	0.18779	1	0.181	0.201		Dctn1	-0.170383	0.506808	1
	Cd46	-0.0333711	3.11e-05	0.553852	0.111	0.089	-0.0258558	0.0069472	1	0.101	0.111	-0.0587011	1.11e-10	1.98e-06	0.088	0.111	-0.0283529	0.56244	1	0.109	0.111			Ccdc15	0.100483	0.0142914	1	0.106	0.068	-0.128266	0.00148951	1	0.068	0.106	-0.148461	3.33447e-06	0.0593336	0.053	0.106	-0.0343897	0.0563078	1	0.083	0.106		Cast	0.153729	1.72542e-10	3.07021e-06
	Rala	0.114176	4.39e-42	7.81e-38	0.242	0.147	0.0060895	0.0896808	1	0.232	0.242	-0.0669987	2.58e-30	4.6e-26	0.183	0.242	0.0266047	0.375601	1	0.246	0.242			Plpp3	0.195487	0.00144335	1	0.649	0.557	-0.142069	0.00022092	1	0.584	0.649	-0.19859	9.91682e-05	1	0.579	0.649	-0.42699	2.27776e-11	4.05304e-07	0.556	0.649		Pigp
	Mapkap1	0.114086	1.4e-50	2.5e-46	0.451	0.306	-0.107174	4.46e-20	7.94e-16	0.399	0.451	-0.164436	9.55e-83	1.7e-78	0.331	0.451	-0.102205	8.04e-10	1.43e-05	0.424	0.451			Klhl24	0.176753	6.81842e-06	0.121327	0.318	0.204	0.077884	0.354664	1	0.287	0.318	0.204367	0.475087	1	0.283	0.318	-0.0171526	0.318751	1	0.296	0.318		Kdm5c	0.0022813	6.9929e-05	1
	Cd63	-0.176652	0.00033	1	0.184	0.154	0.415087	6.35e-100	1.13e-95	0.293	0.184	0.774982	7.19e-289	1.28e-284	0.362	0.184	0.36839	3.19e-162	5.67e-158	0.336	0.184			Ccdc174	-0.0204267	0.0310908	1	0.169	0.125	-0.095909	0.000617642	1	0.117	0.169	-0.058679	0.00249688	1	0.122	0.169	-0.0524846	0.0360123	1	0.14	0.169		Cav2	0.109193	3.82998e-09	6.81507e-05
	Cox16	0.114023	6.51e-29	1.16e-24	0.498	0.376	-0.197329	3.4e-33	6.05e-29	0.43	0.498	-0.228788	1.92e-76	3.41e-72	0.383	0.498	-0.161092	4.85e-15	8.63e-11	0.467	0.498			Cmss1	-0.223292	7.67466e-07	0.0136563	0.939	0.952	-0.437595	5.26498e-05	0.93685	0.887	0.939	-0.169745	0.660398	1	0.887	0.939	0.0767447	0.0530868	1	0.927	0.939		Cldn15	-0.131954	0.106674	1
	Xylt1	0.11386	1.23e-27	2.19e-23	0.259	0.176	-0.0957267	6.37e-07	0.0113412	0.235	0.259	-0.0440548	1.35e-16	2.4e-12	0.213	0.259	0.257693	3.86e-33	6.88e-29	0.324	0.259			Togaram1	0.0902916	0.00303631	1	0.256	0.184	-0.129836	0.000395829	1	0.192	0.256	-0.0956811	4.70256e-05	0.836774	0.18	0.256	-0.00466556	0.0444632	1	0.22	0.256		Timm17a	0.0528529	7.3793e-05	1
	Mpp7	0.113785	4.24e-37	7.55e-33	0.452	0.322	0.0740879	0.618606	1	0.445	0.452	-0.233906	8.07e-92	1.44e-87	0.33	0.452	-0.0502912	0.00570223	1	0.442	0.452			Lum	-0.489905	0.927363	1	0.345	0.307	0.505962	8.64367e-07	0.0153805	0.417	0.345	0.594675	0.000648268	1	0.373	0.345	0.619815	1.54498e-09	2.74914e-05	0.436	0.345		Lpar1	0.474512	1.1694e-22	2.08082e-18
	Pdcd10	0.11326	2.04e-49	3.63e-45	0.267	0.16	0.0611574	0.147738	1	0.273	0.267	0.0690598	2.61e-10	4.64e-06	0.225	0.267	0.0990471	6.86e-12	1.22e-07	0.303	0.267			Nfatc1	-0.04171	0.211391	1	0.149	0.123	-0.0679458	0.00431973	1	0.108	0.149	-0.0263734	0.0607816	1	0.12	0.149	-0.0727473	0.0616362	1	0.123	0.149		Nde1
	Acsl4	0.113133	1.05e-30	1.87e-26	0.17	0.102	-0.084066	2.2e-10	3.91e-06	0.142	0.17	-0.143371	1.33e-44	2.36e-40	0.113	0.17	0.0133694	0.729065	1	0.172	0.17			Acp2	-0.162629	0.36951	1	0.102	0.114	0.0285751	0.910009	1	0.102	0.102	0.0502672	0.588969	1	0.108	0.102	-0.00754254	0.879492	1	0.101	0.102		Acad11
	Gls	0.1131	6.62e-46	1.18e-41	0.522	0.365	0.00436943	0.021913	1	0.503	0.522	-0.0455936	9.67e-30	1.72e-25	0.432	0.522	0.139009	1.71e-09	3.04e-05	0.556	0.522			Filip1l	0.0604853	0.137176	1	0.52	0.45	0.14008	0.761748	1	0.487	0.52	0.265238	0.00626646	1	0.524	0.52	0.611514	4.73074e-21	8.41788e-17	0.654	0.52		Fcgrt	-0.132244	0.1238	1
	Cdc14b	-0.227928	0.159599	1	0.189	0.17	-0.0610796	4.65e-08	0.000827	0.163	0.189	-0.0681069	3.62e-15	6.45e-11	0.153	0.189	0.00997845	0.190571	1	0.196	0.189			Ccdc50	0.12199	0.00268659	1	0.456	0.357	0.151168	0.867403	1	0.431	0.456	-0.210452	2.79923e-07	0.00498095	0.338	0.456	-0.0927697	0.0813679	1	0.414	0.456		Cbl	-0.0248724	0.000289827	1
	Wars2	0.113065	2.39e-36	4.25e-32	0.198	0.119	-0.0267963	8.53e-06	0.151838	0.176	0.198	-0.106218	9.91e-47	1.76e-42	0.135	0.198	-0.0135007	0.0955699	1	0.19	0.198			Tmem161a	0.0248956	0.293209	1	0.102	0.086	0.00471678	0.245281	1	0.087	0.102	0.0052398	0.108998	1	0.081	0.102	-0.00179957	0.34072	1	0.091	0.102		Tbrg1	-0.00024841	0.000263267	1
	Tpm4	0.112759	1.6e-62	2.85e-58	0.358	0.218	0.0256376	0.677649	1	0.355	0.358	0.0796117	2.91e-05	0.518519	0.317	0.358	0.066317	5.13e-09	9.12e-05	0.393	0.358			Ssbp2	0.0991772	0.0047346	1	0.586	0.507	0.000489794	0.0574555	1	0.532	0.586	-0.238525	5.71588e-08	0.00101708	0.465	0.586	-0.0944851	0.00550516	1	0.522	0.586		Sntb2	-0.0289319	0.00231443	1
	Id3	0.112541	3.94e-47	7.01e-43	0.175	0.09	0.214946	7.24e-32	1.29e-27	0.232	0.175	0.517905	2.41e-105	4.29e-101	0.269	0.175	0.526758	1.07e-197	1.9e-193	0.329	0.175			Gse1	-0.0921047	0.287549	1	0.396	0.348	-0.149373	1.77301e-05	0.315489	0.297	0.396	-0.49208	7.27889e-17	1.29521e-12	0.235	0.396	-0.278575	9.62855e-08	0.0017133	0.296	0.396		Gpat4	-0.138341	0.153481	1
	Ahsa2	0.112483	1.71e-57	3.05e-53	0.272	0.154	-0.254872	4.3e-57	7.66e-53	0.195	0.272	-0.335268	5.94e-191	1.06e-186	0.136	0.272	-0.235639	1.33e-30	2.37e-26	0.215	0.272			Agpat5	0.130152	0.106701	1	0.123	0.096	-0.0835398	0.0109629	1	0.09	0.123	0.0419811	0.676411	1	0.115	0.123	-0.0814199	0.490924	1	0.115	0.123		Gpc6	0.914961	1.43199e-41	2.54808e-37
	Lrp6	0.112136	1.88e-56	3.34e-52	0.408	0.262	0.0363474	0.0632484	1	0.394	0.408	0.0125082	4.22e-23	7.52e-19	0.332	0.408	0.0259188	0.369246	1	0.416	0.408			Jam3	0.0336548	0.06984	1	0.153	0.118	0.0700724	0.308119	1	0.167	0.153	0.0769876	0.633429	1	0.157	0.153	0.0502127	0.0614943	1	0.185	0.153		Irf6	-0.0814049	0.0110842	1
	Bcas3	0.112118	1.23e-24	2.19e-20	0.578	0.445	0.0328013	0.0445468	1	0.544	0.578	-0.230159	4.32e-99	7.69e-95	0.438	0.578	-0.135225	2.66e-15	4.73e-11	0.541	0.578			Babam2	0.16404	0.00282646	1	0.419	0.338	-0.0551196	0.0456283	1	0.377	0.419	-0.208364	8.55752e-07	0.0152272	0.319	0.419	-0.0287849	0.0318358	1	0.384	0.419		Aven	0.283142	4.86459e-13	8.65606e-09
	Atad1	0.112113	4.35e-42	7.74e-38	0.194	0.111	0.0546174	0.359268	1	0.197	0.194	0.0152582	6.7e-13	1.19e-08	0.158	0.194	0.0340842	0.138501	1	0.2	0.194			Arpc4	-0.200271	0.294334	1	0.142	0.157	0.129907	0.0337269	1	0.173	0.142	0.0623202	0.186753	1	0.16	0.142	-0.00767797	0.539081	1	0.152	0.142		Arl13b	0.0615465	1.61771e-05	0.287856
	Man1a2	0.111914	3.14e-42	5.58e-38	0.407	0.278	-0.0781098	3.94e-10	7.02e-06	0.373	0.407	-0.105667	5.62e-40	1e-35	0.323	0.407	0.0180428	0.098077	1	0.422	0.407			Kdm5c	0.131376	0.0299084	1	0.309	0.254	-0.0958483	0.00190027	1	0.243	0.309	-0.181299	2.16603e-06	0.0385423	0.216	0.309	-0.130777	0.0197286	1	0.268	0.309		Kank2	-0.1463	0.450951	1
	Kcnd3	0.111894	5.35e-22	9.52e-18	0.381	0.291	-0.293017	8.88e-39	1.58e-34	0.316	0.381	-0.380909	1.64e-107	2.91e-103	0.264	0.381	-0.383863	4.66e-45	8.29e-41	0.314	0.381			Hr	-0.118029	0.681294	1	0.115	0.118	0.0708398	0.194585	1	0.132	0.115	0.0923891	0.477383	1	0.102	0.115	-0.00318224	0.815591	1	0.118	0.115		Hk1	-0.0960366	0.0109995	1
	Lox	0.111834	5.21e-53	9.27e-49	0.257	0.146	0.121939	1.54e-05	0.273415	0.277	0.257	0.516879	2.56e-82	4.56e-78	0.337	0.257	0.375822	5.5e-119	9.78e-115	0.385	0.257			Itih4						0.245425	0.00281859	1	0.134	0.096	0.253738	0.0011597	1	0.138	0.096	0.148121	0.00384933	1	0.134	0.096		Invs	0.262299	9.0203e-17	1.60507e-12
	Cwc22	0.111824	2.7e-41	4.81e-37	0.184	0.103	-0.0601811	1.42e-05	0.252655	0.164	0.184	-0.0593359	1.47e-27	2.61e-23	0.135	0.184	-0.0164246	0.550749	1	0.181	0.184			Cpne3	0.135176	0.0116678	1	0.193	0.143	0.0727473	0.834657	1	0.185	0.193	0.0775121	0.473662	1	0.175	0.193	0.0301595	0.953985	1	0.191	0.193		Coq5
	Cdc42ep4						0.0969694	1.45e-10	2.58e-06	0.102	0.08													Ccdc9	-0.0318991	0.178008	1	0.102	0.079	-0.0307777	0.00840183	1	0.069	0.102	-0.0185072	0.0817566	1	0.079	0.102	-0.0350215	0.682873	1	0.098	0.102		Ccar1	-0.197488	0.0816377	1
	Rnf217	0.111794	5.63e-37	1e-32	0.325	0.22	-0.0186719	3.09e-05	0.550156	0.303	0.325	-0.108681	1.72e-43	3.07e-39	0.248	0.325	-0.0601297	0.00042	1	0.311	0.325			Prrg1	-0.0691002	0.142513	1	0.224	0.186	-0.0384894	0.157869	1	0.197	0.224	-0.0370254	0.00110262	1	0.167	0.224	-0.0411225	0.0608644	1	0.19	0.224		Ppp1r18	-0.155047	0.916929	1
	Sox5	0.111762	4.17e-23	7.41e-19	0.619	0.497	0.0326103	0.00884178	1	0.581	0.619	-0.088874	6.61e-43	1.18e-38	0.508	0.619	0.0285319	0.811901	1	0.624	0.619			Sbno1	-0.224208	0.704529	1	0.393	0.371	0.00130753	0.166922	1	0.349	0.393	-0.15321	1.23886e-06	0.0220443	0.285	0.393	-0.0994788	0.0922999	1	0.364	0.393		Rpl7	0.129622	2.42007e-10	4.30628e-06
	Umad1	0.111737	9.04e-33	1.61e-28	0.278	0.187	0.000681	0.0324917	1	0.266	0.278	-0.0554152	5.03e-25	8.96e-21	0.222	0.278	0.0521952	0.002354	1	0.297	0.278			Tcf4	-0.0298415	0.901583	1	0.657	0.627	0.106541	0.968924	1	0.623	0.657	-0.16864	5.33532e-05	0.949367	0.566	0.657	-0.0477566	0.170247	1	0.62	0.657		Stxbp1	-0.140124	0.0154207	1
	Kcnq3	0.1114	6.12e-16	1.09e-11	0.128	0.085	0.0199315	0.650249	1	0.13	0.128	-0.0775939	4.7e-08	0.000837	0.107	0.128	-0.18949	9.32e-10	1.66e-05	0.105	0.128			Hsd17b12	0.0912504	0.242952	1	0.187	0.162	0.107986	0.907859	1	0.183	0.187	-0.0314454	0.203704	1	0.163	0.187	0.0342509	0.441623	1	0.199	0.187		Hmg20a	0.101613	2.65721e-09	4.72823e-05
	Larp1b	0.111302	6.03e-26	1.07e-21	0.454	0.342	-0.116944	1.67e-17	2.96e-13	0.404	0.454	-0.27711	4.24e-106	7.55e-102	0.324	0.454	-0.169996	3.95e-18	7.02e-14	0.414	0.454			Ino80	-0.0453051	0.462864	1	0.445	0.396	-0.175644	0.00080528	1	0.371	0.445	-0.193434	2.14394e-07	0.00381493	0.327	0.445	-0.00636407	0.278857	1	0.415	0.445		Igf2	-0.170892	0.00374835	1
	Ryk	0.111147	4.76e-47	8.47e-43	0.206	0.115	0.0901586	0.00247833	1	0.22	0.206	0.0882072	0.000113	1	0.182	0.206	0.0755655	2.29e-06	0.0407984	0.229	0.206			Rabgef1	-0.127233	0.942073	1	0.251	0.241	-0.150445	6.12644e-05	1	0.181	0.251	-0.184286	5.89901e-07	0.0104967	0.165	0.251	-0.127656	0.0113029	1	0.212	0.251		Psme4	0.0846698	4.3945e-08	0.000781956
	Mical1	-0.381189	2.23e-05	0.396772	0.186	0.199	-0.146769	1.03e-29	1.83e-25	0.135	0.186	-0.0242922	2.9e-11	5.17e-07	0.154	0.186	-0.17541	2.73e-17	4.85e-13	0.148	0.186			Ccn1	0.13911	0.0189706	1	0.173	0.127	-0.0510198	0.190981	1	0.153	0.173	0.318922	0.00072645	1	0.223	0.173	0.256125	0.00023991	1	0.233	0.173		Ccdc141
	Tbl1xr1	0.110911	4.74e-38	8.44e-34	0.392	0.273	0.236867	2.16e-23	3.84e-19	0.438	0.392	-0.151782	3.86e-60	6.87e-56	0.294	0.392	-0.174659	1.27e-16	2.26e-12	0.354	0.392			Slc44a1	0.0259156	0.163345	1	0.438	0.384	-0.220157	1.37823e-06	0.0245243	0.334	0.438	-0.207165	7.79752e-07	0.0138749	0.328	0.438	-0.28128	1.09718e-06	0.0195232	0.35	0.438		Sgce	0.141918	5.50783e-08	0.000980063
	Cdk10	-0.200231	0.140754	1	0.149	0.134	-0.0693726	1.54e-08	0.000273	0.126	0.149	-0.0990921	7.93e-31	1.41e-26	0.104	0.149	-0.130502	8.42e-12	1.5e-07	0.121	0.149			Ccn3	0.228123	0.000111303	1	0.194	0.116	0.437755	9.15042e-09	0.000162823	0.292	0.194	0.488602	3.38276e-10	6.01929e-06	0.301	0.194	0.397848	4.31688e-09	7.68145e-05	0.303	0.194		Ccdc149	-0.0269767	0.00248988	1
	Cdk11b	-0.203294	0.000389	1	0.3	0.25	-0.109496	1.38e-08	0.000246	0.273	0.3	-0.0901012	2.06e-25	3.67e-21	0.241	0.3	-0.0734167	0.67677	1	0.307	0.3			Ccn5	-0.133583	0.396383	1	0.32	0.33	0.187379	0.0236022	1	0.362	0.32	0.0690625	0.450607	1	0.333	0.32	-0.000927087	0.711393	1	0.315	0.32		Ccdc157	-0.171192	0.0722825	1
	Prkn	0.110718	9.44e-23	1.68e-18	0.372	0.278	-0.015392	2.79e-06	0.0497035	0.341	0.372	-0.131566	2.92e-42	5.19e-38	0.289	0.372	-0.0790518	3.87e-05	0.688126	0.35	0.372			Pdss2	0.178688	0.00648046	1	0.321	0.252	-0.113305	0.00103663	1	0.254	0.321	-0.0747643	0.00190391	1	0.257	0.321	0.00970366	0.341491	1	0.302	0.321		Parva	0.191056	5.18467e-11	9.22561e-07
	N6amt1	0.1107	4.1e-43	7.29e-39	0.145	0.072	0.0625741	0.0007	1	0.159	0.145	0.0457718	3.72e-11	6.62e-07	0.116	0.145	0.0635888	4.04e-06	0.0719052	0.164	0.145			Mdh1	0.107523	0.0320266	1	0.124	0.088	0.0489326	0.169973	1	0.143	0.124	0.245625	0.000757918	1	0.17	0.124	0.0358363	0.102572	1	0.147	0.124		Mapk1	-0.0383982	4.83805e-05	0.860883
	Map4k5	0.110467	4.31e-52	7.67e-48	0.382	0.247	-0.0107209	0.000133	1	0.361	0.382	-0.0896886	4.63e-50	8.25e-46	0.289	0.382	-0.00322486	0.970651	1	0.384	0.382			Klf7	0.104783	0.0295866	1	0.524	0.45	-0.174832	0.000524985	1	0.452	0.524	-0.0577763	0.000480913	1	0.433	0.524	-0.203571	0.00052066	1	0.462	0.524		Kdelr1	0.0217673	7.9168e-06	0.140872
	Nalcn	0.110183	1.88e-19	3.34e-15	0.545	0.438	0.0354124	0.000165	1	0.505	0.545	-0.318277	1.68e-129	2.99e-125	0.398	0.545	-0.130373	3.48e-15	6.19e-11	0.51	0.545			Med25	-0.234202	0.0379573	1	0.153	0.188	0.0745723	0.171312	1	0.175	0.153	0.0768923	0.372646	1	0.137	0.153	-0.0614946	0.147455	1	0.133	0.153		Mark2	-0.124176	0.0931395	1
	Bicd1	0.109882	1.41e-27	2.52e-23	0.53	0.403	0.295743	1.43e-13	2.55e-09	0.531	0.53	-0.222992	2.33e-97	4.14e-93	0.396	0.53	-0.0286012	0.00637203	1	0.52	0.53			BC005624	-0.00858951	0.325668	1	0.111	0.093	0.000325948	0.3848	1	0.098	0.111	0.0102746	0.364086	1	0.097	0.111	0.0441981	0.705614	1	0.115	0.111		B3glct	-0.0216981	0.00442205	1
	Adgrl1	-0.375944	7.99e-05	1	0.472	0.439	-0.356028	3.2e-78	5.7e-74	0.375	0.472	-0.520772	5.36e-278	9.53e-274	0.272	0.472	-0.515638	1.46e-119	2.59e-115	0.355	0.472			Ccnh	-0.0464744	0.331308	1	0.174	0.148	0.110233	0.495255	1	0.158	0.174	0.129515	0.305428	1	0.151	0.174	0.0959151	0.542431	1	0.182	0.174		Ccdc25
	Cdk5	-0.134145	0.0676623	1	0.102	0.091	-0.0125356	0.0796111	1	0.096	0.102	-0.0318843	8.75e-17	1.56e-12	0.074	0.102	-0.053406	0.00628432	1	0.092	0.102			Ccni	-0.164039	0.6322	1	0.264	0.241	0.226838	0.0100375	1	0.304	0.264	0.168762	0.257183	1	0.273	0.264	0.0390819	0.299064	1	0.286	0.264		Ccdc28b	-0.16586	0.790945	1
	Rbms1	0.109815	7.12e-42	1.27e-37	0.51	0.36	-0.0370234	1.57e-08	0.00028	0.474	0.51	-0.0449875	2.61e-35	4.64e-31	0.412	0.51	-0.000325	0.53912	1	0.509	0.51			Ppig	-0.194415	0.143143	1	0.352	0.366	-0.0373383	0.0500327	1	0.3	0.352	-0.0838108	0.00758383	1	0.285	0.352	-0.0562434	0.652472	1	0.339	0.352		Plekha3	0.0477509	0.00131177	1
	Cdk5rap2	-0.0571228	3.98e-06	0.0707708	0.112	0.087	-0.0539669	3.43e-07	0.00610047	0.093	0.112	-0.0315926	1.13e-16	2.01e-12	0.083	0.112	-0.0195106	0.496542	1	0.11	0.112			Ccnl1	-0.218451	0.251333	1	0.451	0.438	-0.0293143	0.030292	1	0.392	0.451	-0.160686	7.4186e-07	0.0132006	0.333	0.451	-0.0854052	0.0147252	1	0.395	0.451		Ccdc47	-0.076193	0.0124906	1
	Dazap1	-0.375592	0.0933677	1	0.364	0.334	-0.0847717	1.42e-10	2.53e-06	0.329	0.364	-0.21753	1.86e-92	3.31e-88	0.249	0.364	-0.245447	1.06e-32	1.89e-28	0.302	0.364			Ccnl2	-0.18873	0.419254	1	0.563	0.514	-0.209344	2.18297e-05	0.388437	0.451	0.563	-0.276216	4.59188e-10	8.17078e-06	0.41	0.563	-0.197325	0.000461277	1	0.489	0.563		Ccdc50	-0.0466836	0.000806462	1
	Chordc1	0.109208	3.34e-57	5.94e-53	0.328	0.199	-0.158464	1.1e-29	1.96e-25	0.269	0.328	-0.271002	5.18e-152	9.22e-148	0.193	0.328	-0.11339	1.06e-09	1.89e-05	0.296	0.328			Cebpg	0.0230245	0.0260444	1	0.195	0.145	0.0449839	0.691196	1	0.183	0.195	0.00612621	0.0207589	1	0.151	0.195	0.000224425	0.0798117	1	0.164	0.195		Cdc5l	-0.154012	0.241077	1
	Col6a2	-0.375441	0.000445	1	0.4	0.38	0.164307	0.0264851	1	0.399	0.4	0.349074	7.96e-20	1.42e-15	0.415	0.4	0.0328282	0.00756048	1	0.415	0.4			Ccnt2	-0.0631223	0.516345	1	0.391	0.35	-0.0694552	0.00132594	1	0.321	0.391	-0.113614	0.000109031	1	0.303	0.391	-0.131758	0.00559736	1	0.348	0.391		Ccdc59	-0.0672296	0.0460399	1
	Sidt2	-0.374602	2.88e-06	0.0513142	0.199	0.212	0.00635515	0.29317	1	0.193	0.199	0.0134329	1.83e-10	3.26e-06	0.165	0.199	-0.0486291	0.0733651	1	0.19	0.199			Ccny	-0.0133253	0.268958	1	0.496	0.439	-0.0568231	0.0013528	1	0.407	0.496	-0.168278	4.49742e-08	0.00080027	0.361	0.496	-0.0215703	0.0150616	1	0.437	0.496		Ccdc6	0.099155	3.51076e-11	6.24704e-07
	Arih1	0.109148	6.27e-35	1.12e-30	0.613	0.457	-0.0281396	6.42e-07	0.0114264	0.575	0.613	-0.165456	6.94e-72	1.23e-67	0.484	0.613	0.0647581	0.0201748	1	0.627	0.613			Arhgdia	-0.287685	0.135575	1	0.295	0.311	0.376941	0.000246209	1	0.352	0.295	0.211239	0.0464758	1	0.318	0.295	0.0851235	0.190993	1	0.319	0.295		Arfgef2	-0.123826	0.00249221	1
	Rpsa	-0.372805	0.0588471	1	0.306	0.293	0.523583	4.38e-141	7.79e-137	0.45	0.306	0.844642	0	0	0.515	0.306	0.217144	6.62e-80	1.18e-75	0.427	0.306			Ccp110	-0.0168118	0.0394773	1	0.103	0.07	-0.0125623	0.00624623	1	0.07	0.103	-0.0650622	1.21415e-06	0.0216045	0.049	0.103	-0.0234356	0.0216677	1	0.076	0.103		Ccdc66	-0.00271197	0.000442039	1
	Cdkn1b	-0.11889	1.2e-05	0.21361	0.154	0.124	0.144676	1.88e-21	3.35e-17	0.198	0.154	0.12894	0.288285	1	0.154	0.154	0.0573221	9.84e-07	0.017505	0.176	0.154			Ccpg1	-0.152519	0.914997	1	0.256	0.239	0.186645	0.415076	1	0.261	0.256	0.210349	0.224264	1	0.263	0.256	0.153968	0.479207	1	0.263	0.256		Ccdc77	0.0139046	0.000547338	1
	Fn1	0.109029	1.51e-36	2.68e-32	0.574	0.422	0.232577	7.19e-40	1.28e-35	0.639	0.574	0.919867	0	0	0.741	0.574	0.381288	4.71e-120	8.37e-116	0.704	0.574			Fam114a2	-0.0411382	0.643576	1	0.179	0.164	-0.00107576	0.163247	1	0.154	0.179	-0.0755665	0.00454733	1	0.133	0.179	-0.0725026	0.322406	1	0.166	0.179		Exoc1	-0.113626	0.578564	1
	Prdm5	0.108819	3.07e-42	5.46e-38	0.44	0.305	-0.015144	2.34e-05	0.415557	0.415	0.44	-0.238423	2.96e-118	5.27e-114	0.305	0.44	-0.088914	1.73e-07	0.00307265	0.419	0.44			Pde3b	0.092393	0.10545	1	0.304	0.257	0.129396	0.522302	1	0.303	0.304	-0.209262	0.000263709	1	0.233	0.304	-0.0889523	0.155879	1	0.276	0.304		Pald1	-0.0668818	0.000266547	1
	Myo1e	0.108722	1.2e-26	2.14e-22	0.627	0.487	-0.145625	2.98e-32	5.29e-28	0.553	0.627	-0.242153	5.63e-106	1e-101	0.474	0.627	0.0164209	0.0421045	1	0.609	0.627			Mcam	-0.179548	0.843309	1	0.211	0.211	0.300451	0.000218536	1	0.276	0.211	0.37163	2.3942e-06	0.0426023	0.293	0.211	0.000883737	0.160512	1	0.242	0.211		Map3k20	0.0651846	3.30828e-06	0.0588675
	Sh3bp4	0.108715	1.49e-44	2.65e-40	0.194	0.107	0.0420705	0.126125	1	0.201	0.194	-0.0348354	3.96e-23	7.05e-19	0.148	0.194	-0.0734108	1.22e-05	0.217623	0.174	0.194			Rint1	0.0114044	0.0837915	1	0.267	0.218	-0.0689779	0.00212016	1	0.205	0.267	-0.13989	1.3241e-09	2.3561e-05	0.156	0.267	-0.0260526	0.068305	1	0.231	0.267		Rassf3	0.0388035	8.51572e-06	0.151529
	Nars2	0.108296	1.37e-39	2.44e-35	0.199	0.117	-0.0735438	7.43e-11	1.32e-06	0.169	0.199	-0.146472	5.69e-61	1.01e-56	0.128	0.199	-0.0183851	0.98444	1	0.2	0.199			Megf9	0.109633	0.203833	1	0.181	0.155	-0.0774507	0.00529823	1	0.136	0.181	-0.0779037	0.0119484	1	0.139	0.181	-0.07362	0.052904	1	0.152	0.181		Max	0.0102324	8.96238e-05	1
	Creb1	0.10829	9.14e-48	1.63e-43	0.329	0.21	0.0255097	0.245736	1	0.323	0.329	-0.0699142	4.58e-38	8.16e-34	0.253	0.329	0.0136001	0.347514	1	0.336	0.329			Cog3	-0.160714	0.953622	1	0.279	0.259	-0.0345582	0.00209274	1	0.216	0.279	-0.043597	0.00112504	1	0.207	0.279	0.0349087	0.798816	1	0.271	0.279		Cmklr1	-0.434154	0.000829259	1
	Cebpb						0.288836	1.55e-63	2.76e-59	0.151	0.085	0.29994	9.94e-35	1.77e-30	0.127	0.085	0.0754597	1.09e-14	1.95e-10	0.114	0.085			Cct6a	0.0588595	0.170873	1	0.168	0.139	-0.0199843	0.403751	1	0.152	0.168	0.0863902	0.391535	1	0.176	0.168	0.0466043	0.318832	1	0.181	0.168		Ccdc90b
	Rpl26	0.108252	3.25e-36	5.79e-32	0.233	0.145	0.438404	2.23e-119	3.96e-115	0.362	0.233	0.993626	0	0	0.478	0.233	0.459843	1.09e-217	1.93e-213	0.423	0.233			Ptch1	-0.0875497	0.333721	1	0.248	0.212	-0.268554	8.67817e-09	0.000154419	0.15	0.248	0.0804695	0.109255	1	0.208	0.248	0.0686502	0.358862	1	0.228	0.248		Prdx6
	Elp4	0.108139	4.62e-33	8.22e-29	0.332	0.23	-0.0362088	2.1e-09	3.73e-05	0.295	0.332	-0.112453	1.36e-45	2.42e-41	0.252	0.332	-0.0137777	0.0786745	1	0.325	0.332			Dubr	0.038121	0.0581802	1	0.176	0.134	-0.0415845	0.322568	1	0.157	0.176	-0.139342	0.000224827	1	0.119	0.176	-0.0964668	0.0391769	1	0.144	0.176		Dph3
	Invs	0.107947	3.88e-38	6.9e-34	0.32	0.213	-0.0611821	5.99e-10	1.07e-05	0.286	0.32	-0.206635	3.24e-80	5.76e-76	0.22	0.32	-0.0595723	4.21e-05	0.74986	0.3	0.32			Hectd1	-0.0514369	0.0818602	1	0.511	0.42	0.0384779	0.0205469	1	0.432	0.511	-0.0407768	2.11755e-05	0.376798	0.391	0.511	-0.0690186	0.00627967	1	0.442	0.511		H13	-0.0710375	0.0199968	1
	Gpsm1	-0.371478	1.65e-05	0.294489	0.165	0.179	0.0164338	0.008606	1	0.179	0.165	-0.101491	4.49e-36	7.98e-32	0.114	0.165	-0.122514	2.61e-10	4.64e-06	0.138	0.165			Cd151	0.0982964	0.0153899	1	0.145	0.1	0.179984	0.0538312	1	0.17	0.145	0.241541	7.58271e-05	1	0.203	0.145	0.086785	0.0947171	1	0.168	0.145		Ccl25	-0.00458169	0.000321302	1
	Cttnbp2nl	0.107865	1.51e-36	2.68e-32	0.246	0.156	-0.0824931	7.61e-08	0.00135409	0.22	0.246	-0.0269253	4.77e-22	8.49e-18	0.194	0.246	0.113808	9.02e-14	1.61e-09	0.286	0.246			Cpd	0.0360025	0.00336998	1	0.237	0.168	-0.0634772	0.00987661	1	0.189	0.237	0.0698936	0.363802	1	0.213	0.237	0.140786	0.0574028	1	0.267	0.237		Cops3	-0.073769	0.018962	1
	Cenpb						0.244864	6.91e-42	1.23e-37	0.142	0.09	0.423571	1.57e-90	2.8e-86	0.165	0.09	0.128372	4.8e-30	8.54e-26	0.134	0.09			Cd200	0.0363766	0.402217	1	0.514	0.479	0.033755	0.318135	1	0.527	0.514	0.314995	0.00657572	1	0.533	0.514	0.232159	0.0144913	1	0.555	0.514		Camk4	0.71636	4.90116e-37	8.72112e-33
	Tle4	0.107855	4.14e-40	7.36e-36	0.317	0.209	-0.0703304	3.69e-10	6.56e-06	0.285	0.317	-0.197395	1.45e-72	2.59e-68	0.222	0.317	-0.0351255	0.315351	1	0.314	0.317			Snrnp27						0.111721	0.313053	1	0.101	0.089	0.16119	0.0800552	1	0.109	0.089							Slc25a4	0.0238298	1.63155e-06	0.0290318
	Cenpp						0.0694883	3.1e-11	5.52e-07	0.103	0.08	0.102142	2.86e-14	5.09e-10	0.104	0.08	0.278895	1.35e-130	2.4e-126	0.179	0.08			Cd2ap	0.181381	0.00249095	1	0.479	0.382	-0.0920436	0.0504255	1	0.424	0.479	-0.0824954	0.0116279	1	0.405	0.479	0.0255861	0.968414	1	0.466	0.479		Ccn2	0.284535	8.74797e-27	1.55661e-22
	Ppp4r3b	0.10742	8.49e-48	1.51e-43	0.326	0.207	0.0106109	0.0942696	1	0.316	0.326	-0.00295758	1.83e-22	3.26e-18	0.263	0.326	-0.00540947	0.807953	1	0.325	0.326			Pcsk5	0.0780514	0.172973	1	0.445	0.404	-0.27917	0.00131021	1	0.382	0.445	-0.184994	0.00386991	1	0.382	0.445	-0.360019	0.000232355	1	0.384	0.445		Pabpn1	-0.265148	0.718795	1
	Kalrn	0.10733	1.26e-13	2.24e-09	0.819	0.756	-0.339958	2.01e-124	3.58e-120	0.731	0.819	-0.407069	2.83e-233	5.04e-229	0.657	0.819	-0.247978	1.11e-73	1.98e-69	0.768	0.819			Hnrnpul1	-0.183396	0.927589	1	0.299	0.282	0.0844697	0.4381	1	0.274	0.299	-0.0634833	9.81382e-05	1	0.219	0.299	0.0328507	0.415583	1	0.282	0.299		Hibadh	0.141998	1.01806e-11	1.81153e-07
	Cog5	0.107321	2e-42	3.56e-38	0.432	0.297	0.000673	0.000821	1	0.408	0.432	-0.0793797	2.68e-35	4.77e-31	0.348	0.432	0.089397	6.07e-06	0.107936	0.461	0.432			Ckap4	-0.058074	0.571701	1	0.223	0.204	0.163434	0.0859695	1	0.244	0.223	0.152745	0.381028	1	0.228	0.223	0.152488	0.00914442	1	0.267	0.223		Chd3	-0.237603	0.220713	1
	Sclt1	0.10731	1.28e-27	2.29e-23	0.196	0.127	-0.0385257	5.16e-05	0.918712	0.177	0.196	-0.0444802	1.64e-15	2.91e-11	0.159	0.196	0.0176501	0.0209668	1	0.209	0.196			Rasa2	0.0589199	0.0919642	1	0.323	0.277	-0.0273108	0.0455889	1	0.278	0.323	-0.0418511	0.00259342	1	0.256	0.323	0.047287	0.77359	1	0.318	0.323		Pura	-0.00328833	1.21548e-06	0.0216282
	Tmem245	0.107204	3e-44	5.33e-40	0.338	0.222	0.0568297	0.123244	1	0.346	0.338	0.0139883	5.03e-17	8.94e-13	0.281	0.338	0.0193654	0.176901	1	0.348	0.338			Sox13	0.160381	0.000960412	1	0.168	0.105	-0.0210342	0.0765575	1	0.139	0.168	-0.0577856	2.05539e-05	0.365736	0.104	0.168	-0.031727	0.0602095	1	0.14	0.168		Slco2a1	0.0785161	2.08764e-06	0.0371474
	Cep164	-0.132656	0.000127	1	0.156	0.128	-0.0550154	0.000115	1	0.14	0.156	-0.0663807	3.05e-21	5.43e-17	0.117	0.156	-0.0318146	0.490714	1	0.154	0.156			Cd55	0.236041	0.0631768	1	0.216	0.177	-0.366777	4.21879e-10	7.50692e-06	0.117	0.216	0.268354	0.0656623	1	0.179	0.216	-0.0608827	0.00755378	1	0.171	0.216		Ccni	0.0986724	2.50487e-07	0.00445716
	Spata5	0.107132	1.96e-30	3.49e-26	0.279	0.191	-0.160976	1.41e-30	2.51e-26	0.22	0.279	-0.169819	5.41e-58	9.62e-54	0.198	0.279	-0.0354164	0.0312075	1	0.27	0.279			Scara3	0.151631	3.10813e-05	0.553061	0.346	0.236	-0.185139	2.25471e-05	0.401202	0.259	0.346	0.0912213	0.283319	1	0.305	0.346	-0.00618931	0.402488	1	0.325	0.346		Rprd2	0.075743	8.68708e-09	0.000154578
	Clip1	0.107132	1.89e-33	3.37e-29	0.672	0.52	-0.119492	2.14e-24	3.8e-20	0.602	0.672	-0.427738	2.64e-235	4.7e-231	0.483	0.672	-0.192412	2.29e-28	4.07e-24	0.631	0.672			Cetn3	-0.0164643	0.0499834	1	0.108	0.075	0.0848683	0.267367	1	0.121	0.108	0.219918	0.0128593	1	0.137	0.108	0.149666	0.00931134	1	0.142	0.108		Cebpz	-0.166491	0.391309	1
	Ttc17	0.106676	1.26e-46	2.24e-42	0.384	0.256	-0.0789523	2.6e-13	4.62e-09	0.345	0.384	-0.209665	2.17e-94	3.86e-90	0.267	0.384	-0.0969237	2.08e-05	0.370629	0.366	0.384			Sufu	0.00705569	0.344173	1	0.23	0.2	-0.0614633	0.00640409	1	0.178	0.23	-0.0522482	0.00288189	1	0.173	0.23	0.0264444	0.585985	1	0.219	0.23		Sppl3	0.00927971	0.000492489	1
	Mgrn1	0.10611	3.24e-51	5.77e-47	0.288	0.175	0.0251209	0.0968469	1	0.278	0.288	-0.00184717	4.31e-24	7.67e-20	0.226	0.288	0.0207937	0.300314	1	0.292	0.288			Lmtk2	-0.0837301	0.446193	1	0.191	0.17	-0.0363615	0.0231576	1	0.153	0.191	-0.0593155	0.00372773	1	0.142	0.191	0.0166704	0.802314	1	0.19	0.191		Las1l	-0.0503053	0.00238164	1
	Tnpo1	0.106095	5.87e-48	1.05e-43	0.455	0.31	0.0418764	0.78506	1	0.452	0.455	-0.0974644	2.37e-44	4.21e-40	0.361	0.455	-0.0691608	0.0121591	1	0.451	0.455			Sqstm1	0.0128079	0.190835	1	0.269	0.232	0.174825	0.0761226	1	0.288	0.269	0.0634422	0.769087	1	0.251	0.269	0.0709779	0.273057	1	0.286	0.269		Smndc1	0.0226685	0.000260125	1
	Ehbp1	0.105936	2.57e-38	4.58e-34	0.459	0.326	0.0430117	0.00704864	1	0.434	0.459	-0.14166	9.14e-68	1.63e-63	0.349	0.459	-0.0755762	2.07e-08	0.000368	0.433	0.459			Dnajb6	-0.0741495	0.344171	1	0.373	0.33	-0.1227	0.000620121	1	0.299	0.373	-0.0331973	0.00015091	1	0.286	0.373	-0.0269829	0.148283	1	0.347	0.373		Dis3
	Pdxdc1	0.105929	4.31e-48	7.67e-44	0.477	0.326	-0.0256303	4.02e-05	0.716038	0.451	0.477	-0.133535	7.88e-66	1.4e-61	0.362	0.477	-0.0591841	0.0249398	1	0.47	0.477			Nlk	0.0708769	0.0275928	1	0.381	0.309	0.018744	0.115112	1	0.341	0.381	-0.0512745	0.00413943	1	0.315	0.381	-0.0646708	0.0877929	1	0.353	0.381		Ndufs2
	Zdhhc21	0.105848	4.88e-38	8.68e-34	0.176	0.1	0.0402018	0.748432	1	0.176	0.176	-0.0223355	8.73e-16	1.55e-11	0.139	0.176	0.00613302	0.209141	1	0.182	0.176			Trim39	-0.0694011	0.927278	1	0.102	0.102	0.0347805	0.113329	1	0.082	0.102	-0.0443386	0.00360509	1	0.067	0.102	-0.0398579	0.112	1	0.084	0.102		Tmem175	0.0719622	3.1986e-07	0.00569158
	Gm26917	0.105722	2.18e-13	3.87e-09	0.599	0.497	-1.1413	0	0	0.324	0.599	-0.900072	0	0	0.336	0.599	-1.03291	0	0	0.35	0.599			Fndc1	-0.157369	0.64206	1	0.464	0.43	-0.492807	3.45758e-09	6.15242e-05	0.352	0.464	-0.101623	0.00420274	1	0.39	0.464	-0.188302	8.12704e-05	1	0.387	0.464		Fkbp9	0.0271052	5.24858e-07	0.00933933
	Uso1	0.105572	2.53e-50	4.51e-46	0.35	0.224	0.0169737	0.255294	1	0.342	0.35	-0.00179525	1.04e-22	1.85e-18	0.283	0.35	0.0559444	9.03e-05	1	0.372	0.35			Tent5a	-0.0545227	0.0344098	1	0.242	0.188	0.0371427	0.0842311	1	0.205	0.242	0.0864744	0.162949	1	0.206	0.242	0.092462	0.608516	1	0.228	0.242		Supt16	-0.128067	0.0410275	1
	Kifap3	0.105242	1.66e-40	2.96e-36	0.27	0.171	0.0498775	0.931953	1	0.268	0.27	-0.00723552	1.2e-18	2.14e-14	0.22	0.27	0.0316538	0.0602321	1	0.281	0.27			Ifi203	-0.0232242	0.011829	1	0.159	0.109	-0.108865	0.000683008	1	0.11	0.159	-0.157147	7.46344e-06	0.132805	0.095	0.159	-0.0873107	0.000535336	1	0.108	0.159		Hs3st1	-0.33909	0.000255535	1
	Phlpp2	0.105085	5.11e-40	9.1e-36	0.215	0.128	-0.00521168	0.426621	1	0.211	0.215	-0.095143	5.15e-37	9.17e-33	0.156	0.215	-0.0329551	0.869671	1	0.215	0.215			Nt5dc1	0.0256239	0.271976	1	0.258	0.225	-0.143345	0.00362762	1	0.206	0.258	0.0222806	0.212179	1	0.23	0.258	-0.133185	0.129668	1	0.233	0.258		Nkx2-3
	Hibadh	0.104966	5.64e-35	1e-30	0.299	0.201	0.0949282	0.150777	1	0.303	0.299	0.0997608	0.00159361	1	0.27	0.299	0.0635279	0.00361402	1	0.316	0.299			Gm44148	-0.0357888	0.461526	1	0.207	0.186	-0.0399715	0.0116166	1	0.162	0.207	-0.231684	4.35133e-07	0.00774275	0.128	0.207	-0.156439	2.01398e-05	0.358367	0.141	0.207		Gm15738	0.223176	3.2093e-18	5.71062e-14
	Tlr4	0.104833	1.77e-32	3.15e-28	0.134	0.073	0.0825382	2e-05	0.355337	0.152	0.134	0.0831599	0.231076	1	0.127	0.134	0.111841	2.42e-14	4.31e-10	0.167	0.134			Snrpd3						0.0693821	0.400093	1	0.108	0.099	0.047978	0.383894	1	0.108	0.099	0.0746699	0.154254	1	0.116	0.099		Slc29a1	-0.0385372	2.85949e-06	0.0508818
	Nfkb1	0.104798	3.41e-41	6.07e-37	0.437	0.303	-0.0579038	1.8e-10	3.2e-06	0.398	0.437	-0.203346	2.23e-91	3.96e-87	0.314	0.437	-0.0922195	1.84e-07	0.00327437	0.413	0.437			Morc3	-0.105514	0.502194	1	0.292	0.264	-0.0165074	0.101099	1	0.254	0.292	-0.14584	5.12777e-07	0.00912436	0.194	0.292	-0.127091	0.00123571	1	0.233	0.292		Mgat4a	-0.031681	0.000983096	1
	4931406P16Rik	0.104607	6.17e-40	1.1e-35	0.378	0.258	0.125615	0.0145515	1	0.383	0.378	-0.117572	1.32e-51	2.34e-47	0.285	0.378	0.0263443	0.0265782	1	0.391	0.378			5430405H02Rik	-0.000613753	0.113489	1	0.149	0.118	-0.00738772	0.0627881	1	0.119	0.149	-0.0349625	0.0282646	1	0.115	0.149	-0.0881254	0.186837	1	0.132	0.149		4833439L19Rik
	Cercam						0.118588	3.31e-11	5.89e-07	0.116	0.092	0.145822	1.03e-07	0.00183644	0.109	0.092	0.101312	4.71e-21	8.38e-17	0.128	0.092			Cdc42bpa	0.0836511	0.000680223	1	0.649	0.529	-0.142369	1.96593e-05	0.349818	0.538	0.649	-0.0716504	0.00114447	1	0.534	0.649	-0.191898	3.04842e-06	0.0542435	0.564	0.649		Cct8	-0.123793	0.0302568	1
	Glcci1	0.104506	2.36e-42	4.2e-38	0.328	0.216	-0.075871	9.34e-11	1.66e-06	0.294	0.328	-0.107865	1.67e-42	2.98e-38	0.251	0.328	0.169302	1.78e-13	3.16e-09	0.369	0.328			Fgfr1op2	-0.0921592	0.818472	1	0.307	0.282	-0.0398238	0.0785246	1	0.269	0.307	-0.0104789	0.0128023	1	0.246	0.307	-0.0762822	0.253812	1	0.289	0.307		Fbxo4
	Cers2	-0.146109	0.00177345	1	0.17	0.145	-0.00653945	0.0343477	1	0.161	0.17	0.0648223	0.000757	1	0.152	0.17	-0.028674	0.503823	1	0.167	0.17			Cdc42ep2	-0.072831	0.188693	1	0.13	0.104	0.00870156	0.223042	1	0.111	0.13	0.11273	0.342771	1	0.112	0.13	0.0276504	0.242202	1	0.113	0.13		Cd151	-0.00783588	0.0109892	1
	Acyp2	0.103993	1.47e-21	2.61e-17	0.425	0.325	0.184419	7.8e-05	1	0.436	0.425	-0.070201	1.05e-26	1.86e-22	0.352	0.425	0.0279011	0.0903395	1	0.441	0.425			Acvrl1	0.0482682	0.0301245	1	0.351	0.286	-0.00593995	0.0579455	1	0.298	0.351	-0.179582	2.5121e-06	0.0447002	0.249	0.351	-0.309335	1.55872e-10	2.77359e-06	0.233	0.351		Acot11	0.0993853	9.76074e-12	1.73683e-07
	Tmem33	0.103653	5.86e-36	1.04e-31	0.149	0.081	-0.0156756	8.15e-08	0.00144962	0.126	0.149	-0.00167306	4.76e-25	8.47e-21	0.106	0.149	-0.0157703	0.446338	1	0.145	0.149			Sp3	-0.0771	0.20383	1	0.352	0.304	-0.00393164	0.0195031	1	0.295	0.352	-0.0635164	0.00541199	1	0.282	0.352	0.0713082	0.204207	1	0.317	0.352		Slit3	0.0540005	1.66116e-06	0.0295587
	Ralgapb	0.103593	3.76e-48	6.7e-44	0.435	0.292	-0.0784482	1.12e-12	1.99e-08	0.392	0.435	-0.225575	3.48e-111	6.2e-107	0.302	0.435	-0.109777	2.23e-09	3.97e-05	0.405	0.435			Plxdc2	0.0481653	0.572036	1	0.787	0.755	-0.294775	9.1483e-07	0.0162785	0.706	0.787	-0.331326	2.92546e-07	0.00520556	0.717	0.787	-0.110265	0.00324018	1	0.749	0.787		Pik3c3	0.0465731	3.37551e-05	0.600638
	Cfap20	-0.12184	0.000165	1	0.129	0.106	0.030542	0.32682	1	0.133	0.129	0.0322166	0.00315876	1	0.116	0.129	0.0323936	0.000228	1	0.145	0.129			Cdc73	-0.0188812	0.00496959	1	0.418	0.32	-0.0320476	0.00021978	1	0.327	0.418	-0.134661	6.69737e-10	1.19173e-05	0.282	0.418	-0.0300475	0.0820025	1	0.384	0.418		Cd2ap	0.0712665	0.000409397	1
	Actn4	0.103565	3.71e-19	6.6e-15	0.843	0.732	-0.107647	5.24e-19	9.32e-15	0.806	0.843	-0.0768874	6.69e-16	1.19e-11	0.784	0.843	-0.197156	2.35e-34	4.18e-30	0.821	0.843			Actn1	-0.0269216	0.297237	1	0.535	0.48	0.395818	3.34848e-07	0.00595829	0.604	0.535	0.314316	2.38186e-06	0.0423828	0.597	0.535	0.240764	1.50085e-05	0.267061	0.607	0.535		Acbd4	-0.186077	0.145432	1
	Mfap4	-0.369958	0.0126057	1	0.319	0.309	0.482524	1.18e-94	2.09e-90	0.431	0.319	0.849133	0	0	0.513	0.319	0.409735	5.29e-165	9.42e-161	0.489	0.319			Cdh13	0.0279797	0.238636	1	0.369	0.329	0.0851783	0.473841	1	0.38	0.369	0.0931459	0.470766	1	0.383	0.369	0.201206	0.0706976	1	0.403	0.369		Cd44
	Ndufaf2	0.103209	2.79e-26	4.96e-22	0.15	0.092	-0.0478933	5.63e-05	1	0.134	0.15	-0.00870012	2.93e-09	5.22e-05	0.125	0.15	0.0215384	0.010062	1	0.162	0.15			Micu3	-0.0386492	0.240951	1	0.298	0.257	0.00068502	0.0144271	1	0.243	0.298	-0.115266	8.38777e-05	1	0.218	0.298	0.00737429	0.100567	1	0.265	0.298		Med20	-0.071759	0.00560223	1
	Trpm7	0.103101	6.15e-37	1.09e-32	0.599	0.441	-0.0663692	6.43e-16	1.14e-11	0.542	0.599	-0.271124	6.54e-127	1.16e-122	0.442	0.599	-0.103523	1.28e-11	2.28e-07	0.57	0.599			Strn3	0.0701911	0.0907748	1	0.656	0.573	-0.0516706	0.0024738	1	0.56	0.656	-0.166742	2.01069e-07	0.00357781	0.522	0.656	-0.0149853	0.0524263	1	0.608	0.656		Sparcl1
	Lrba	0.103074	1.36e-41	2.41e-37	0.374	0.252	-0.0151008	3.86e-05	0.686093	0.347	0.374	-0.0590927	9.88e-38	1.76e-33	0.293	0.374	-0.00426582	0.218467	1	0.369	0.374			Itsn1	-0.040509	0.399564	1	0.436	0.389	-0.250291	8.81028e-07	0.015677	0.337	0.436	-0.165584	4.88003e-06	0.0868352	0.331	0.436	-0.208481	0.000118355	1	0.366	0.436		Iqce	-0.0645653	0.139895	1
	Ola1	0.102809	1.18e-28	2.1e-24	0.173	0.106	0.024513	0.0855332	1	0.163	0.173	0.0304756	1.76e-06	0.0313582	0.149	0.173	0.0345407	0.00083	1	0.188	0.173			Naa30	-0.0404576	0.107949	1	0.131	0.1	0.0318764	0.317359	1	0.115	0.131	0.082956	0.0585308	1	0.101	0.131	-0.0117185	0.513859	1	0.121	0.131		Mtmr1	0.0622981	2.6176e-08	0.000465776
	Atf2	0.102708	5.97e-49	1.06e-44	0.379	0.246	0.118133	0.0105121	1	0.384	0.379	0.00198098	2.21e-23	3.94e-19	0.307	0.379	0.0896034	1.57e-07	0.00279166	0.407	0.379			Arvcf	0.0317382	0.00705817	1	0.13	0.082	-0.049623	0.00488871	1	0.092	0.13	-0.037402	0.000344486	1	0.081	0.13	-0.110908	8.3844e-06	0.149192	0.075	0.13		Arl6ip1	-0.0559615	0.0453304	1
	Ttc28	0.102683	2.51e-13	4.46e-09	0.804	0.722	-0.0686384	7.36e-16	1.31e-11	0.757	0.804	-0.278652	1.86e-118	3.31e-114	0.691	0.804	-0.0808898	1.2e-11	2.14e-07	0.798	0.804			Sulf2	0.094809	0.00265128	1	0.355	0.273	0.0316194	0.515992	1	0.333	0.355	-0.0202391	0.0143757	1	0.295	0.355	-0.0369817	0.1714	1	0.327	0.355		Spsb1	0.308649	5.24318e-28	9.32972e-24
	R3hcc1l	0.102644	1.38e-35	2.46e-31	0.232	0.146	-0.000687	0.0738536	1	0.224	0.232	-0.123379	3.85e-45	6.85e-41	0.166	0.232	-0.0341976	0.589731	1	0.233	0.232			Pkdcc	-0.0745057	0.215663	1	0.154	0.127	-0.0324506	0.176812	1	0.134	0.154	0.122117	0.376901	1	0.164	0.154	0.0105772	0.257458	1	0.174	0.154		Pggt1b	-0.0358357	0.00039632	1
	Tmem106b	0.102512	3.49e-48	6.21e-44	0.177	0.092	0.153157	1.17e-10	2.07e-06	0.206	0.177	0.185362	0.458234	1	0.166	0.177	0.142693	5.85e-14	1.04e-09	0.211	0.177			Snx30	0.0399088	0.0251889	1	0.181	0.134	0.0205298	0.14541	1	0.156	0.181	-0.054656	0.00113575	1	0.129	0.181	-0.0417779	0.0118518	1	0.144	0.181		Slc39a10
	Chchd2	-0.180787	0.0166967	1	0.179	0.158	0.402489	3.26e-73	5.8e-69	0.269	0.179	0.993389	0	0	0.41	0.179	0.393316	3.22e-123	5.72e-119	0.305	0.179			Cdk17	-0.0908949	0.37977	1	0.265	0.236	-0.0214409	0.0242421	1	0.219	0.265	0.0401544	0.159624	1	0.232	0.265	0.0798871	0.540268	1	0.276	0.265		Cd93	-0.021514	0.000388465	1
	Sh3rf2	0.102471	1.57e-29	2.79e-25	0.299	0.206	-0.0704975	2.62e-05	0.466571	0.278	0.299	-0.22563	3.37e-60	5.99e-56	0.214	0.299	-0.0230753	0.0716254	1	0.313	0.299			Rlim	-0.0749968	0.364994	1	0.157	0.136	0.0854975	0.891169	1	0.15	0.157	0.0292276	0.0910432	1	0.128	0.157	0.0613329	0.425712	1	0.168	0.157		Rbbp8	0.0384596	0.000551799	1
	Chchd6	-0.0110455	4.97e-05	0.883909	0.103	0.083	-0.0224954	0.0604665	1	0.096	0.103	0.0342146	0.404928	1	0.099	0.103	0.0165602	0.048458	1	0.111	0.103			Cdk5rap2	-0.0986793	0.251028	1	0.228	0.195	-0.0972931	9.68916e-05	1	0.16	0.228	-0.0334847	0.000645006	1	0.165	0.228	-0.0309353	0.00870565	1	0.181	0.228		Cdadc1	-0.102238	0.00136362	1
	Erbin	0.102465	1.56e-43	2.78e-39	0.422	0.289	0.0509892	0.764164	1	0.417	0.422	-0.0867168	1.05e-43	1.88e-39	0.332	0.422	-0.0647014	0.00175629	1	0.413	0.422			Edem1	-0.114644	0.847958	1	0.202	0.189	0.062527	0.575538	1	0.185	0.202	-0.10451	5.72565e-05	1	0.133	0.202	-0.0793251	0.0600196	1	0.172	0.202		E030030I06Rik
	Nfyc	0.102445	1.18e-41	2.11e-37	0.421	0.289	-0.0362101	3.29e-07	0.00585546	0.389	0.421	-0.177174	2.21e-74	3.94e-70	0.308	0.421	-0.128491	2.22e-09	3.94e-05	0.394	0.421			Mpc2	-0.0474578	0.304405	1	0.162	0.139	0.0962009	0.237016	1	0.178	0.162	0.287143	0.00746928	1	0.198	0.162	0.0894198	0.0555457	1	0.192	0.162		Mib1	0.080663	8.79902e-07	0.015657
	Gigyf1	-0.369038	0.000624	1	0.253	0.255	-0.0750568	4.37e-07	0.0077775	0.229	0.253	-0.232979	4.03e-88	7.16e-84	0.16	0.253	-0.241455	1.22e-35	2.17e-31	0.193	0.253			Cdk7	0.0527064	0.0250189	1	0.254	0.2	-0.0529796	0.0220164	1	0.209	0.254	-0.124449	4.18415e-05	0.744528	0.179	0.254	-0.0419678	0.390081	1	0.24	0.254		Cdc14b	-0.194932	0.620012	1
	Hnrnpdl	-0.369014	0.0186015	1	0.597	0.519	-0.245024	1.26e-55	2.24e-51	0.512	0.597	-0.325094	1.1e-129	1.96e-125	0.438	0.597	-0.288564	2e-36	3.57e-32	0.545	0.597			Cdk8	0.00533546	0.392748	1	0.781	0.754	-0.30013	0.0398808	1	0.74	0.781	0.0451858	0.0389291	1	0.751	0.781	0.271541	0.000105991	1	0.8	0.781		Cdc16	0.023083	6.11622e-05	1
	Myo9b	0.102408	4.97e-26	8.84e-22	0.768	0.655	-0.322498	4.48e-105	7.98e-101	0.67	0.768	-0.826946	0	0	0.52	0.768	-0.578459	7.15e-246	1.27e-241	0.663	0.768			Mcfd2	0.132224	0.0168739	1	0.135	0.095	0.00351761	0.420034	1	0.123	0.135	-0.0186728	0.349195	1	0.121	0.135	0.0231338	0.750126	1	0.131	0.135		Map3k6	-0.000663467	0.000753443	1
	Chd8	-0.225186	0.00811181	1	0.391	0.332	-0.157063	5.57e-23	9.91e-19	0.338	0.391	-0.220683	8.84e-94	1.57e-89	0.272	0.391	-0.222513	3.67e-26	6.53e-22	0.339	0.391			Cdkal1	0.189904	0.00349509	1	0.532	0.434	-0.10065	0.000135444	1	0.43	0.532	-0.256283	2.55228e-12	4.54154e-08	0.37	0.532	-0.0364757	0.0822215	1	0.489	0.532		Cdc25b	-0.282539	0.16425	1
	Chd9	-0.0714027	0.000172	1	0.591	0.498	-0.121621	2.55e-20	4.53e-16	0.535	0.591	-0.302956	3.55e-128	6.32e-124	0.442	0.591	-0.27102	2.45e-48	4.36e-44	0.533	0.591			Cdkl5	0.193167	9.13021e-05	1	0.222	0.136	0.183855	0.443643	1	0.228	0.222	-0.0629028	0.071637	1	0.185	0.222	-0.0627408	0.946402	1	0.22	0.222		Cdc26	-0.0274431	0.00388795	1
	Gadd45g	0.102269	5.09e-40	9.06e-36	0.145	0.073	0.0821985	0.00975784	1	0.155	0.145	-0.00882868	9.75e-27	1.74e-22	0.101	0.145	-0.0155756	0.0220623	1	0.155	0.145			Fat1	0.323308	4.29643e-06	0.0764507	0.462	0.332	-0.150667	0.00809286	1	0.404	0.462	-0.00231942	0.289547	1	0.424	0.462	0.00906762	0.919222	1	0.459	0.462		Fam210a	0.0151472	0.000448451	1
	Klf15	0.102006	2.61e-52	4.64e-48	0.162	0.077	0.141857	9.97e-20	1.77e-15	0.204	0.162	-0.110769	9.55e-82	1.7e-77	0.088	0.162	-0.0765474	1.15e-08	0.000204	0.136	0.162			Ifitm3	0.0158937	0.0558948	1	0.245	0.196	0.428617	4.88645e-10	8.69494e-06	0.355	0.245	0.572088	1.71448e-13	3.05075e-09	0.369	0.245	0.239299	2.71006e-05	0.482228	0.32	0.245		Hsp90aa1	-0.0395054	0.00180657	1
	Ssbp2	0.102002	4.79e-25	8.51e-21	0.55	0.427	-0.0425581	2.49e-05	0.44305	0.525	0.55	-0.21302	1.09e-82	1.94e-78	0.428	0.55	-0.0542243	0.0141585	1	0.556	0.55			Selenow	-0.153506	0.670982	1	0.332	0.302	0.255287	0.00187589	1	0.375	0.332	0.365942	1.75296e-07	0.00311922	0.412	0.332	0.129155	0.00622912	1	0.382	0.332		Rttn	0.089522	1.23807e-05	0.220302
	Trak1	0.101828	2.45e-50	4.36e-46	0.492	0.334	-0.112934	1.6e-22	2.85e-18	0.437	0.492	-0.355931	3.04e-198	5.41e-194	0.318	0.492	-0.168563	1.03e-23	1.83e-19	0.442	0.492			St5	0.0146469	0.392751	1	0.499	0.455	0.106816	0.992389	1	0.484	0.499	-0.0828858	0.0282106	1	0.441	0.499	-0.134167	0.00475555	1	0.452	0.499		Snx3	-0.0757672	0.00939355	1
	Chkb	-0.190047	0.428419	1	0.164	0.152	-0.0586663	8.8e-05	1	0.148	0.164	-0.0569033	9e-20	1.6e-15	0.125	0.164	-0.0835083	0.00145431	1	0.151	0.164			Cdr2	-0.0688488	0.524501	1	0.21	0.191	0.0746058	0.849443	1	0.202	0.21	0.014959	0.0264946	1	0.166	0.21	0.0685453	0.495898	1	0.22	0.21		Cdc42	0.0892574	2.037e-09	3.62463e-05
	Tbx18	0.101731	2.61e-56	4.64e-52	0.332	0.201	-0.042389	4.91e-07	0.0087376	0.304	0.332	-0.181101	8.74e-86	1.55e-81	0.224	0.332	-0.0432085	0.00258275	1	0.315	0.332			Slc45a4	0.0161429	0.134376	1	0.148	0.12	0.0315718	0.704438	1	0.14	0.148	0.00480115	0.000691373	1	0.099	0.148	-0.0919043	0.00886542	1	0.112	0.148		Sgk1	-0.148057	0.0806227	1
	Chmp2a	-0.151711	0.00439537	1	0.145	0.123	0.0790987	0.000956	1	0.159	0.145	0.210087	6.38e-09	0.000113	0.164	0.145	-0.00564893	0.0947419	1	0.153	0.145			Cds2	0.0552035	0.0110299	1	0.231	0.171	-0.0323982	0.0443941	1	0.193	0.231	0.01452	0.0680254	1	0.193	0.231	-0.0325182	0.532278	1	0.222	0.231		Cdc42bpb	-0.0256915	0.00294478	1
	Chmp2b						0.0616051	0.000379	1	0.103	0.09						0.0493476	1.8e-05	0.319791	0.106	0.09			Cdv3	0.0780648	0.0293608	1	0.208	0.159	0.0241905	0.683689	1	0.195	0.208	-0.0275646	0.0626518	1	0.17	0.208	0.0693799	0.16297	1	0.228	0.208		Cdc42ep1	0.111421	6.45671e-08	0.00114891
	Rnf111	0.101459	3.08e-52	5.48e-48	0.413	0.272	-0.0548045	2.16e-08	0.000385	0.381	0.413	-0.219246	1.37e-106	2.44e-102	0.285	0.413	-0.0466141	0.013311	1	0.403	0.413			Prkdc	0.0392387	0.0439103	1	0.268	0.212	-0.0362953	0.0179684	1	0.22	0.268	-0.0594999	0.0060594	1	0.21	0.268	0.0124488	0.299865	1	0.247	0.268		Ppic	-0.0296616	0.000741234	1
	Ralgapa1	0.10145	4.87e-26	8.67e-22	0.707	0.562	-0.0966461	5.21e-23	9.27e-19	0.633	0.707	-0.305673	2.13e-163	3.8e-159	0.533	0.707	-0.118141	2.69e-19	4.78e-15	0.674	0.707			Plscr4	-0.142494	0.348776	1	0.442	0.434	-0.0961332	0.000130115	1	0.352	0.442	-0.276048	7.00638e-09	0.000124672	0.322	0.442	-0.212121	1.66422e-05	0.296131	0.352	0.442		Pik3c2a	0.0333451	4.96939e-06	0.0884253
	Nectin3	0.101387	3.11e-36	5.53e-32	0.193	0.115	-0.0433708	0.000182	1	0.176	0.193	-0.0598326	7.07e-34	1.26e-29	0.138	0.193	-0.0355873	0.00156381	1	0.177	0.193			Mknk1	0.00831383	0.0939277	1	0.133	0.104	-0.00825173	0.0112136	1	0.097	0.133	-0.100998	0.00141462	1	0.091	0.133	-0.0697781	0.0448327	1	0.107	0.133		Mettl15	0.172698	6.69292e-12	1.19094e-07
	Chmp5						0.10893	2.19e-07	0.00389381	0.107	0.089						0.0559092	6.59e-06	0.117326	0.105	0.089			Cebpd	0.330621	6.12733e-08	0.0010903	0.28	0.157	0.291763	0.00230513	1	0.323	0.28	-0.0419703	0.000524112	1	0.206	0.28	-0.0772264	0.0504737	1	0.244	0.28		Cdc42se2	0.0591355	1.06342e-08	0.000189225
	Akap9	0.10129	2.11e-35	3.76e-31	0.587	0.437	-0.371962	1.06e-99	1.89e-95	0.483	0.587	-0.387347	5.18e-176	9.21e-172	0.415	0.587	-0.382709	1.62e-76	2.89e-72	0.509	0.587			Airn	-0.115399	0.442428	1	0.782	0.784	-0.255913	2.32841e-09	4.14317e-05	0.675	0.782	-0.365582	1.11622e-15	1.9862e-11	0.626	0.782	-0.256507	3.09289e-08	0.000550349	0.691	0.782		Agpat4	-0.101354	0.349577	1
	Vps13a	0.101256	4.97e-33	8.85e-29	0.312	0.213	-0.0857451	3.72e-07	0.00661883	0.285	0.312	-0.244859	1.5e-88	2.67e-84	0.208	0.312	-0.147874	3.24e-08	0.000577	0.287	0.312			Tm4sf1	0.180117	0.00162171	1	0.309	0.227	0.261215	1.03638e-05	0.184413	0.386	0.309	0.814869	6.38273e-26	1.13574e-21	0.493	0.309	0.438834	3.85405e-14	6.8579e-10	0.453	0.309		Tatdn3
	Papss2	0.101231	9.52e-29	1.69e-24	0.109	0.056	0.207145	1.28e-29	2.28e-25	0.154	0.109	-0.0379131	8.74e-09	0.000156	0.088	0.109	-0.0226271	0.502408	1	0.112	0.109			Ndufa13	-0.110398	0.324605	1	0.134	0.112	0.450886	1.02619e-09	1.82601e-05	0.23	0.134	0.705215	1.27435e-23	2.26757e-19	0.302	0.134	0.452165	2.19228e-14	3.90094e-10	0.26	0.134		Naa40
	Arhgap10	0.101192	3.83e-37	6.82e-33	0.458	0.326	0.0519132	0.506682	1	0.448	0.458	-0.30661	2.98e-147	5.3e-143	0.31	0.458	-0.214669	1.18e-31	2.11e-27	0.406	0.458			Aqp1						0.274965	4.35277e-05	0.774533	0.112	0.063	0.293337	6.21185e-06	0.110534	0.117	0.063	0.148579	1.10293e-05	0.196255	0.117	0.063		Ap4m1
	Chst12						0.0644126	0.000466	1	0.111	0.099	0.171235	7.66e-07	0.0136384	0.114	0.099	0.0305329	0.00800082	1	0.108	0.099			Cemip2	-0.0644469	0.840535	1	0.137	0.13	-0.0819058	0.161587	1	0.117	0.137	-0.0759405	0.162415	1	0.116	0.137	0.0949339	0.0670986	1	0.164	0.137		Cdh5	0.00226363	0.000338687	1
	Herc6	0.101183	4.08e-31	7.27e-27	0.138	0.076	-0.0732591	2.06e-05	0.367362	0.121	0.138	-0.165106	7.35e-64	1.31e-59	0.077	0.138	-0.0650561	0.000757	1	0.124	0.138			Gm36535	0.00735516	0.250296	1	0.304	0.268	-0.168467	7.44146e-07	0.0132413	0.206	0.304	-0.202005	1.79782e-09	3.19903e-05	0.187	0.304	-0.33725	3.86957e-13	6.88552e-09	0.177	0.304		Gm14326
	Pde5a	0.101167	1.89e-16	3.36e-12	0.665	0.554	0.0700385	0.312711	1	0.64	0.665	-0.441123	8.27e-177	1.47e-172	0.513	0.665	-0.243152	9.67e-33	1.72e-28	0.631	0.665			Nfu1	0.0740846	0.202411	1	0.117	0.095	-0.0348856	0.192405	1	0.098	0.117	0.0324698	0.31188	1	0.1	0.117	0.00162208	0.914667	1	0.118	0.117		Ndufa13	0.13756	1.34658e-08	0.00023961
	Emc1	-0.368072	0.00462812	1	0.216	0.218	-0.113071	6.92e-14	1.23e-09	0.181	0.216	-0.160064	2.13e-54	3.79e-50	0.145	0.216	-0.250188	4.29e-31	7.63e-27	0.163	0.216			Cep104	-0.000765891	0.0139938	1	0.139	0.095	-0.012287	0.00165475	1	0.094	0.139	-0.0532659	7.28831e-06	0.129688	0.077	0.139	-0.0148589	0.200575	1	0.121	0.139		Cdk10	-0.0862615	0.00767643	1
	Med12l	0.101113	4.54e-27	8.08e-23	0.239	0.161	-0.0549164	0.000123	1	0.221	0.239	-0.190026	1.08e-48	1.91e-44	0.17	0.239	-0.158607	1.46e-10	2.61e-06	0.211	0.239			Lca5	0.000190812	0.149323	1	0.119	0.093	-0.0913203	0.000263247	1	0.073	0.119	0.0120074	0.0467718	1	0.092	0.119	-0.0159949	0.156872	1	0.101	0.119		Klhl5	-0.0780811	2.24185e-05	0.398915
	Tm9sf2	0.101019	1.72e-54	3.06e-50	0.348	0.217	0.0889119	0.00277891	1	0.363	0.348	0.145494	0.0161691	1	0.313	0.348	0.110652	1.67e-13	2.97e-09	0.39	0.348			Sntg2	0.0354957	0.710813	1	0.313	0.293	-0.107176	0.372921	1	0.295	0.313	-0.1406	0.00661727	1	0.256	0.313	-0.142501	0.342821	1	0.297	0.313		Slc30a9	-0.149948	0.345559	1
	Cic	-0.119674	0.000384	1	0.134	0.111	-0.0241405	0.000787	1	0.121	0.134	-0.0186349	7.19e-13	1.28e-08	0.106	0.134	-0.0403361	0.961284	1	0.135	0.134			Cep128	0.141318	0.0589539	1	0.138	0.105	-0.112377	0.073623	1	0.114	0.138	-0.176723	0.000102722	1	0.086	0.138	-0.0537145	0.367497	1	0.126	0.138		Cdk13	0.0689323	5.22188e-09	9.29181e-05
	Epc2	0.100788	1.3e-46	2.32e-42	0.321	0.205	-0.015909	0.000848	1	0.304	0.321	-0.0801048	1.55e-46	2.75e-42	0.24	0.321	-0.00546702	0.645341	1	0.321	0.321			Ecd	-0.0291274	0.276368	1	0.123	0.102	-0.0105275	0.288857	1	0.108	0.123	-0.043498	0.0149449	1	0.091	0.123	-0.00850262	0.0677587	1	0.099	0.123		Dym	0.115534	3.70014e-12	6.58403e-08
	Cir1	-0.134906	0.000364	1	0.153	0.127	0.0468981	0.00485636	1	0.166	0.153	0.0266938	2.65e-05	0.470742	0.133	0.153	-0.038159	0.0130766	1	0.142	0.153			Cep164	-0.0423546	0.834927	1	0.162	0.155	-0.0632591	0.040661	1	0.13	0.162	0.0554399	0.285764	1	0.141	0.162	-0.0279612	0.859901	1	0.161	0.162		Cdk16	0.0100044	3.51596e-06	0.0625629
	Cirbp	-0.247347	0.921705	1	0.162	0.155	0.0136793	0.61486	1	0.165	0.162	0.195157	5.66e-16	1.01e-11	0.194	0.162	0.127372	2.66e-27	4.73e-23	0.215	0.162			Cep170	0.0946633	0.0133393	1	0.445	0.364	-0.0715152	0.00291369	1	0.383	0.445	-0.188757	7.07744e-07	0.0125936	0.335	0.445	-0.0835979	0.00238544	1	0.384	0.445		Cdk17	-0.100326	0.0828698	1
	Birc6	0.10073	2.79e-28	4.96e-24	0.693	0.537	-0.104526	2.81e-26	5e-22	0.625	0.693	-0.302202	8.43e-156	1.5e-151	0.525	0.693	-0.149216	7.32e-28	1.3e-23	0.656	0.693			Bcar3	-0.175554	0.199083	1	0.156	0.177	0.119131	0.67389	1	0.159	0.156	0.165365	0.137767	1	0.175	0.156	0.214737	0.000877222	1	0.21	0.156		B830012L14Rik	0.0647213	1.60803e-06	0.0286134
	Cited2						0.171131	2.78e-45	4.95e-41	0.132	0.079						0.0858365	1.74e-17	3.09e-13	0.11	0.079			Cep250	0.00532442	0.073522	1	0.203	0.161	-0.00622239	0.0416962	1	0.165	0.203	-0.199414	1.62104e-05	0.288448	0.135	0.203	-0.0853976	0.0379935	1	0.169	0.203		Cdk5rap1
	Ciz1	-0.151952	4.61e-05	0.8204	0.177	0.144	-0.118741	1.05e-13	1.87e-09	0.145	0.177	-0.127404	9.04e-43	1.61e-38	0.12	0.177	-0.134411	3.01e-10	5.36e-06	0.15	0.177			Cep290	-0.0199369	0.363695	1	0.122	0.105	0.0658379	0.311159	1	0.107	0.122	0.00124828	0.00488853	1	0.084	0.122	0.0341653	0.538524	1	0.131	0.122		Cdk5rap2	-0.0120602	0.0540654	1
	Ckap4						0.24509	5.43e-45	9.65e-41	0.152	0.096	0.368444	2.45e-61	4.37e-57	0.157	0.096	0.168053	1.27e-46	2.25e-42	0.156	0.096			Cep295	0.048656	0.0744061	1	0.171	0.134	-0.00961902	0.0944248	1	0.143	0.171	-0.031499	0.000575026	1	0.117	0.171	-0.018982	0.666756	1	0.165	0.171		Cdk6	0.191282	6.00626e-12	1.06875e-07
	Gtdc1	0.100712	3.81e-20	6.79e-16	0.188	0.13	-0.0421436	6.14e-07	0.0109329	0.165	0.188	-0.0829841	2.28e-24	4.05e-20	0.143	0.188	-0.00518945	0.715389	1	0.188	0.188			Ggnbp2	-0.0851762	0.591922	1	0.497	0.452	0.0154556	0.274109	1	0.453	0.497	-0.0809746	0.000224046	1	0.393	0.497	-0.102745	0.0119364	1	0.445	0.497		Gcc2	-0.0813052	0.00027783	1
	Adamtsl5	-0.367179	0.0971515	1	0.311	0.294	-0.0880778	1.15e-07	0.00205326	0.284	0.311	-0.204496	5.41e-73	9.62e-69	0.214	0.311	-0.125509	2.24e-05	0.398506	0.291	0.311			Cep57	0.0498146	0.157476	1	0.116	0.091	-0.0498072	0.0146105	1	0.084	0.116	-0.0446007	0.0192802	1	0.084	0.116	-0.0523262	0.148272	1	0.098	0.116		Cdk8	-0.391422	3.30091e-10	5.87364e-06
	Ghr	0.100469	2.44e-23	4.34e-19	0.638	0.507	-0.179925	5.54e-15	9.85e-11	0.585	0.638	-0.104176	4.57e-60	8.13e-56	0.517	0.638	0.167478	5.03e-12	8.95e-08	0.661	0.638			Fer	0.136946	0.0146787	1	0.543	0.466	-0.20389	2.47778e-07	0.00440895	0.431	0.543	-0.192512	7.13996e-10	1.27049e-05	0.412	0.543	-0.135779	6.51855e-05	1	0.469	0.543		Fbxl3	0.00939734	1.51425e-07	0.00269445
	Plec	-0.366371	0.0225772	1	0.307	0.293	-0.0454831	8.77e-06	0.156119	0.281	0.307	0.114015	0.26995	1	0.286	0.307	-0.108646	0.000209	1	0.289	0.307			Cep68	-0.0367903	0.0759222	1	0.141	0.105	0.0583532	0.528243	1	0.129	0.141	0.0405012	0.137829	1	0.116	0.141	-0.0135874	0.439518	1	0.13	0.141		Cdkal1	0.146888	2.13778e-10	3.80396e-06
	Cnot4	0.100445	9.42e-38	1.68e-33	0.605	0.443	-0.185052	4.07e-39	7.24e-35	0.531	0.605	-0.404142	5.15e-211	9.16e-207	0.427	0.605	-0.166895	8.47e-25	1.51e-20	0.566	0.605			Chpt1	0.174839	0.0155663	1	0.243	0.188	0.159685	0.276828	1	0.254	0.243	0.268683	0.0073746	1	0.282	0.243	0.0294747	0.264485	1	0.263	0.243		Cfd
	Npm1	0.100376	1.06e-32	1.89e-28	0.168	0.099	0.159033	1.14e-17	2.03e-13	0.208	0.168	0.493403	7.78e-86	1.38e-81	0.25	0.168	0.267853	7.32e-60	1.3e-55	0.248	0.168			Mta1	-0.0690242	0.877856	1	0.179	0.171	-0.122362	0.00611735	1	0.135	0.179	-0.0655062	0.0113167	1	0.137	0.179	-0.0186506	0.589564	1	0.171	0.179		Mmp28	0.0900341	2.10926e-09	3.75321e-05
	Smad2	0.100267	2.06e-37	3.67e-33	0.222	0.136	-0.0103377	0.0573351	1	0.213	0.222	-0.0495642	4.25e-26	7.56e-22	0.17	0.222	-0.012031	0.997651	1	0.222	0.222			Rps10	0.010541	0.0403363	1	0.329	0.266	0.355908	1.24948e-06	0.0222333	0.411	0.329	0.688157	1.36014e-23	2.42024e-19	0.507	0.329	0.40621	5.19107e-10	9.23699e-06	0.447	0.329		Rnaset2a
	Clcn4	-0.140228	1.28e-05	0.227113	0.17	0.138	-0.0296162	0.00199796	1	0.157	0.17	0.0157537	8.23e-07	0.014639	0.146	0.17	-0.0230243	0.0749194	1	0.18	0.17			Cep95	0.0486622	0.0723969	1	0.158	0.121	-0.0628065	0.0773572	1	0.131	0.158	-0.109252	8.79949e-05	1	0.1	0.158	-0.133183	0.000459966	1	0.11	0.158		Cdon	-0.114385	0.0929958	1
	Fbxl2	0.100224	1.81e-43	3.21e-39	0.241	0.145	-0.0578598	0.000111	1	0.224	0.241	0.0133992	1.78e-06	0.0315997	0.213	0.241	0.191728	3.33e-45	5.93e-41	0.315	0.241			Ephb3	-0.0516969	0.233192	1	0.128	0.105	0.00871849	0.321547	1	0.113	0.128	0.0577639	0.391917	1	0.113	0.128	-0.0666784	0.0562282	1	0.103	0.128		Enah	0.0418966	5.15472e-08	0.00091723
	Trip12	0.100047	2.35e-36	4.18e-32	0.575	0.424	-0.0510064	3.23e-11	5.76e-07	0.533	0.575	-0.182776	3.36e-84	5.98e-80	0.441	0.575	-0.070897	8.78e-08	0.00156239	0.553	0.575			Stk25	-0.164094	0.789645	1	0.284	0.273	-0.16394	7.40486e-05	1	0.207	0.284	-0.122924	2.25459e-05	0.401183	0.199	0.284	-0.154856	0.00146179	1	0.228	0.284		Sox18	-0.0882438	0.541457	1
	Cldnd1						0.138244	1.25e-18	2.22e-14	0.112	0.081						0.0896549	5.7e-26	1.01e-21	0.12	0.081			Cercam	0.040402	0.0185208	1	0.133	0.093	0.0110314	0.445896	1	0.122	0.133	0.0683664	0.539194	1	0.121	0.133	-0.00102116	0.570348	1	0.125	0.133		Cdv3	-0.0131236	0.000234233	1
	Hnrnpa2b1	0.1	1.19e-37	2.11e-33	0.692	0.522	-0.250169	5.8e-73	1.03e-68	0.608	0.692	-0.0487267	7.36e-17	1.31e-12	0.587	0.692	-0.0264287	0.557377	1	0.69	0.692			Gng12	0.0294798	0.0807044	1	0.539	0.459	0.0376884	0.293758	1	0.5	0.539	-0.146407	0.0013741	1	0.454	0.539	-0.126008	0.0149278	1	0.494	0.539		Gm37240	0.375703	3.41346e-25	6.07392e-21
	Zfp106	0.0999555	3.16e-51	5.62e-47	0.395	0.258	-0.158748	1.53e-30	2.72e-26	0.333	0.395	-0.103313	1.52e-51	2.71e-47	0.299	0.395	-0.0720601	0.0118952	1	0.385	0.395			Trmt11	-0.175915	0.427549	1	0.163	0.141	-0.0226268	0.0192925	1	0.125	0.163	-0.0888324	3.56241e-05	0.633895	0.102	0.163	0.00332385	0.633761	1	0.154	0.163		Tmem255b	-0.0460368	0.00394039	1
	Eml4	0.0997485	4.93e-45	8.76e-41	0.264	0.161	-0.0837605	5.09e-13	9.06e-09	0.228	0.264	-0.15818	1.9e-57	3.38e-53	0.185	0.264	-0.0513536	0.142812	1	0.259	0.264			Dync1li2	-0.115524	0.256999	1	0.292	0.248	-0.0766193	0.00165173	1	0.227	0.292	-0.0894302	6.74503e-05	1	0.208	0.292	-0.00625292	0.675951	1	0.284	0.292		Dram1	0.0619171	6.18128e-05	1
	0610043K17Rik	0.0997198	1.13e-34	2.01e-30	0.194	0.117	0.0724133	2.38e-08	0.000424	0.223	0.194	-0.0790842	5.39e-18	9.59e-14	0.155	0.194	0.0273497	4.92e-08	0.000875	0.223	0.194			0610043K17Rik	-0.0586337	0.278095	1	0.204	0.173	0.0149277	0.016889	1	0.16	0.204	-0.113283	4.19034e-06	0.0745629	0.129	0.204	-0.072043	0.00090599	1	0.152	0.204		0610030E20Rik	-0.0192611	0.000226924	1
	Syde2	0.0996646	1.54e-43	2.74e-39	0.295	0.187	0.0160773	0.616444	1	0.292	0.295	-0.231477	4.86e-113	8.64e-109	0.181	0.295	-0.148335	7.05e-17	1.25e-12	0.252	0.295			Sirpa	-0.137601	0.629627	1	0.238	0.216	-0.0118161	0.0210351	1	0.193	0.238	0.0501232	0.011282	1	0.184	0.238	0.0122967	0.105202	1	0.207	0.238		Sec62	-0.0309775	1.11709e-05	0.198776
	Clock	0.099614	1.47e-41	2.62e-37	0.442	0.308	-0.230544	9e-61	1.6e-56	0.351	0.442	-0.101753	9.28e-43	1.65e-38	0.35	0.442	-0.0369816	0.0102723	1	0.432	0.442			Cfl1	-0.00210483	0.455083	1	0.174	0.157	0.321149	5.06165e-06	0.090067	0.249	0.174	0.46916	1.42708e-13	2.53934e-09	0.303	0.174	0.18905	8.82887e-06	0.157101	0.253	0.174		Cenpt	-0.218717	0.036913	1
	Clip4	-0.0738692	0.0015993	1	0.1	0.083	-0.0188839	5.23e-06	0.0931184	0.084	0.1	-0.0200665	3.53e-15	6.28e-11	0.073	0.1	-0.0466111	1.32e-06	0.0235058	0.082	0.1			Cfap20	-0.142054	0.82242	1	0.134	0.134	0.0485686	0.907998	1	0.135	0.134	-0.0328568	0.4725	1	0.123	0.134	-0.011595	0.574702	1	0.144	0.134		Celf1	0.0438405	1.18269e-05	0.210447
	Anapc5	-0.366223	7.12e-06	0.126716	0.598	0.535	-0.219306	2.33e-51	4.15e-47	0.516	0.598	-0.280649	2.52e-124	4.48e-120	0.441	0.598	-0.36329	9.53e-79	1.7e-74	0.511	0.598			Cfap36	0.00276097	0.104935	1	0.137	0.107	0.0886849	0.583857	1	0.127	0.137	0.100666	0.828008	1	0.13	0.137	0.144175	0.483675	1	0.144	0.137		Celf2	0.172581	1.87582e-08	0.000333784
	Clk2	-0.232557	0.00503965	1	0.27	0.23	-0.196646	1.52e-31	2.71e-27	0.214	0.27	-0.228943	4.34e-95	7.72e-91	0.17	0.27	-0.191063	2.94e-14	5.23e-10	0.234	0.27			Cfap74	-0.00323272	0.0324117	1	0.107	0.071	-0.00726699	0.260932	1	0.091	0.107	-0.0822211	2.54875e-06	0.0453525	0.053	0.107	-0.110389	0.00221113	1	0.071	0.107		Celsr1	-0.00916932	0.000179949	1
	Clk3	-0.209497	0.435503	1	0.141	0.131	-0.0683006	6.65e-08	0.00118329	0.12	0.141	-0.100853	1.06e-36	1.89e-32	0.093	0.141	-0.147291	3.9e-17	6.93e-13	0.108	0.141			Cfb	0.0784557	0.00619785	1	0.154	0.102	0.0621172	0.87241	1	0.153	0.154	0.12935	0.880066	1	0.151	0.154	0.0684734	0.686903	1	0.145	0.154		Cemip2	0.15147	3.69443e-06	0.0657388
	Clk4	-0.223641	2.13e-05	0.3799	0.394	0.32	-0.114003	1.39e-14	2.48e-10	0.355	0.394	-0.218443	7.35e-100	1.31e-95	0.271	0.394	-0.138777	1.24e-09	2.21e-05	0.365	0.394			Cfd	0.0872148	0.023299	1	0.146	0.104	0.40986	0.00030118	1	0.201	0.146	0.805671	1.8264e-19	3.2499e-15	0.3	0.146	0.401571	1.12643e-05	0.200437	0.216	0.146		Cenpb	-0.0722855	0.407	1
	Clmp	-0.111144	8.51e-05	1	0.346	0.289	-0.106004	2.44e-08	0.000434	0.318	0.346	-0.154319	1.46e-38	2.6e-34	0.271	0.346	-0.130538	7.64e-06	0.135889	0.325	0.346			Cfdp1	-0.017067	0.037545	1	0.4	0.33	-0.155817	0.000166439	1	0.321	0.4	-0.233251	2.82343e-07	0.00502402	0.293	0.4	-0.15359	0.00470831	1	0.347	0.4		Cenpc1	-0.0659573	0.00123154	1
	Cpeb2	0.0996122	7.06e-19	1.26e-14	0.122	0.077	-0.0486792	0.294169	1	0.118	0.122	-0.0522917	4.71e-11	8.39e-07	0.097	0.122	-0.0739726	0.068814	1	0.115	0.122			Cnot10	-0.204416	0.65937	1	0.333	0.325	-0.103513	0.00136326	1	0.262	0.333	-0.211795	1.06023e-06	0.0188658	0.233	0.333	-0.0904326	0.0637273	1	0.3	0.333		Clk4	-0.161083	0.0264192	1
	Stxbp5	0.0995262	3.12e-39	5.54e-35	0.279	0.18	-0.0297505	0.00235296	1	0.264	0.279	-0.128585	5.39e-56	9.59e-52	0.198	0.279	-0.0714081	0.0171378	1	0.27	0.279			Sh3bgrl	0.11928	0.0567216	1	0.47	0.404	0.128631	0.0737126	1	0.484	0.47	0.192205	0.198843	1	0.474	0.47	0.197778	0.0102318	1	0.516	0.47		Sdc2	0.352124	1.15581e-24	2.05664e-20
	Rab8b	0.0994897	8.39e-28	1.49e-23	0.151	0.09	0.0944651	7.66e-05	1	0.168	0.151	0.0221846	1.68e-07	0.00299127	0.128	0.151	0.0471514	8.24e-05	1	0.169	0.151			Plekhg2	-0.113516	0.848898	1	0.251	0.236	-0.00578139	0.0562722	1	0.21	0.251	-0.0873093	0.00206969	1	0.191	0.251	-0.0964412	0.00599026	1	0.204	0.251		Phtf2	-0.0104823	0.00234627	1
	Clpp	-0.124513	0.00131041	1	0.128	0.107	0.0826839	0.000381	1	0.142	0.128	0.0881275	0.268118	1	0.121	0.128	0.041724	4.35e-05	0.773738	0.145	0.128			Cflar	0.0989878	0.0636141	1	0.426	0.362	-0.200848	1.19309e-05	0.212299	0.33	0.426	-0.165244	1.40022e-06	0.0249155	0.316	0.426	-0.160968	0.00834564	1	0.377	0.426		Cep112	-0.0705704	0.195709	1
	Clptm1	-0.135851	4.46e-06	0.0793434	0.144	0.114	0.0534073	0.152351	1	0.15	0.144	0.089918	0.266542	1	0.136	0.144	0.0620346	1.25e-06	0.0222458	0.165	0.144			Cggbp1	0.13938	0.000324712	1	0.129	0.07	0.160292	0.117682	1	0.148	0.129	0.113338	0.900635	1	0.126	0.129	0.195328	0.000411559	1	0.181	0.129		Cep120	0.0471355	5.15991e-06	0.0918155
	Tbca	0.099464	4.09e-38	7.28e-34	0.196	0.115	0.0701902	0.0603245	1	0.204	0.196	0.200228	0.0475909	1	0.196	0.196	0.120212	5.56e-10	9.9e-06	0.225	0.196			Slc39a11	-0.0289248	0.471655	1	0.19	0.17	-0.00196193	0.0317825	1	0.151	0.19	-3.28456e-05	0.00660858	1	0.142	0.19	0.00215394	0.426081	1	0.174	0.19		Sfrp1	0.49896	1.4053e-36	2.5006e-32
	Nup98	0.0993818	7.67e-48	1.36e-43	0.396	0.263	-0.0519804	8.73e-09	0.000155	0.364	0.396	-0.15305	1.45e-69	2.58e-65	0.292	0.396	-0.00645054	0.766379	1	0.398	0.396			Mylk	-0.0256218	0.0773506	1	0.445	0.37	0.350305	2.98123e-07	0.0053048	0.538	0.445	0.241836	0.000117312	1	0.513	0.445	0.275987	4.16033e-07	0.00740289	0.543	0.445		Mta2	-0.272731	0.051173	1
	Clstn1	-0.171025	0.00157356	1	0.198	0.168	0.214928	1.35e-21	2.4e-17	0.243	0.198	0.307362	3.67e-28	6.54e-24	0.241	0.198	0.0931584	2.26e-16	4.02e-12	0.24	0.198			Chchd1						0.0708657	0.054247	1	0.111	0.087	0.0894836	0.212832	1	0.101	0.087	0.023442	0.0777927	1	0.11	0.087		Cep162	-0.000868995	0.0118545	1
	4632427E13Rik	0.0992327	1.63e-46	2.89e-42	0.346	0.223	0.0758884	0.141121	1	0.349	0.346	-0.0173375	5.76e-24	1.02e-19	0.279	0.346	0.164668	1.76e-26	3.13e-22	0.402	0.346			4930402H24Rik	-0.119274	0.884904	1	0.562	0.512	-0.166316	1.91736e-05	0.341175	0.456	0.562	-0.323693	1.13242e-11	2.01503e-07	0.407	0.562	-0.302959	3.80492e-09	6.77048e-05	0.451	0.562		2900076A07Rik	-0.00848403	0.00156537	1
	Sobp	0.0991826	5.74e-22	1.02e-17	0.33	0.246	-0.284847	1.21e-41	2.15e-37	0.262	0.33	-0.309954	2.14e-94	3.8e-90	0.223	0.33	-0.131275	2.08e-15	3.7e-11	0.29	0.33			Samhd1	0.145728	0.0426497	1	0.319	0.268	-0.0156213	0.213433	1	0.291	0.319	-0.236087	1.61443e-05	0.287272	0.231	0.319	-0.305976	3.83906e-08	0.000683122	0.225	0.319		Rpl28	-0.202045	0.636125	1
	Cep170	0.0989578	4.99e-47	8.88e-43	0.29	0.179	0.00616991	0.0213865	1	0.277	0.29	-0.04316	5.14e-27	9.14e-23	0.228	0.29	0.0465785	0.00561955	1	0.305	0.29			Cd63	-0.101126	0.434063	1	0.384	0.339	0.321546	1.44793e-05	0.257644	0.457	0.384	0.557519	7.41919e-14	1.32017e-09	0.497	0.384	0.230508	0.000406208	1	0.449	0.384		Ccnk	-0.100413	0.136694	1
	Tbck	0.0989274	3.74e-40	6.66e-36	0.372	0.253	-0.0518101	4.87e-07	0.00865925	0.345	0.372	-0.191971	1.45e-87	2.57e-83	0.26	0.372	-0.0669533	0.000323	1	0.355	0.372			Slc3a2	0.0628522	0.0185701	1	0.187	0.138	0.0461365	0.642133	1	0.192	0.187	-0.0303323	0.232171	1	0.164	0.187	-0.00457659	0.889658	1	0.189	0.187		Sfxn1	-0.0718399	0.00152972	1
	Rdx	0.0988884	9.21e-51	1.64e-46	0.384	0.249	0.0485347	0.870312	1	0.383	0.384	0.0424878	1.06e-12	1.89e-08	0.326	0.384	0.0173141	0.106872	1	0.396	0.384			Ppp1r21	-0.168652	0.969617	1	0.208	0.195	-0.0233116	0.000175854	1	0.142	0.208	0.0364443	0.00106357	1	0.146	0.208	0.0225234	0.0116517	1	0.165	0.208		Pls3	-0.0652275	4.3573e-07	0.00775338
	Cluh	-0.115794	0.00262749	1	0.123	0.104	-0.0370519	1.41e-07	0.00250373	0.103	0.123	0.0272606	1.25e-06	0.0223214	0.103	0.123	-0.103209	2.06e-06	0.0366359	0.105	0.123			Chd2	-0.0783508	0.682956	1	0.573	0.546	0.101313	0.714397	1	0.525	0.573	-0.15177	1.15297e-06	0.020516	0.46	0.573	-0.0299217	0.0344884	1	0.525	0.573		Cep295	-0.123808	0.270433	1
	Serinc5	0.0988441	1.71e-41	3.05e-37	0.283	0.18	0.0535745	0.0611428	1	0.294	0.283	-0.156356	6.05e-73	1.08e-68	0.191	0.283	-0.0419938	0.0144943	1	0.272	0.283			Reep5	-0.111606	0.122777	1	0.329	0.271	0.310442	0.000112562	1	0.386	0.329	0.35264	1.32143e-05	0.235135	0.391	0.329	0.0972198	0.00365565	1	0.382	0.329		Rac1	-0.0239081	3.84333e-06	0.0683883
	Mrpl33	0.0985321	6.4e-50	1.14e-45	0.242	0.138	0.0920584	0.159131	1	0.246	0.242	0.310789	1.07e-12	1.9e-08	0.261	0.242	0.16826	2.76e-30	4.91e-26	0.302	0.242			M6pr	0.0672889	0.00166312	1	0.11	0.061	0.044921	0.894002	1	0.11	0.11	0.138803	0.446294	1	0.117	0.11	0.0530455	0.419662	1	0.12	0.11		Lrig1	-0.00571677	5.04563e-05	0.89782
	Tbc1d19	0.0985167	3.49e-43	6.21e-39	0.226	0.133	-0.000474	0.55618	1	0.225	0.226	-0.0701024	1.18e-29	2.1e-25	0.171	0.226	-0.0333795	0.0906033	1	0.219	0.226			Slc35d2	-0.0323797	0.100178	1	0.113	0.086	0.0308456	0.366415	1	0.1	0.113	0.0133881	0.105495	1	0.091	0.113	0.000581091	0.368691	1	0.101	0.113		Setx	-0.239431	0.969702	1
	Ubb	0.0984831	4.13e-27	7.35e-23	0.175	0.11	0.545421	5.57e-159	9.91e-155	0.314	0.175	1.22986	0	0	0.466	0.175	0.663454	0	0	0.385	0.175			Tafa1	-0.144828	0.316947	1	0.155	0.13	0.317234	0.728254	1	0.154	0.155	-0.111822	0.00178093	1	0.108	0.155	-0.211067	9.25121e-05	1	0.1	0.155		St3gal5	0.103566	8.80668e-10	1.56706e-05
	Chd4	-0.365454	4.07e-05	0.723711	0.483	0.448	-0.176276	3.84e-22	6.84e-18	0.431	0.483	-0.112487	8.42e-30	1.5e-25	0.397	0.483	-0.230627	1.02e-21	1.81e-17	0.44	0.483			Chd9	-0.0883075	0.591583	1	0.725	0.695	-0.0903411	0.000651039	1	0.622	0.725	-0.35849	1.10002e-15	1.95737e-11	0.579	0.725	-0.273764	3.04562e-10	5.41938e-06	0.623	0.725		Cep68	-0.00241364	2.84438e-05	0.506128
	Cmtr1	-0.157519	9.07e-05	1	0.166	0.136	-0.0749361	1.55e-11	2.77e-07	0.137	0.166	-0.0875849	1.29e-37	2.3e-33	0.113	0.166	-0.0980543	1.38e-10	2.45e-06	0.138	0.166			Cherp	0.0418857	0.0579944	1	0.163	0.125	0.0442384	0.17536	1	0.139	0.163	0.0174976	0.234653	1	0.142	0.163	-0.0249909	0.088329	1	0.137	0.163		Cep70
	Clec16a	0.0984412	5.39e-41	9.58e-37	0.275	0.174	-0.0773518	5.34e-11	9.5e-07	0.242	0.275	-0.139089	3.78e-57	6.73e-53	0.194	0.275	-0.0860243	2.3e-06	0.0408493	0.252	0.275			Cerk	-0.0634567	0.70224	1	0.307	0.288	-0.130084	8.51778e-05	1	0.228	0.307	-0.0104613	0.00403338	1	0.244	0.307	-0.0170626	0.0658198	1	0.271	0.307		Cdyl	-0.0801845	0.0672956	1
	Rptor	0.0983759	8.9e-47	1.58e-42	0.514	0.356	-0.109775	1.31e-25	2.33e-21	0.452	0.514	-0.264804	4.53e-148	8.07e-144	0.354	0.514	-0.138702	3.97e-18	7.07e-14	0.474	0.514			Rab11fip3	0.0747814	0.0347685	1	0.283	0.221	0.00198121	0.143593	1	0.248	0.283	-0.172596	6.75334e-06	0.120169	0.193	0.283	-0.0372634	0.300165	1	0.26	0.283		Psenen
	Hsd17b12	0.0980688	1.06e-64	1.89e-60	0.274	0.151	-0.0340895	0.00219253	1	0.259	0.274	-0.0638562	8.82e-39	1.57e-34	0.202	0.274	0.149023	2.25e-20	4.01e-16	0.324	0.274			Gpd1l	-0.0598027	0.0180211	1	0.124	0.082	-0.0924023	0.0154427	1	0.092	0.124	0.00101394	0.00475123	1	0.084	0.124	-0.0357886	0.042925	1	0.098	0.124		Gmfb	-0.0112613	0.00914193	1
	Cnih1						0.136213	5.9e-13	1.05e-08	0.103	0.078	0.223728	9.52e-22	1.69e-17	0.108	0.078	0.122698	1.88e-27	3.34e-23	0.118	0.078			Chka	0.0304166	0.0299305	1	0.194	0.145	0.169534	0.461109	1	0.2	0.194	-0.0993833	0.000445468	1	0.136	0.194	-0.11187	0.0353021	1	0.164	0.194		Cep89
	Cnih4						0.0949638	4.67e-07	0.00831002	0.108	0.09						0.0836289	3.83e-09	6.82e-05	0.111	0.09			Chkb	-0.146861	0.612891	1	0.195	0.196	-0.0870977	0.0324105	1	0.16	0.195	-0.156838	0.000143379	1	0.135	0.195	-0.204597	4.37055e-05	0.777696	0.135	0.195		Cep95	-0.00782818	9.87347e-05	1
	Peli2	0.097998	1.15e-18	2.04e-14	0.643	0.524	-0.143097	2.18e-23	3.88e-19	0.587	0.643	-0.449837	1.26e-197	2.25e-193	0.475	0.643	-0.198187	1.83e-34	3.25e-30	0.595	0.643			Nomo1	-0.150674	0.0237971	1	0.103	0.139	0.0899436	0.0476138	1	0.129	0.103	0.11032	0.226469	1	0.117	0.103	0.0134721	0.437788	1	0.114	0.103		Nedd4	0.132425	1.55453e-08	0.000276614
	Jund	-0.362931	0.00902991	1	0.232	0.234	0.432516	5.21e-133	9.26e-129	0.369	0.232	0.54981	4.84e-169	8.61e-165	0.369	0.232	0.330873	1.35e-160	2.4e-156	0.394	0.232			Chmp2a	-0.0373107	0.0237362	1	0.155	0.109	0.107667	0.443704	1	0.165	0.155	0.202084	0.207516	1	0.169	0.155	0.0111357	0.777874	1	0.161	0.155		Cerk	0.152173	1.13694e-12	2.02306e-08
	Cyp51	0.0979552	4.66e-30	8.3e-26	0.103	0.052	-0.0970196	1.45e-16	2.58e-12	0.075	0.103	-0.0275569	7.1e-14	1.26e-09	0.078	0.103	0.0838003	1.03e-16	1.84e-12	0.137	0.103			Creb3l1	-0.103647	0.643062	1	0.181	0.168	0.0708466	0.985876	1	0.178	0.181	0.0504058	0.487959	1	0.166	0.181	0.0267954	0.397742	1	0.166	0.181		Cp	-0.251918	0.169696	1
	Fez2	0.0977967	3.64e-41	6.48e-37	0.172	0.094	0.0290058	0.978423	1	0.172	0.172	0.103569	0.0562611	1	0.158	0.172	0.0562543	5.13e-08	0.000912	0.198	0.172			Esrrg	-0.217408	0.00298666	1	0.077	0.121	0.127384	0.0535205	1	0.1	0.077						0.751789	9.38499e-12	1.66996e-07	0.169	0.077		Erbin	0.0476594	1.6277e-06	0.0289633
	Smim4	0.0977884	2.38e-44	4.23e-40	0.147	0.072	0.0570138	7.28e-05	1	0.164	0.147	0.040338	0.0168146	1	0.134	0.147	0.0370462	5.91e-06	0.105121	0.167	0.147			Rps7	0.19814	4.12435e-05	0.733887	0.249	0.155	0.461937	1.90813e-09	3.39533e-05	0.354	0.249	0.778054	2.32424e-25	4.13575e-21	0.435	0.249	0.521375	5.17429e-13	9.20712e-09	0.379	0.249		Rnf213	0.0332565	0.000270434	1
	Atad2b	0.0977489	1.73e-39	3.07e-35	0.514	0.368	-0.0451295	1.46e-09	2.6e-05	0.473	0.514	-0.26624	2.17e-125	3.85e-121	0.368	0.514	-0.163742	2.07e-19	3.68e-15	0.473	0.514			Arpc5	-0.177005	0.374188	1	0.156	0.166	0.162523	0.142616	1	0.174	0.156	0.136078	0.619447	1	0.158	0.156	0.0467635	0.889742	1	0.156	0.156		Arl14ep
	B3galnt2	0.0976788	7.09e-40	1.26e-35	0.431	0.3	-0.0781131	1.57e-09	2.8e-05	0.398	0.431	-0.1467	9.75e-54	1.74e-49	0.334	0.431	0.013455	0.29771	1	0.439	0.431			Atxn1	-0.0337553	0.93558	1	0.591	0.557	0.074053	0.305425	1	0.553	0.591	-0.0757585	0.000125637	1	0.49	0.591	0.0391844	0.871485	1	0.587	0.591		Atp6v0b	-0.222107	0.16408	1
	Wasl	0.0976524	1.64e-48	2.93e-44	0.303	0.189	0.0517053	0.261048	1	0.308	0.303	-0.0473738	1.78e-35	3.18e-31	0.231	0.303	0.0270163	0.00527217	1	0.32	0.303			Tmem175	-0.0391915	0.384815	1	0.226	0.2	0.0583563	0.210084	1	0.197	0.226	-0.0344155	0.000437859	1	0.158	0.226	-0.0566722	0.0193299	1	0.184	0.226		Tcea1	-0.154106	0.113801	1
	Arhgap32	0.0976488	5.35e-38	9.52e-34	0.444	0.316	-0.125694	1.88e-24	3.34e-20	0.387	0.444	-0.281948	3.81e-124	6.77e-120	0.307	0.444	-0.106212	1.21e-08	0.000215	0.419	0.444			Arf3	0.138342	6.31679e-05	1	0.196	0.116	0.0470103	0.13972	1	0.167	0.196	0.0711259	0.294095	1	0.172	0.196	0.00188388	0.341379	1	0.18	0.196		Aph1b	0.0583658	1.90764e-11	3.39446e-07
	Exoc2	0.0975758	3.18e-42	5.65e-38	0.301	0.193	-0.0552489	4.12e-08	0.000734	0.273	0.301	-0.111534	1.47e-49	2.61e-45	0.221	0.301	-0.0236965	0.0514262	1	0.291	0.301			Eif2ak3	-0.0308631	0.0387329	1	0.374	0.304	-0.0367138	0.00348308	1	0.305	0.374	-0.0835949	3.22091e-06	0.0573129	0.269	0.374	-0.046951	0.0075563	1	0.32	0.374		Naaladl2	0.619616	6.90543e-41	1.22875e-36
	D5Ertd579e	0.0974841	1.7e-45	3.02e-41	0.401	0.268	-0.132417	1.66e-21	2.96e-17	0.348	0.401	-0.146444	1.22e-66	2.17e-62	0.295	0.401	-0.124866	6.27e-09	0.000112	0.372	0.401			Crim1	0.403875	0.000528866	1	0.368	0.279	-0.233245	0.0414996	1	0.321	0.368	-0.169714	0.0128558	1	0.31	0.368	-0.147276	0.623356	1	0.359	0.368		Cpne2	-0.106739	0.167931	1
	Ncoa2	0.0973585	8.54e-31	1.52e-26	0.526	0.389	-0.0749559	1.24e-12	2.2e-08	0.482	0.526	-0.235759	4.19e-107	7.46e-103	0.387	0.526	-0.108463	2.28e-12	4.06e-08	0.497	0.526			Mfhas1	0.0957585	0.0202316	1	0.348	0.279	-0.0189319	0.0437902	1	0.296	0.348	-0.119165	0.000106177	1	0.26	0.348	0.0463186	0.454438	1	0.329	0.348		Mcm9	0.10285	1.33614e-07	0.00237752
	Tgfbr2	0.0971373	1.53e-40	2.73e-36	0.382	0.262	0.0772732	0.0359116	1	0.392	0.382	-0.0686467	1.8e-39	3.2e-35	0.298	0.382	0.0157828	0.0516342	1	0.397	0.382			Smc6	0.0931997	0.0262028	1	0.398	0.327	0.0329855	0.320233	1	0.363	0.398	0.00696229	0.00534284	1	0.318	0.398	-0.0983727	0.0693892	1	0.361	0.398		Sirt5
	Pura	0.0970942	1.11e-43	1.98e-39	0.291	0.184	0.107443	4.9e-08	0.000872	0.319	0.291	0.143784	0.41292	1	0.281	0.291	0.117757	7.62e-21	1.36e-16	0.343	0.291			Pik3r4	-0.0538024	0.347627	1	0.117	0.098	0.0257846	0.318401	1	0.102	0.117	0.0105517	0.100496	1	0.093	0.117	0.0430297	0.913622	1	0.117	0.117		Per1	-0.17377	0.0219677	1
	Cpne3	0.096983	2.32e-34	4.14e-30	0.198	0.121	0.0742904	0.000521	1	0.215	0.198	0.10942	0.0345053	1	0.181	0.198	0.069613	0.00026	1	0.214	0.198			Cnot8	-0.013933	0.244135	1	0.117	0.095	0.0718525	0.265908	1	0.131	0.117	-0.000832702	0.0465971	1	0.089	0.117	0.00165332	0.647065	1	0.111	0.117		Clpx	0.0330185	5.97235e-08	0.00106272
	Cnppd1	-0.0915472	1.73e-05	0.307622	0.102	0.079	0.0275567	0.252393	1	0.106	0.102	0.0424448	0.000152	1	0.087	0.102	-0.0251969	0.348668	1	0.098	0.102			Chsy3	0.0542533	0.142703	1	0.294	0.252	-0.156493	0.00430692	1	0.239	0.294	-0.00565955	0.0349585	1	0.247	0.294	0.28269	0.635232	1	0.299	0.294		Cflar	0.0680117	9.54653e-08	0.00169871
	Cnpy2						0.174658	5.47e-22	9.73e-18	0.102	0.07	0.380131	2.21e-65	3.93e-61	0.127	0.07	0.161506	2.87e-38	5.11e-34	0.116	0.07			Chtop	-0.111421	0.226962	1	0.216	0.18	0.10482	0.488416	1	0.196	0.216	0.0173179	0.191762	1	0.187	0.216	-0.0835275	0.148276	1	0.194	0.216		Cggbp1	0.020458	0.00026817	1
	Flnb	0.096885	2.33e-49	4.14e-45	0.475	0.324	-0.12381	1.87e-19	3.33e-15	0.425	0.475	-0.24537	1.38e-114	2.45e-110	0.334	0.475	-0.188844	1.35e-21	2.4e-17	0.429	0.475			F3	-0.270328	0.218624	1	0.379	0.382	0.107444	0.454736	1	0.385	0.379	0.505863	1.95687e-05	0.348206	0.433	0.379	0.0869721	0.721331	1	0.363	0.379		Etnk1	-0.0242615	0.000410811	1
	Arfgap3	0.0968114	3.43e-56	6.1e-52	0.269	0.154	0.0288233	0.845212	1	0.269	0.269	-0.0982438	4.61e-45	8.2e-41	0.196	0.269	-0.0542474	0.136896	1	0.263	0.269			Apoe	0.160529	1.25676e-05	0.223627	0.503	0.359	0.35042	0.000380155	1	0.555	0.503	0.417931	1.54557e-05	0.275018	0.561	0.503	0.0394517	0.660706	1	0.512	0.503		Ap3b1	0.170596	3.25814e-16	5.79753e-12
	Zyx	0.0966362	1.48e-39	2.64e-35	0.645	0.476	0.133176	4.94e-09	8.79e-05	0.66	0.645	0.181987	0.000454	1	0.602	0.645	0.00478955	0.000138	1	0.671	0.645			Ubp1	-0.213221	0.973681	1	0.37	0.346	-0.0767936	0.00701508	1	0.304	0.37	-0.199664	2.24417e-07	0.00399327	0.255	0.37	-0.115689	0.0140925	1	0.323	0.37		Triobp	-0.0435907	0.0422164	1
	Acadl	0.0966074	5.72e-45	1.02e-40	0.274	0.168	0.0475567	0.701415	1	0.275	0.274	0.271254	0.10727	1	0.264	0.274	0.0957107	3.21e-08	0.000571	0.303	0.274			Acadsb	-0.0849578	0.0629506	1	0.376	0.305	0.0197635	0.029196	1	0.316	0.376	0.0559857	0.0801106	1	0.319	0.376	-0.000864088	0.210137	1	0.346	0.376		Abhd18	0.00842331	7.92014e-05	1
	Cmpk1	0.0965549	8.16e-44	1.45e-39	0.202	0.114	0.00399876	0.130568	1	0.195	0.202	0.032688	1.43e-09	2.54e-05	0.169	0.202	0.0573857	2.99e-05	0.53134	0.222	0.202			Chd8	-0.168703	0.851099	1	0.372	0.355	-0.105672	7.03921e-05	1	0.285	0.372	-0.156817	2.83154e-07	0.00503844	0.263	0.372	-0.0253183	0.158727	1	0.346	0.372		Cep63	-0.0219457	0.0271327	1
	Ywhae	0.0963059	5.5e-47	9.78e-43	0.536	0.376	0.0735713	0.360565	1	0.53	0.536	-0.0174084	4.47e-26	7.96e-22	0.443	0.536	-0.0531033	0.00180192	1	0.529	0.536			Tpm3	-0.043189	0.149897	1	0.362	0.304	-0.0342824	0.00665564	1	0.299	0.362	-0.0153996	0.026564	1	0.302	0.362	0.00790604	0.903328	1	0.36	0.362		Tm2d2
	Irf2	0.0962923	5.75e-41	1.02e-36	0.411	0.284	-0.0427543	8.93e-05	1	0.391	0.411	-0.190218	1.11e-74	1.97e-70	0.303	0.411	-0.213055	3.25e-29	5.78e-25	0.356	0.411			Hhat	-0.00190621	0.0660497	1	0.126	0.093	-0.139035	0.00022322	1	0.079	0.126	-0.0134143	0.0124311	1	0.092	0.126	-0.0501834	0.810208	1	0.125	0.126		Hacd4	-0.0502451	0.0416341	1
	Pptc7	0.0962141	6.03e-46	1.07e-41	0.223	0.129	0.0700892	0.0872002	1	0.23	0.223	-0.00904614	9.85e-26	1.75e-21	0.169	0.223	0.00292378	0.406979	1	0.217	0.223			Pdcd11	-0.230855	0.361008	1	0.128	0.139	0.0404712	0.495975	1	0.117	0.128	-0.00129827	0.0774485	1	0.102	0.128	0.0933239	0.238517	1	0.144	0.128		Paics	0.0927266	2.83855e-08	0.000505091
	Nedd4l	0.0961911	4.85e-27	8.63e-23	0.266	0.184	0.0580615	0.0010884	1	0.282	0.266	-0.195634	2.31e-54	4.11e-50	0.187	0.266	-0.114556	5.64e-07	0.0100411	0.241	0.266			Mlf2	-0.180083	0.221969	1	0.126	0.145	0.157337	0.187949	1	0.142	0.126	0.265265	0.00244609	1	0.165	0.126	0.109202	0.050433	1	0.154	0.126		Mettl3
	Arfgef1	0.0960815	2.76e-42	4.9e-38	0.529	0.378	-0.118985	3.04e-25	5.41e-21	0.469	0.529	-0.247812	5.41e-119	9.62e-115	0.384	0.529	-0.136992	1.81e-14	3.22e-10	0.5	0.529			Apool	0.0340672	0.255712	1	0.128	0.107	-0.0061958	0.0337718	1	0.097	0.128	-0.14021	8.79803e-06	0.156552	0.072	0.128	-0.0579229	0.20593	1	0.111	0.128		Ap3d1	-0.221649	0.968171	1
	Pde4d	0.0958867	4.25e-24	7.55e-20	0.587	0.466	-0.190302	4.14e-39	7.37e-35	0.507	0.587	-0.231299	4.23e-106	7.52e-102	0.446	0.587	-0.187584	1.1e-33	1.96e-29	0.526	0.587			Nfrkb	-0.151322	0.989022	1	0.133	0.129	0.032321	0.625319	1	0.122	0.133	0.0798101	0.756912	1	0.123	0.133	0.048309	0.444522	1	0.141	0.133		Ndufa11
	Pik3c2a	0.0957855	7.46e-43	1.33e-38	0.424	0.29	-0.11084	7.65e-17	1.36e-12	0.376	0.424	-0.225199	2.01e-96	3.57e-92	0.3	0.424	-0.0848156	0.000127	1	0.408	0.424			Nudt21	0.0650483	0.186215	1	0.123	0.1	-0.0244179	0.400691	1	0.111	0.123	-0.0539487	0.0531944	1	0.096	0.123	-0.0137271	0.850824	1	0.125	0.123		Nomo1	-0.121302	0.273292	1
	Ppp1cb	0.0955634	2.78e-34	4.95e-30	0.63	0.47	0.206102	6.42e-23	1.14e-18	0.66	0.63	0.243	4.04e-19	7.18e-15	0.617	0.63	0.0859622	5.35e-11	9.53e-07	0.683	0.63			Pbx1	0.159989	0.0812791	1	0.815	0.814	-0.232599	1.78627e-05	0.317848	0.768	0.815	-0.363385	1.5064e-11	2.68049e-07	0.717	0.815	0.0877361	0.165679	1	0.783	0.815		Os9	0.0697331	8.48424e-09	0.000150969
	Col18a1	-0.014405	0.0174895	1	0.872	0.81	-0.015667	0.00126271	1	0.855	0.872	0.113614	1.86e-07	0.00330353	0.845	0.872	-0.0761275	5.78e-06	0.10278	0.877	0.872			Clasrp	-0.0108979	0.18421	1	0.237	0.202	-0.0580624	0.0112914	1	0.189	0.237	-0.118602	4.00857e-05	0.713285	0.163	0.237	-0.120896	0.0194162	1	0.2	0.237		Chd9	0.0947266	2.96856e-07	0.00528225
	Dapp1	0.0955067	3.27e-30	5.81e-26	0.169	0.102	-0.0370614	0.0190365	1	0.16	0.169	-0.0799355	1.81e-23	3.22e-19	0.127	0.169	0.0694934	6.92e-11	1.23e-06	0.202	0.169			Cryab	-0.00369928	0.0460073	1	0.103	0.071	0.28458	2.75084e-05	0.489485	0.162	0.103	0.585578	4.97142e-13	8.84615e-09	0.208	0.103	0.250216	2.04e-05	0.362998	0.164	0.103		Crbn	0.0366904	9.98826e-06	0.177731
	Srsf2	-0.361577	0.970526	1	0.491	0.42	-0.00453378	0.0319207	1	0.475	0.491	-0.121785	1.03e-50	1.84e-46	0.384	0.491	-0.0189358	0.0904302	1	0.504	0.491			Clcn3	0.0421097	0.0842419	1	0.261	0.216	-0.100854	0.00328382	1	0.206	0.261	-0.06074	0.0129109	1	0.211	0.261	-0.0950776	0.132966	1	0.24	0.261		Chfr	-0.123544	0.239643	1
	Col1a2	-0.219333	0.96491	1	0.744	0.642	0.665165	4.8e-216	8.55e-212	0.84	0.744	0.985222	0	0	0.855	0.744	0.637438	1.63e-237	2.9e-233	0.858	0.744			Clcn4	-0.195796	0.198885	1	0.216	0.232	-0.0486922	0.017852	1	0.172	0.216	0.0364964	0.185321	1	0.188	0.216	-0.0628008	0.217226	1	0.197	0.216		Chic1	-0.0640628	0.0150673	1
	Col27a1	-0.212951	0.219815	1	0.154	0.154	-0.112479	1.8e-11	3.2e-07	0.127	0.154	-0.181118	4.96e-49	8.82e-45	0.098	0.154	-0.136634	7.47e-08	0.00132932	0.133	0.154			Clcn5	0.237043	0.0228839	1	0.264	0.212	-0.252609	3.08963e-07	0.00549769	0.174	0.264	-0.236906	5.52758e-08	0.000983578	0.168	0.264	-0.131337	0.0683594	1	0.233	0.264		Chic2	0.13563	9.55239e-14	1.69975e-09
	Btf3	0.0954839	2.28e-23	4.05e-19	0.133	0.081	0.173846	2.32e-16	4.13e-12	0.168	0.133	0.508786	5.55e-104	9.88e-100	0.222	0.133	0.252368	5.69e-69	1.01e-64	0.214	0.133			Bmp4	0.0345467	0.0441824	1	0.211	0.162	-0.11071	0.00785378	1	0.164	0.211	0.00427028	0.0233815	1	0.168	0.211	-0.166822	0.000912012	1	0.156	0.211		Bcl7b
	Edem3	0.095392	2.09e-40	3.73e-36	0.299	0.194	0.0166547	0.201008	1	0.289	0.299	-0.0904392	1.7e-43	3.03e-39	0.222	0.299	0.0387682	0.00454253	1	0.313	0.299			Dleu2	-0.319535	0.0072657	1	0.485	0.507	0.0777669	0.13088	1	0.424	0.485	-0.0129374	0.000681172	1	0.388	0.485	0.107682	0.777922	1	0.462	0.485		Dhh	-0.121807	0.223438	1
	Fam126a	0.0953064	1.78e-40	3.16e-36	0.3	0.194	-0.154821	1.44e-23	2.56e-19	0.249	0.3	-0.254578	5.7e-101	1.01e-96	0.193	0.3	-0.062496	0.00373909	1	0.287	0.3			Eif4g3	-0.0270348	0.726092	1	0.577	0.536	-0.238025	1.17496e-07	0.00209072	0.462	0.577	-0.243407	6.08351e-09	0.00010825	0.444	0.577	-0.172366	0.000205357	1	0.501	0.577		Eif3a	-0.203904	0.234248	1
	Rmdn1	0.0950079	1.01e-44	1.8e-40	0.322	0.207	0.0606285	0.381831	1	0.327	0.322	-0.0656507	9.47e-27	1.68e-22	0.258	0.322	0.0749966	1.07e-06	0.0189997	0.351	0.322			Prkca	0.162779	0.0070959	1	0.575	0.491	-0.316086	7.92374e-08	0.00140995	0.471	0.575	-0.580149	3.79563e-18	6.75395e-14	0.409	0.575	-0.616078	2.16525e-19	3.85284e-15	0.439	0.575		Ppard	-0.133572	0.998194	1
	Fam193b	-0.361201	0.479196	1	0.338	0.307	-0.160187	9.5e-23	1.69e-18	0.287	0.338	-0.292613	1.51e-136	2.69e-132	0.208	0.338	-0.274039	2.64e-45	4.7e-41	0.265	0.338			Clec16a	0.145109	0.000753597	1	0.304	0.218	-0.13207	0.000257671	1	0.232	0.304	-0.211794	3.77328e-08	0.000671417	0.198	0.304	-0.0980168	0.00310037	1	0.25	0.304		Chmp2b	-0.090226	0.215231	1
	Mfge8	-0.360692	0.976038	1	0.361	0.326	0.546557	1.16e-169	2.07e-165	0.518	0.361	0.789436	6.99e-290	1.24e-285	0.53	0.361	0.278541	5.99e-106	1.07e-101	0.498	0.361			Clec2d	-0.310867	0.796075	1	0.363	0.336	-0.131325	0.00034809	1	0.282	0.363	-0.164854	2.77446e-05	0.493688	0.274	0.363	-0.204305	2.46885e-05	0.439308	0.283	0.363		Chmp3	0.0894125	2.74011e-08	0.000487576
	Col5a1	-0.137558	0.043782	1	0.599	0.51	-0.286005	2.8e-73	4.98e-69	0.516	0.599	-0.137998	1.24e-41	2.21e-37	0.495	0.599	-0.192331	1.32e-24	2.35e-20	0.567	0.599			Clec3b	-0.0783232	0.658267	1	0.543	0.521	0.167335	0.578206	1	0.508	0.543	0.260215	0.51624	1	0.509	0.543	-0.263623	0.000243106	1	0.447	0.543		Chmp4b	-0.0404181	0.0129272	1
	Atp2c1	0.0948953	3.18e-39	5.67e-35	0.285	0.184	-0.0479543	4.01e-06	0.0713395	0.261	0.285	-0.126012	9.15e-50	1.63e-45	0.207	0.285	-0.0111828	0.657865	1	0.289	0.285			Atg2a	-0.0937769	0.393296	1	0.118	0.1	-0.00876218	0.0427201	1	0.091	0.118	-0.0782868	0.00543001	1	0.082	0.118	-0.0616565	0.0566151	1	0.094	0.118		Ash1l	-0.112123	0.265261	1
	Smyd3	0.0946307	1.51e-18	2.69e-14	0.362	0.279	-0.0458915	1.29e-07	0.002291	0.329	0.362	-0.185445	2.64e-38	4.69e-34	0.289	0.362	-0.0576058	0.0562827	1	0.357	0.362			Rrn3	0.180108	1.72149e-05	0.306322	0.127	0.057	-0.0632775	0.0219809	1	0.096	0.127	-0.0144929	0.256121	1	0.109	0.127	-0.0175646	0.757267	1	0.131	0.127		Rnf40
	Cnn2	-0.359138	0.0539719	1	0.457	0.411	0.059319	0.275216	1	0.458	0.457	0.132202	0.338989	1	0.431	0.457	-0.0868437	0.0277129	1	0.449	0.457			Clint1	0.0141172	0.345919	1	0.502	0.441	-0.070625	0.00117902	1	0.417	0.502	-0.230521	9.34744e-08	0.00166328	0.366	0.502	0.00808985	0.237837	1	0.465	0.502		Chn2	-0.266479	0.127602	1
	Col6a3	-0.18503	0.11899	1	0.504	0.437	-0.0249083	0.0237672	1	0.494	0.504	0.00844517	3.13e-09	5.57e-05	0.444	0.504	-0.12116	1.01e-06	0.018044	0.491	0.504			Clip1	-0.00786928	0.327321	1	0.57	0.516	-0.21564	1.43709e-06	0.0255715	0.467	0.57	-0.265373	2.45648e-10	4.37106e-06	0.431	0.57	-0.224173	4.62474e-06	0.0822927	0.486	0.57		Chordc1	-0.0326234	0.00161596	1
	Colec12	-0.120202	0.00936987	1	0.517	0.445	-0.259154	1.15e-45	2.05e-41	0.443	0.517	-0.0952893	1.39e-26	2.47e-22	0.443	0.517	0.0549207	0.0678425	1	0.537	0.517			Clip2	-0.0375486	0.460005	1	0.21	0.186	-0.196681	4.09581e-05	0.728808	0.142	0.21	-0.204172	1.13583e-07	0.0020211	0.123	0.21	-0.204884	0.000112628	1	0.149	0.21		Chp1	-0.0350272	0.00407498	1
	Colgalt1	-0.113025	1.91e-05	0.339119	0.141	0.114	0.176103	8.2e-17	1.46e-12	0.177	0.141	0.266982	1.14e-23	2.04e-19	0.179	0.141	0.135899	1.1e-24	1.95e-20	0.188	0.141			Clip3	0.0645968	0.0530291	1	0.158	0.12	0.0941472	0.945678	1	0.153	0.158	-0.110353	0.000248326	1	0.104	0.158	-0.0968221	0.0479512	1	0.131	0.158		Chpf2	-0.0248517	0.00376902	1
	Prep	0.0945988	4.69e-36	8.35e-32	0.118	0.058	-0.0156495	0.000169	1	0.104	0.118	-0.0365658	4.95e-22	8.81e-18	0.084	0.118	-0.00358959	0.331816	1	0.114	0.118			Pde7b	-0.017258	0.336855	1	0.329	0.293	0.0669082	0.725215	1	0.312	0.329	-0.16391	0.00264251	1	0.271	0.329	-0.156359	0.00214723	1	0.274	0.329		Pank3	0.0363309	7.51166e-05	1
	Herpud2	0.0945702	1.75e-41	3.11e-37	0.242	0.148	0.0475005	0.0985311	1	0.25	0.242	-0.00502188	5.31e-22	9.45e-18	0.19	0.242	0.0448495	0.00422576	1	0.256	0.242			Gm37494	-0.0899827	0.382164	1	0.359	0.311	-0.0436781	0.00202494	1	0.281	0.359	-0.135657	1.87516e-06	0.0333666	0.251	0.359	-0.0262499	0.00901959	1	0.303	0.359		Gm15222
	Larp4	0.094545	3.07e-41	5.47e-37	0.33	0.217	0.00242007	0.00199149	1	0.311	0.33	-0.0941419	2.5e-51	4.44e-47	0.243	0.33	-0.0322802	0.22931	1	0.325	0.33			Ino80d	-0.174185	0.502088	1	0.383	0.377	0.0296957	0.170223	1	0.342	0.383	-0.10455	0.000283175	1	0.3	0.383	-0.0212869	0.19078	1	0.353	0.383		Igf2bp2	0.0392729	3.60026e-06	0.064063
	Trappc8	0.0945389	3.95e-47	7.03e-43	0.365	0.239	-0.00524023	0.000331	1	0.344	0.365	-0.122757	1.21e-58	2.15e-54	0.271	0.365	-0.0466011	0.00264046	1	0.351	0.365			Stard3nl	-0.135249	0.942607	1	0.172	0.164	0.0434178	0.0665487	1	0.139	0.172	0.0181832	0.0525304	1	0.138	0.172	-0.0295821	0.267585	1	0.155	0.172		Socs2	-0.0902663	0.00480707	1
	Ccdc68	0.0944194	2.86e-41	5.08e-37	0.216	0.126	0.0426965	0.0989819	1	0.224	0.216	-0.117958	6.86e-42	1.22e-37	0.153	0.216	0.0244654	0.00362012	1	0.231	0.216			Capza2	-0.0371828	0.203471	1	0.224	0.191	0.191892	0.682272	1	0.221	0.224	0.320836	0.0356952	1	0.244	0.224	0.249524	0.00512408	1	0.266	0.224		Camk2n1
	Lnpk	0.094146	1.82e-35	3.24e-31	0.186	0.11	0.00885772	0.543519	1	0.183	0.186	-0.0579922	4.43e-23	7.88e-19	0.142	0.186	0.0476001	2.12e-05	0.376989	0.207	0.186			Itgb3	0.0384966	0.167585	1	0.202	0.17	0.0521072	0.0423686	1	0.161	0.202	0.118172	0.176076	1	0.171	0.202	0.0201079	0.898619	1	0.198	0.202		Ints6	-0.0907321	0.0162658	1
	9530077C05Rik	0.0941255	1.81e-50	3.22e-46	0.284	0.169	-0.131369	2.53e-19	4.5e-15	0.239	0.284	-0.305948	3.61e-148	6.42e-144	0.16	0.284	-0.27086	1.29e-49	2.3e-45	0.211	0.284			Aamdc	-0.123277	0.826439	1	0.114	0.114	0.120964	0.578189	1	0.119	0.114	0.0937568	0.685507	1	0.105	0.114	0.0484641	0.865895	1	0.111	0.114		4933434E20Rik	0.0471248	3.53806e-09	6.29563e-05
	Phc3	0.0937608	1.92e-48	3.41e-44	0.44	0.296	-0.0181177	8.03e-06	0.142927	0.413	0.44	-0.166846	1.11e-84	1.97e-80	0.321	0.44	-0.0560656	0.000716	1	0.428	0.44			Nrbp2	-0.153078	0.855395	1	0.185	0.175	-0.0665899	0.00566785	1	0.141	0.185	-0.0402459	0.00248324	1	0.135	0.185	-0.0345019	0.580076	1	0.178	0.185		Nfya	0.00477343	0.000366384	1
	Tbc1d8b	0.0937179	1.58e-33	2.81e-29	0.163	0.093	-0.00662033	0.736508	1	0.161	0.163	-0.0828515	4.85e-28	8.63e-24	0.117	0.163	-0.0214386	0.993252	1	0.163	0.163			Slc38a9	0.0367748	0.154054	1	0.281	0.241	-0.0688078	0.000663468	1	0.216	0.281	-0.0173627	0.00763189	1	0.226	0.281	-0.105451	0.00980259	1	0.236	0.281		Sfmbt1	-0.000997374	0.0137113	1
	Rps24	0.0936908	1.67e-42	2.97e-38	0.409	0.277	0.443988	3.59e-75	6.38e-71	0.501	0.409	1.01039	0	0	0.618	0.409	0.445482	1.77e-126	3.14e-122	0.547	0.409			Pxdc1	0.113402	0.000219435	1	0.199	0.123	-0.120262	8.08552e-08	0.00143874	0.114	0.199	-0.0420436	4.36227e-05	0.776222	0.13	0.199	-0.0574619	0.0108549	1	0.158	0.199		Prpf8	-0.253434	0.357838	1
	Rnf13	0.0934648	2.69e-47	4.79e-43	0.256	0.153	0.068762	0.00552633	1	0.27	0.256	-0.00400627	2.01e-19	3.57e-15	0.205	0.256	0.0373306	0.0088203	1	0.269	0.256			Prmt7	0.0869751	0.0553892	1	0.148	0.112	-0.139253	0.000327291	1	0.099	0.148	-0.0167666	0.00261558	1	0.105	0.148	-0.0702128	0.0116183	1	0.114	0.148		Ppip5k1	0.0863922	1.95599e-06	0.0348048
	Farsb	0.0932726	3.01e-39	5.36e-35	0.202	0.119	-0.0371557	2.04e-05	0.363441	0.182	0.202	-0.0486701	3.26e-29	5.8e-25	0.15	0.202	0.0124414	0.769111	1	0.201	0.202			Entr1	-0.131142	0.706588	1	0.237	0.218	-0.0716904	0.0346826	1	0.197	0.237	-0.11329	1.05594e-05	0.187894	0.156	0.237	-0.0978004	0.0882982	1	0.21	0.237		Emc10	-0.0838813	0.0358726	1
	Hnrnpa3	0.0931423	5.61e-57	9.98e-53	0.445	0.291	0.0896927	0.0006	1	0.459	0.445	0.208731	0.00017	1	0.428	0.445	0.14649	3.66e-23	6.51e-19	0.501	0.445			Gng5	0.0124941	0.0104884	1	0.118	0.075	0.265589	0.00249911	1	0.16	0.118	0.494214	7.63446e-09	0.000135848	0.201	0.118	0.194746	0.0001484	1	0.174	0.118		Gm37494	0.011179	9.4844e-09	0.000168765
	Trim44	0.0931193	4e-47	7.12e-43	0.502	0.345	-0.215023	3.35e-44	5.97e-40	0.428	0.502	-0.278465	3.41e-126	6.08e-122	0.358	0.502	-0.13982	5.06e-13	9e-09	0.474	0.502			Stk11	-0.222624	0.24287	1	0.223	0.236	0.0807919	0.890626	1	0.214	0.223	-0.0294327	0.0288804	1	0.179	0.223	-0.0591843	0.126939	1	0.197	0.223		Sos1	0.0626953	1.89665e-06	0.0337489
	Mat2a	0.0931134	1.73e-61	3.07e-57	0.436	0.279	0.117278	1.14e-06	0.020325	0.452	0.436	0.00421904	5.46e-21	9.71e-17	0.359	0.436	0.07366	4.19e-07	0.00745294	0.465	0.436			Kmt5b	-0.100345	0.966632	1	0.477	0.445	-0.160465	0.000192461	1	0.394	0.477	-0.129371	0.00014807	1	0.382	0.477	-0.192698	2.40995e-05	0.428826	0.399	0.477		Kif13b	0.110879	4.60437e-08	0.000819301
	Cops8						0.0309188	0.00122845	1	0.107	0.095	0.123868	8.69e-06	0.154665	0.108	0.095	0.0819955	6.83e-21	1.22e-16	0.132	0.095			Clta	-0.0936884	0.596814	1	0.214	0.196	0.288367	0.00109643	1	0.265	0.214	0.260325	0.0138439	1	0.247	0.214	0.132816	0.0141562	1	0.257	0.214		Cish	-0.124079	0.00246028	1
	Copz1	-0.167743	9.84e-05	1	0.176	0.145	0.0995631	2.04e-07	0.00363355	0.2	0.176	0.0956582	0.0719082	1	0.162	0.176	0.00499456	0.00328279	1	0.19	0.176			Cltb	-0.0457939	0.419901	1	0.161	0.141	0.0779299	0.935224	1	0.159	0.161	0.105737	0.57504	1	0.165	0.161	0.10478	0.015118	1	0.199	0.161		Ciz1	-0.202785	0.283198	1
	Bbx	0.092744	1.57e-35	2.79e-31	0.336	0.229	0.0249635	0.155761	1	0.327	0.336	-0.10639	4.16e-42	7.4e-38	0.259	0.336	-0.0313354	0.0337879	1	0.326	0.336			B230216N24Rik	0.0433336	0.0133805	1	0.122	0.08	-0.0442006	0.0381834	1	0.094	0.122	0.0275431	0.0323412	1	0.091	0.122	0.0894314	0.445489	1	0.131	0.122		Atxn1	0.133506	3.66235e-07	0.00651678
	Hook3	0.0925629	1.44e-48	2.56e-44	0.466	0.319	-0.01083	0.000237	1	0.445	0.466	-0.0480255	4.91e-34	8.73e-30	0.377	0.466	-0.0275449	0.11008	1	0.464	0.466			Gon4l	-0.126913	0.401302	1	0.402	0.346	-0.152028	0.000133258	1	0.314	0.402	-0.15474	8.04276e-08	0.00143113	0.281	0.402	-0.15929	0.00623012	1	0.353	0.402		Gm4876	0.22713	1.39547e-11	2.48309e-07
	Sec23a	0.0925351	2.18e-50	3.89e-46	0.33	0.209	0.140419	1.18e-07	0.00210825	0.356	0.33	0.078259	5.38e-08	0.000958	0.286	0.33	0.121773	4.88e-11	8.68e-07	0.366	0.33			Rbm22	-0.0436257	0.991179	1	0.1	0.098	-0.00385912	0.0548101	1	0.075	0.1	-0.00908525	0.113485	1	0.079	0.1	0.0222918	0.889113	1	0.101	0.1		Rab11a	0.111154	2.49461e-10	4.43891e-06
	Coq3						0.0351052	0.35868	1	0.102	0.099						0.0358653	0.00169831	1	0.111	0.099			Clybl	-0.165715	0.203452	1	0.188	0.211	-0.0574535	0.0169755	1	0.147	0.188	-0.131373	0.0498415	1	0.157	0.188	0.0960014	0.143819	1	0.214	0.188		Clasp2	0.0591281	3.3739e-05	0.600352
	Spin1	0.0924993	2.11e-43	3.76e-39	0.189	0.105	0.0217237	0.0146905	1	0.177	0.189	-0.0264361	1.56e-37	2.77e-33	0.131	0.189	-0.0715613	1.74e-07	0.00310053	0.165	0.189			Scpep1	-0.0825471	0.130783	1	0.276	0.229	0.167556	0.633577	1	0.272	0.276	0.226156	0.112621	1	0.289	0.276	0.153927	0.0473705	1	0.31	0.276		Rps23	0.246272	4.50268e-14	8.01207e-10
	Coq8a	-0.12445	0.0175707	1	0.118	0.103	0.040527	0.675493	1	0.115	0.118	0.263786	3.81e-20	6.79e-16	0.15	0.118	0.031012	0.0341318	1	0.126	0.118			Cmas	-0.0464654	0.918828	1	0.178	0.17	0.0205509	0.0433047	1	0.141	0.178	-0.0809208	0.000148148	1	0.117	0.178	-0.0125277	0.284262	1	0.16	0.178		Clcc1
[truncated: 5,836 more rows]
[truncated: 17 more columns]

## Sheet: Spiro ~ Fine ~ Bical-DEG 
	Transcripts up- or down-regulated in a similar manner by spironolactone, finerenone, and bicalutamide
[truncated: 283 more rows]

## Sheet: Enrichmen-Spiro~Fine~Bical.xlsx
Reactome- Enrichment for Transcripts up- or down-regulated in a similar manner by spironolactone, finerenone, and bicalutamide
[truncated: 712 more rows]

[truncated: 6 more sheets: Spironolactone- effect >20%, EC-Enrichment, VSMC-Enrichment, Fibs-Enrichment, Adaptive genes VSMCs, VSMC markers Sup. Fig 11]
