# Supplementary material for: Steroid hormone antagonism affords vascular protection in a mouse model of vascular Ehlers-Danlos syndrome
Source: JCI Insight. 2026 Apr 28;11(12):e198202. doi: 10.1172/jci.insight.198202 (PMC13313488; doi:10.1172/jci.insight.198202)
Supplement: Supporting data values [file jciinsight-11-198202-s315.xlsx]

## Sheet: Fig. 3A,C
G772D_Genotype	Cre_Genotype	AR_Genotype	Sex	Mouse	Date.of.Birth	Age	Date_of_Death	Cause_of_death	End.Code		Col3a1G938D/+; Ar +/y; Beta-Actin-Cre Positive vs Col3a1G938D/+; Ar delta/y; Beta-Actin-Cre Positive
WT	Cre+	+/y	Male	A1347	5/28/21	60	4/29/22	Still alive	0		Log-rank (Mantel-Cox) test
VEDS	Cre+	Δ/+	Female	A1348	5/28/21	51	7/18/21	Hemothorax	1		Chi square	15.99
WT	Cre+	Δ/y	Male	A1349	5/28/21	60	4/29/22	Still alive	0		df	1
VEDS	Cre-	Δ/y	Male	A1350	5/28/21	47	7/14/21	Hemothorax	1		P value	<0.0001
VEDS	Cre-	+/+	Female	A1351	5/28/21	60	4/29/22	Still alive	0		P value summary	****
VEDS	Cre+	+/y	Male	A1366	6/1/21	50	7/21/21	Hemothorax	1		Are the survival curves sig different?	Yes
VEDS	Cre+	Δ/y	Male	A1367	6/1/21	60	4/29/22	Still alive	0
WT	Cre-	Δ/y	Male	A1368	6/1/21	60	4/29/22	Still alive	0		Col3a1G938D/+; Ar +/+; Beta-Actin-Cre Positive vs Col3a1G938D/+; Ar +/+; Beta-Actin-Cre Negative
VEDS	Cre-	Δ/+	Female	A1369	6/1/21	60	4/29/22	Still alive	0		Log-rank (Mantel-Cox) test
VEDS	Cre+	Δ/y	Male	A1370	6/1/21	56	7/27/21	Hemothorax	1		Chi square	0.00299
VEDS	Cre-	Δ/y	Male	A1371	6/1/21	41	7/12/21	Hemothorax	1		df	1
WT	Cre-	+/y	Male	A1486	6/28/21	60	4/29/22	Still alive	0		P value	0.9564
VEDS	Cre-	+/y	Male	A1487	6/28/21	49	8/16/21	Hemothorax	1		P value summary	ns
VEDS	Cre+	+/y	Male	A1488	6/28/21	52	8/19/21	Hemothorax	1		Are the survival curves sig different?	No
VEDS	Cre+	Δ/+	Female	A1489	6/28/21	37	8/4/21	Hemothorax	1
VEDS	Cre-	Δ/y	Male	A1490	6/28/21	60	4/29/22	Still alive	0		Col3a1G938D/+; Ar +/+ vs Col3a1G938D/+; Ar delta/+; Beta-Actin-Cre Positive
VEDS	Cre+	Δ/y	Male	A1491	6/28/21	42	8/9/21	Hemothorax	1		Log-rank (Mantel-Cox) test
WT	Cre-	Δ/y	Male	A1492	6/28/21	60	5/2/22	Still alive	0		Chi square	0.2862
VEDS	Cre-	+/+	Female	A1493	6/28/21	60	5/2/22	Still alive	0		df	1
VEDS	Cre-	Δ/+	Female	A1494	6/28/21	51	8/18/21	Hemothorax	1		P value	0.5927
VEDS	Cre+	Δ/+	Female	A1495	6/28/21	60	4/29/22	Still alive	0		P value summary	ns
VEDS	Cre-	+/+	Female	A1496	6/28/21	39	8/6/21	Hemothorax	1		Are the survival curves sig different?	No
VEDS	Cre-	+/+	Female	A1497	6/28/21	60	4/29/22	Still alive	0
WT	Cre-	+/y	Male	A1592	7/29/21	60	4/29/22	Still alive	0		Col3a1G938D/+; Ar +/+ vs Col3a1G938D/+; Ar delta/delta; Beta-Actin-Cre Positive
VEDS	Cre-	Δ/y	Female	A1593	7/29/21	49	9/16/21	Hemothorax	1		Log-rank (Mantel-Cox) test
VEDS	Cre-	Δ/fl	Female	A1594	7/29/21	49	9/16/21	Hemothorax	1		Chi square	0.000531
VEDS	Cre-	Δ/y	Male	A1595	7/29/21	60	4/29/22	Still alive	0		df	1
VEDS	Cre+	Δ/y	Male	A1596	7/29/21	60	4/29/22	Still alive	0		P value	0.9816
VEDS	Cre-	Δ/fl	Female	A1597	7/29/21	60	11/20/21	Still alive	0		P value summary	ns
VEDS	Cre+	Δ/Δ	Female	A1598	7/29/21	37	9/4/21	Hemothorax	1		Are the survival curves sig different?	No
VEDS	Cre+	Δ/+	Female	A1599	7/29/21	60	4/29/22	Still alive	0
WT	Cre-	fl/+	Female	A1600	7/29/21	60	4/29/22	Still alive	0
VEDS	Cre+	+/y	Male	A1601	7/31/21	60	11/8/21	Still alive	0
WT	Cre-	+/y	Male	A1602	7/31/21	60	5/2/22	Still alive	0
VEDS	Cre-	+/y	Male	A1603	7/31/21	60	11/30/21	Still alive	0
VEDS	Cre-	fl/+	Female	A1604	7/31/21	57	9/26/21	Hemothorax	1
VEDS	Cre+	Δ/y	Female	A1605	7/31/21	60	11/1/21	Still alive	0
WT	Cre+	Δ/y	Male	A1606	7/31/21	60	4/29/22	Still alive	0
VEDS	Cre+	Δ/Δ	Female	A1607	7/31/21	60	4/29/22	Still alive	0
VEDS	Cre-	Δ/y	Male	A1608	7/31/21	60	4/29/22	Still alive	0
WT	Cre-	+/y	Male	A1609	8/1/21	60	4/29/22	Still alive	0
VEDS	Cre+	Δ/+	Female	A1610	8/1/21	60	10/20/21	Still alive	0
WT	Cre-	Δ/y	Male	A1611	8/1/21	60	4/29/22	Still alive	0
VEDS	Cre-	fl/+	Female	A1612	8/1/21	60	4/29/22	Still alive	0
WT	Cre-	fl/+	Female	A1613	8/1/21	60	4/29/22	Still alive	0
WT	Cre-	fl/+	Female	A1614	8/1/21	60	4/29/22	Still alive	0
WT	Cre+	Δ/+	Female	A1615	8/1/21	60	4/29/22	Still alive	0
WT	Cre-	+/y	Male	A1633	9/1/21	60	11/10/21	Still alive	0
VEDS	Cre+	Δ/y	Male	A1634	8/10/21	60	4/29/22	Still alive	0
VEDS	Cre+	Δ/y	Male	A1635	8/10/21	33	9/12/21	Hemothorax	1
WT	Cre+	Δ/+	Female	A1636	8/10/21	60	5/2/22	Still alive	0
WT	Cre+	Δ/fl	Female	A1637	8/10/21	60	5/2/22	Still alive	0
WT	Cre-	+/y	Male	A1638	8/10/21	60	4/29/22	Still alive	0
WT	Cre-	+/y	Male	A1639	8/11/21	60	4/29/22	Still alive	0
WT	Cre-	+/y	Male	A1640	8/11/21	60	4/29/22	Still alive	0
WT	Cre-	+/y	Male	A1641	8/11/21	60	4/29/22	Still alive	0
WT	Cre+	+/y	Male	A1642	8/11/21	60	4/29/22	Still alive	0
WT	Cre-	fl/+	Female	A1643	8/11/21	60	10/29/21	Still alive	0
WT	Cre+	Δ/Δ	Female	A1644	8/11/21	60	4/29/22	Still alive	0
WT	Cre-	fl/+	Female	A1645	8/11/21	60	4/29/22	Still alive	0
VEDS	Cre-	fl/+	Male	A1646	8/11/21	60	10/18/21	Still alive	0
VEDS	Cre-	Δ/y	Male	A1647	8/11/21	42	9/22/21	Hemothorax	1
WT	Cre-	fl/+	Female	A1648	8/11/21	60	4/29/22	Still alive	0
WT	Cre-	Δ/y	Male	A1649	8/11/21	60	11/10/21	Still alive	0
WT	Cre-	+/y	Male	A1650	8/11/21	60	11/10/21	Still alive	0
WT	Cre+	Δ/Δ	Female	A1651	8/11/21	44	9/24/21	Hemothorax	1
VEDS	Cre+	Δ/+	Female	A1652	8/11/21	39	9/19/21	Hemothorax	1
VEDS	Cre+	Δ/+	Female	A1653	8/11/21	60	5/2/22	Still alive	0
VEDS	Cre+	Δ/+	Female	A1654	8/11/21	60	4/29/22	Still alive	0
VEDS	Cre-	Δ/y	Male	A1655	8/6/21	60	10/9/21	Still alive	0
VEDS	Cre-	+/y	Male	A1671	8/24/21	26	9/19/21	Euthanized	0
WT	Cre+	Δ/+	Female	A1672	8/24/21	60	4/29/22	Still alive	0
WT	Cre-	Δ/y	Male	A1673	8/24/21	60	4/29/22	Still alive	0
VEDS	Cre-	fl/+	Female	A1674	8/24/21	60	10/26/21	Still alive	0
VEDS	Cre-	Δ/fl	Female	A1675	8/24/21	60	4/29/22	Still alive	0
WT	Cre-	Δ/y	Male	A1676	8/24/21	60	4/29/22	Still alive	0
WT	Cre+	Δ/y	Male	A1677	8/24/21	60	11/10/21	Still alive	0
WT	Cre-	+/y	Male	A1678	8/21/21	60	4/29/22	Still alive	0
WT	Cre+	+/y	Male	A1679	8/21/21	60	4/29/22	Still alive	0
WT	Cre-	+/y	Male	A1680	8/21/21	60	4/29/22	Still alive	0
WT	Cre+	Δ/+	Female	A1681	8/21/21	60	4/29/22	Still alive	0
VEDS	Cre+	Δ/Δ	Female	A1682	8/21/21	60	10/25/21	Still alive	0
VEDS	Cre+	Δ/+	Female	A1683	8/21/21	60	11/1/21	Still alive	0
WT	Cre-	Δ/fl	Female	A1684	8/21/21	60	4/29/22	Still alive	0
WT	Cre+	Δ/y	Male	A1685	8/29/21	60	11/10/21	Still alive	0
WT	Cre+	Δ/y	Male	A1686	8/29/21	60	11/10/21	Still alive	0
VEDS	Cre-	Δ/+	Female	A1687	8/29/21	60	4/29/22	Still alive	0
WT	Cre+	Δ/+	Female	A1688	8/29/21	60	4/29/22	Still alive	0
WT	Cre+	Δ/Δ	Female	A1689	8/29/21	60	4/29/22	Still alive	0
WT	Cre+	Δ/fl	Female	A1690	8/29/21	60	4/29/22	Still alive	0
VEDS	Cre+	Δ/Δ	Female	A1691	8/29/21	60	12/6/21	Still alive	0
VEDS	Cre+	Δ/Δ	Female	A1692	8/29/21	38	10/6/21	Hemothorax	1
VEDS	Cre+	Δ/Δ	Female	A1693	8/29/21	43	10/11/21	Hemothorax	1
WT	Cre+	Δ/y	Male	A1694	8/29/21	60	4/29/22	Still alive	0
WT	Cre+	Δ/+	Female	A1695	8/29/21	60	4/29/22	Still alive	0
VEDS	Cre-	fl/+	Female	A1696	8/29/21	60	4/29/22	Still alive	0
VEDS	Cre+	+/y	Male	A1750	9/1/21	25	9/26/21	Hemothorax	1
VEDS	Cre-	Δ/fl	Female	A1751	9/1/21	37	10/8/21	Hemothorax	1
VEDS	Cre+	Δ/Δ	Female	A1752	9/1/21	40	10/11/21	Hemothorax	1
WT	Cre-	Δ/y	Male	A1753	9/1/21	60	4/29/22	Still alive	0
VEDS	Cre+	Δ/Δ	Female	A1754	9/1/21	37	10/8/21	Hemothorax	1
WT	Cre-	+/y	Male	A1755	9/3/21	60	4/29/22	Still alive	0
VEDS	Cre-	Δ/y	Male	A1756	9/3/21	45	10/18/21	Hemothorax	1
WT	Cre+	Δ/y	Male	A1757	9/3/21	60	11/10/21	Still alive	0
WT	Cre+	Δ/+	Female	A1758	9/3/21	60	4/29/22	Still alive	0
WT	Cre+	Δ/y	Male	A1759	9/3/21	60	11/10/21	Still alive	0
WT	Cre-	fl/+	Female	A1760	9/3/21	60	4/29/22	Still alive	0
WT	Cre-	Δ/y	Male	A1761	9/3/21	60	11/10/21	Still alive	0
WT	Cre+	+/y	Male	A1771	9/9/21	60	5/2/22	Still alive	0
VEDS	Cre-	fl/+	Female	A1772	9/9/21	60	5/2/22	Still alive	0
WT	Cre-	Δ/y	Male	A1773	9/9/21	60	11/10/21	Still alive	0
VEDS	Cre-	Δ/y	Male	A1774	9/9/21	60	12/27/21	Still alive	0
WT	Cre+	Δ/y	Male	A1775	9/9/21	60	11/10/21	Still alive	0
VEDS	Cre-	Δ/y	Male	A1776	9/9/21	60	5/2/22	Still alive	0
VEDS	Cre-	fl/+	Female	A1777	9/9/21	60	11/8/21	Hemothorax	1
VEDS	Cre+	Δ/Δ	Female	A1778	9/9/21	60	4/29/22	Still alive	0
WT	Cre-	Δ/y	Male	A1779	9/9/21	60	11/10/21	Still alive	0
VEDS	Cre-	+/y	Male	A1780	9/14/21	52	11/5/21	Hemothorax	1
VEDS	Cre-	Δ/y	Male	A1781	9/14/21	45	10/29/21	Hemothorax	1
WT	Cre+	Δ/y	Male	A1782	9/14/21	60	11/16/21	Still alive	0
WT	Cre-	Δ/y	Male	A1783	9/14/21	60	11/16/21	Still alive	0
VEDS	Cre-	fl/+	Female	A1784	9/14/21	60	3/14/22	Still alive	0
WT	Cre-	fl/+	Female	A1785	9/14/21	60	5/2/22	Still alive	0
VEDS	Cre+	Δ/y	Male	A1786	9/14/21	34	10/18/21	Hemothorax	1
VEDS	Cre+	+/y	Male	A1787	9/16/21	44	10/30/21	Hemothorax	1
WT	Cre-	+/y	Male	A1788	9/16/21	60	11/16/21	Still alive	0
WT	Cre-	Δ/y	Male	A1789	9/16/21	60	11/16/21	Still alive	0
VEDS	Cre-	Δ/y	Male	A1790	9/16/21	32	10/18/21	Hemothorax	1
WT	Cre-	Δ/fl	Female	A1791	9/16/21	60	4/29/22	Still alive	0
VEDS	Cre+	+/+	Female	A1792	9/15/21	54	11/8/21	Hemothorax	1
VEDS	Cre-	Δ/y	Male	A1793	9/15/21	60	4/29/22	Still alive	0
WT	Cre-	Δ/y	Male	A1794	9/15/21	60	11/16/21	Still alive	0
VEDS	Cre-	+/+	Female	A1795	9/15/21	60	11/14/21	Hemothorax	1
VEDS	Cre-	Δ/y	Male	A1796	9/15/21	60	11/16/21	Still alive	0
VEDS	Cre+	Δ/+	Female	A1797	9/15/21	31	10/16/21	Hemothorax	1
WT	Cre+	Δ/y	Male	A1798	9/15/21	60	11/16/21	Still alive	0
WT	Cre-	+/y	Male	A1836	9/21/21	60	11/22/21	Still alive	0
WT	Cre-	+/y	Male	A1837	9/21/21	60	11/22/21	Still alive	0
WT	Cre-	fl/+	Female	A1838	9/21/21	60	4/29/22	Still alive	0
VEDS	Cre+	Δ/y	Male	A1839	9/21/21	60	2/25/22	Still alive	0
VEDS	Cre+	Δ/y	Male	A1840	9/21/21	60	12/26/21	Still alive	0
WT	Cre-	Δ/Δ	Female	A1841	9/21/21	60	4/29/22	Still alive	0
WT	Cre+	+/y	Male	A1842	9/24/21	60	4/29/22	Still alive	0
WT	Cre+	+/y	Male	A1843	9/24/21	60	4/29/22	Still alive	0
WT	Cre+	Δ/Δ	Female	A1844	9/24/21	60	4/29/22	Still alive	0
VEDS	Cre-	Δ/y	Male	A1845	9/24/21	60	11/30/21	Still alive	0
VEDS	Cre+	Δ/+	Female	A1846	9/24/21	51	11/14/21	Hemothorax	1
VEDS	Cre+	Δ/Δ	Female	A1847	9/24/21	60	11/30/21	Still alive	0
VEDS	Cre-	Δ/Δ	Female	A1848	9/24/21	60	4/29/22	Still alive	0
VEDS	Cre+	Δ/Δ	Female	A1849	9/24/21	60	4/29/22	Still alive	0
WT	Cre+	Δ/y	Male	A1850	9/24/21	60	4/29/22	Still alive	0
WT	Cre-	+/y	Male	A1876	10/4/21	60	4/29/22	Still alive	0
WT	Cre-	+/y	Male	A1877	10/4/21	37	11/10/21	Euthanized	0
VEDS	Cre+	Δ/+	Female	A1878	10/4/21	60	1/13/22	Still alive	0
WT	Cre+	Δ/Δ	Female	A1879	10/4/21	60	4/29/22	Still alive	0
WT	Cre-	fl/+	Female	A1892	10/11/21	60	4/29/22	Still alive	0
WT	Cre+	Δ/+	Female	A1893	10/11/21	60	5/2/22	Still alive	0
WT	Cre-	Δ/fl	Female	A1901	10/8/21	60	4/29/22	Still alive	0
WT	Cre+	Δ/Δ	Female	A1902	10/8/21	60	4/29/22	Still alive	0
VEDS	Cre-	Δ/fl	Female	A1903	10/8/21	56	12/3/21	Hemothorax	1
WT	Cre+	Δ/y	Male	A1909	9/30/21	41	11/10/21	Euthanized	0
WT	Cre-	fl/+	Female	A1910	9/30/21	60	4/29/22	Still alive	0
VEDS	Cre+	Δ/Δ	Female	A1912	9/30/21	60	4/29/22	Still alive	0
VEDS	Cre-	Δ/fl	Female	A1913	9/30/21	60	4/29/22	Still alive	0
WT	Cre+	+/y	Male	A1957	10/16/21	60	4/29/22	Still alive	0
WT	Cre+	Δ/Δ	Female	A1958	10/16/21	60	5/2/22	Still alive	0
WT	Cre+	Δ/Δ	Female	A1959	10/16/21	60	5/2/22	Still alive	0
WT	Cre+	Δ/+	Female	A1960	10/16/21	60	5/2/22	Still alive	0
WT	Cre+	+/+	Female	A1961	10/16/21	60	5/2/22	Still alive	0
WT	Cre-	Δ/fl	Female	A1963	10/26/21	60	5/2/22	Still alive	0
VEDS	Cre+	Δ/Δ	Female	A1964	10/26/21	60	5/2/22	Still alive	0
VEDS	Cre+	Δ/y	Male	A1966	10/26/21	60	5/2/22	Still alive	0
WT	Cre+	Δ/y	Male	A1967	10/26/21	60	5/2/22	Still alive	0
WT	Cre+	+/y	Male	A1988	10/25/21	60	5/2/22	Still alive	0
WT	Cre+	Δ/+	Female	A1989	10/25/21	60	5/2/22	Still alive	0
WT	Cre+	Δ/+	Female	A1990	10/25/21	60	5/2/22	Still alive	0
WT	Cre-	+/y	Male	A1991	10/30/21	60	5/2/22	Still alive	0
WT	Cre+	+/y	Male	A1992	10/30/21	60	5/2/22	Still alive	0
WT	Cre+	Δ/Δ	Female	A1993	10/30/21	60	5/2/22	Still alive	0
VEDS	Cre-	Δ/fl	Female	A1994	10/30/21	45	12/14/21	Hemothorax	1
WT	Cre+	Δ/y	Male	A1995	10/30/21	60	5/2/22	Still alive	0
WT	Cre-	+/y	Male	A1996	11/1/21	60	1/2/22	Still alive	0
VEDS	Cre+	Δ/+	Female	A1997	11/1/21	46	12/17/21	Hemothorax	1
WT	Cre-	Δ/y	Male	A1998	11/1/21	60	1/2/22	Still alive	0
VEDS	Cre-	Δ/fl	Female	A1999	11/1/21	60	1/2/22	Still alive	0
WT	Cre-	Δ/y	Male	A2000	11/1/21	60	1/2/22	Still alive	0
WT	Cre+	Δ/y	Male	A2001	11/7/21	60	1/7/22	Still alive	0
VEDS	Cre-	Δ/fl	Female	A2002	11/7/21	60	8/7/22	Still alive	0
WT	Cre-	+/y	Male	A2003	11/8/21	60	1/7/22	Tissue harvested	0
VEDS	Cre-	+/y	Male	A2004	11/8/21	60	1/7/22	Tissue harvested	0
WT	Cre+	Δ/Δ	Female	A2005	11/8/21	60	8/7/22	Still alive	0
WT	Cre-	Δ/y	Male	A2006	11/8/21	60	1/7/22	Tissue harvested	0
WT	Cre+	Δ/Δ	Female	A2007	11/8/21	60	5/2/22	Still alive	0
VEDS	Cre-	+/y	Male	A2008	11/9/21	60	1/8/22	Tissue harvested	0
WT	Cre+	Δ/+	Female	A2009	11/9/21	60	5/13/22	Still alive	0
WT	Cre+	Δ/+	Female	A2010	11/9/21	60	5/13/22	Still alive	0
VEDS	Cre+	Δ/y	Male	A2011	11/9/21	60	1/8/22	Tissue harvested	0
VEDS	Cre+	Δ/y	Male	A2012	11/9/21	60	1/8/22	Tissue harvested	0
WT	Cre+	Δ/Δ	Female	A2013	11/9/21	60	5/13/22	Still alive	0
VEDS	Cre-	+/y	Male	A2045	11/20/21	60	1/20/22	Still alive	0
VEDS	Cre+	Δ/+	Female	A2046	11/17/21	60	2/19/22	Still alive	0
VEDS	Cre+	Δ/Δ	Female	A2047	11/17/21	60	5/25/22	Still alive	0
WT	Cre-	fl/+	Female	A2048	11/17/21	60	5/25/22	Still alive	0
WT	Cre+	+/y	Male	A2054	11/28/21	48	1/15/22	Hemothorax	1
VEDS	Cre-	Δ/y	Male	A2055	11/28/21	60	1/28/22	Still alive	0
WT	Cre-	fl/+	Female	A2056	11/28/21	60	6/13/22	Still alive	0
WT	Cre-	Δ/y	Male	A2057	11/29/21	60	1/28/22	Euthanized	0
WT	Cre+	Δ/+	Female	A2058	11/29/21	60	6/13/22	Still alive	0
WT	Cre-	Δ/y	Male	A2059	11/29/21	60	1/28/22	Tissue harvested	0
WT	Cre-	fl/y	Male	A2068	1/26/22	60	3/29/22	Still alive	0
WT	Cre+	+/y	Male	A2070	1/26/22	60	3/29/22	Still alive	0
VEDS	Cre-	fl/+	Female	A2071	1/26/22	60	8/7/22	Still alive	0
WT	Cre+	Δ/Δ	Female	A2072	1/26/22	60	8/7/22	Still alive	0
VEDS	Cre+	Δ/Δ	Female	A2073	1/26/22	60	8/7/22	Still alive	0
WT	Cre-	fl/+	Female	A2074	1/26/22	60	5/9/22	Still alive	0
WT	Cre-	+/y	Male	A2088	1/16/22	60	3/18/22	Still alive	0
VEDS	Cre+	+/y	Male	A2089	1/16/22	36	2/21/22	Hemothorax	1
WT	Cre+	Δ/y	Male	A2090	1/16/22	60	3/18/22	Still alive	0
VEDS	Cre-	Δ/y	Male	A2091	1/16/22	60	3/18/22	Still alive	0
WT	Cre+	Δ/+	Female	A2092	1/16/22	60	7/16/22	Still alive	0
WT	Cre+	Δ/+	Female	A2093	1/16/22	60	7/16/22	Still alive	0
WT	Cre+	+/y	Male	A2114	2/7/22	60	9/13/22	Still alive	0
VEDS	Cre+	Δ/Δ	Female	A2115	2/7/22	60	9/13/22	Still alive	0
WT	Cre-	Δ/y	Male	A2116	2/7/22	60	5/25/22	Still alive	0
WT	Cre+	Δ/+	Female	A2117	2/7/22	60	9/13/22	Still alive	0
VEDS	Cre+	Δ/y	Male	A2157	2/16/22	60	4/21/22	Still alive	0
WT	Cre-	Δ/y	Female	A2158	2/16/22	33	3/21/22	Necrotic	0
WT	Cre-	Δ/fl	Female	A2159	2/25/22	60	9/15/22	Still alive	0
WT	Cre-	Δ/fl	Female	A2160	2/25/22	60	9/15/22	Still alive	0
VEDS	Cre+	+/y	Male	A2173	2/28/22	35	4/4/22	Hemothorax	1
WT	Cre-	+/y	Male	A2180	3/25/22	60	9/30/22	Still alive	0
WT	Cre-	+/y	Male	A2181	3/25/22	60	9/30/22	Still alive	0
WT	Cre+	+/y	Male	A2218	5/13/22	60	11/11/22	Still alive	0
WT	Cre+	+/y	Male	A2219	5/13/22	60	11/11/22	Still alive	0
VEDS	Cre-	+/y	Male	A2220	5/13/22	60	7/15/22	Still alive	0
WT	Cre+	Δ/+	Female	A2221	5/13/22	60	11/11/22	Still alive	0
VEDS	Cre+	Δ/y	Male	A2222	5/13/22	60	11/11/22	Still alive	0
WT	Cre+	Δ/y	Male	A2223	5/13/22	60	11/11/22	Still alive	0
WT	Cre-	Δ/y	Male	A2224	5/13/22	60	11/11/22	Still alive	0
WT	Cre+	Δ/Δ	Female	A2225	5/13/22	60	11/11/22	Still alive	0
WT	Cre+	Δ/y	Male	A2226	5/13/22	60	11/11/22	Still alive	0
WT	Cre-	Δ/y	Male	A2227	5/13/22	60	11/11/22	Still alive	0
WT	Cre+	Δ/+	Female	A2228	5/13/22	60	11/11/22	Still alive	0
VEDS	Cre-	+/y	Male	A2229	5/21/22	60	11/18/22	Still alive	0
VEDS	Cre-	fl/+	Female	A2230	5/21/22	60	11/18/22	Still alive	0
VEDS	Cre+	Δ/Δ	Female	A2231	5/21/22	47	7/7/22	Hemothorax	1
WT	Cre-	Δ/fl	Female	A2232	5/21/22	60	11/18/22	Still alive	0
VEDS	Cre-	Δ/y	Male	A2233	5/21/22	60	11/18/22	Still alive	0
VEDS	Cre+	Δ/Δ	Female	A2234	5/21/22	40	6/30/22	Hemothorax	1
VEDS	Cre-	Δ/y	Male	A2235	5/21/22	60	10/10/22	Still alive	0
VEDS	Cre-	Δ/fl	Female	A2236	5/21/22	60	11/18/22	Still alive	0
VEDS	Cre+	+/y	Male	A2237	5/28/22	60	8/18/22	Still alive	0
WT	Cre-	+/y	Male	A2238	5/28/22	60	11/18/22	Still alive	0
VEDS	Cre+	+/y	Male	A2239	5/28/22	60	9/30/22	Still alive	0
VEDS	Cre-	Δ/fl	Female	A2240	5/28/22	60	9/14/22	Still alive	0
WT	Cre-	fl/+	Female	A2241	5/28/22	60	11/28/22	Still alive	0
VEDS	Cre+	Δ/Δ	Female	A2242	5/28/22	60	11/28/22	Still alive	0
WT	Cre+	Δ/y	Male	A2243	5/28/22	60	11/28/22	Still alive	0
WT	Cre-	Δ/y	Male	A2244	5/28/22	60	11/28/22	Still alive	0
WT	Cre+	Δ/y	Male	A2245	5/28/22	60	11/28/22	Still alive	0
VEDS	Cre+	Δ/Δ	Female	A2266.5	6/9/22	21	6/30/22	Hemothorax	1
WT	Cre+	Δ/+	Female	A2286	6/6/22	60	12/5/22	Still alive	0
WT	Cre+	Δ/+	Female	A2287	6/6/22	60	12/5/22	Still alive	0
VEDS	Cre-	Δ/y	Male	A2288	6/6/22	60	8/12/22	Still alive	0
VEDS	Cre-	Δ/y	Male	A2289	6/6/22	60	8/12/22	Still alive	0
WT	Cre-	Δ/+	Female	A2291	6/7/22	60	12/5/22	Still alive	0
WT	Cre+	Δ/+	Female	A2292	6/7/22	60	12/5/22	Still alive	0
VEDS	Cre+	Δ/y	Male	A2293	6/7/22	60	8/8/22	Still alive	0
WT	Cre+	+/+	Female	A2294	6/7/22	60	12/5/22	Still alive	0
WT	Cre-	+/y	Male	A2295	6/9/22	60	12/6/22	Still alive	0
VEDS	Cre+	+/y	Male	A2296	6/9/22	60	9/9/22	Still alive	0
WT	Cre+	+/y	Male	A2297	6/9/22	60	12/6/22	Still alive	0
VEDS	Cre+	+/y	Male	A2298	6/9/22	60	8/30/22	Still alive	0
WT	Cre+	+/y	Male	A2299	6/9/22	60	12/6/22	Still alive	0
WT	Cre-	fl/+	Female	A2300	6/9/22	60	12/6/22	Still alive	0
VEDS	Cre-	fl/+	Female	A2301	6/9/22	60	8/15/22	Still alive	0
WT	Cre+	Δ/y	Male	A2302	6/9/22	60	12/6/22	Still alive	0
WT	Cre-	Δ/y	Male	A2303	6/9/22	60	12/6/22	Still alive	0
VEDS	Cre-	+/y	Male	A2321	7/5/22	60	11/22/22	Still alive	0
VEDS	Cre+	+/y	Male	A2322	7/5/22	51	8/25/22	Hemothorax	1
VEDS	Cre-	+/y	Male	A2324	7/5/22	56	8/30/22	Necrotic	0
WT	Cre+	+/y	Male	A2325	7/5/22	60	1/5/23	Still alive	0
WT	Cre+	+/y	Male	A2326	7/5/22	60	1/5/23	Still alive	0
VEDS	Cre-	Δ/fl	Female	A2327	7/5/22	60	1/5/23	Still alive	0
VEDS	Cre+	Δ/y	Male	A2328	7/5/22	60	1/5/23	Still alive	0
VEDS	Cre+	Δ/y	Male	A2329	7/5/22	60	1/5/23	Still alive	0
WT	Cre+	+/y	Female	A2330	7/5/22	60	9/9/22	Still alive	0
WT	Cre+	Δ/+	Female	A2331	7/5/22	60	1/5/23	Still alive	0
VEDS	Cre+	Δ/y	Male	A2332	7/5/22	60	1/5/23	Still alive	0
WT	Cre+	Δ/y	Male	A2333	7/5/22	60	1/5/23	Still alive	0
WT	Cre-	+/y	Male	A2334	7/8/22	60	1/9/23	Still alive	0
WT	Cre-	Δ/+	Female	A2335	7/8/22	60	1/9/23	Still alive	0
VEDS	Cre+	Δ/+	Female	A2336	7/8/22	60	1/9/23	Still alive	0
VEDS	Cre-	+/+	Female	A2337	7/8/22	60	1/9/23	Still alive	0
VEDS	Cre-	+/+	Female	A2338	7/8/22	60	10/14/22	Still alive	0
WT	Cre+	+/+	Female	A2339	7/15/22	60	9/14/22	Still alive	0
VEDS	Cre+	Δ/y	Male	A2340	7/15/22	60	9/14/22	Still alive	0
VEDS	Cre+	Δ/+	Female	A2341	7/15/22	56	9/9/22	Hemothorax	1
VEDS	Cre-	Δ/+	Female	A2342	7/15/22	56	9/9/22	Hemothorax	1
WT	Cre-	Δ/+	Female	A2343	7/15/22	60	9/14/22	Still alive	0
WT	Cre+	+/+	Female	A2344	7/15/22	60	9/14/22	Still alive	0
VEDS	Cre+	+/y	Male	A2379	8/1/22	47	9/17/22	Hemothorax	1
VEDS	Cre-	+/+	Female	A2380	8/1/22	60	1/30/23	Still alive	0
WT	Cre+	Δ/y	Male	A2381	8/1/22	60	1/30/23	Still alive	0
VEDS	Cre+	Δ/y	Male	A2382	8/1/22	60	1/30/23	Still alive	0
VEDS	Cre+	+/+	Female	A2383	8/1/22	60	1/30/23	Still alive	0
WT	Cre-	+/y	Male	A2384	8/3/22	60	1/30/23	Still alive	0
VEDS	Cre-	+/+	Female	A2385	8/3/22	37	9/9/22	Hemothorax	1
WT	Cre+	+/+	Female	A2386	8/3/22	60	1/30/23	Still alive	0
VEDS	Cre-	Δ/y	Male	A2387	8/3/22	60	1/30/23	Still alive	0
VEDS	Cre+	Δ/y	Male	A2388	8/3/22	37	9/9/22	Hemothorax	1
VEDS	Cre+	+/+	Female	A2389	8/3/22	60	1/30/23	Still alive	0
WT	Cre-	Δ/+	Female	A2390	8/3/22	60	1/30/23	Still alive	0
VEDS	Cre-	+/y	Male	A2404	8/8/22	60	10/10/22	Still alive	0
VEDS	Cre-	+/+	Female	A2405	8/8/22	60	2/4/23	Still alive	0
WT	Cre-	Δ/+	Female	A2406	8/8/22	60	2/4/23	Still alive	0
WT	Cre-	Δ/y	Male	A2407	8/11/22	60	10/10/22	Tissue harvested	0
VEDS	Cre+	Δ/Δ	Female	A2408	8/11/22	60	2/7/23	Still alive	0
WT	Cre-	fl/+	Female	A2409	8/11/22	60	2/7/23	Still alive	0
VEDS	Cre-	fl/+	Female	A2410	8/11/22	60	11/28/22	Still alive	0
VEDS	Cre+	+/y	Male	A2411	8/8/22	36	9/13/22	Hemothorax	1
WT	Cre+	+/y	Male	A2421	8/24/22	60	10/23/22	Tissue harvested	0
VEDS	Cre+	+/y	Male	A2422	8/24/22	60	10/23/22	Hemothorax	1
VEDS	Cre+	+/y	Male	A2423	8/24/22	42	10/5/22	Hemothorax	1
VEDS	Cre-	fl/+	Female	A2424	8/24/22	60	2/17/23	Still alive	0
WT	Cre-	Δ/y	Male	A2425	8/24/22	60	10/23/22	Tissue harvested	0
WT	Cre-	fl/+	Female	A2426	8/24/22	60	2/17/23	Still alive	0
WT	Cre+	Δ/Δ	Female	A2427	8/24/22	60	2/17/23	Still alive	0
WT	Cre+	Δ/y	Male	A2428	8/24/22	60	10/23/22	Tissue harvested	0
VEDS	Cre-	+/y	Male	A2449	9/4/22	57	10/31/22	Hemothorax	1
WT	Cre-	+/y	Male	A2450	9/4/22	60	11/4/22	Still alive	0
VEDS	Cre+	Δ/y	Male	A2451	9/4/22	60	11/4/22	Still alive	0
WT	Cre-	fl/+	Female	A2452	9/4/22	60	3/4/23	Still alive	0
VEDS	Cre+	Δ/Δ	Female	A2453	9/4/22	60	3/4/23	Still alive	0
VEDS	Cre-	Δ/y	Male	A2454	9/4/22	60	11/4/22	Still alive	0
WT	Cre-	Δ/+	Female	A2455	9/4/22	60	3/4/23	Still alive	0
VEDS	Cre-	fl/+	Female	A2456	9/5/22	60	2/13/23	Still alive	0
VEDS	Cre-	Δ/fl	Female	A2457	9/5/22	56	10/31/22	Too eaten to tell	0
VEDS	Cre-	fl/+	Female	A2458	9/5/22	60	11/10/22	Still alive	0
VEDS	Cre-	Δ/y	Male	A2459	9/5/22	60	11/4/22	Tissue harvested	0
VEDS	Cre+	Δ/Δ	Female	A2460	9/5/22	60	3/4/23	Still alive	0
VEDS	Cre-	+/y	Male	A2483	9/18/22	60	11/21/22	Still alive	0
VEDS	Cre-	Δ/y	Male	A2484	9/18/22	60	11/21/22	Still alive	0
VEDS	Cre+	Δ/+	Female	A2485	9/18/22	60	11/21/22	Still alive	0
WT	Cre+	Δ/Δ	Female	A2486	9/18/22	60	3/24/23	Still alive	0
WT	Cre-	Δ/y	Male	A2487	9/18/22	60	11/21/22	Still alive	0
WT	Cre-	fl/+	Female	A2488	9/18/22	60	4/14/23	Still alive	0
WT	Cre+	Δ/y	Male	A2489	9/18/22	60	11/21/22	Still alive	0
WT	Cre-	+/y	Male	A2490	9/19/22	60	11/21/22	Still alive	0
VEDS	Cre+	+/y	Male	A2491	9/19/22	46	11/4/22	Hemothorax	1
VEDS	Cre-	fl/+	Female	A2492	9/19/22	60	1/17/23	Still alive	0
WT	Cre+	Δ/+	Female	A2493	9/19/22	60	3/24/23	Still alive	0
WT	Cre+	Δ/y	Male	A2494	9/19/22	60	11/21/22	Still alive	0
WT	Cre+	Δ/+	Female	A2495	9/19/22	60	3/24/23	Still alive	0
VEDS	Cre+	+/y	Male	A2502	9/21/22	60	11/21/22	Still alive	0
VEDS	Cre+	Δ/y	Female	A2503	9/21/22	60	11/21/22	Still alive	0
VEDS	Cre-	fl/+	Female	A2504	9/21/22	40	10/31/22	Hemothorax	1
VEDS	Cre-	Δ/+	Female	A2505	9/21/22	60	4/14/23	Still alive	0
WT	Cre-	Δ/+	Female	A2506	9/21/22	60	4/14/23	Still alive	0
WT	Cre+	Δ/+	Female	A2507	9/21/22	60	4/14/23	Still alive	0
WT	Cre+	Δ/Δ	Female	A2508	9/21/22	60	4/14/23	Still alive	0
WT	Cre+	Δ/y	Male	A2509	9/21/22	60	11/21/22	Still alive	0
VEDS	Cre-	Δ/+	Female	A2510	9/21/22	53	11/13/22	Hemothorax	1
WT	Cre+	+/y	Male	A2511	10/10/22	60	4/14/23	Still alive	0
WT	Cre-	+/y	Male	A2512	10/10/22	60	4/14/23	Still alive	0
WT	Cre-	+/y	Male	A2513	10/10/22	60	4/14/23	Still alive	0
VEDS	Cre+	Δ/y	Male	A2514	10/10/22	60	4/14/23	Still alive	0
WT	Cre+	Δ/Δ	Female	A2515	10/10/22	60	4/14/23	Still alive	0
VEDS	Cre+	Δ/Δ	Female	A2516	10/10/22	60	4/14/23	Still alive	0
WT	Cre+	Δ/y	Male	A2517	10/10/22	60	4/14/23	Still alive	0
VEDS	Cre+	Δ/Δ	Female	A2518	10/10/22	60	4/14/23	Still alive	0
VEDS	Cre-	fl/+	Female	A2519	10/10/22	60	4/14/23	Still alive	0
WT	Cre+	Δ/+	Female	A2520	10/10/22	60	4/14/23	Still alive	0
WT	Cre+	+/y	Male	A2533	10/21/22	58	12/18/22	Tissue harvested	0
VEDS	Cre-	Δ/y	Male	A2534	10/21/22	58	12/18/22	Tissue harvested	0
VEDS	Cre+	Δ/+	Female	A2535	10/21/22	58	12/18/22	Tissue harvested	0
VEDS	Cre-	Δ/fl	Female	A2536	10/21/22	60	4/24/23	Still alive	0
VEDS	Cre+	Δ/y	Male	A2537	10/21/22	58	12/18/22	Tissue harvested	0
VEDS	Cre-	fl/+	Female	A2538	10/21/22	60	4/24/23	Still alive	0
WT	Cre-	Δ/y	Male	A2539	10/21/22	58	12/18/22	Tissue harvested	0
VEDS	Cre+	Δ/+	Female	A2540	10/24/22	60	4/24/23	Still alive	0
WT	Cre-	Δ/fl	Female	A2541	10/24/22	60	4/24/23	Still alive	0
WT	Cre+	+/y	Male	A2542	10/25/22	60	4/24/23	Still alive	0
VEDS	Cre-	Δ/fl	Female	A2543	10/25/22	60	4/24/23	Still alive	0
WT	Cre+	Δ/y	Female	A2544	10/25/22	60	4/24/23	Still alive	0
WT	Cre+	Δ/y	Female	A2545	10/25/22	60	4/24/23	Still alive	0
WT	Cre+	Δ/+	Female	A2546	10/25/22	60	4/24/23	Still alive	0
WT	Cre+	+/y	Male	A2547	10/25/22	60	4/24/23	Still alive	0
WT	Cre+	+/y	Male	A2548	10/25/22	60	4/24/23	Still alive	0
VEDS	Cre+	+/y	Male	A2549	10/25/22	38	12/2/22	Hemothorax	1
VEDS	Cre-	+/y	Male	A2550	10/25/22	60	3/30/23	Still alive	0
WT	Cre+	+/y	Male	A2551	10/25/22	60	4/24/23	Still alive	0
VEDS	Cre-	fl/+	Female	A2552	10/25/22	60	4/24/23	Still alive	0
WT	Cre-	Δ/y	Female	A2553	10/25/22	60	4/24/23	Still alive	0
WT	Cre+	Δ/Δ	Female	A2562	10/29/22	60	4/29/23	Still alive	0
WT	Cre+	Δ/Δ	Female	A2563	10/29/22	60	4/29/23	Still alive	0
VEDS	Cre-	Δ/y	Male	A2564	10/29/22	60	1/2/23	Still alive	0
VEDS	Cre-	fl/+	Female	A2565	10/29/22	60	4/29/23	Still alive	0
VEDS	Cre+	Δ/y	Male	A2566	10/30/22	60	1/2/23	Still alive	0
VEDS	Cre+	Δ/+	Female	A2567	10/30/22	60	1/2/23	Still alive	0
WT	Cre-	Δ/fl	Female	A2568	10/30/22	60	4/29/23	Still alive	0
WT	Cre+	Δ/+	Female	A2569	10/30/22	60	1/2/23	Still alive	0
VEDS	Cre+	Δ/+	Female	A2570	10/30/22	60	1/2/23	Still alive	0
WT	Cre-	Δ/fl	Female	A2571	10/30/22	60	4/29/23	Still alive	0
VEDS	Cre+	+/y	Male	A2572	11/1/22	32	12/3/22	Hemothorax	1
VEDS	Cre+	+/y	Male	A2573	11/1/22	60	1/26/23	Still alive	0
VEDS	Cre-	Δ/y	Male	A2574	11/1/22	60	1/2/23	Still alive	0
VEDS	Cre+	Δ/+	Female	A2575	11/1/22	60	1/2/23	Still alive	0
VEDS	Cre-	Δ/y	Male	A2576	11/1/22	60	1/2/23	Still alive	0
VEDS	Cre+	+/y	Male	A2577	11/1/22	60	5/5/23	Still alive	0
WT	Cre+	Δ/Δ	Female	A2578	11/1/22	60	5/5/23	Still alive	0
VEDS	Cre+	Δ/y	Male	A2579	11/1/22	60	1/2/23	Still alive	0
WT	Cre+	+/y	Male	A2580	11/2/22	60	1/2/23	Still alive	0
VEDS	Cre-	+/y	Male	A2581	11/2/22	60	1/2/23	Still alive	0
WT	Cre+	+/y	Male	A2582	11/2/22	60	1/2/23	Still alive	0
WT	Cre+	Δ/y	Male	A2583	11/2/22	60	1/2/23	Still alive	0
WT	Cre+	Δ/Δ	Female	A2584	11/2/22	60	5/5/23	Still alive	0
WT	Cre+	Δ/Δ	Female	A2585	11/2/22	60	5/5/23	Still alive	0
WT	Cre+	+/y	Male	A2586	11/10/22	60	1/9/23	Tissue harvested	0
WT	Cre+	+/y	Male	A2587	11/10/22	60	1/9/23	Euthanized	0
WT	Cre-	+/y	Male	A2588	11/10/22	60	1/9/23	Tissue harvested	0
WT	Cre-	+/y	Male	A2589	11/10/22	60	1/9/23	Tissue harvested	0
VEDS	Cre+	+/y	Male	A2590	11/10/22	50	12/30/22	Hemothorax	1
VEDS	Cre+	+/y	Male	A2591	11/10/22	56	1/5/23	Hemothorax	1
VEDS	Cre-	+/y	Male	A2592	11/10/22	60	1/9/23	Hemothorax	1
VEDS	Cre-	fl/+	Female	A2593	11/10/22	60	5/15/23	Still alive	0
WT	Cre+	+/y	Male	A2594	11/10/22	60	1/9/23	Tissue harvested	0
WT	Cre+	Δ/+	Female	A2595	11/10/22	60	1/9/23	Tissue harvested	0
VEDS	Cre+	Δ/+	Female	A2596	11/10/22	60	1/9/23	Tissue harvested	0
WT	Cre-	Δ/fl	Female	A2597	11/10/22	60	5/15/23	Still alive	0
VEDS	Cre+	Δ/+	Female	A2598	11/10/22	60	1/9/23	Tissue harvested	0
WT	Cre+	Δ/+	Female	A2599	11/10/22	60	1/9/23	Tissue harvested	0
WT	Cre-	Δ/y	Male	A2600	11/10/22	60	1/9/23	Tissue harvested	0
WT	Cre+	Δ/Δ	Female	A2601	11/14/22	60	5/18/23	Still alive	0
WT	Cre-	Δ/y	Male	A2602	11/14/22	59	1/12/23	Tissue harvested	0
WT	Cre-	Δ/fl	Female	A2603	11/14/22	60	5/18/23	Still alive	0
VEDS	Cre-	fl/+	Female	A2604	11/14/22	52	1/5/23	Hemothorax	1
VEDS	Cre+	Δ/y	Male	A2605	11/14/22	59	1/12/23	Tissue harvested	0
WT	Cre+	Δ/+	Female	A2606	11/14/22	60	5/18/23	Still alive	0
WT	Cre+	Δ/Δ	Female	A2607	11/14/22	45	12/29/22	Hemothorax	1
VEDS	Cre-	Δ/y	Male	A2608	11/14/22	59	1/12/23	Tissue harvested	0
VEDS	Cre+	Δ/Δ	Female	A2609	11/14/22	60	5/18/23	Still alive	0
WT	Cre+	Δ/Δ	Female	A2639	11/20/22	60	5/22/23	Still alive	0
WT	Cre+	Δ/Δ	Female	A2640	11/20/22	60	5/22/23	Still alive	0
WT	Cre+	Δ/+	Female	A2641	11/20/22	60	1/20/23	Still alive	0
WT	Cre-	Δ/y	Male	A2644	10/25/22	60	4/24/23	Still alive	0
WT	Cre+	+/y	Male	A2645	11/27/22	60	1/28/23	Still alive	0
WT	Cre+	Δ/+	Female	A2646	11/27/22	60	1/28/23	Still alive	0
WT	Cre-	Δ/fl	Female	A2647	11/27/22	60	5/26/23	Still alive	0
WT	Cre+	Δ/Δ	Female	A2648	11/27/22	60	5/26/23	Still alive	0
WT	Cre+	Δ/Δ	Female	A2649	11/27/22	60	5/26/23	Still alive	0
WT	Cre-	+/y	Male	A2650	12/3/22	60	2/4/23	Still alive	0
VEDS	Cre+	Δ/Δ	Female	A2651	12/3/22	60	4/4/23	Still alive	0
WT	Cre-	Δ/y	Male	A2652	12/3/22	60	2/4/23	Still alive	0
WT	Cre+	Δ/+	Female	A2653	12/3/22	60	2/4/23	Still alive	0
VEDS	Cre+	Δ/+	Female	A2654	12/3/22	60	2/4/23	Still alive	0
WT	Cre+	Δ/+	Female	A2655	12/3/22	60	2/4/23	Still alive	0
WT	Cre-	Δ/y	Male	A2656	12/3/22	60	2/4/23	Still alive	0
WT	Cre+	+/y	Male	A2657	12/9/22	60	2/13/23	Still alive	0
WT	Cre+	+/y	Male	A2658	12/9/22	60	2/13/23	Still alive	0
VEDS	Cre+	Δ/Δ	Female	A2659	12/9/22	60	2/17/23	Still alive	0
WT	Cre-	fl/+	Female	A2660	12/9/22	60	6/6/23	Still alive	0
WT	Cre+	Δ/y	Male	A2661	12/9/22	60	2/13/23	Still alive	0
WT	Cre-	Δ/y	Male	A2662	12/9/22	60	2/13/23	Still alive	0
VEDS	Cre+	Δ/y	Male	A2663	12/9/22	60	2/13/23	Still alive	0
VEDS	Cre-	+/y	Male	A2664	12/15/22	60	2/13/23	Tissue harvested	0
WT	Cre+	+/y	Male	A2665	12/15/22	60	2/13/23	Tissue harvested	0
VEDS	Cre+	Δ/Δ	Female	A2666	12/15/22	35	1/19/23	Hemothorax	1
VEDS	Cre-	fl/+	Female	A2667	12/15/22	60	6/6/23	Still alive	0
VEDS	Cre-	+/y	Male	A2668	12/15/22	60	2/13/23	Tissue harvested	0
WT	Cre-	Δ/y	Male	A2669	12/15/22	60	2/13/23	Tissue harvested	0
WT	Cre-	Δ/y	Male	A2670	12/15/22	60	2/13/23	Tissue harvested	0
WT	Cre-	Δ/fl	Female	A2671	12/15/22	60	6/6/23	Still alive	0
WT	Cre+	+/y	Male	A2672	12/15/22	60	2/13/23	Tissue harvested	0
WT	Cre+	Δ/Δ	Female	A2673	12/15/22	60	2/13/23	Tissue harvested	0
VEDS	Cre+	Δ/y	Male	A2674	12/15/22	39	1/23/23	Hemothorax	1
VEDS	Cre-	Δ/fl	Female	A2675	12/15/22	57	2/10/23	Too eaten to tell	0
WT	Cre+	+/y	Male	A2677	12/15/22	60	2/13/23	Tissue harvested	0
VEDS	Cre-	+/y	Male	A2678	12/15/22	42	1/26/23	Hemothorax	1
WT	Cre-	+/y	Male	A2679	12/15/22	60	2/13/23	Tissue harvested	0
WT	Cre+	+/y	Male	A2680	12/15/22	60	2/13/23	Tissue harvested	0
WT	Cre-	Δ/y	Male	A2681	12/15/22	60	2/13/23	Tissue harvested	0
WT	Cre+	Δ/y	Male	A2682	12/15/22	60	2/13/23	Tissue harvested	0
VEDS	Cre+	Δ/Δ	Female	A2683	12/15/22	49	2/2/23	Hemothorax	1
WT	Cre-	+/y	Male	A2684	12/16/22	59	2/13/23	Tissue harvested	0
WT	Cre+	Δ/Δ	Female	A2685	12/16/22	59	2/13/23	Tissue harvested	0
VEDS	Cre-	+/y	Male	A2706	12/22/22	32	1/23/23	Hemothorax	1
VEDS	Cre-	Δ/fl	Female	A2707	12/22/22	53	2/13/23	Hemothorax	1
WT	Cre+	Δ/+	Female	A2708	12/22/22	59	2/19/23	Tissue harvested	0
WT	Cre+	Δ/Δ	Female	A2709	12/22/22	59	2/19/23	Tissue harvested	0
WT	Cre-	Δ/fl	Female	A2710	12/22/22	60	6/6/23	Still alive	0
VEDS	Cre+	+/y	Male	A2711	12/26/22	55	2/19/23	Tissue harvested	0
WT	Cre+	+/y	Male	A2712	12/26/22	60	6/6/23	Still alive	0
VEDS	Cre-	+/y	Male	A2713	12/26/22	35	1/30/23	Hemothorax	1
VEDS	Cre+	+/y	Male	A2714	12/26/22	46	2/10/23	Hemothorax	1
WT	Cre-	fl/+	Female	A2715	12/26/22	60	6/6/23	Still alive	0
VEDS	Cre+	Δ/y	Male	A2716	12/26/22	55	2/19/23	Tissue harvested	0
WT	Cre-	Δ/fl	Female	A2717	12/26/22	60	6/6/23	Still alive	0
WT	Cre-	Δ/y	Male	A2718	12/26/22	60	3/4/23	Still alive	0
WT	Cre-	Δ/y	Male	A2719	12/29/22	60	3/4/23	Still alive	0
VEDS	Cre-	+/y	Male	A2720	12/30/22	34	2/2/23	Hemothorax	1
VEDS	Cre-	Δ/y	Male	A2721	12/30/22	59	2/27/23	Tissue harvested	0
WT	Cre+	Δ/y	Male	A2722	12/30/22	59	2/27/23	Tissue harvested	0
WT	Cre-	fl/+	Female	A2723	12/30/22	60	6/6/23	Still alive	0
WT	Cre-	Δ/fl	Female	A2724	12/30/22	60	6/6/23	Still alive	0
WT	Cre+	+/y	Male	A2725	1/8/23	25	2/2/23	Euthanized	0
VEDS	Cre+	Δ/+	Female	A2726	1/8/23	60	3/16/23	Still alive	0
WT	Cre-	fl/+	Female	A2727	1/8/23	60	6/6/23	Still alive	0
WT	Cre+	+/y	Male	A2741	1/13/23	60	6/6/23	Still alive	0
WT	Cre-	fl/+	Female	A2742	1/13/23	60	3/16/23	Still alive	0
WT	Cre+	Δ/y	Male	A2743	1/13/23	60	3/16/23	Still alive	0
WT	Cre-	Δ/y	Male	A2744	1/13/23	60	3/20/23	Still alive	0
WT	Cre-	Δ/fl	Female	A2745	1/13/23	60	6/6/23	Still alive	0
VEDS	Cre+	Δ/+	Female	A2766	2/6/23	60	4/9/23	Still alive	0
WT	Cre+	Δ/y	Male	A2767/8	2/6/23	60	4/9/23	Still alive	0
VEDS	Cre-	+/y	Male	A2769	2/8/23	57	4/6/23	Hemothorax	1
WT	Cre+	+/y	Male	A2770	2/8/23	60	4/9/23	Euthanized	0
VEDS	Cre+	Δ/y	Male	A2771	2/8/23	60	4/9/23	Tissue harvested	0
WT	Cre-	Δ/y	Male	A2772	2/8/23	60	4/9/23	Euthanized	0
VEDS	Cre+	Δ/Δ	Female	A2773	2/8/23	57	4/6/23	Hemothorax	1
VEDS	Cre-	fl/+	Female	A2774	2/8/23	60	4/15/23	Still alive	0
VEDS	Cre+	Δ/Δ	Female	A2775	2/8/23	60	4/18/23	Still alive	0
WT	Cre+	+/y	Male	A2776	2/9/23	60	4/18/23	Still alive	0
VEDS	Cre+	+/y	Male	A2777	2/9/23	60	4/18/23	Still alive	0
WT	Cre+	Δ/y	Male	A2778	2/9/23	60	4/18/23	Still alive	0
VEDS	Cre-	Δ/y	Male	A2779	2/9/23	60	4/18/23	Still alive	0
VEDS	Cre+	Δ/+	Female	A2780	2/9/23	60	4/18/23	Still alive	0
WT	Cre-	fl/+	Female	A2781	2/9/23	60	6/6/23	Still alive	0
WT	Cre+	Δ/Δ	Female	A2782	2/9/23	60	4/18/23	Still alive	0
WT	Cre-	+/y	Male	A2783	2/10/23	60	4/11/23	Tissue harvested	0
WT	Cre+	+/y	Male	A2784	2/10/23	60	4/18/23	Still alive	0
WT	Cre+	+/y	Male	A2785	2/10/23	60	4/18/23	Still alive	0
WT	Cre+	+/y	Male	A2786	2/10/23	60	4/18/23	Still alive	0
WT	Cre+	+/y	Male	A2787	2/10/23	60	4/18/23	Still alive	0
WT	Cre-	Δ/y	Male	A2788	2/10/23	60	4/18/23	Still alive	0
WT	Cre+	Δ/+	Female	A2789	2/10/23	60	4/18/23	Still alive	0
WT	Cre-	Δ/y	Male	A2790	2/10/23	60	4/18/23	Still alive	0
VEDS	Cre+	Δ/+	Female	A2791	2/10/23	60	4/18/23	Still alive	0
WT	Cre+	+/y	Male	A2795	2/17/23	60	4/24/23	Still alive	0
VEDS	Cre+	Δ/+	Female	A2796	2/17/23	28	3/17/23	Too eaten to tell	0
VEDS	Cre+	Δ/Δ	Female	A2797	2/17/23	60	4/20/23	Still alive	0
VEDS	Cre+	Δ/+	Female	A2798	2/17/23	60	4/20/23	Still alive	0
WT	Cre-	Δ/y	Male	A2799	2/17/23	60	4/20/23	Still alive	0
WT	Cre-	Δ/fl	Female	A2800	2/17/23	60	4/20/23	Still alive	0
VEDS	Cre+	+/y	Male	A2802	2/21/23	29	3/22/23	Hemothorax	1
WT	Cre-	+/y	Male	A2815	2/21/23	58	4/20/23	Euthanized	0
WT	Cre-	+/y	Male	A2816	2/21/23	58	4/20/23	Euthanized	0
WT	Cre+	Δ/Δ	Female	A2817	2/21/23	58	4/20/23	Tissue harvested	0
WT	Cre-	Δ/y	Male	A2818	2/21/23	58	4/20/23	Tissue harvested	0
WT	Cre+	Δ/Δ	Female	A2819	2/21/23	58	4/20/23	Tissue harvested	0
WT	Cre-	Δ/y	Male	A2820	2/21/23	58	4/20/23	Tissue harvested	0
WT	Cre+	+/y	Male	A2821	3/5/23	60	5/5/23	Still alive	0
VEDS	Cre-	Δ/fl	Female	A2822*	3/5/23	60	5/5/23	Tissue harvested	0
VEDS	Cre+	Δ/y	Male	A2823*	3/5/23	60	5/5/23	Still alive	0
WT	Cre+	+/y	Male	A2825	3/6/23	60	5/5/23	Tissue harvested	0
WT	Cre-	+/y	Male	A2826	3/6/23	60	5/5/23	Tissue harvested	0
WT	Cre+	Δ/Δ	Female	A2827	3/6/23	60	5/18/23	Still alive	0
VEDS	Cre+	Δ/+	Female	A2827*	3/5/23	60	5/5/23	Tissue harvested	0
VEDS	Cre+	Δ/Δ	Female	A2828	3/6/23	60	5/5/23	Tissue harvested	0
WT	Cre-	Δ/fl	Female	A2829	3/6/23	60	5/5/23	Tissue harvested	0
WT	Cre-	fl/+	Female	A2830	3/6/23	60	5/18/23	Still alive	0
WT	Cre+	+/y	Male	A2850	3/22/23	58	5/19/23	Tissue harvested	0
WT	Cre+	+/y	Male	A2851	3/22/23	58	5/19/23	Tissue harvested	0
VEDS	Cre+	Δ/Δ	Female	A2852	3/22/23	58	5/19/23	Tissue harvested	0
WT	Cre-	Δ/fl	Female	A2853	3/22/23	58	5/19/23	Tissue harvested	0
WT	Cre-	Δ/y	Male	A2854	3/22/23	58	5/19/23	Tissue harvested	0
WT	Cre+	Δ/+	Female	A2855	3/22/23	58	5/19/23	Tissue harvested	0
WT	Cre+	Δ/y	Male	A2856	3/22/23	58	5/19/23	Tissue harvested	0
WT	Cre-	fl/+	Female	A2857	3/22/23	58	5/19/23	Tissue harvested	0
VEDS	Cre-	Δ/fl	Female	A2858	3/24/23	60	5/25/23	Still alive	0
WT	Cre-	fl/+	Female	A2859	3/24/23	60	5/25/23	Still alive	0
VEDS	Cre+	Δ/+	Female	A2860	3/24/23	60	5/25/23	Still alive	0
VEDS	Cre+	Δ/+	Female	A2861	3/24/23	60	5/25/23	Still alive	0
WT	Cre-	fl/+	Female	A2862	3/24/23	60	5/25/23	Still alive	0
WT	Cre+	Δ/y	Male	A2863	3/26/23	60	5/25/23	Tissue harvested	0
VEDS	Cre+	Δ/y	Male	A2864	3/26/23	57	5/22/23	Malocclusion	0
WT	Cre+	Δ/+	Female	A2865	3/26/23	60	5/25/23	Tissue harvested	0
WT	Cre-	fl/+	Female	A2866	3/26/23	60	5/25/23	Tissue harvested	0
WT	Cre-	fl/+	Female	A2867	3/26/23	60	5/25/23	Tissue harvested	0
WT	Cre-	Δ/y	Male	A2868	3/26/23	60	5/25/23	Tissue harvested	0
WT	Cre+	Δ/y	Male	A2869	3/26/23	60	5/25/23	Tissue harvested	0
WT	Cre-	fl/+	Female	A2870	3/26/23	60	5/25/23	Tissue harvested	0
WT	Cre+	+/y	Male	A2872	4/18/23	60	6/19/23	Still alive	0
WT	Cre-	+/y	Male	A2873	4/18/23	60	6/19/23	Still alive	0
WT	Cre+	Δ/Δ	Female	A2874	4/18/23	60	6/19/23	Still alive	0
WT	Cre+	Δ/Δ	Female	A2875	4/18/23	60	6/19/23	Still alive	0
WT	Cre-	Δ/fl	Female	A2876	4/18/23	60	6/19/23	Still alive	0
VEDS	Cre-	+/y	Male	A2877	4/19/23	54	6/12/23	Hemothorax	1
VEDS	Cre-	Δ/fl	Female	A2878	4/19/23	60	6/19/23	Still alive	0
WT	Cre+	Δ/+	Female	A2879	4/19/23	60	6/19/23	Still alive	0
WT	Cre-	fl/+	Female	A2880	4/19/23	60	6/19/23	Still alive	0
VEDS	Cre-	Δ/y	Male	A2881	4/19/23	60	6/19/23	Still alive	0
VEDS	Cre-	fl/+	Female	A2882	4/19/23	33	5/22/23	Malocclusion	0
VEDS	Cre+	+/y	Male	A2883	4/19/23	54	6/12/23	Hemothorax	1
WT	Cre-	Δ/fl	Female	A2884	4/19/23	60	6/19/23	Still alive	0
VEDS	Cre+	Δ/+	Female	A2885	4/19/23	60	6/19/23	Still alive	0
VEDS	Cre-	Δ/y	Male	A2886	4/19/23	60	6/19/23	Still alive	0
WT	Cre-	fl/+	Female	A2887	4/19/23	60	6/19/23	Still alive	0
WT	Cre-	Δ/y	Male	A2888	4/19/23	60	6/19/23	Still alive	0
WT	Cre-	Δ/fl	Female	A2889	4/19/23	60	6/19/23	Still alive	0
VEDS	Cre-	Δ/fl	Female	A2890	4/19/23	60	6/19/23	Still alive	0
VEDS	Cre-	+/y	Male	A2891	4/20/23	60	6/19/23	Tissue harvested	0
VEDS	Cre+	+/y	Male	A2892	4/20/23	60	6/19/23	Tissue harvested	0
WT	Cre-	fl/+	Female	A2893	4/20/23	60	6/19/23	Tissue harvested	0
VEDS	Cre+	Δ/y	Male	A2894	4/20/23	60	6/19/23	Tissue harvested	0
VEDS	Cre-	Δ/y	Male	A2895	4/20/23	60	6/19/23	Tissue harvested	0
WT	Cre-	fl/+	Female	A2896	4/20/23	60	6/19/23	Tissue harvested	0
WT	Cre-	fl/+	Female	A2897	4/20/23	60	6/19/23	Tissue harvested	0
VEDS	Cre-	Δ/fl	Female	A2898	4/20/23	60	6/19/23	Tissue harvested	0
VEDS	Cre+	Δ/+	Female	A2899	4/20/23	60	6/19/23	Tissue harvested	0
WT	Cre+	Δ/Δ	Female	A2900	4/20/23	60	6/19/23	Tissue harvested	0
VEDS	Cre-	fl/+	Female	A2901	4/20/23	60	6/19/23	Tissue harvested	0
WT	Cre+	Δ/Δ	Female	A2902	4/20/23	60	6/19/23	Tissue harvested	0
WT	Cre+	Δ/Δ	Female	A2904	4/24/23	56	6/19/23	Euthanized	0
VEDS	Cre+	+/y	Male	A3090	8/29/23	59	10/27/23	Hemothorax	1
WT	Cre-	+/y	Male	A3091	8/29/23	59	10/27/23	Tissue harvested	0
VEDS	Cre+	+/y	Male	A3092	8/29/23	55	10/23/23	Hemothorax	1
VEDS	Cre+	Δ/Δ	Female	A3093	8/29/23	59	10/27/23	Tissue harvested	0
WT	Cre-	fl/+	Female	A3094	8/29/23	59	10/27/23	Tissue harvested	0
VEDS	Cre+	Δ/+	Female	A3095	8/29/23	59	10/27/23	Tissue harvested	0
WT	Cre+	Δ/Δ	Female	A3096	8/29/23	59	10/27/23	Tissue harvested	0
WT	Cre-	Δ/y	Male	A3097	8/29/23	59	10/27/23	Tissue harvested	0
VEDS	Cre-	Δ/fl	Female	A3098	8/29/23	59	10/27/23	Tissue harvested	0
WT	Cre-	+/y	Male	A3099	9/5/23	60	11/7/23	Still alive	0
WT	Cre-	fl/+	Female	A3100	9/5/23	60	11/7/23	Still alive	0
VEDS	Cre-	Δ/y	Male	A3101	9/5/23	60	11/7/23	Still alive	0
WT	Cre+	Δ/+	Female	A3102	9/5/23	60	11/7/23	Still alive	0
VEDS	Cre+	Δ/+	Female	A3103	9/5/23	48	10/23/23	Hemothorax	1
VEDS	Cre-	+/y	Male	A3104	9/7/23	60	11/7/23	Still alive	0
WT	Cre-	fl/+	Female	A3105	9/7/23	60	11/7/23	Still alive	0
VEDS	Cre-	Δ/fl	Female	A3106	9/7/23	60	11/7/23	Still alive	0
WT	Cre-	fl/+	Female	A3107	9/7/23	60	11/7/23	Still alive	0
WT	Cre-	fl/+	Female	A3108	9/7/23	60	11/7/23	Still alive	0
WT	Cre-	+/y	Male	A3109	9/10/23	60	11/12/23	Still alive	0
WT	Cre-	+/y	Male	A3110	9/10/23	60	11/12/23	Still alive	0
VEDS	Cre-	Δ/fl	Female	A3111	9/10/23	46	10/26/23	Hemothorax	1
WT	Cre-	Δ/fl	Female	A3112	9/10/23	60	11/12/23	Still alive	0
WT	Cre-	Δ/y	Male	A3113	9/10/23	60	11/12/23	Still alive	0
VEDS	Cre-	+/y	Male	A3114	9/5/23	60	11/7/23	Still alive	0
WT	Cre-	+/+	Female	A3115	9/5/23	60	11/7/23	Still alive	0
WT	Cre-	fl/y	Male	A3116	9/7/23	60	11/7/23	Still alive	0
WT	Cre-	fl/y	Male	A3117	9/7/23	60	11/7/23	Still alive	0
WT	Cre-	Δ/y	Male	A3118	9/7/23	60	11/7/23	Still alive	0
WT	Cre-	fl/+	Female	A3119	9/7/23	60	11/7/23	Still alive	0
WT	Cre-	fl/+	Female	A3120	9/7/23	60	11/7/23	Still alive	0
VEDS	Cre+	Δ/Δ	Female	A3140*	8/21/23	34	9/24/23	Necrotic	0
VEDS	Cre-	Δ/y	Male	A3141*	8/21/23	35	9/25/23	Hemothorax	1
WT	Cre-	Δ/y	Male	A3146	9/13/23	60	11/17/23	Still alive	0
VEDS	Cre+	Δ/Δ	Female	A3147	9/13/23	60	11/17/23	Still alive	0
WT	Cre+	Δ/y	Male	A3148	9/13/23	60	11/17/23	Still alive	0
VEDS	Cre+	Δ/+	Female	A3149	9/13/23	26	10/9/23	Malocclusion	0
WT	Cre-	Δ/y	Male	A3150	9/13/23	60	11/17/23	Still alive	0
WT	Cre+	Δ/y	Male	A3151	9/13/23	60	11/17/23	Still alive	0
WT	Cre-	Δ/y	Male	A3152	9/13/23	60	11/17/23	Still alive	0
WT	Cre+	Δ/y	Male	A3153	9/13/23	60	11/17/23	Still alive	0
WT	Cre+	Δ/Δ	Female	A3154	9/13/23	60	11/17/23	Still alive	0
VEDS	Cre-	Δ/fl	Female	A3155	9/13/23	60	11/17/23	Still alive	0
WT	Cre-	+/y	Male	A3156	9/14/23	60	11/17/23	Still alive	0
WT	Cre-	+/y	Male	A3157	9/14/23	60	11/17/23	Still alive	0
WT	Cre-	Δ/y	Male	A3158	9/14/23	60	11/17/23	Still alive	0
WT	Cre-	+/y	Male	A3159	9/17/23	60	11/17/23	Still alive	0
WT	Cre-	Δ/y	Male	A3160	9/17/23	60	11/22/23	Still alive	0
WT	Cre+	Δ/y	Male	A3161	9/17/23	60	11/22/23	Still alive	0
WT	Cre+	Δ/Δ	Female	A3162	9/17/23	60	11/22/23	Still alive	0
VEDS	Cre-	Δ/fl	Female	A3163	9/17/23	60	11/22/23	Still alive	0
WT	Cre+	Δ/Δ	Female	A3164	9/17/23	60	11/22/23	Still alive	0
VEDS	Cre-	+/y	Male	A3183	9/19/23	60	11/20/23	Still alive	0
VEDS	Cre-	+/y	Male	A3184	9/19/23	34	10/23/23	Hemothorax	1
VEDS	Cre-	Δ/y	Male	A3185	9/19/23	60	11/22/23	Still alive	0
WT	Cre-	Δ/y	Male	A3186	9/19/23	60	11/22/23	Still alive	0
VEDS	Cre-	Δ/y	Male	A3187	9/19/23	60	11/22/23	Still alive	0
VEDS	Cre+	Δ/y	Male	A3188	9/19/23	60	11/22/23	Still alive	0
WT	Cre+	Δ/Δ	Female	A3189	9/19/23	60	11/22/23	Still alive	0
VEDS	Cre+	+/y	Male	A3190	9/20/23	51	11/10/23	Hemothorax	1
VEDS	Cre-	Δ/fl	Female	A3191	9/20/23	60	11/22/23	Still alive	0
WT	Cre+	Δ/y	Male	A3192	9/20/23	60	11/22/23	Still alive	0
VEDS	Cre-	Δ/y	Male	A3193	9/20/23	60	11/22/23	Still alive	0
WT	Cre+	Δ/y	Male	A3194	9/20/23	60	11/22/23	Still alive	0
VEDS	Cre+	Δ/y	Male	A3195	9/20/23	60	11/22/23	Still alive	0
VEDS	Cre-	fl/+	Female	A3196	9/23/23	60	11/22/23	Tissue harvested	0
WT	Cre+	Δ/+	Female	A3197	9/23/23	60	11/22/23	Tissue harvested	0
VEDS	Cre+	Δ/Δ	Female	A3198	9/23/23	51	11/13/23	Hemothorax	1
WT	Cre+	+/y	Male	A3199	9/13/23	60	11/17/23	Still alive	0
VEDS	Cre+	Δ/+	Female	A3200	9/13/23	60	11/17/23	Still alive	0
VEDS	Cre+	+/y	Male	A3211	10/12/23	60	12/15/23	Still alive	0
VEDS	Cre+	Δ/y	Male	A3212	10/12/23	60	12/12/23	Still alive	0
WT	Cre+	Δ/+	Female	A3213	10/12/23	60	12/15/23	Still alive	0
WT	Cre+	Δ/y	Male	A3214	10/12/23	60	12/15/23	Still alive	0
WT	Cre-	fl/+	Female	A3215	10/12/23	60	12/15/23	Still alive	0
WT	Cre+	Δ/Δ	Female	A3216	10/12/23	60	12/15/23	Still alive	0
VEDS	Cre-	Δ/fl	Female	A3217	10/12/23	60	12/15/23	Still alive	0
VEDS	Cre+	+/y	Male	A3218	10/12/23	60	12/15/23	Still alive	0
WT	Cre+	+/y	Male	A3219	10/12/23	60	12/15/23	Still alive	0
WT	Cre-	+/y	Male	A3220	10/12/23	60	12/15/23	Still alive	0
VEDS	Cre+	Δ/+	Female	A3221	10/12/23	60	12/12/23	Still alive	0
VEDS	Cre+	Δ/Δ	Female	A3222	10/12/23	60	12/12/23	Still alive	0
WT	Cre+	Δ/+	Female	A3224	10/12/23	60	12/12/23	Still alive	0
WT	Cre-	+/y	Male	A3225	10/14/23	60	12/15/23	Still alive	0
VEDS	Cre-	+/y	Male	A3226	10/14/23	60	12/15/23	Still alive	0
VEDS	Cre+	+/y	Male	A3227	10/14/23	60	12/15/23	Still alive	0
WT	Cre+	Δ/Δ	Female	A3228	10/14/23	60	12/15/23	Still alive	0
WT	Cre-	fl/+	Female	A3229	10/14/23	60	12/15/23	Still alive	0
WT	Cre-	Δ/fl	Female	A3230	10/14/23	60	12/15/23	Still alive	0
WT	Cre-	fl/y	Male	A3231	10/15/23	57	12/11/23	Euthanized	0
WT	Cre-	fl/y	Male	A3232	10/15/23	57	12/11/23	Euthanized	0
WT	Cre-	fl/y	Male	A3233	10/15/23	57	12/11/23	Euthanized	0
WT	Cre-	fl/y	Male	A3234	10/15/23	57	12/11/23	Euthanized	0
WT	Cre-	Δ/y	Male	A3235	10/15/23	60	12/15/23	Still alive	0
WT	Cre-	Δ/y	Male	A3236	10/15/23	60	12/15/23	Still alive	0
WT	Cre-	Δ/y	Male	A3237	10/15/23	60	12/15/23	Still alive	0
WT	Cre-	Δ/+	Female	A3238	10/15/23	60	12/15/23	Still alive	0
WT	Cre-	fl/+	Female	A3239	10/15/23	60	12/15/23	Still alive	0
WT	Cre-	+/y	Male	A3240	10/18/23	58	12/15/23	Euthanized	0
WT	Cre-	+/+	Female	A3241	10/18/23	60	1/8/24	Still alive	0
VEDS	Cre+	+/y	Male	A3243	10/21/23	60	1/8/24	Still alive	0
VEDS	Cre-	Δ/fl	Female	A3244	10/21/23	60	1/8/24	Still alive	0
VEDS	Cre+	Δ/+	Female	A3245	10/21/23	60	1/8/24	Still alive	0
WT	Cre-	Δ/y	Male	A3246	10/21/23	60	1/8/24	Still alive	0
VEDS	Cre+	Δ/y	Female	A3247	10/21/23	60	1/8/24	Still alive	0
WT	Cre-	fl/y	Male	A3248	10/26/23	60	1/8/24	Still alive	0
WT	Cre-	fl/+	Female	A3249	10/26/23	60	1/8/24	Still alive	0
VEDS	Cre+	+/y	Male	A3250	10/27/23	32	11/28/23	Hemothorax	1
WT	Cre-	Δ/y	Male	A3251	10/27/23	60	1/8/24	Still alive	0
WT	Cre-	fl/+	Female	A3252	10/27/23	60	1/8/24	Still alive	0
WT	Cre+	Δ/+	Female	A3253	10/27/23	60	1/8/24	Still alive	0
WT	Cre+	Δ/+	Female	A3254	10/27/23	60	1/8/24	Still alive	0
VEDS	Cre+	Δ/Δ	Female	A3255	10/31/23	60	1/8/24	Still alive	0
WT	Cre-	fl/+	Female	A3256	10/31/23	60	1/8/24	Still alive	0
WT	Cre+	Δ/+	Female	A3257	10/31/23	60	1/8/24	Still alive	0
WT	Cre-	Δ/fl	Female	A3258	10/31/23	60	1/8/24	Still alive	0
WT	Cre-	+/y	Male	A3259	11/1/23	40	12/11/23	Euthanized	0
WT	Cre-	fl/+	Female	A3261	11/1/23	60	1/8/24	Still alive	0
WT	Cre+	Δ/+	Female	A3262	11/1/23	60	1/8/24	Still alive	0
WT	Cre+	+/y	Male	A3263	11/3/23	38	12/11/23	Euthanized	0
WT	Cre-	+/y	Male	A3264	11/3/23	38	12/11/23	Euthanized	0
WT	Cre+	Δ/Δ	Female	A3265	11/5/23	60	1/8/24	Still alive	0
WT	Cre+	Δ/y	Male	A3266	11/5/23	60	1/8/24	Still alive	0
WT	Cre+	Δ/y	Male	A3267	11/3/23	60	1/8/24	Still alive	0
WT	Cre-	Δ/y	Male	A3268	11/3/23	60	1/8/24	Still alive	0
VEDS	Cre+	Δ/y	Male	A3269	11/3/23	34	12/7/23	Hemothorax	1
VEDS	Cre-	fl/+	Female	A3270	11/3/23	60	1/8/24	Still alive	0
WT	Cre-	+/y	Male	A3282	11/18/23	60	1/17/24	Tissue harvested	0
WT	Cre+	Δ/+	Female	A3283	11/18/23	54	1/11/24	Euthanized	0
WT	Cre+	Δ/Δ	Female	A3284	11/18/23	60	1/17/24	Still alive	0
WT	Cre+	Δ/Δ	Female	A3285	11/18/23	60	1/17/24	Still alive	0
WT	Cre-	Δ/fl	Female	A3286	11/18/23	60	1/17/24	Still alive	0
WT	Cre+	Δ/y	Male	A3287	11/18/23	54	1/11/24	Euthanized	0
VEDS	Cre-	+/y	Male	A3288	11/20/23	45	1/4/24	Hemothorax	1
WT	Cre-	+/y	Male	A3289	11/20/23	60	1/23/24	Still alive	0
VEDS	Cre+	+/y	Male	A3290	11/20/23	45	1/4/24	Too eaten to tell	0
VEDS	Cre+	+/y	Male	A3291	11/20/23	60	1/23/24	Still alive	0
VEDS	Cre+	Δ/y	Male	A3292	11/20/23	60	1/23/24	Still alive	0
VEDS	Cre+	Δ/+	Female	A3293	11/20/23	60	1/23/24	Still alive	0
VEDS	Cre+	Δ/+	Female	A3294	11/20/23	60	1/23/24	Still alive	0
VEDS	Cre-	+/y	Male	A3298	11/21/23	60	1/23/24	Still alive	0
WT	Cre+	+/y	Male	A3299	11/21/23	51	1/11/24	Euthanized	0
WT	Cre-	Δ/y	Male	A3300	11/21/23	51	1/11/24	Euthanized	0
WT	Cre+	Δ/y	Male	A3301	11/21/23	51	1/11/24	Euthanized	0
WT	Cre+	Δ/y	Male	A3302	11/21/23	51	1/11/24	Euthanized	0
WT	Cre+	Δ/Δ	Female	A3303	11/21/23	60	1/23/24	Still alive	0
VEDS	Cre-	fl/+	Female	A3304	11/21/23	60	1/23/24	Still alive	0
VEDS	Cre-	Δ/y	Male	A3305	11/21/23	60	1/21/24	Still alive	0
WT	Cre+	+/y	Male	A3306	11/22/23	50	1/11/24	Euthanized	0
WT	Cre+	+/y	Male	A3307	11/22/23	50	1/11/24	Euthanized	0
WT	Cre+	+/y	Male	A3308	11/22/23	50	1/11/24	Euthanized	0
WT	Cre+	Δ/Δ	Female	A3309	11/22/23	60	2/1/24	Still alive	0
WT	Cre-	fl/+	Female	A3310	11/22/23	60	2/1/24	Still alive	0
WT	Cre+	Δ/y	Male	A3311	11/22/23	50	1/11/24	Euthanized	0
WT	Cre+	Δ/Δ	Female	A3313	11/22/23	60	2/1/24	Still alive	0
WT	Cre+	Δ/+	Female	A3314	11/22/23	50	1/11/24	Euthanized	0
WT	Cre-	Δ/fl	Female	A3316	11/24/23	58	1/21/24	Tissue harvested	0
WT	Cre-	Δ/fl	Female	A3317	11/24/23	58	1/21/24	Tissue harvested	0
WT	Cre-	+/y	Male	A3319	11/25/23	47	1/11/24	Euthanized	0
WT	Cre+	Δ/+	Female	A3320	11/26/23	46	1/11/24	Euthanized	0
WT	Cre-	fl/+	Female	A3321	11/26/23	46	1/11/24	Euthanized	0
WT	Cre-	+/y	Male	A3322	11/29/23	43	1/11/24	Euthanized	0
WT	Cre-	+/y	Male	A3323	11/29/23	43	1/11/24	Euthanized	0
WT	Cre-	fl/+	Female	A3324	11/29/23	43	1/11/24	Euthanized	0
WT	Cre+	Δ/+	Female	A3325	11/29/23	43	1/11/24	Euthanized	0
WT	Cre-	Δ/y	Male	A3326	11/29/23	43	1/11/24	Euthanized	0
WT	Cre-	+/y	Male	A3327	12/2/23	40	1/11/24	Euthanized	0
WT	Cre-	+/y	Male	A3328	12/2/23	40	1/11/24	Euthanized	0
WT	Cre-	Δ/y	Male	A3329	12/2/23	40	1/11/24	Euthanized	0
WT	Cre-	Δ/fl	Female	A3330	12/2/23	60	1/31/24	Euthanized	0
WT	Cre-	Δ/fl	Female	A3331	12/2/23	60	1/31/24	Euthanized	0
WT	Cre-	Δ/fl	Female	A3332	12/2/23	60	1/31/24	Euthanized	0
WT	Cre-	fl/+	Female	A3333	12/2/23	60	2/1/24	Still alive	0
WT	Cre-	+/y	Male	A3335	12/12/23	30	1/11/24	Euthanized	0
VEDS	Cre-	+/y	Male	A3336	12/12/23	60	2/13/24	Still alive	0
WT	Cre+	Δ/y	Male	A3337	12/12/23	30	1/11/24	Euthanized	0
VEDS	Cre-	Δ/y	Male	A3338	12/12/23	60	2/13/24	Still alive	0
VEDS	Cre-	Δ/y	Male	A3339	12/12/23	60	2/13/24	Still alive	0
WT	Cre-	fl/+	Female	A3340	12/12/23	30	1/11/24	Euthanized	0
WT	Cre-	fl/+	Female	A3341	12/12/23	30	1/11/24	Euthanized	0
WT	Cre-	+/y	Male	A3342	12/13/23	29	1/11/24	Euthanized	0
WT	Cre-	fl/fl	Female	A3343	12/13/23	29	1/11/24	Euthanized	0
WT	Cre-	fl/fl	Female	A3344	12/13/23	29	1/11/24	Euthanized	0
WT	Cre-	Δ/fl	Female	A3345	12/13/23	60	2/13/24	Still alive	0
WT	Cre-	Δ/y	Male	A3346	12/13/23	29	1/11/24	Euthanized	0
VEDS	Cre-	+/y	Male	A3347	12/14/23	60	2/13/24	Still alive	0
VEDS	Cre+	+/y	Male	A3348	12/14/23	38	1/21/24	Hemothorax	1
VEDS	Cre-	+/y	Male	A3349	12/14/23	38	1/21/24	Hemothorax	1
VEDS	Cre+	Δ/y	Male	A3350	12/15/23	60	2/13/24	Tissue harvested	0
WT	Cre-	Δ/fl	Female	A3351	12/15/23	60	2/13/24	Euthanized	0
WT	Cre-	Δ/y	Male	A3352	12/15/23	27	1/11/24	Euthanized	0
VEDS	Cre-	Δ/fl	Female	A3353	12/15/23	60	2/13/24	Tissue harvested	0
WT	Cre+	Δ/Δ	Female	A3354	12/15/23	60	2/13/24	Tissue harvested	0
WT	Cre+	Δ/Δ	Female	A3355	12/15/23	60	2/13/24	Euthanized	0
WT	Cre+	Δ/Δ	Female	A3356	12/15/23	60	2/13/24	Euthanized	0
WT	Cre-	Δ/y	Male	A3357	12/15/23	27	1/11/24	Euthanized	0
WT	Cre-	Δ/fl	Female	A3358	12/15/23	60	2/13/24	Euthanized	0
VEDS	Cre-	Δ/y	Male	A3359	12/14/23	60	2/13/24	Still alive	0
VEDS	Cre-	Δ/fl	Female	A3360	12/14/23	60	2/13/24	Still alive	0
WT	Cre-	Δ/y	Male	A3361	12/14/23	32	1/15/24	Euthanized	0
WT	Cre+	Δ/y	Male	A3362	12/14/23	32	1/15/24	Euthanized	0
WT	Cre+	Δ/y	Male	A3363	12/14/23	32	1/15/24	Euthanized	0
WT	Cre+	+/y	Male	A3374	12/20/23	26	1/15/24	Euthanized	0
WT	Cre+	+/y	Male	A3375	12/20/23	26	1/15/24	Euthanized	0
WT	Cre-	Δ/fl	Female	A3376	12/20/23	60	2/20/24	Still alive	0
WT	Cre-	Δ/y	Male	A3377	12/20/23	60	2/20/24	Still alive	0
WT	Cre+	Δ/+	Female	A3378	12/20/23	60	2/20/24	Still alive	0
WT	Cre+	Δ/Δ	Female	A3379	12/20/23	60	2/20/24	Still alive	0
WT	Cre-	fl/+	Female	A3380	12/20/23	60	2/20/24	Still alive	0
WT	Cre-	Δ/y	Male	A3381	12/20/23	60	2/20/24	Still alive	0
VEDS	Cre-	+/y	Male	A3382	12/20/23	60	2/20/24	Still alive	0
WT	Cre-	+/y	Male	A3383	12/20/23	26	1/15/24	Euthanized	0
WT	Cre-	fl/+	Female	A3384	12/20/23	26	1/15/24	Euthanized	0
VEDS	Cre-	Δ/y	Male	A3385	12/20/23	32	1/21/24	Hemothorax	1
WT	Cre-	fl/+	Female	A3386	12/20/23	26	1/15/24	Euthanized	0
VEDS	Cre-	+/y	Male	A3388	12/31/23	43	2/12/24	Hemothorax	1
VEDS	Cre+	Δ/+	Female	A3405	1/4/24	50	2/23/24	Hemothorax	1
VEDS	Cre+	Δ/+	Female	A3424	1/6/24	47	2/22/24	Hemothorax	1
WT	Cre-	+/y	Male	C1229	9/26/23	60	11/28/23	Still alive	0
VEDS	Cre-	+/y	Male	C1230	9/26/23	60	11/28/23	Still alive	0
WT	Cre-	+/y	Male	C1231	9/26/23	60	11/28/23	Still alive	0
WT	Cre-	+/y	Male	C1232	9/26/23	60	11/28/23	Still alive	0
WT	Cre-	+/y	Male	C1233	9/26/23	60	11/28/23	Still alive	0
WT	Cre-	Δ/fl	Female	C1234	9/26/23	60	11/28/23	Still alive	0
VEDS	Cre+	Δ/Δ	Female	C1235	9/26/23	41	11/6/23	Necrotic	0
VEDS	Cre-	Δ/y	Male	C1236	9/26/23	60	11/28/23	Still alive	0
WT	Cre-	+/y	Male	C1237	9/28/23	60	11/28/23	Still alive	0
WT	Cre-	fl/+	Female	C1238	9/28/23	60	11/28/23	Still alive	0
WT	Cre+	Δ/y	Male	C1239	9/28/23	60	11/28/23	Still alive	0
VEDS	Cre+	Δ/y	Male	C1240	9/28/23	60	11/28/23	Still alive	0

## Sheet: M vs F Fig.3
	Bical treated VEDS males and Untreated females
										Comparison of Survival Curves					G938D.Untx.Females.A	G938D.Bical.Males
														Number of rows	2073	2073
										Log-rank (Mantel-Cox) test				# of blank rows	2006	2036
										Chi square	0.3921			# rows with impossible data	0	0
										df	1			# censored subjects	48	29
										P value	0.5312			# deaths/events	19	8
										P value summary	ns
										Are the survival curves sig different?	No			Median survival	Undefined	Undefined
										Gehan-Breslow-Wilcoxon test
										Chi square	0.5267
										df	1
										P value	0.468
										P value summary	ns
										Are the survival curves sig different?	No
										Median survival
										G938D.Untx.Females.A	Undefined
										G938D.Bical.Males	Undefined
										Hazard Ratio (Mantel-Haenszel)	F/T	T/F
										Ratio (and its reciprocal)	1.289	0.7761
										95% CI of ratio	0.5828 to 2.849	0.3510 to 1.716
										Hazard Ratio (logrank)	F/T	T/F
										Ratio (and its reciprocal)	1.299	0.7698
										95% CI of ratio	0.5902 to 2.860	0.3497 to 1.694
										Comparison of Survival Curves					G938D WT/WT	G938D delta/y Pos
														Number of rows	878	878
										Log-rank (Mantel-Cox) test				# of blank rows	865	834
										Chi square	1.13			# rows with impossible data	0	0
										df	1			# censored subjects	9	37
										P value	0.2877			# deaths/events	4	7
										P value summary	ns
										Are the survival curves sig different?	No			Median survival	Undefined	Undefined
										Gehan-Breslow-Wilcoxon test
										Chi square	0.8626
										df	1
										P value	0.353
										P value summary	ns
										Are the survival curves sig different?	No
										Median survival
										G938D WT/WT	Undefined
										G938D delta/y Pos	Undefined
										Hazard Ratio (Mantel-Haenszel)	E/G	G/E
										Ratio (and its reciprocal)	2.152	0.4647
										95% CI of ratio	0.5239 to 8.839	0.1131 to 1.909
										Hazard Ratio (logrank)	E/G	G/E
										Ratio (and its reciprocal)	1.918	0.5214
										95% CI of ratio	0.4705 to 7.818	0.1279 to 2.126

## Sheet: Fig. 3B,D
Genotype	Sex	Mouse	DOB	Age	Date.of.Death	Experiment	Cause_of_death	End.Code		Untreated Col3a1G938D/+ Males vs Spironolactone Col3a1G938D/+ Males
VEDS	Female	D2313	2021-10-12	50	2021-12-01	Bicalutamide 50mg/kg	Hemothorax	1		Log-rank (Mantel-Cox) test
VEDS	Female	D2314	2021-10-12	60	2021-12-14	Bicalutamide 50mg/kg	Still alive	0		Chi square	14.4
VEDS	Female	D2316	2021-10-12	45	2021-11-26	Bicalutamide 50mg/kg	Hemothorax	1		df	1
VEDS	Female	D2333	2021-10-16	60	2021-12-17	Bicalutamide 50mg/kg	Still alive	0		P value	0.0001
VEDS	Female	D2334	2021-10-16	60	2021-12-17	Bicalutamide 50mg/kg	Still alive	0		P value summary	***
VEDS	Female	D2355	2021-10-28	60	2021-12-28	Bicalutamide 50mg/kg	Still alive	0		Are the survival curves sig different?	Yes
VEDS	Female	D2456	2021-11-08	60	2022-01-07	Bicalutamide 50mg/kg	Tissue harvested	0
VEDS	Female	D2519	2021-12-13	60	2022-02-14	Bicalutamide 50mg/kg	Still alive	0		Untreated Col3a1G938D/+ Males vs Bicalutamide Col3a1G938D/+ Males
VEDS	Female	D2520	2021-12-13	31	2022-01-13	Bicalutamide 50mg/kg	Hemothorax	1		Log-rank (Mantel-Cox) test
VEDS	Female	D2521	2021-12-13	60	2022-02-14	Bicalutamide 50mg/kg	Still alive	0		Chi square	4.785
VEDS	Female	D2575	2022-01-02	60	2022-03-04	Bicalutamide 50mg/kg	Still alive	0		df	1
VEDS	Female	D2578	2022-01-02	60	2022-03-04	Bicalutamide 50mg/kg	Still alive	0		P value	0.0287
VEDS	Female	D2579	2022-01-02	33	2022-02-04	Bicalutamide 50mg/kg	Hemothorax	1		P value summary	*
VEDS	Female	D2581	2022-01-02	60	2022-03-04	Bicalutamide 50mg/kg	Still alive	0		Are the survival curves sig different?	Yes
VEDS	Female	D2582	2022-01-02	60	2022-03-04	Bicalutamide 50mg/kg	Still alive	0
VEDS	Female	D2698	2022-02-09	60	2022-04-13	Bicalutamide 50mg/kg	Still alive	0		Spironolactone Col3a1G938D/+ Males vs Bicalutamide Col3a1G938D/+ Males
VEDS	Female	D2740	2022-02-25	60	2022-04-28	Bicalutamide 50mg/kg	Still alive	0		Log-rank (Mantel-Cox) test
VEDS	Female	D2951	2022-05-20	60	2022-07-20	Bicalutamide 50mg/kg	Still alive	0		Chi square	4.101
VEDS	Female	D2953	2022-05-20	60	2022-07-20	Bicalutamide 50mg/kg	Still alive	0		df	1
VEDS	Female	D3023	2022-06-01	60	2022-08-04	Bicalutamide 50mg/kg	Still alive	0		P value	0.0428
VEDS	Female	D3026	2022-06-01	29	2022-06-30	Bicalutamide 50mg/kg	Too eaten to tell	0		P value summary	*
VEDS	Female	D3121	2022-06-19	60	2022-08-23	Bicalutamide 50mg/kg	Still alive	0		Are the survival curves sig different?	Yes
VEDS	Female	D3122	2022-06-19	60	2022-08-23	Bicalutamide 50mg/kg	Still alive	0
VEDS	Female	D3158	2022-06-24	60	2022-08-26	Bicalutamide 50mg/kg	Still alive	0		Untreated Col3a1G938D/+ Females vs Spironolactone Col3a1G938D/+ Females
VEDS	Female	D3294	2022-07-18	60	2022-09-26	Bicalutamide 50mg/kg	Still alive	0		Log-rank (Mantel-Cox) test
VEDS	Female	D3296	2022-07-18	43	2022-08-30	Bicalutamide 50mg/kg	Hemothorax	1		Chi square	6.274
VEDS	Female	D3704	2022-10-20	59	2022-12-18	Bicalutamide 50mg/kg	Tissue harvested	0		df	1
VEDS	Female	D4762	2023-09-14	33	2023-10-17	Bicalutamide 50mg/kg	Necrotic	0		P value	0.0123
VEDS	Female	D4763	2023-09-14	27	2023-10-11	Bicalutamide 50mg/kg	Necrotic	0		P value summary	*
VEDS	Female	D4770	2023-09-14	60	2023-11-20	Bicalutamide 50mg/kg	Tissue harvested	0		Are the survival curves sig different?	Yes
VEDS	Female	L68	2023-03-16	44	2023-04-29	Bicalutamide 50mg/kg	Hemothorax	1
VEDS	Female	D2015	2021-07-14	36	2021-08-19	Spironolactone 100mg/kg	Hemothorax	1		Untreated Col3a1G938D/+ Females vs Bicalutamide Col3a1G938D/+ Females
VEDS	Female	D2016	2021-07-14	60	2021-09-13	Spironolactone 100mg/kg	Still alive	0		Log-rank (Mantel-Cox) test
VEDS	Female	D2024	2021-07-15	60	2021-09-13	Spironolactone 100mg/kg	Tissue harvested	0		Chi square	0.6926
VEDS	Female	D2118	2021-08-16	60	2021-10-17	Spironolactone 100mg/kg	Still alive	0		df	1
VEDS	Female	D2119	2021-08-16	60	2021-10-17	Spironolactone 100mg/kg	Still alive	0		P value	0.4053
VEDS	Female	D2122	2021-08-16	60	2021-10-17	Spironolactone 100mg/kg	Still alive	0		P value summary	ns
VEDS	Female	D2205	2021-09-09	60	2021-11-11	Spironolactone 100mg/kg	Still alive	0		Are the survival curves sig different?	No
VEDS	Female	D2207	2021-09-09	60	2021-11-11	Spironolactone 100mg/kg	Still alive	0
VEDS	Female	D2603	2022-01-15	60	2022-03-17	Spironolactone 100mg/kg	Still alive	0		Spironolactone Col3a1G938D/+ Females vs Bicalutamide Col3a1G938D/+ Females
VEDS	Female	D2662	2022-01-22	44	2022-03-07	Spironolactone 100mg/kg	Too eaten to tell	0		Log-rank (Mantel-Cox) test
VEDS	Female	D2664	2022-01-22	60	2022-03-23	Spironolactone 100mg/kg	Tissue harvested	0		Chi square	2.656
VEDS	Female	D2665	2022-01-22	60	2022-03-23	Spironolactone 100mg/kg	Tissue harvested	0		df	1
VEDS	Female	D2666	2022-01-22	60	2022-03-23	Spironolactone 100mg/kg	Tissue harvested	0		P value	0.1031
VEDS	Female	D2688	2022-02-14	60	2022-04-18	Spironolactone 100mg/kg	Still alive	0		P value summary	ns
VEDS	Female	D2689	2022-02-14	60	2022-04-18	Spironolactone 100mg/kg	Still alive	0		Are the survival curves sig different?	No
VEDS	Female	D2913	2022-04-15	38	2022-05-23	Spironolactone 100mg/kg	Too eaten to tell	0
VEDS	Female	D2914	2022-04-15	55	2022-06-09	Spironolactone 100mg/kg	Hemoperitoneum	1
VEDS	Female	D2918	2022-04-18	60	2022-06-21	Spironolactone 100mg/kg	Still alive	0
VEDS	Female	D3078	2022-06-05	60	2022-08-04	Spironolactone 100mg/kg	Tissue harvested	0
VEDS	Female	D3307	2022-07-20	60	2022-09-20	Spironolactone 100mg/kg	Still alive	0
VEDS	Female	D3309	2022-07-20	60	2022-09-20	Spironolactone 100mg/kg	Still alive	0
VEDS	Female	D3370	2022-08-05	25	2022-08-30	Spironolactone 100mg/kg	Necrotic	0
VEDS	Female	D3429	2022-08-25	60	2022-10-31	Spironolactone 100mg/kg	Still alive	0
VEDS	Female	D3431	2022-08-25	60	2022-10-31	Spironolactone 100mg/kg	Still alive	0
VEDS	Female	D4736	2023-09-12	27	2023-10-09	Spironolactone 100mg/kg	Necrotic	0
VEDS	Female	D4737	2023-09-12	60	2023-11-12	Spironolactone 100mg/kg	Still alive	0
VEDS	Female	D4738	2023-09-12	60	2023-11-12	Spironolactone 100mg/kg	Still alive	0
VEDS	Female	D4746	2023-09-12	60	2023-11-12	Spironolactone 100mg/kg	Still alive	0
VEDS	Female	D4749	2023-09-13	60	2023-11-18	Spironolactone 100mg/kg	Still alive	0
VEDS	Female	D4750	2023-09-13	60	2023-11-18	Spironolactone 100mg/kg	Still alive	0
VEDS	Female	D4755	2023-09-13	60	2023-11-18	Spironolactone 100mg/kg	Still alive	0
VEDS	Female	D4877	2023-09-18	60	2023-11-21	Spironolactone 100mg/kg	Still alive	0
VEDS	Female	D4982	2023-10-11	60	2023-12-12	Spironolactone 100mg/kg	Still alive	0
VEDS	Female	D2133	2021-08-13	37	2021-09-19	Untreated since birth	Hemothorax	1
VEDS	Female	D2136	2021-08-13	60	2021-10-14	Untreated since birth	Still alive	0
VEDS	Female	D2253	2021-09-24	30	2021-10-24	Untreated since birth	Tissue harvested	0
VEDS	Female	D2254	2021-09-24	30	2021-10-24	Untreated since birth	Tissue harvested	0
VEDS	Female	D2360	2021-10-18	60	2022-01-28	Untreated since birth	Still alive	0
VEDS	Female	D2370	2021-10-22	60	2022-01-31	Untreated since birth	Still alive	0
VEDS	Female	D2381	2021-10-30	60	2022-02-07	Untreated since birth	Still alive	0
VEDS	Female	D2382	2021-10-30	41	2021-12-10	Untreated since birth	Hemothorax	1
VEDS	Female	D2384	2021-10-30	34	2021-12-03	Untreated since birth	Hemothorax	1
VEDS	Female	D2417	2021-11-07	60	2022-01-06	Untreated since birth	Tissue harvested	0
VEDS	Female	D2419	2021-11-07	33	2021-12-10	Untreated since birth	Hemothorax	1
VEDS	Female	D2471	2021-11-14	60	2022-02-25	Untreated since birth	Still alive	0
VEDS	Female	D2475	2021-11-14	44	2021-12-28	Untreated since birth	Hemothorax	1
VEDS	Female	D2504	2021-12-01	42	2022-01-12	Untreated since birth	Hemothorax	1
VEDS	Female	D2509	2021-12-04	54	2022-01-27	Untreated since birth	Hemothorax	1
VEDS	Female	D2510	2021-12-04	60	2022-02-07	Untreated since birth	Still alive	0
VEDS	Female	D2600	2022-01-09	60	2022-03-10	Untreated since birth	Tissue harvested	0
VEDS	Female	D2616	2022-01-17	60	2022-03-18	Untreated since birth	Tissue harvested	0
VEDS	Female	D2618	2022-01-17	60	2022-03-18	Untreated since birth	Tissue harvested	0
VEDS	Female	D2673	2022-02-03	35	2022-03-10	Untreated since birth	Hemothorax	1
VEDS	Female	D2674	2022-02-03	60	2022-05-16	Untreated since birth	Still alive	0
VEDS	Female	D2677	2022-02-03	60	2022-05-16	Untreated since birth	Still alive	0
VEDS	Female	D2727	2022-02-20	58	2022-04-19	Untreated since birth	Tissue harvested	0
VEDS	Female	D2777	2022-02-27	60	2022-05-02	Untreated since birth	Still alive	0
VEDS	Female	D2778	2022-02-27	60	2022-05-02	Untreated since birth	Still alive	0
VEDS	Female	D2813	2022-03-19	51	2022-05-09	Untreated since birth	Hemothorax	1
VEDS	Female	D2865	2022-04-06	60	2022-06-15	Untreated since birth	Still alive	0
VEDS	Female	D2884	2022-03-25	60	2022-05-25	Untreated since birth	Still alive	0
VEDS	Female	D2885	2022-04-06	49	2022-05-25	Untreated since birth	Hemothorax	1
VEDS	Female	D2886	2022-04-06	60	2022-07-18	Untreated since birth	Still alive	0
VEDS	Female	D2893	2022-04-06	60	2022-07-18	Untreated since birth	Still alive	0
VEDS	Female	D2894	2022-04-06	60	2022-06-06	Untreated since birth	Still alive	0
VEDS	Female	D2907	2022-04-05	60	2022-06-11	Untreated since birth	Still alive	0
VEDS	Female	D2973	2022-05-22	46	2022-07-07	Untreated since birth	Too eaten to tell	0
VEDS	Female	D3033	2022-05-29	29	2022-06-27	Untreated since birth	Necrotic	0
VEDS	Female	D3037	2022-05-29	49	2022-07-17	Untreated since birth	Hemothorax	1
VEDS	Female	D3038	2022-05-29	60	2022-09-09	Untreated since birth	Still alive	0
VEDS	Female	D3043	2022-05-30	60	2022-08-25	Untreated since birth	Still alive	0
VEDS	Female	D3044	2022-05-30	60	2022-09-09	Untreated since birth	Still alive	0
VEDS	Female	D3045	2022-05-30	60	2022-09-09	Untreated since birth	Still alive	0
VEDS	Female	D3046	2022-05-30	51	2022-07-20	Untreated since birth	Hemothorax	1
VEDS	Female	D3201	2022-06-27	60	2022-10-10	Untreated since birth	Still alive	0
VEDS	Female	D3202	2022-06-27	60	2022-10-10	Untreated since birth	Still alive	0
VEDS	Female	D3220	2022-07-05	60	2022-10-19	Untreated since birth	Still alive	0
VEDS	Female	D3221	2022-07-05	60	2022-09-05	Untreated since birth	Still alive	0
VEDS	Female	D3222	2022-07-05	60	2022-09-09	Untreated since birth	Still alive	0
VEDS	Female	D3223	2022-07-05	60	2022-10-03	Untreated since birth	Still alive	0
VEDS	Female	D3224	2022-07-05	41	2022-08-15	Untreated since birth	Hemothorax	1
VEDS	Female	D3249	2022-07-12	59	2022-09-09	Untreated since birth	Hemothorax	1
VEDS	Female	D3250	2022-07-12	60	2022-10-23	Untreated since birth	Still alive	0
VEDS	Female	D3253	2022-07-12	60	2022-10-23	Untreated since birth	Still alive	0
VEDS	Female	D3278	2022-07-13	60	2022-10-23	Untreated since birth	Still alive	0
VEDS	Female	D3279	2022-07-13	60	2022-10-23	Untreated since birth	Still alive	0
VEDS	Female	D3285	2022-07-15	46	2022-08-30	Untreated since birth	Hemothorax	1
VEDS	Female	D3291	2022-07-11	60	2022-10-23	Untreated since birth	Still alive	0
VEDS	Female	D3292	2022-07-11	38	2022-08-18	Untreated since birth	Hemothorax	1
VEDS	Female	D3293	2022-07-11	60	2022-10-23	Untreated since birth	Still alive	0
VEDS	Female	D3318	2022-07-22	60	2022-11-02	Untreated since birth	Still alive	0
VEDS	Female	D3335	2022-08-02	42	2022-09-13	Untreated since birth	Hemothorax	1
VEDS	Female	D3343	2022-08-03	60	2022-10-19	Untreated since birth	Still alive	0
VEDS	Female	D3356	2022-08-01	53	2022-09-23	Untreated since birth	Hemothorax	1
VEDS	Female	D3385	2022-08-08	60	2022-10-10	Untreated since birth	Still alive	0
VEDS	Female	D4804	2023-09-16	60	2023-11-17	Untreated since birth	Still alive	0
VEDS	Female	D4986	2023-10-12	60	2023-12-12	Untreated since birth	Still alive	0
VEDS	Female	D4987	2023-10-12	56	2023-12-07	Untreated since birth	Hemothorax	1
VEDS	Female	L77	2023-03-21	30	2023-04-20	Untreated since birth	Tissue harvested	0
VEDS	Female	L78	2023-03-21	30	2023-04-20	Untreated since birth	Tissue harvested	0
VEDS	Male	D2331	2021-10-16	57	2021-12-12	Bicalutamide 50mg/kg	Hemothorax	1
VEDS	Male	D2429	2021-10-29	52	2021-12-20	Bicalutamide 50mg/kg	Too eaten to tell	0
VEDS	Male	D2432	2021-10-29	60	2021-12-29	Bicalutamide 50mg/kg	Still alive	0
VEDS	Male	D2440	2021-10-31	39	2021-12-09	Bicalutamide 50mg/kg	Too eaten to tell	0
VEDS	Male	D2448	2021-11-08	60	2022-01-07	Bicalutamide 50mg/kg	Tissue harvested	0
VEDS	Male	D2449	2021-11-08	25	2021-12-03	Bicalutamide 50mg/kg	Too eaten to tell	0
VEDS	Male	D2450	2021-11-08	60	2022-01-07	Bicalutamide 50mg/kg	Tissue harvested	0
VEDS	Male	D2452	2021-11-08	60	2022-01-07	Bicalutamide 50mg/kg	Tissue harvested	0
VEDS	Male	D2484	2021-11-17	60	2022-01-17	Bicalutamide 50mg/kg	Still alive	0
VEDS	Male	D2487	2021-11-17	49	2022-01-05	Bicalutamide 50mg/kg	Too eaten to tell	0
VEDS	Male	D2515	2021-12-13	60	2022-02-14	Bicalutamide 50mg/kg	Still alive	0
VEDS	Male	D2516	2021-12-13	26	2022-01-08	Bicalutamide 50mg/kg	Hemothorax	1
VEDS	Male	D2517	2021-12-13	39	2022-01-21	Bicalutamide 50mg/kg	Hemothorax	1
VEDS	Male	D2569	2022-01-02	60	2022-03-04	Bicalutamide 50mg/kg	Still alive	0
VEDS	Male	D2573	2022-01-02	60	2022-03-04	Bicalutamide 50mg/kg	Still alive	0
VEDS	Male	D2574	2022-01-02	60	2022-03-04	Bicalutamide 50mg/kg	Still alive	0
VEDS	Male	D2691	2022-02-09	60	2022-04-13	Bicalutamide 50mg/kg	Still alive	0
VEDS	Male	D2694	2022-02-09	57	2022-04-07	Bicalutamide 50mg/kg	Hemothorax	1
VEDS	Male	D2735	2022-02-25	24	2022-03-21	Bicalutamide 50mg/kg	Necrotic	0
VEDS	Male	D2736	2022-02-25	25	2022-03-22	Bicalutamide 50mg/kg	Necrotic	0
VEDS	Male	D2926	2022-04-27	60	2022-06-27	Bicalutamide 50mg/kg	Still alive	0
VEDS	Male	D2927	2022-04-27	60	2022-06-27	Bicalutamide 50mg/kg	Still alive	0
VEDS	Male	D2928	2022-04-27	34	2022-05-31	Bicalutamide 50mg/kg	Necrotic	0
VEDS	Male	D3019	2022-06-01	60	2022-08-04	Bicalutamide 50mg/kg	Still alive	0
VEDS	Male	D3020	2022-06-01	46	2022-07-17	Bicalutamide 50mg/kg	Hemothorax	1
VEDS	Male	D3117	2022-06-19	57	2022-08-15	Bicalutamide 50mg/kg	Hemothorax	1
VEDS	Male	D3155	2022-06-24	46	2022-08-09	Bicalutamide 50mg/kg	Hemothorax	1
VEDS	Male	D3698	2022-10-20	59	2022-12-18	Bicalutamide 50mg/kg	Hemothorax	1
VEDS	Male	D4688	2023-09-05	60	2023-11-06	Bicalutamide 50mg/kg	Tissue harvested	0
VEDS	Male	D4758	2023-09-14	60	2023-11-18	Bicalutamide 50mg/kg	Tissue harvested	0
VEDS	Male	D4760	2023-09-14	60	2023-11-18	Bicalutamide 50mg/kg	Tissue harvested	0
VEDS	Male	D4766	2023-09-14	60	2023-11-18	Bicalutamide 50mg/kg	Tissue harvested	0
VEDS	Male	D4767	2023-09-14	60	2023-11-18	Bicalutamide 50mg/kg	Tissue harvested	0
VEDS	Male	D4768	2023-09-14	60	2023-11-18	Bicalutamide 50mg/kg	Tissue harvested	0
VEDS	Male	L62	2023-03-16	60	2023-05-16	Bicalutamide 50mg/kg	Still alive	0
VEDS	Male	L63	2023-03-16	60	2023-05-16	Bicalutamide 50mg/kg	Still alive	0
VEDS	Male	L67	2023-03-16	44	2023-04-29	Bicalutamide 50mg/kg	Too eaten to tell	0
VEDS	Male	D2021	2021-07-15	57	2021-09-10	Spironolactone 100mg/kg	Hemothorax	1
VEDS	Male	D2023	2021-07-15	60	2021-09-13	Spironolactone 100mg/kg	Tissue harvested	0
VEDS	Male	D2115	2021-08-16	60	2021-10-17	Spironolactone 100mg/kg	Still alive	0
VEDS	Male	D2203	2021-09-09	60	2021-11-11	Spironolactone 100mg/kg	Still alive	0
VEDS	Male	D2292	2021-10-07	60	2021-12-07	Spironolactone 100mg/kg	Still alive	0
VEDS	Male	D2621	2022-01-15	60	2022-03-17	Spironolactone 100mg/kg	Still alive	0
VEDS	Male	D2624	2022-01-15	60	2022-03-17	Spironolactone 100mg/kg	Still alive	0
VEDS	Male	D2651	2022-01-24	59	2022-03-24	Spironolactone 100mg/kg	Euthanized bc malocclusion	0
VEDS	Male	D2655	2022-01-24	60	2022-03-25	Spironolactone 100mg/kg	Tissue harvested	0
VEDS	Male	D2658	2022-01-22	60	2022-03-23	Spironolactone 100mg/kg	Tissue harvested	0
VEDS	Male	D2682	2022-02-14	60	2022-04-18	Spironolactone 100mg/kg	Still alive	0
VEDS	Male	D2910	2022-04-15	60	2022-06-15	Spironolactone 100mg/kg	Still alive	0
VEDS	Male	D2911	2022-04-15	60	2022-06-15	Spironolactone 100mg/kg	Still alive	0
VEDS	Male	D2916	2022-04-18	43	2022-05-31	Spironolactone 100mg/kg	Too eaten to tell	0
VEDS	Male	D2920	2022-04-16	60	2022-06-15	Spironolactone 100mg/kg	Euthanized	0
VEDS	Male	D2923	2022-04-16	60	2022-06-15	Spironolactone 100mg/kg	Tissue harvested	0
VEDS	Male	D3302	2022-07-20	60	2022-09-20	Spironolactone 100mg/kg	Still alive	0
VEDS	Male	D3364	2022-08-05	60	2022-10-04	Spironolactone 100mg/kg	Tissue harvested	0
VEDS	Male	D3420	2022-08-25	55	2022-10-19	Spironolactone 100mg/kg	Hemothorax	1
VEDS	Male	D3427	2022-08-25	60	2022-11-02	Spironolactone 100mg/kg	Still alive	0
VEDS	Male	D3428	2022-08-25	60	2022-11-02	Spironolactone 100mg/kg	Still alive	0
VEDS	Male	D4734	2023-09-12	60	2023-11-12	Spironolactone 100mg/kg	Still alive	0
VEDS	Male	D4735	2023-09-12	60	2023-11-12	Spironolactone 100mg/kg	Still alive	0
VEDS	Male	D4741	2023-09-12	60	2023-11-12	Spironolactone 100mg/kg	Still alive	0
VEDS	Male	D4748	2023-09-13	60	2023-11-20	Spironolactone 100mg/kg	Still alive	0
VEDS	Male	D4753	2023-09-13	60	2023-11-20	Spironolactone 100mg/kg	Still alive	0
VEDS	Male	D4868	2023-09-18	60	2023-11-20	Spironolactone 100mg/kg	Still alive	0
VEDS	Male	D4869	2023-09-18	60	2023-11-20	Spironolactone 100mg/kg	Still alive	0
VEDS	Male	D4973	2023-10-10	60	2023-12-12	Spironolactone 100mg/kg	Still alive	0
VEDS	Male	D4979	2023-10-11	60	2023-12-12	Spironolactone 100mg/kg	Still alive	0
VEDS	Male	D2130	2021-08-13	37	2021-09-19	Untreated since birth	Hemothorax	1
VEDS	Male	D2132	2021-08-13	38	2021-09-20	Untreated since birth	Hemothorax	1
VEDS	Male	D2175	2021-09-03	43	2021-10-16	Untreated since birth	Hemothorax	1
VEDS	Male	D2177	2021-09-03	35	2021-10-08	Untreated since birth	Too eaten to tell	0
VEDS	Male	D2178	2021-09-03	56	2021-10-29	Untreated since birth	Hemothorax	1
VEDS	Male	D2183	2021-09-05	60	2021-11-05	Untreated since birth	Still alive	0
VEDS	Male	D2184	2021-09-05	60	2021-11-05	Untreated since birth	Still alive	0
VEDS	Male	D2185	2021-09-05	60	2021-11-04	Untreated since birth	Hemothorax	1
VEDS	Male	D2212	2021-09-12	57	2021-11-08	Untreated since birth	Tissue harvested	0
VEDS	Male	D2249	2021-09-24	30	2021-10-24	Untreated since birth	Tissue harvested	0
VEDS	Male	D2373	2021-10-22	43	2021-12-04	Untreated since birth	Hemothorax	1
VEDS	Male	D2377	2021-10-26	47	2021-12-12	Untreated since birth	Hemothorax	1
VEDS	Male	D2410	2021-11-07	51	2021-12-28	Untreated since birth	Hemothorax	1
VEDS	Male	D2411	2021-11-07	32	2021-12-09	Untreated since birth	Hemothorax	1
VEDS	Male	D2415	2021-11-07	42	2021-12-19	Untreated since birth	Hemothorax	1
VEDS	Male	D2469	2021-11-14	42	2021-12-26	Untreated since birth	Hemothorax	1
VEDS	Male	D2500	2021-12-01	45	2022-01-15	Untreated since birth	Hemothorax	1
VEDS	Male	D2502	2021-12-01	54	2022-01-24	Untreated since birth	Euthanized	0
VEDS	Male	D2506	2021-12-04	48	2022-01-21	Untreated since birth	Hemothorax	1
VEDS	Male	D2536	2021-12-21	60	2022-02-19	Untreated since birth	Tissue harvested	0
VEDS	Male	D2594	2022-01-09	60	2022-03-10	Untreated since birth	Tissue harvested	0
VEDS	Male	D2595	2022-01-09	60	2022-03-10	Untreated since birth	Tissue harvested	0
VEDS	Male	D2596	2022-01-09	60	2022-03-10	Untreated since birth	Tissue harvested	0
VEDS	Male	D2610	2022-01-17	60	2022-03-18	Untreated since birth	Tissue harvested	0
VEDS	Male	D2614	2022-01-17	40	2022-02-26	Untreated since birth	Hemothorax	1
VEDS	Male	D2671	2022-02-03	25	2022-02-28	Untreated since birth	Hemothorax	1
VEDS	Male	D2672	2022-02-03	35	2022-03-10	Untreated since birth	Hemothorax	1
VEDS	Male	D2725	2022-02-20	58	2022-04-19	Untreated since birth	Tissue harvested	0
VEDS	Male	D2767	2022-02-27	53	2022-04-21	Untreated since birth	Hemothorax	1
VEDS	Male	D2774	2022-02-27	60	2022-08-30	Untreated since birth	Still alive	0
VEDS	Male	D2776	2022-02-27	35	2022-04-03	Untreated since birth	Hemothorax	1
VEDS	Male	D2889	2022-04-06	45	2022-05-21	Untreated since birth	Hemothorax	1
VEDS	Male	D2891	2022-04-06	45	2022-05-21	Untreated since birth	Hemothorax	1
VEDS	Male	D2959	2022-05-10	60	2022-07-13	Untreated since birth	Still alive	0
VEDS	Male	D2962	2022-05-20	53	2022-07-12	Untreated since birth	Hemothorax	1
VEDS	Male	D2963	2022-05-20	60	2022-08-26	Untreated since birth	Still alive	0
VEDS	Male	D2964	2022-05-20	60	2022-08-26	Untreated since birth	Still alive	0
VEDS	Male	D2968	2022-05-22	46	2022-07-07	Untreated since birth	Tissue harvested	0
VEDS	Male	D2969	2022-05-22	30	2022-06-21	Untreated since birth	Too eaten to tell	0
VEDS	Male	D2970	2022-05-22	46	2022-07-07	Untreated since birth	Tissue harvested	0
VEDS	Male	D3027	2022-05-29	60	2022-08-09	Untreated since birth	Still alive	0
VEDS	Male	D3028	2022-05-29	60	2022-08-05	Untreated since birth	Still alive	0
VEDS	Male	D3041	2022-05-30	60	2022-08-02	Untreated since birth	Still alive	0
VEDS	Male	D3207	2022-07-05	60	2022-10-05	Untreated since birth	Still alive	0
VEDS	Male	D3210	2022-07-05	41	2022-08-15	Untreated since birth	Hemothorax	1
VEDS	Male	D3212	2022-07-05	60	2022-10-19	Untreated since birth	Still alive	0
VEDS	Male	D3214	2022-07-05	60	2022-09-05	Untreated since birth	Still alive	0
VEDS	Male	D3236	2022-07-11	50	2022-08-30	Untreated since birth	Hemoperitoneum	1
VEDS	Male	D3246	2022-07-12	59	2022-09-09	Untreated since birth	Malocculsion	0
VEDS	Male	D3248	2022-07-12	60	2022-10-23	Untreated since birth	Still alive	0
VEDS	Male	D3275	2022-07-13	50	2022-09-01	Untreated since birth	Hemothorax	1
VEDS	Male	D3283	2022-07-15	60	2022-10-23	Untreated since birth	Still alive	0
VEDS	Male	D3286	2022-07-17	50	2022-09-05	Untreated since birth	Hemothorax	1
VEDS	Male	D3287	2022-07-17	30	2022-08-16	Untreated since birth	Hemothorax	1
VEDS	Male	D3310	2022-07-20	60	2022-09-20	Untreated since birth	Still alive	0
VEDS	Male	D3314	2022-07-22	60	2022-11-02	Untreated since birth	Still alive	0
VEDS	Male	D3338	2022-08-03	60	2022-11-11	Untreated since birth	Still alive	0
VEDS	Male	D3341	2022-08-03	33	2022-09-05	Untreated since birth	Hemothorax	1
VEDS	Male	D3345	2022-08-01	49	2022-09-19	Untreated since birth	Hemothorax	1
VEDS	Male	D3348	2022-08-01	39	2022-09-09	Untreated since birth	Hemothorax	1
VEDS	Male	D3352	2022-08-01	60	2022-11-11	Untreated since birth	Still alive	0
VEDS	Male	D3353	2022-08-01	60	2022-11-11	Untreated since birth	Still alive	0
VEDS	Male	D3359	2022-08-01	60	2022-09-30	Untreated since birth	Tissue harvested	0
VEDS	Male	D3381	2022-08-08	60	2022-10-10	Untreated since birth	Still alive	0
VEDS	Male	D3389	2022-08-18	49	2022-10-06	Untreated since birth	Hemothorax	1
VEDS	Male	D3391	2022-08-18	60	2022-10-19	Untreated since birth	Still alive	0
VEDS	Male	D4794	2023-09-15	60	2024-01-08	Untreated since birth	Still alive	0
VEDS	Male	D4795	2023-09-15	60	2024-01-08	Untreated since birth	Still alive	0
VEDS	Male	D4802	2023-09-16	46	2023-11-01	Untreated since birth	Hemothorax	1
WT	Female	D2311	2021-10-12	60	2021-12-14	Bicalutamide 50mg/kg	Still alive	0
WT	Female	D2312	2021-10-12	60	2021-12-14	Bicalutamide 50mg/kg	Still alive	0
WT	Female	D2315	2021-10-12	60	2021-12-14	Bicalutamide 50mg/kg	Still alive	0
WT	Female	D2353	2021-10-28	60	2021-12-28	Bicalutamide 50mg/kg	Still alive	0
WT	Female	D2354	2021-10-28	43	2021-12-10	Bicalutamide 50mg/kg	Too eaten to tell	0
WT	Female	D2356	2021-10-28	60	2021-12-28	Bicalutamide 50mg/kg	Still alive	0
WT	Female	D2433	2021-10-29	60	2021-12-29	Bicalutamide 50mg/kg	Still alive	0
WT	Female	D2434	2021-10-29	60	2021-12-29	Bicalutamide 50mg/kg	Still alive	0
WT	Female	D2443	2021-10-31	60	2022-01-02	Bicalutamide 50mg/kg	Still alive	0
WT	Female	D2444	2021-10-31	60	2022-01-02	Bicalutamide 50mg/kg	Still alive	0
WT	Female	D2445	2021-10-31	60	2022-01-02	Bicalutamide 50mg/kg	Still alive	0
WT	Female	D2446	2021-10-31	60	2022-01-02	Bicalutamide 50mg/kg	Still alive	0
WT	Female	D2447	2021-10-31	60	2022-01-02	Bicalutamide 50mg/kg	Still alive	0
WT	Female	D2453	2021-11-08	60	2022-01-07	Bicalutamide 50mg/kg	Tissue harvested	0
WT	Female	D2454	2021-11-08	60	2022-01-07	Bicalutamide 50mg/kg	Tissue harvested	0
WT	Female	D2488	2021-11-17	60	2022-01-17	Bicalutamide 50mg/kg	Still alive	0
WT	Female	D2489	2021-11-17	60	2022-01-17	Bicalutamide 50mg/kg	Still alive	0
WT	Female	D2497	2021-11-24	60	2022-01-31	Bicalutamide 50mg/kg	Still alive	0
WT	Female	D2576	2022-01-02	60	2022-03-04	Bicalutamide 50mg/kg	Still alive	0
WT	Female	D2577	2022-01-02	60	2022-03-04	Bicalutamide 50mg/kg	Still alive	0
WT	Female	D2580	2022-01-02	60	2022-03-04	Bicalutamide 50mg/kg	Still alive	0
WT	Female	D2696	2022-02-09	60	2022-04-13	Bicalutamide 50mg/kg	Still alive	0
WT	Female	D2697	2022-02-09	60	2022-04-13	Bicalutamide 50mg/kg	Still alive	0
WT	Female	D2699	2022-02-09	60	2022-04-13	Bicalutamide 50mg/kg	Still alive	0
WT	Female	D2700	2022-02-09	60	2022-04-13	Bicalutamide 50mg/kg	Still alive	0
WT	Female	D2701	2022-02-09	60	2022-04-13	Bicalutamide 50mg/kg	Still alive	0
WT	Female	D2929	2022-04-27	60	2022-06-27	Bicalutamide 50mg/kg	Still alive	0
WT	Female	D2930	2022-04-27	60	2022-06-27	Bicalutamide 50mg/kg	Still alive	0
WT	Female	D2952	2022-05-20	60	2022-07-20	Bicalutamide 50mg/kg	Still alive	0
WT	Female	D2957	2022-05-20	25	2022-06-14	Bicalutamide 50mg/kg	Necrotic	0
WT	Female	D3024	2022-06-01	60	2022-08-04	Bicalutamide 50mg/kg	Still alive	0
WT	Female	D3025	2022-06-01	45	2022-07-16	Bicalutamide 50mg/kg	Euthanized	0
WT	Female	D3123	2022-06-19	60	2022-08-23	Bicalutamide 50mg/kg	Still alive	0
WT	Female	D3159	2022-06-24	60	2022-08-26	Bicalutamide 50mg/kg	Still alive	0
WT	Female	D3295	2022-07-18	60	2022-09-26	Bicalutamide 50mg/kg	Still alive	0
WT	Female	D3297	2022-07-18	60	2022-09-26	Bicalutamide 50mg/kg	Still alive	0
WT	Female	D3298	2022-07-18	60	2022-09-26	Bicalutamide 50mg/kg	Still alive	0
WT	Female	D3700	2022-10-20	59	2022-12-18	Bicalutamide 50mg/kg	Euthanized	0
WT	Female	D3705	2022-10-20	59	2022-12-18	Bicalutamide 50mg/kg	Tissue harvested	0
WT	Female	D3735	2022-11-01	60	2023-01-02	Bicalutamide 50mg/kg	Still alive	0
WT	Female	D3736	2022-11-06	57	2023-01-02	Bicalutamide 50mg/kg	Tissue harvested	0
WT	Female	D4761	2023-09-14	60	2023-11-17	Bicalutamide 50mg/kg	Tissue harvested	0
WT	Female	D4771	2023-09-14	60	2023-11-20	Bicalutamide 50mg/kg	Tissue harvested	0
WT	Female	D4779	2023-09-14	60	2023-11-20	Bicalutamide 50mg/kg	Tissue harvested	0
WT	Female	D4788	2023-09-14	60	2023-11-20	Bicalutamide 50mg/kg	Euthanized	0
WT	Female	D4789	2023-09-14	60	2023-11-20	Bicalutamide 50mg/kg	Euthanized	0
WT	Female	L69	2023-03-16	60	2023-05-16	Bicalutamide 50mg/kg	Still alive	0
WT	Female	D2017	2021-07-14	60	2021-09-13	Spironolactone 100mg/kg	Still alive	0
WT	Female	D2018	2021-07-14	60	2021-09-13	Spironolactone 100mg/kg	Still alive	0
WT	Female	D2025	2021-07-15	60	2021-09-13	Spironolactone 100mg/kg	Tissue harvested	0
WT	Female	D2026	2021-07-15	60	2021-09-13	Spironolactone 100mg/kg	Tissue harvested	0
WT	Female	D2120	2021-08-16	60	2021-10-17	Spironolactone 100mg/kg	Still alive	0
WT	Female	D2121	2021-08-16	60	2021-10-17	Spironolactone 100mg/kg	Still alive	0
WT	Female	D2204	2021-09-09	60	2021-11-11	Spironolactone 100mg/kg	Still alive	0
WT	Female	D2206	2021-09-09	60	2021-11-11	Spironolactone 100mg/kg	Still alive	0
WT	Female	D2208	2021-09-09	60	2021-11-11	Spironolactone 100mg/kg	Still alive	0
WT	Female	D2209	2021-09-09	60	2021-11-11	Spironolactone 100mg/kg	Still alive	0
WT	Female	D2210	2021-09-09	60	2021-11-11	Spironolactone 100mg/kg	Still alive	0
WT	Female	D2261	2021-09-30	45	2021-11-14	Spironolactone 100mg/kg	Too eaten to tell	0
WT	Female	D2262	2021-09-30	46	2021-11-15	Spironolactone 100mg/kg	Euthanized	0
WT	Female	D2263	2021-09-30	46	2021-11-15	Spironolactone 100mg/kg	Necrotic	0
WT	Female	D2264	2021-09-30	46	2021-11-15	Spironolactone 100mg/kg	Euthanized	0
WT	Female	D2265	2021-09-30	46	2021-11-15	Spironolactone 100mg/kg	Euthanized	0
WT	Female	D2266	2021-09-30	46	2021-11-15	Spironolactone 100mg/kg	Euthanized	0
WT	Female	D2296	2021-10-07	60	2021-12-07	Spironolactone 100mg/kg	Still alive	0
WT	Female	D2297	2021-10-07	60	2021-12-07	Spironolactone 100mg/kg	Still alive	0
WT	Female	D2298	2021-10-07	60	2021-12-07	Spironolactone 100mg/kg	Still alive	0
WT	Female	D2604	2022-01-15	60	2022-03-17	Spironolactone 100mg/kg	Still alive	0
WT	Female	D2605	2022-01-15	60	2022-03-17	Spironolactone 100mg/kg	Still alive	0
WT	Female	D2660	2022-01-22	60	2022-03-23	Spironolactone 100mg/kg	Tissue harvested	0
WT	Female	D2661	2022-01-22	60	2022-03-23	Spironolactone 100mg/kg	Tissue harvested	0
WT	Female	D2663	2022-01-22	60	2022-03-23	Spironolactone 100mg/kg	Tissue harvested	0
WT	Female	D2683	2022-02-14	60	2022-04-18	Spironolactone 100mg/kg	Still alive	0
WT	Female	D2684	2022-02-14	60	2022-04-18	Spironolactone 100mg/kg	Still alive	0
WT	Female	D2685	2022-02-14	60	2022-04-18	Spironolactone 100mg/kg	Still alive	0
WT	Female	D2686	2022-02-14	60	2022-04-18	Spironolactone 100mg/kg	Still alive	0
WT	Female	D2687	2022-02-14	60	2022-04-18	Spironolactone 100mg/kg	Still alive	0
WT	Female	D2690	2022-02-14	60	2022-04-18	Spironolactone 100mg/kg	Still alive	0
WT	Female	D2917	2022-04-18	60	2022-06-21	Spironolactone 100mg/kg	Still alive	0
WT	Female	D2924	2022-04-16	37	2022-05-23	Spironolactone 100mg/kg	Euthanized	0
WT	Female	D3079	2022-06-05	60	2022-08-04	Spironolactone 100mg/kg	Euthanized	0
WT	Female	D3080	2022-06-05	36	2022-07-11	Spironolactone 100mg/kg	Euthanized	0
WT	Female	D3306	2022-07-20	60	2022-09-20	Spironolactone 100mg/kg	Still alive	0
WT	Female	D3308	2022-07-20	60	2022-09-20	Spironolactone 100mg/kg	Still alive	0
WT	Female	D3367	2022-08-05	25	2022-08-30	Spironolactone 100mg/kg	Necrotic	0
WT	Female	D3368	2022-08-05	25	2022-08-30	Spironolactone 100mg/kg	Necrotic	0
WT	Female	D3369	2022-08-05	25	2022-08-30	Spironolactone 100mg/kg	Necrotic	0
WT	Female	D3430	2022-08-25	60	2022-11-02	Spironolactone 100mg/kg	Still alive	0
WT	Female	D3432	2022-08-25	60	2022-11-02	Spironolactone 100mg/kg	Still alive	0
WT	Female	D4739	2023-09-12	60	2023-11-12	Spironolactone 100mg/kg	Still alive	0
WT	Female	D4742	2023-09-12	60	2023-11-18	Spironolactone 100mg/kg	Still alive	0
WT	Female	D4743	2023-09-12	60	2023-11-18	Spironolactone 100mg/kg	Still alive	0
WT	Female	D4744	2023-09-12	60	2023-11-18	Spironolactone 100mg/kg	Still alive	0
WT	Female	D4745	2023-09-12	60	2023-11-12	Spironolactone 100mg/kg	Still alive	0
WT	Female	D4862	2023-09-18	60	2023-11-19	Spironolactone 100mg/kg	Still alive	0
WT	Female	D4863	2023-09-18	60	2023-11-19	Spironolactone 100mg/kg	Still alive	0
WT	Female	D4864	2023-09-18	60	2023-11-19	Spironolactone 100mg/kg	Still alive	0
WT	Female	D4865	2023-09-18	60	2023-11-19	Spironolactone 100mg/kg	Still alive	0
WT	Female	D4866	2023-09-18	60	2023-11-19	Spironolactone 100mg/kg	Still alive	0
WT	Female	D4876	2023-09-18	60	2023-11-21	Spironolactone 100mg/kg	Still alive	0
WT	Female	D4878	2023-09-18	60	2023-11-21	Spironolactone 100mg/kg	Still alive	0
WT	Female	D4879	2023-09-18	60	2023-11-21	Spironolactone 100mg/kg	Still alive	0
WT	Female	D4983	2023-10-11	26	2023-11-06	Spironolactone 100mg/kg	Necrotic	0
WT	Female	D2134	2021-08-13	60	2021-10-14	Untreated since birth	Still alive	0
WT	Female	D2135	2021-08-13	60	2021-10-14	Untreated since birth	Still alive	0
WT	Female	D2197	2021-09-07	31	2021-10-08	Untreated since birth	Euthanized	0
WT	Female	D2198	2021-09-07	31	2021-10-08	Untreated since birth	Euthanized	0
WT	Female	D2199	2021-09-07	31	2021-10-08	Untreated since birth	Euthanized	0
WT	Female	D2200	2021-09-07	31	2021-10-08	Untreated since birth	Euthanized	0
WT	Female	D2223	2021-09-14	38	2021-10-22	Untreated since birth	Euthanized	0
WT	Female	D2224	2021-09-14	38	2021-10-22	Untreated since birth	Euthanized	0
WT	Female	D2225	2021-09-14	38	2021-10-22	Untreated since birth	Euthanized	0
WT	Female	D2226	2021-09-14	38	2021-10-22	Untreated since birth	Euthanized	0
WT	Female	D2227	2021-09-14	38	2021-10-22	Untreated since birth	Euthanized	0
WT	Female	D2228	2021-09-14	60	2021-11-15	Untreated since birth	Still alive	0
WT	Female	D2229	2021-09-14	60	2021-11-15	Untreated since birth	Still alive	0
WT	Female	D2230	2021-09-14	60	2021-11-15	Untreated since birth	Still alive	0
WT	Female	D2231	2021-09-14	60	2021-11-15	Untreated since birth	Still alive	0
WT	Female	D2251	2021-09-24	30	2021-10-24	Untreated since birth	Tissue harvested	0
WT	Female	D2252	2021-09-24	30	2021-10-24	Untreated since birth	Tissue harvested	0
WT	Female	D2255	2021-09-24	30	2021-10-24	Untreated since birth	Tissue harvested	0
WT	Female	D2279	2021-10-04	60	2021-12-07	Untreated since birth	Still alive	0
WT	Female	D2280	2021-10-04	60	2021-12-07	Untreated since birth	Still alive	0
WT	Female	D2281	2021-10-04	60	2021-12-07	Untreated since birth	Still alive	0
WT	Female	D2282	2021-10-04	42	2021-11-15	Untreated since birth	Euthanized	0
WT	Female	D2283	2021-10-04	42	2021-11-15	Untreated since birth	Euthanized	0
WT	Female	D2325	2021-10-14	60	2021-12-19	Untreated since birth	Still alive	0
WT	Female	D2326	2021-10-14	60	2021-12-19	Untreated since birth	Still alive	0
WT	Female	D2327	2021-10-14	60	2021-12-19	Untreated since birth	Still alive	0
WT	Female	D2328	2021-10-14	60	2021-12-19	Untreated since birth	Still alive	0
WT	Female	D2361	2021-10-18	60	2022-01-28	Untreated since birth	Still alive	0
WT	Female	D2371	2021-10-22	60	2022-01-31	Untreated since birth	Still alive	0
WT	Female	D2378	2021-10-26	60	2022-02-07	Untreated since birth	Still alive	0
WT	Female	D2379	2021-10-26	60	2022-02-07	Untreated since birth	Still alive	0
WT	Female	D2383	2021-10-30	60	2022-02-07	Untreated since birth	Still alive	0
WT	Female	D2385	2021-10-30	60	2022-02-07	Untreated since birth	Still alive	0
WT	Female	D2418	2021-11-07	60	2022-01-06	Untreated since birth	Euthanized	0
WT	Female	D2420	2021-11-07	60	2022-01-06	Untreated since birth	Euthanized	0
WT	Female	D2470	2021-11-14	60	2022-02-25	Untreated since birth	Still alive	0
WT	Female	D2472	2021-11-14	60	2022-01-17	Untreated since birth	Still alive	0
WT	Female	D2473	2021-11-14	60	2022-01-17	Untreated since birth	Still alive	0
WT	Female	D2474	2021-11-14	60	2022-01-17	Untreated since birth	Still alive	0
WT	Female	D2503	2021-12-01	60	2022-01-31	Untreated since birth	Still alive	0
WT	Female	D2505	2021-12-01	60	2022-01-31	Untreated since birth	Still alive	0
WT	Female	D2512	2021-12-04	60	2022-02-07	Untreated since birth	Still alive	0
WT	Female	D2513	2021-12-04	60	2022-02-07	Untreated since birth	Still alive	0
WT	Female	D2514	2021-12-04	60	2022-02-07	Untreated since birth	Still alive	0
WT	Female	D2552	2021-12-25	60	2022-02-25	Untreated since birth	Still alive	0
WT	Female	D2553	2021-12-25	60	2022-02-25	Untreated since birth	Still alive	0
WT	Female	D2554	2021-12-25	60	2022-02-25	Untreated since birth	Still alive	0
WT	Female	D2555	2021-12-25	60	2022-02-25	Untreated since birth	Still alive	0
WT	Female	D2601	2022-01-09	60	2022-03-10	Untreated since birth	Tissue harvested	0
WT	Female	D2602	2022-01-09	60	2022-03-10	Untreated since birth	Euthanized	0
WT	Female	D2615	2022-01-17	60	2022-03-18	Untreated since birth	Euthanized	0
WT	Female	D2617	2022-01-17	60	2022-03-18	Untreated since birth	Euthanized	0
WT	Female	D2675	2022-02-03	60	2022-05-16	Untreated since birth	Still alive	0
WT	Female	D2676	2022-02-03	60	2022-05-16	Untreated since birth	Still alive	0
WT	Female	D2726	2022-02-20	58	2022-04-19	Untreated since birth	Tissue harvested	0
WT	Female	D2771	2022-02-27	60	2022-04-29	Untreated since birth	Still alive	0
WT	Female	D2779	2022-02-27	60	2022-05-02	Untreated since birth	Still alive	0
WT	Female	D2780	2022-02-27	60	2022-05-02	Untreated since birth	Still alive	0
WT	Female	D2814	2022-03-19	60	2022-05-24	Untreated since birth	Still alive	0
WT	Female	D2815	2022-03-19	60	2022-05-24	Untreated since birth	Still alive	0
WT	Female	D2852	2022-03-25	60	2022-05-24	Untreated since birth	Tissue harvested	0
WT	Female	D2853	2022-03-25	60	2022-05-24	Untreated since birth	Tissue harvested	0
WT	Female	D2864	2022-04-06	60	2022-07-18	Untreated since birth	Still alive	0
WT	Female	D2887	2022-04-06	60	2022-07-18	Untreated since birth	Still alive	0
WT	Female	D2895	2022-04-06	60	2022-07-18	Untreated since birth	Still alive	0
WT	Female	D2897	2022-04-06	60	2022-07-18	Untreated since birth	Still alive	0
WT	Female	D2898	2022-04-06	60	2022-07-18	Untreated since birth	Still alive	0
WT	Female	D2905	2022-04-05	57	2022-06-01	Untreated since birth	Euthanized	0
WT	Female	D2906	2022-04-05	60	2022-07-18	Untreated since birth	Still alive	0
WT	Female	D2960	2022-05-10	60	2022-07-10	Untreated since birth	Still alive	0
WT	Female	D2961	2022-05-10	60	2022-07-10	Untreated since birth	Still alive	0
WT	Female	D2966	2022-05-20	57	2022-07-16	Untreated since birth	Euthanized	0
WT	Female	D2967	2022-05-20	57	2022-07-16	Untreated since birth	Euthanized	0
WT	Female	D2972	2022-05-22	50	2022-07-11	Untreated since birth	Euthanized	0
WT	Female	D3018	2022-05-25	47	2022-07-11	Untreated since birth	Euthanized	0
WT	Female	D3032	2022-05-29	48	2022-07-16	Untreated since birth	Euthanized	0
WT	Female	D3034	2022-05-29	48	2022-07-16	Untreated since birth	Euthanized	0
WT	Female	D3035	2022-05-29	48	2022-07-16	Untreated since birth	Euthanized	0
WT	Female	D3036	2022-05-29	60	2022-07-28	Untreated since birth	Euthanized	0
WT	Female	D3039	2022-05-29	60	2022-09-09	Untreated since birth	Still alive	0
WT	Female	D3203	2022-06-27	29	2022-07-26	Untreated since birth	Tissue harvested	0
WT	Female	D3211	2022-07-05	60	2022-10-19	Untreated since birth	Still alive	0
WT	Female	D3219	2022-07-05	60	2022-10-19	Untreated since birth	Still alive	0
WT	Female	D3225	2022-07-05	60	2022-10-19	Untreated since birth	Still alive	0
WT	Female	D3226	2022-07-05	60	2022-10-19	Untreated since birth	Still alive	0
WT	Female	D3227	2022-07-05	33	2022-08-07	Untreated since birth	Euthanized	0
WT	Female	D3228	2022-07-05	33	2022-08-07	Untreated since birth	Euthanized	0
WT	Female	D3229	2022-07-05	33	2022-08-07	Untreated since birth	Euthanized	0
WT	Female	D3230	2022-07-05	33	2022-08-07	Untreated since birth	Euthanized	0
WT	Female	D3233	2022-07-08	35	2022-08-12	Untreated since birth	Euthanized	0
WT	Female	D3234	2022-07-08	35	2022-08-12	Untreated since birth	Euthanized	0
WT	Female	D3235	2022-07-08	35	2022-08-12	Untreated since birth	Euthanized	0
WT	Female	D3251	2022-07-12	60	2022-10-23	Untreated since birth	Still alive	0
WT	Female	D3252	2022-07-12	60	2022-10-23	Untreated since birth	Still alive	0
WT	Female	D3277	2022-07-13	60	2022-10-23	Untreated since birth	Still alive	0
WT	Female	D3280	2022-07-13	60	2022-10-23	Untreated since birth	Still alive	0
WT	Female	D3281	2022-07-13	60	2022-10-23	Untreated since birth	Still alive	0
WT	Female	D3289	2022-07-17	60	2022-10-23	Untreated since birth	Still alive	0
WT	Female	D3290	2022-07-17	60	2022-10-23	Untreated since birth	Still alive	0
WT	Female	D3315	2022-07-22	60	2022-09-20	Untreated since birth	Euthanized	0
WT	Female	D3316	2022-07-22	60	2022-09-20	Untreated since birth	Euthanized	0
WT	Female	D3317	2022-07-22	60	2022-11-02	Untreated since birth	Still alive	0
WT	Female	D3334	2022-08-02	59	2022-09-30	Untreated since birth	Euthanized	0
WT	Female	D3344	2022-08-03	60	2022-11-02	Untreated since birth	Still alive	0
WT	Female	D3354	2022-08-01	60	2022-09-30	Untreated since birth	Euthanized	0
WT	Female	D3355	2022-08-01	60	2022-09-30	Untreated since birth	Euthanized	0
WT	Female	D3357	2022-08-01	60	2022-09-30	Untreated since birth	Euthanized	0
WT	Female	D3360	2022-08-01	60	2022-09-30	Untreated since birth	Euthanized	0
WT	Female	D3379	2022-06-27	60	2022-09-13	Untreated since birth	Still alive	0
WT	Female	D3380	2022-06-27	60	2022-09-13	Untreated since birth	Still alive	0
WT	Female	D3386	2022-08-08	60	2022-10-10	Untreated since birth	Still alive	0
WT	Female	D3387	2022-08-08	60	2022-10-10	Untreated since birth	Still alive	0
WT	Female	D3392	2022-08-18	46	2022-10-03	Untreated since birth	Euthanized	0
WT	Female	D3393	2022-08-18	46	2022-10-03	Untreated since birth	Euthanized	0
WT	Female	D4803	2023-09-16	60	2023-11-19	Untreated since birth	Still alive	0
WT	Female	D4856	2023-09-18	24	2023-10-12	Untreated since birth	Euthanized	0
WT	Female	D4975	2023-10-10	21	2023-10-31	Untreated since birth	Euthanized	0
WT	Female	D4976	2023-10-10	21	2023-10-31	Untreated since birth	Euthanized	0
WT	Female	D4977	2023-10-10	21	2023-10-31	Untreated since birth	Euthanized	0
WT	Female	D4981	2023-10-11	20	2023-10-31	Untreated since birth	Euthanized	0
WT	Female	D4984	2023-10-12	60	2023-12-12	Untreated since birth	Still alive	0
WT	Female	D4985	2023-10-12	60	2023-12-12	Untreated since birth	Still alive	0
WT	Female	D4988	2023-10-12	60	2023-12-12	Untreated since birth	Still alive	0
WT	Female	D4991	2023-10-14	59	2023-12-12	Untreated since birth	Tissue harvested	0
WT	Female	D4992	2023-10-14	59	2023-12-12	Untreated since birth	Tissue harvested	0
WT	Female	D4995	2023-10-14	59	2023-12-12	Untreated since birth	Tissue harvested	0
WT	Female	D4996	2023-10-14	59	2023-12-12	Untreated since birth	Tissue harvested	0
WT	Female	D4997	2023-10-14	59	2023-12-12	Untreated since birth	Tissue harvested	0
WT	Female	D4998	2023-10-14	59	2023-12-12	Untreated since birth	Euthanized	0
WT	Female	D5000	2023-10-17	56	2023-12-12	Untreated since birth	Euthanized	0
WT	Female	L200	2023-10-12	60	2023-12-12	Untreated since birth	Still alive	0
WT	Female	L76	2023-03-21	30	2023-04-20	Untreated since birth	Euthanized	0
WT	Female	L79	2023-03-21	30	2023-04-20	Untreated since birth	Euthanized	0
WT	Male	D2317	2021-10-12	60	2021-12-14	Bicalutamide 50mg/kg	Still alive	0
WT	Male	D2329	2021-10-16	60	2021-12-17	Bicalutamide 50mg/kg	Still alive	0
WT	Male	D2330	2021-10-16	60	2021-12-17	Bicalutamide 50mg/kg	Still alive	0
WT	Male	D2332	2021-10-16	60	2021-12-17	Bicalutamide 50mg/kg	Still alive	0
WT	Male	D2430	2021-10-29	60	2022-01-02	Bicalutamide 50mg/kg	Still alive	0
WT	Male	D2431	2021-10-29	60	2022-01-02	Bicalutamide 50mg/kg	Still alive	0
WT	Male	D2441	2021-10-31	60	2022-01-02	Bicalutamide 50mg/kg	Still alive	0
WT	Male	D2442	2021-10-31	60	2022-01-02	Bicalutamide 50mg/kg	Still alive	0
WT	Male	D2451	2021-11-08	60	2022-01-07	Bicalutamide 50mg/kg	Tissue harvested	0
WT	Male	D2482	2021-11-17	60	2022-01-17	Bicalutamide 50mg/kg	Still alive	0
WT	Male	D2483	2021-11-17	60	2022-01-17	Bicalutamide 50mg/kg	Still alive	0
WT	Male	D2485	2021-11-17	60	2022-01-17	Bicalutamide 50mg/kg	Still alive	0
WT	Male	D2486	2021-11-17	60	2022-01-17	Bicalutamide 50mg/kg	Still alive	0
WT	Male	D2518	2021-12-13	60	2022-02-14	Bicalutamide 50mg/kg	Still alive	0
WT	Male	D2570	2022-01-02	60	2022-03-04	Bicalutamide 50mg/kg	Still alive	0
WT	Male	D2571	2022-01-02	60	2022-03-04	Bicalutamide 50mg/kg	Still alive	0
WT	Male	D2572	2022-01-02	60	2022-03-04	Bicalutamide 50mg/kg	Still alive	0
WT	Male	D2692	2022-02-09	60	2022-04-13	Bicalutamide 50mg/kg	Still alive	0
WT	Male	D2693	2022-02-09	60	2022-04-13	Bicalutamide 50mg/kg	Still alive	0
WT	Male	D2695	2022-02-09	60	2022-04-13	Bicalutamide 50mg/kg	Still alive	0
WT	Male	D2737	2022-02-25	60	2022-04-28	Bicalutamide 50mg/kg	Still alive	0
WT	Male	D2738	2022-02-25	60	2022-04-28	Bicalutamide 50mg/kg	Still alive	0
WT	Male	D2925	2022-04-27	60	2022-06-27	Bicalutamide 50mg/kg	Still alive	0
WT	Male	D3021	2022-06-01	60	2022-08-04	Bicalutamide 50mg/kg	Still alive	0
WT	Male	D3022	2022-06-01	60	2022-08-04	Bicalutamide 50mg/kg	Still alive	0
WT	Male	D3118	2022-06-19	60	2022-08-18	Bicalutamide 50mg/kg	Euthanized	0
WT	Male	D3119	2022-06-19	60	2022-08-18	Bicalutamide 50mg/kg	Euthanized	0
WT	Male	D3120	2022-06-19	60	2022-08-18	Bicalutamide 50mg/kg	Euthanized	0
WT	Male	D3156	2022-06-24	49	2022-08-12	Bicalutamide 50mg/kg	Euthanized	0
WT	Male	D3696	2022-10-20	59	2022-12-18	Bicalutamide 50mg/kg	Tissue harvested	0
WT	Male	D3697	2022-10-20	59	2022-12-18	Bicalutamide 50mg/kg	Tissue harvested	0
WT	Male	D3699	2022-10-20	59	2022-12-18	Bicalutamide 50mg/kg	Tissue harvested	0
WT	Male	D3701	2022-10-20	59	2022-12-18	Bicalutamide 50mg/kg	Tissue harvested	0
WT	Male	D3702	2022-10-20	59	2022-12-18	Bicalutamide 50mg/kg	Tissue harvested	0
WT	Male	D3703	2022-10-20	43	2022-12-02	Bicalutamide 50mg/kg	Hemothorax	1
WT	Male	D3734	2022-11-01	60	2023-01-02	Bicalutamide 50mg/kg	Still alive	0
WT	Male	D4689	2023-09-05	60	2023-11-06	Bicalutamide 50mg/kg	Tissue harvested	0
WT	Male	D4706	2023-09-06	60	2023-11-06	Bicalutamide 50mg/kg	Tissue harvested	0
WT	Male	D4707	2023-09-06	60	2023-11-06	Bicalutamide 50mg/kg	Tissue harvested	0
WT	Male	D4756	2023-09-14	60	2023-11-18	Bicalutamide 50mg/kg	Tissue harvested	0
WT	Male	D4757	2023-09-14	60	2023-11-18	Bicalutamide 50mg/kg	Tissue harvested	0
WT	Male	D4759	2023-09-14	60	2023-11-18	Bicalutamide 50mg/kg	Euthanized	0
WT	Male	D4765	2023-09-14	60	2023-11-18	Bicalutamide 50mg/kg	Tissue harvested	0
WT	Male	D4769	2023-09-14	60	2023-11-18	Bicalutamide 50mg/kg	Tissue harvested	0
WT	Male	L64	2023-03-16	60	2023-05-16	Bicalutamide 50mg/kg	Still alive	0
WT	Male	L65	2023-03-16	24	2023-04-09	Bicalutamide 50mg/kg	Euthanized	0
WT	Male	L66	2023-03-16	60	2023-05-16	Bicalutamide 50mg/kg	Still alive	0
WT	Male	D2013	2021-07-14	60	2021-09-13	Spironolactone 100mg/kg	Still alive	0
WT	Male	D2014	2021-07-14	60	2021-09-13	Spironolactone 100mg/kg	Still alive	0
WT	Male	D2019	2021-07-15	60	2021-09-13	Spironolactone 100mg/kg	Tissue harvested	0
WT	Male	D2020	2021-07-15	60	2021-09-13	Spironolactone 100mg/kg	Tissue harvested	0
WT	Male	D2022	2021-07-15	60	2021-09-13	Spironolactone 100mg/kg	Tissue harvested	0
WT	Male	D2114	2021-08-16	60	2021-10-17	Spironolactone 100mg/kg	Still alive	0
WT	Male	D2116	2021-08-16	60	2021-10-17	Spironolactone 100mg/kg	Still alive	0
WT	Male	D2117	2021-08-16	60	2021-10-17	Spironolactone 100mg/kg	Still alive	0
WT	Male	D2201	2021-09-09	60	2021-11-11	Spironolactone 100mg/kg	Still alive	0
WT	Male	D2202	2021-09-09	60	2021-11-11	Spironolactone 100mg/kg	Still alive	0
WT	Male	D2256	2021-09-30	60	2021-12-01	Spironolactone 100mg/kg	Still alive	0
WT	Male	D2257	2021-09-30	60	2021-12-01	Spironolactone 100mg/kg	Still alive	0
WT	Male	D2258	2021-09-30	60	2021-12-01	Spironolactone 100mg/kg	Still alive	0
WT	Male	D2259	2021-09-30	46	2021-11-15	Spironolactone 100mg/kg	Euthanized	0
WT	Male	D2260	2021-09-30	46	2021-11-15	Spironolactone 100mg/kg	Euthanized	0
WT	Male	D2293	2021-10-07	60	2021-12-07	Spironolactone 100mg/kg	Still alive	0
WT	Male	D2294	2021-10-07	60	2021-12-07	Spironolactone 100mg/kg	Still alive	0
WT	Male	D2295	2021-10-07	60	2021-12-07	Spironolactone 100mg/kg	Still alive	0
WT	Male	D2619	2022-01-15	60	2022-03-17	Spironolactone 100mg/kg	Still alive	0
WT	Male	D2620	2022-01-15	60	2022-03-17	Spironolactone 100mg/kg	Still alive	0
WT	Male	D2622	2022-01-15	60	2022-03-17	Spironolactone 100mg/kg	Still alive	0
WT	Male	D2623	2022-01-15	60	2022-03-17	Spironolactone 100mg/kg	Still alive	0
WT	Male	D2625	2022-01-15	60	2022-03-17	Spironolactone 100mg/kg	Still alive	0
WT	Male	D2652	2022-01-24	60	2022-03-25	Spironolactone 100mg/kg	Tissue harvested	0
WT	Male	D2653	2022-01-24	60	2022-03-25	Spironolactone 100mg/kg	Tissue harvested	0
WT	Male	D2654	2022-01-24	60	2022-03-25	Spironolactone 100mg/kg	Euthanized	0
WT	Male	D2656	2022-01-22	60	2022-03-23	Spironolactone 100mg/kg	Tissue harvested	0
WT	Male	D2657	2022-01-22	60	2022-03-23	Spironolactone 100mg/kg	Tissue harvested	0
WT	Male	D2659	2022-01-22	60	2022-03-23	Spironolactone 100mg/kg	Tissue harvested	0
WT	Male	D2678	2022-02-14	60	2022-04-18	Spironolactone 100mg/kg	Still alive	0
WT	Male	D2679	2022-02-14	60	2022-04-18	Spironolactone 100mg/kg	Still alive	0
WT	Male	D2680	2022-02-14	60	2022-04-18	Spironolactone 100mg/kg	Still alive	0
WT	Male	D2681	2022-02-14	60	2022-04-18	Spironolactone 100mg/kg	Still alive	0
WT	Male	D2908	2022-04-15	60	2022-06-15	Spironolactone 100mg/kg	Still alive	0
WT	Male	D2909	2022-04-15	60	2022-06-15	Spironolactone 100mg/kg	Still alive	0
WT	Male	D2912	2022-04-15	60	2022-06-15	Spironolactone 100mg/kg	Still alive	0
WT	Male	D2919	2022-04-16	60	2022-06-15	Spironolactone 100mg/kg	Euthanized	0
WT	Male	D2921	2022-04-16	60	2022-06-15	Spironolactone 100mg/kg	Euthanized	0
WT	Male	D2922	2022-04-16	60	2022-06-15	Spironolactone 100mg/kg	Euthanized	0
WT	Male	D3074	2022-06-05	60	2022-08-04	Spironolactone 100mg/kg	Tissue harvested	0
WT	Male	D3075	2022-06-05	60	2022-08-04	Spironolactone 100mg/kg	Tissue harvested	0
WT	Male	D3076	2022-06-05	36	2022-07-11	Spironolactone 100mg/kg	Euthanized	0
WT	Male	D3077	2022-06-05	36	2022-07-11	Spironolactone 100mg/kg	Euthanized	0
WT	Male	D3299	2022-07-20	60	2022-09-20	Spironolactone 100mg/kg	Still alive	0
WT	Male	D3300	2022-07-20	60	2022-09-20	Spironolactone 100mg/kg	Still alive	0
WT	Male	D3301	2022-07-20	60	2022-09-20	Spironolactone 100mg/kg	Still alive	0
WT	Male	D3303	2022-07-20	60	2022-09-20	Spironolactone 100mg/kg	Still alive	0
WT	Male	D3304	2022-07-20	60	2022-09-20	Spironolactone 100mg/kg	Still alive	0
WT	Male	D3305	2022-07-20	60	2022-09-20	Spironolactone 100mg/kg	Still alive	0
WT	Male	D3361	2022-08-05	60	2022-10-04	Spironolactone 100mg/kg	Tissue harvested	0
WT	Male	D3362	2022-08-05	60	2022-10-04	Spironolactone 100mg/kg	Tissue harvested	0
WT	Male	D3363	2022-08-05	60	2022-10-04	Spironolactone 100mg/kg	Tissue harvested	0
WT	Male	D3365	2022-08-05	60	2022-10-04	Spironolactone 100mg/kg	Tissue harvested	0
WT	Male	D3366	2022-08-05	60	2022-10-04	Spironolactone 100mg/kg	Tissue harvested	0
WT	Male	D3421	2022-08-25	60	2022-11-02	Spironolactone 100mg/kg	Still alive	0
WT	Male	D3422	2022-08-25	60	2022-11-02	Spironolactone 100mg/kg	Still alive	0
WT	Male	D3423	2022-08-25	60	2022-11-02	Spironolactone 100mg/kg	Still alive	0
WT	Male	D3424	2022-08-25	60	2022-11-02	Spironolactone 100mg/kg	Still alive	0
WT	Male	D3426	2022-08-25	60	2022-11-02	Spironolactone 100mg/kg	Still alive	0
WT	Male	D4733	2023-09-12	60	2023-11-12	Spironolactone 100mg/kg	Still alive	0
WT	Male	D4740	2023-09-12	60	2023-11-12	Spironolactone 100mg/kg	Still alive	0
WT	Male	D4747	2023-09-13	60	2023-11-20	Spironolactone 100mg/kg	Still alive	0
WT	Male	D4752	2023-09-13	60	2023-11-20	Spironolactone 100mg/kg	Still alive	0
WT	Male	D4754	2023-09-13	60	2023-11-20	Spironolactone 100mg/kg	Still alive	0
WT	Male	D4843	2023-09-17	60	2023-11-19	Spironolactone 100mg/kg	Still alive	0
WT	Male	D4858	2023-09-18	60	2023-11-19	Spironolactone 100mg/kg	Still alive	0
WT	Male	D4859	2023-09-18	60	2023-11-19	Spironolactone 100mg/kg	Still alive	0
WT	Male	D4860	2023-09-18	60	2023-11-19	Spironolactone 100mg/kg	Still alive	0
WT	Male	D4861	2023-09-18	60	2023-11-19	Spironolactone 100mg/kg	Still alive	0
WT	Male	D4867	2023-09-18	60	2023-11-20	Spironolactone 100mg/kg	Still alive	0
WT	Male	D4873	2023-09-18	60	2023-11-21	Spironolactone 100mg/kg	Still alive	0
WT	Male	D4875	2023-09-18	60	2023-11-21	Spironolactone 100mg/kg	Still alive	0
WT	Male	D4974	2023-10-10	60	2023-12-12	Spironolactone 100mg/kg	Still alive	0
WT	Male	D4980	2023-10-11	60	2023-12-12	Spironolactone 100mg/kg	Still alive	0
WT	Male	D2146	2021-08-25	60	2021-11-03	Untreated since birth	Still alive	0
WT	Male	D2158	2021-09-01	60	2021-11-03	Untreated since birth	Still alive	0
WT	Male	D2176	2021-09-03	60	2021-11-05	Untreated since birth	Still alive	0
WT	Male	D2179	2021-09-03	60	2021-11-05	Untreated since birth	Still alive	0
WT	Male	D2180	2021-09-03	60	2021-11-05	Untreated since birth	Still alive	0
WT	Male	D2181	2021-09-03	60	2021-11-05	Untreated since birth	Still alive	0
WT	Male	D2186	2021-09-05	60	2021-11-05	Untreated since birth	Still alive	0
WT	Male	D2187	2021-09-05	60	2021-11-05	Untreated since birth	Still alive	0
WT	Male	D2188	2021-09-05	59	2021-11-03	Untreated since birth	Euthanized	0
WT	Male	D2195	2021-09-07	31	2021-10-08	Untreated since birth	Euthanized	0
WT	Male	D2196	2021-09-07	31	2021-10-08	Untreated since birth	Euthanized	0
WT	Male	D2211	2021-09-12	57	2021-11-08	Untreated since birth	Euthanized	0
WT	Male	D2213	2021-09-12	57	2021-11-08	Untreated since birth	Euthanized	0
WT	Male	D2215	2021-09-14	38	2021-10-22	Untreated since birth	Euthanized	0
WT	Male	D2216	2021-09-14	38	2021-10-22	Untreated since birth	Euthanized	0
WT	Male	D2217	2021-09-14	38	2021-10-22	Untreated since birth	Euthanized	0
WT	Male	D2218	2021-09-14	38	2021-10-22	Untreated since birth	Euthanized	0
WT	Male	D2219	2021-09-14	55	2021-11-08	Untreated since birth	Necrotic	0
WT	Male	D2220	2021-09-14	55	2021-11-08	Untreated since birth	Necrotic	0
WT	Male	D2221	2021-09-14	48	2021-11-01	Untreated since birth	Necrotic	0
WT	Male	D2222	2021-09-14	52	2021-11-05	Untreated since birth	Necrotic	0
WT	Male	D2250	2021-09-24	30	2021-10-24	Untreated since birth	Tissue harvested	0
WT	Male	D2278	2021-10-04	60	2021-12-07	Untreated since birth	Still alive	0
WT	Male	D2320	2021-10-14	60	2022-01-02	Untreated since birth	Still alive	0
WT	Male	D2321	2021-10-14	60	2022-01-02	Untreated since birth	Still alive	0
WT	Male	D2322	2021-10-14	60	2022-01-02	Untreated since birth	Still alive	0
WT	Male	D2323	2021-10-14	60	2022-01-02	Untreated since birth	Still alive	0
WT	Male	D2324	2021-10-14	60	2022-01-02	Untreated since birth	Still alive	0
WT	Male	D2358	2021-10-18	60	2021-12-19	Untreated since birth	Still alive	0
WT	Male	D2372	2021-10-22	60	2022-01-31	Untreated since birth	Still alive	0
WT	Male	D2374	2021-10-26	60	2022-02-07	Untreated since birth	Still alive	0
WT	Male	D2376	2021-10-26	60	2022-02-07	Untreated since birth	Still alive	0
WT	Male	D2380	2021-10-30	34	2021-12-03	Untreated since birth	Euthanized	0
WT	Male	D2409	2021-11-07	60	2022-01-06	Untreated since birth	Tissue harvested	0
WT	Male	D2412	2021-11-07	60	2022-01-06	Untreated since birth	Tissue harvested	0
WT	Male	D2416	2021-11-07	60	2022-01-06	Untreated since birth	Tissue harvested	0
WT	Male	D2468	2021-11-14	60	2022-01-17	Untreated since birth	Still alive	0
WT	Male	D2498	2021-12-01	60	2022-01-31	Untreated since birth	Still alive	0
WT	Male	D2499	2021-12-01	60	2022-01-31	Untreated since birth	Still alive	0
WT	Male	D2501	2021-12-01	60	2022-01-31	Untreated since birth	Still alive	0
WT	Male	D2507	2021-12-04	60	2022-02-07	Untreated since birth	Still alive	0
WT	Male	D2508	2021-12-04	60	2022-02-07	Untreated since birth	Still alive	0
WT	Male	D2537	2021-12-21	60	2022-02-19	Untreated since birth	Tissue harvested	0
WT	Male	D2538	2021-12-21	24	2022-01-14	Untreated since birth	Euthanized	0
WT	Male	D2539	2021-12-21	24	2022-01-14	Untreated since birth	Euthanized	0
WT	Male	D2550	2021-12-25	60	2022-02-25	Untreated since birth	Still alive	0
WT	Male	D2551	2021-12-25	60	2022-02-25	Untreated since birth	Still alive	0
WT	Male	D2597	2022-01-09	60	2022-03-10	Untreated since birth	Tissue harvested	0
WT	Male	D2598	2022-01-09	60	2022-03-10	Untreated since birth	Tissue harvested	0
WT	Male	D2599	2022-01-09	60	2022-03-10	Untreated since birth	Tissue harvested	0
WT	Male	D2611	2022-01-17	60	2022-03-18	Untreated since birth	Tissue harvested	0
WT	Male	D2612	2022-01-17	60	2022-03-18	Untreated since birth	Euthanized	0
WT	Male	D2613	2022-01-17	60	2022-03-18	Untreated since birth	Tissue harvested	0
WT	Male	D2723	2022-02-20	58	2022-04-19	Untreated since birth	Tissue harvested	0
WT	Male	D2724	2022-02-20	58	2022-04-19	Untreated since birth	Tissue harvested	0
WT	Male	D2764	2022-02-27	60	2022-05-02	Untreated since birth	Still alive	0
WT	Male	D2765	2022-02-27	60	2022-05-02	Untreated since birth	Still alive	0
WT	Male	D2766	2022-02-27	60	2022-05-02	Untreated since birth	Still alive	0
WT	Male	D2768	2022-02-27	60	2022-05-02	Untreated since birth	Still alive	0
WT	Male	D2769	2022-02-27	60	2022-05-02	Untreated since birth	Still alive	0
WT	Male	D2770	2022-02-27	60	2022-05-02	Untreated since birth	Still alive	0
WT	Male	D2772	2022-02-27	60	2022-04-29	Untreated since birth	Still alive	0
WT	Male	D2773	2022-02-27	60	2022-04-29	Untreated since birth	Still alive	0
WT	Male	D2775	2022-02-27	60	2022-04-29	Untreated since birth	Still alive	0
WT	Male	D2808	2022-03-17	60	2022-05-25	Untreated since birth	Still alive	0
WT	Male	D2809	2022-03-17	60	2022-05-25	Untreated since birth	Still alive	0
WT	Male	D2810	2022-03-17	60	2022-05-25	Untreated since birth	Still alive	0
WT	Male	D2811	2022-03-19	59	2022-05-17	Untreated since birth	Euthanized	0
WT	Male	D2812	2022-03-19	59	2022-05-17	Untreated since birth	Euthanized	0
WT	Male	D2837	2022-03-25	60	2022-05-24	Untreated since birth	Tissue harvested	0
WT	Male	D2838	2022-03-25	60	2022-05-24	Untreated since birth	Tissue harvested	0
WT	Male	D2859	2022-04-06	37	2022-05-13	Untreated since birth	Euthanized	0
WT	Male	D2860	2022-04-06	37	2022-05-13	Untreated since birth	Euthanized	0
WT	Male	D2861	2022-04-06	37	2022-05-13	Untreated since birth	Euthanized	0
WT	Male	D2862	2022-04-06	37	2022-05-13	Untreated since birth	Euthanized	0
WT	Male	D2863	2022-04-06	37	2022-05-13	Untreated since birth	Euthanized	0
WT	Male	D2888	2022-04-06	37	2022-05-13	Untreated since birth	Euthanized	0
WT	Male	D2890	2022-04-06	37	2022-05-13	Untreated since birth	Euthanized	0
WT	Male	D2892	2022-04-06	37	2022-05-13	Untreated since birth	Euthanized	0
WT	Male	D2901	2022-04-05	57	2022-06-01	Untreated since birth	Euthanized	0
WT	Male	D2902	2022-04-05	57	2022-06-01	Untreated since birth	Euthanized	0
WT	Male	D2903	2022-04-05	38	2022-05-13	Untreated since birth	Euthanized	0
WT	Male	D2904	2022-04-05	38	2022-05-13	Untreated since birth	Euthanized	0
WT	Male	D2958	2022-05-10	35	2022-06-14	Untreated since birth	Necrotic	0
WT	Male	D2965	2022-05-20	60	2022-08-26	Untreated since birth	Still alive	0
WT	Male	D2971	2022-05-22	46	2022-07-07	Untreated since birth	Tissue harvested	0
WT	Male	D3013	2022-05-25	47	2022-07-11	Untreated since birth	Euthanized	0
WT	Male	D3014	2022-05-25	47	2022-07-11	Untreated since birth	Euthanized	0
WT	Male	D3015	2022-05-25	47	2022-07-11	Untreated since birth	Euthanized	0
WT	Male	D3016	2022-05-25	47	2022-07-11	Untreated since birth	Euthanized	0
WT	Male	D3017	2022-05-25	47	2022-07-11	Untreated since birth	Euthanized	0
WT	Male	D3029	2022-05-29	60	2022-09-09	Untreated since birth	Still alive	0
WT	Male	D3030	2022-05-29	60	2022-09-09	Untreated since birth	Still alive	0
WT	Male	D3040	2022-05-30	60	2022-08-07	Untreated since birth	Still alive	0
WT	Male	D3208	2022-07-05	60	2022-10-19	Untreated since birth	Still alive	0
WT	Male	D3209	2022-07-05	60	2022-10-19	Untreated since birth	Still alive	0
WT	Male	D3213	2022-07-05	60	2022-10-19	Untreated since birth	Still alive	0
WT	Male	D3215	2022-07-05	44	2022-08-18	Untreated since birth	Euthanized	0
WT	Male	D3216	2022-07-05	44	2022-08-18	Untreated since birth	Euthanized	0
WT	Male	D3217	2022-07-05	44	2022-08-18	Untreated since birth	Euthanized	0
WT	Male	D3218	2022-07-05	60	2022-10-23	Untreated since birth	Still alive	0
WT	Male	D3231	2022-07-08	35	2022-08-12	Untreated since birth	Euthanized	0
WT	Male	D3232	2022-07-08	35	2022-08-12	Untreated since birth	Euthanized	0
WT	Male	D3237	2022-07-11	60	2022-10-23	Untreated since birth	Still alive	0
WT	Male	D3244	2022-07-12	60	2022-10-23	Untreated since birth	Still alive	0
WT	Male	D3247	2022-07-12	60	2022-10-23	Untreated since birth	Still alive	0
WT	Male	D3271	2022-07-13	30	2022-08-12	Untreated since birth	Euthanized	0
WT	Male	D3272	2022-07-13	30	2022-08-12	Untreated since birth	Euthanized	0
WT	Male	D3273	2022-07-13	30	2022-08-12	Untreated since birth	Euthanized	0
WT	Male	D3274	2022-07-13	30	2022-08-12	Untreated since birth	Euthanized	0
WT	Male	D3276	2022-07-13	60	2022-10-23	Untreated since birth	Still alive	0
WT	Male	D3282	2022-07-15	60	2022-10-23	Untreated since birth	Still alive	0
WT	Male	D3284	2022-07-15	60	2022-10-23	Untreated since birth	Still alive	0
WT	Male	D3288	2022-07-17	60	2022-10-23	Untreated since birth	Still alive	0
WT	Male	D3311	2022-07-20	60	2022-09-20	Untreated since birth	Still alive	0
WT	Male	D3312	2022-07-20	60	2022-09-20	Untreated since birth	Still alive	0
WT	Male	D3313	2022-07-22	60	2022-11-02	Untreated since birth	Still alive	0
WT	Male	D3333	2022-08-02	60	2022-10-03	Untreated since birth	Still alive	0
WT	Male	D3336	2022-08-03	60	2022-10-03	Untreated since birth	Still alive	0
WT	Male	D3337	2022-08-03	60	2022-11-11	Untreated since birth	Still alive	0
WT	Male	D3339	2022-08-03	60	2022-10-03	Untreated since birth	Still alive	0
WT	Male	D3340	2022-08-03	60	2022-10-03	Untreated since birth	Still alive	0
WT	Male	D3342	2022-08-03	60	2022-10-03	Untreated since birth	Still alive	0
WT	Male	D3346	2022-08-01	60	2022-09-30	Untreated since birth	Euthanized	0
WT	Male	D3347	2022-08-01	60	2022-09-30	Untreated since birth	Euthanized	0
WT	Male	D3349	2022-08-01	60	2022-09-30	Untreated since birth	Euthanized	0
WT	Male	D3350	2022-08-01	60	2022-11-11	Untreated since birth	Still alive	0
WT	Male	D3351	2022-08-01	60	2022-11-11	Untreated since birth	Still alive	0
WT	Male	D3358	2022-08-01	60	2022-09-30	Untreated since birth	Euthanized	0
WT	Male	D3378	2022-06-27	60	2022-09-13	Untreated since birth	Still alive	0
WT	Male	D3382	2022-08-08	60	2022-10-10	Untreated since birth	Still alive	0
WT	Male	D3383	2022-08-08	60	2022-10-10	Untreated since birth	Still alive	0
WT	Male	D3384	2022-08-08	60	2022-10-10	Untreated since birth	Still alive	0
WT	Male	D3390	2022-08-18	60	2022-10-19	Untreated since birth	Still alive	0
WT	Male	D4793	2023-09-15	60	2023-11-19	Untreated since birth	Still alive	0
WT	Male	D4796	2023-09-15	60	2023-11-19	Untreated since birth	Still alive	0
WT	Male	D4797	2023-09-15	60	2023-11-19	Untreated since birth	Still alive	0
WT	Male	D4801	2023-09-16	60	2023-11-20	Untreated since birth	Still alive	0
WT	Male	D4978	2023-10-11	60	2024-01-09	Untreated since birth	Still alive	0
WT	Male	D4989	2023-10-14	59	2023-12-12	Untreated since birth	Tissue harvested	0
WT	Male	D4990	2023-10-14	59	2023-12-12	Untreated since birth	Tissue harvested	0
WT	Male	D4993	2023-10-14	59	2023-12-12	Untreated since birth	Tissue harvested	0
WT	Male	D4994	2023-10-14	59	2023-12-12	Untreated since birth	Tissue harvested	0
WT	Male	D4999	2023-10-17	56	2023-12-12	Untreated since birth	Tissue harvested	0

## Sheet: Fig. 3E,F
Genotype	Sex	Mouse #	Date of Birth	Age	Date of Death	Experimental Arm	Cause of death	End Code		Untreated Col3a1G938D/+ Males vs Spironolactone Col3a1G938D/+ Males
VEDS	Male	A533	2020-04-07	100	2020-07-18	Spironolactone 100mg/kg	Tissue harvested	0		Log-rank (Mantel-Cox) test
VEDS	Male	A542	2020-04-08	100	2020-07-18	Spironolactone 100mg/kg	Tissue harvested	0		Chi square	8.785
VEDS	Male	A544	2020-04-08	100	2020-07-18	Spironolactone 100mg/kg	Tissue harvested	0		df	1
WT	Male	A545	2020-04-10	100	2020-07-19	Spironolactone 100mg/kg	Tissue harvested	0		P value	0.003
WT	Male	A547	2020-04-10	100	2020-07-19	Spironolactone 100mg/kg	Tissue harvested	0		P value summary	**
WT	Male	A548	2020-04-10	100	2020-07-19	Spironolactone 100mg/kg	Tissue harvested	0		Are the survival curves sig different?	Yes
VEDS	Male	A549	2020-04-10	100	2020-07-19	Spironolactone 100mg/kg	Tissue harvested	0
WT	Male	A550	2020-04-10	100	2020-07-19	Spironolactone 100mg/kg	Tissue harvested	0		Untreated Col3a1G938D/+ Females vs Spironolactone Col3a1G938D/+ Females
VEDS	Male	A553	2020-04-10	100	2020-07-19	Spironolactone 100mg/kg	Tissue harvested	0		Log-rank (Mantel-Cox) test
VEDS	Male	A554	2020-04-10	100	2020-07-19	Spironolactone 100mg/kg	Tissue harvested	0		Chi square	7.968
WT	Male	A558	2020-04-11	100	2020-07-20	Spironolactone 100mg/kg	Tissue harvested	0		df	1
VEDS	Male	A559	2020-04-11	100	2020-07-20	Spironolactone 100mg/kg	Tissue harvested	0		P value	0.0048
WT	Male	A567	2020-04-16	100	2020-07-26	Untreated	Tissue harvested	0		P value summary	**
WT	Male	A568	2020-04-16	100	2020-07-26	Untreated	Tissue harvested	0		Are the survival curves sig different?	Yes
WT	Male	A569	2020-04-16	100	2020-07-26	Untreated	Tissue harvested	0
WT	Male	A570	2020-04-16	100	2020-07-25	Untreated	Tissue harvested	0
VEDS	Male	A571	2020-04-16	100	2020-07-25	Untreated	Tissue harvested	0
VEDS	Male	A572	2020-04-16	100	2020-07-25	Untreated	Tissue harvested	0
WT	Male	A574	2020-04-16	100	2020-07-26	Untreated	Tissue harvested	0
WT	Male	A575	2020-04-16	100	2020-07-25	Untreated	Tissue harvested	0
WT	Male	A576	2020-04-16	100	2020-07-26	Untreated	Tissue harvested	0
WT	Male	A586	2020-04-24	100	2020-08-02	Spironolactone 100mg/kg	Tissue harvested	0
VEDS	Male	A589	2020-04-24	100	2020-08-02	Spironolactone 100mg/kg	Tissue harvested	0
WT	Male	A593	2020-04-24	100	2020-08-02	Spironolactone 100mg/kg	Tissue harvested	0
VEDS	Male	A594	2020-04-24	100	2020-08-02	Spironolactone 100mg/kg	Tissue harvested	0
WT	Male	A595	2020-04-24	100	2020-08-02	Spironolactone 100mg/kg	Euthanized	0
WT	Male	A596	2020-04-24	100	2020-08-02	Spironolactone 100mg/kg	Euthanized	0
WT	Male	A597	2020-04-24	100	2020-08-02	Spironolactone 100mg/kg	Euthanized	0
VEDS	Male	A598	2020-04-24	100	2020-08-02	Spironolactone 100mg/kg	Tissue harvested	0
WT	Male	A600	2020-04-24	100	2020-08-02	Spironolactone 100mg/kg	Tissue harvested	0
VEDS	Male	A603	2020-04-24	100	2020-08-02	Spironolactone 100mg/kg	Tissue harvested	0
WT	Male	A604	2020-04-24	100	2020-08-02	Spironolactone 100mg/kg	Tissue harvested	0
WT	Male	A605	2020-04-30	100	2020-08-08	Untreated	Tissue harvested	0
VEDS	Male	A606	2020-04-30	78	2020-07-17	Untreated	Hemothorax	1
WT	Male	A607	2020-04-30	100	2020-08-08	Untreated	Tissue harvested	0
VEDS	Male	A608	2020-04-30	73	2020-07-12	Untreated	Malocclusion	0
VEDS	Male	A621	2020-05-05	74	2020-07-18	Untreated	Hemothorax	1
VEDS	Male	A628	2020-05-11	100	2020-08-19	Untreated	Tissue harvested	0
WT	Male	A629	2020-05-11	100	2020-08-19	Untreated	Euthanized	0
WT	Male	A630	2020-05-11	100	2020-08-19	Untreated	Tissue harvested	0
WT	Female	A645	2020-04-16	100	2020-07-26	Untreated	Tissue harvested	0
WT	Female	A646	2020-04-16	100	2020-07-25	Untreated	Tissue harvested	0
VEDS	Female	A647	2020-04-16	100	2020-07-25	Untreated	Tissue harvested	0
VEDS	Female	A648	2020-04-16	100	2020-07-25	Untreated	Tissue harvested	0
WT	Female	A660	2020-04-24	100	2020-08-02	Spironolactone 100mg/kg	Euthanized	0
WT	Female	A661	2020-04-24	100	2020-08-02	Spironolactone 100mg/kg	Euthanized	0
VEDS	Female	A662	2020-04-24	98	2020-07-31	Spironolactone 100mg/kg	Malocclusion	0
WT	Female	A666	2020-04-24	100	2020-08-02	Spironolactone 100mg/kg	Euthanized	0
VEDS	Female	A668	2020-04-24	100	2020-08-02	Spironolactone 100mg/kg	Tissue harvested	0
WT	Female	A676	2020-04-28	100	2020-08-06	Untreated	Tissue harvested	0
WT	Female	A677	2020-04-28	100	2020-08-06	Untreated	Tissue harvested	0
WT	Female	A678	2020-04-28	100	2020-08-06	Untreated	Tissue harvested	0
VEDS	Female	A679	2020-04-28	100	2020-08-06	Untreated	Tissue harvested	0
VEDS	Female	A686	2020-04-30	100	2020-08-08	Untreated	Tissue harvested	0
VEDS	Female	A687	2020-04-30	100	2020-08-08	Untreated	Tissue harvested	0
WT	Female	A688	2020-04-30	100	2020-08-08	Untreated	Tissue harvested	0
WT	Female	A689	2020-04-30	100	2020-08-08	Untreated	Tissue harvested	0
WT	Female	A690	2020-04-30	100	2020-08-08	Untreated	Tissue harvested	0
VEDS	Female	A693	2020-05-08	100	2020-08-16	Spironolactone 100mg/kg	Tissue harvested	0
WT	Female	A694	2020-05-08	100	2020-08-16	Spironolactone 100mg/kg	Tissue harvested	0
WT	Female	A695	2020-05-08	100	2020-08-16	Spironolactone 100mg/kg	Tissue harvested	0
WT	Female	A698	2020-05-11	100	2020-08-19	Untreated	Euthanized	0
WT	Female	A699	2020-05-11	100	2020-08-19	Untreated	Euthanized	0
WT	Female	A700	2020-05-11	100	2020-08-19	Untreated	Euthanized	0
VEDS	Female	A701	2020-05-11	62	2020-07-12	Untreated	Hemothorax	1
VEDS	Female	A707	2020-04-08	100	2020-07-18	Spironolactone 100mg/kg	Tissue harvested	0
WT	Female	A708	2020-04-08	100	2020-07-18	Spironolactone 100mg/kg	Tissue harvested	0
WT	Female	A709	2020-04-08	100	2020-07-18	Spironolactone 100mg/kg	Tissue harvested	0
WT	Female	A710	2020-04-08	100	2020-07-18	Spironolactone 100mg/kg	Tissue harvested	0
VEDS	Female	A715	2020-04-10	100	2020-07-19	Spironolactone 100mg/kg	Tissue harvested	0
WT	Female	A716	2020-04-10	100	2020-07-19	Spironolactone 100mg/kg	Tissue harvested	0
WT	Female	A717	2020-04-10	100	2020-07-19	Spironolactone 100mg/kg	Tissue harvested	0
WT	Female	A718	2020-04-11	100	2020-07-20	Spironolactone 100mg/kg	Tissue harvested	0
WT	Female	A719	2020-04-11	100	2020-07-20	Spironolactone 100mg/kg	Tissue harvested	0
WT	Female	A720	2020-04-11	100	2020-07-20	Spironolactone 100mg/kg	Tissue harvested	0
VEDS	Female	A721	2020-04-11	100	2020-07-20	Spironolactone 100mg/kg	Tissue harvested	0
VEDS	Female	A729	2020-05-24	100	2020-09-01	Untreated	Tissue harvested	0
WT	Female	A730	2020-05-24	100	2020-09-01	Untreated	Tissue harvested	0
VEDS	Female	A731	2020-05-24	89	2020-08-21	Untreated	Hemothorax	1
WT	Female	A732	2020-05-24	100	2020-09-01	Untreated	Tissue harvested	0
WT	Female	A733	2020-05-24	100	2020-09-01	Untreated	Tissue harvested	0
VEDS	Male	D029	2020-06-05	100	2020-09-13	Untreated	Tissue harvested	0
WT	Male	D031	2020-06-05	100	2020-09-13	Untreated	Tissue harvested	0
VEDS	Male	D035	2020-06-07	89	2020-09-04	Untreated	Hemothorax	1
WT	Male	D036	2020-06-07	100	2020-09-15	Untreated	Tissue harvested	0
WT	Female	D038	2020-06-07	100	2020-09-15	Spironolactone 100mg/kg	Tissue harvested	0
VEDS	Female	D039	2020-06-07	82	2020-08-28	Spironolactone 100mg/kg	Malocclusion	0
WT	Male	D041	2020-06-11	100	2020-09-19	Untreated	Tissue harvested	0
VEDS	Male	D042	2020-06-11	100	2020-09-19	Untreated	Tissue harvested	0
VEDS	Male	D043	2020-06-11	86	2020-09-05	Untreated	Hemothorax	1
WT	Male	D044	2020-06-11	100	2020-09-19	Untreated	Tissue harvested	0
VEDS	Male	D056	2020-06-12	100	2020-09-20	Untreated	Tissue harvested	0
WT	Male	D058	2020-06-12	100	2020-09-20	Untreated	Tissue harvested	0
VEDS	Male	D060	2020-06-12	100	2020-09-20	Untreated	Tissue harvested	0
VEDS	Female	D070	2020-06-13	100	2020-09-21	Spironolactone 100mg/kg	Tissue harvested	0
WT	Female	D071	2020-06-13	100	2020-09-21	Spironolactone 100mg/kg	Tissue harvested	0
VEDS	Male	D073	2020-06-13	71	2020-08-23	Untreated	Hemothorax	1
WT	Female	D1044	2020-12-06	100	2021-03-18	Spironolactone 100mg/kg	Tissue harvested	0
VEDS	Female	D1045	2020-12-06	78	2021-02-22	Spironolactone 100mg/kg	Hemothorax	1
WT	Female	D1057	2020-12-12	100	2021-03-22	Spironolactone 100mg/kg	Tissue harvested	0
VEDS	Female	D1058	2020-12-12	100	2021-03-22	Spironolactone 100mg/kg	Tissue harvested	0
VEDS	Female	D1107	2020-12-21	100	2021-04-01	Untreated	Tissue harvested	0
WT	Female	D1115	2020-12-22	100	2021-04-01	Spironolactone 100mg/kg	Tissue harvested	0
VEDS	Female	D1117	2020-12-22	100	2021-04-01	Spironolactone 100mg/kg	Tissue harvested	0
WT	Female	D1118	2020-12-22	100	2021-04-01	Spironolactone 100mg/kg	Tissue harvested	0
VEDS	Female	D1134	2020-12-25	100	2021-04-05	Spironolactone 100mg/kg	Euthanized	0
VEDS	Female	D1135	2020-12-25	100	2021-04-05	Spironolactone 100mg/kg	Euthanized	0
WT	Female	D1136	2020-12-25	100	2021-04-05	Untreated	Tissue harvested	0
VEDS	Female	D280	2020-07-28	100	2020-11-05	Untreated	Hemothorax	1
VEDS	Female	D309	2020-08-02	61	2020-10-02	Untreated	Hemothorax	1
WT	Female	D310	2020-08-02	100	2020-11-10	Untreated	Tissue harvested	0
VEDS	Female	D311	2020-08-02	77	2020-10-18	Untreated	Hemothorax	1
VEDS	Female	D328	2020-08-07	100	2020-11-15	Untreated	Tissue harvested	0
WT	Female	D330	2020-08-07	100	2020-11-15	Untreated	Tissue harvested	0
VEDS	Male	D581	2020-10-18	65	2020-12-22	Untreated	Hemothorax	1
WT	Male	D584	2020-10-21	100	2021-01-30	Untreated	Tissue harvested	0
WT	Male	D585	2020-10-21	100	2021-01-30	Untreated	Tissue harvested	0
WT	Male	D586	2020-10-21	100	2021-01-30	Untreated	Tissue harvested	0
VEDS	Male	D587	2020-10-21	100	2021-01-30	Untreated	Tissue harvested	0
VEDS	Male	D626	2020-10-22	77	2021-01-07	Untreated	Hemothorax	1
WT	Male	D627	2020-10-22	100	2021-01-30	Untreated	Tissue harvested	0
WT	Female	D644	2020-10-24	100	2021-02-06	Untreated	Euthanized	0
VEDS	Male	D647	2020-10-26	100	2021-02-03	Untreated	Tissue harvested	0
WT	Male	D649	2020-10-26	100	2021-02-03	Untreated	Tissue harvested	0
WT	Female	D651	2020-10-26	100	2021-02-06	Untreated	Tissue harvested	0
WT	Male	D653	2020-10-28	100	2021-02-06	Untreated	Tissue harvested	0
VEDS	Male	D654	2020-10-28	100	2021-02-06	Untreated	Tissue harvested	0
WT	Female	D655	2020-10-28	100	2021-02-06	Untreated	Tissue harvested	0
VEDS	Female	D657	2020-10-28	100	2021-02-06	Untreated	Tissue harvested	0
VEDS	Female	D658	2020-10-28	74	2021-01-10	Untreated	Hemothorax	1
VEDS	Female	D659	2020-10-28	100	2021-02-06	Untreated	Tissue harvested	0
VEDS	Female	D660	2020-10-28	72	2021-01-08	Untreated	Hemothorax	1
VEDS	Male	D661	2020-10-28	100	2021-02-06	Untreated	Hemothorax	1
VEDS	Male	D662	2020-10-28	100	2021-02-06	Untreated	Tissue harvested	0
WT	Male	D663	2020-10-28	100	2021-02-06	Untreated	Euthanized	0
WT	Male	D665	2020-10-27	100	2021-02-06	Untreated	Tissue harvested	0
VEDS	Female	D668	2020-10-27	75	2021-01-10	Untreated	Hemothorax	1
VEDS	Female	D669	2020-10-27	99	2021-02-03	Untreated	Tissue harvested	0
WT	Male	D687	2020-10-26	100	2021-02-03	Untreated	Tissue harvested	0
WT	Male	D688	2020-10-26	100	2021-02-03	Untreated	Tissue harvested	0
WT	Female	D689	2020-10-27	100	2021-02-06	Untreated	Tissue harvested	0
VEDS	Female	D690	2020-10-27	100	2021-02-06	Untreated	Tissue harvested	0
WT	Female	D691	2020-10-27	100	2021-02-06	Untreated	Tissue harvested	0
VEDS	Male	D694	2020-10-28	100	2021-02-06	Untreated	Hemothorax	1
WT	Male	D697	2020-10-28	100	2021-02-06	Untreated	Euthanized	0
VEDS	Female	D725	2020-11-01	100	2021-02-09	Spironolactone 100mg/kg	Tissue harvested	0
WT	Female	D726	2020-11-01	100	2021-02-09	Spironolactone 100mg/kg	Tissue harvested	0
WT	Female	D727	2020-11-01	100	2021-02-09	Spironolactone 100mg/kg	Tissue harvested	0
VEDS	Male	D760	2020-11-09	82	2021-01-30	Spironolactone 100mg/kg	Malocclusion	0
VEDS	Male	D761	2020-11-09	100	2021-02-17	Spironolactone 100mg/kg	Tissue harvested	0
WT	Male	D762	2020-11-09	100	2021-02-17	Spironolactone 100mg/kg	Tissue harvested	0
WT	Male	D763	2020-11-09	100	2021-02-17	Spironolactone 100mg/kg	Tissue harvested	0
WT	Male	D764	2020-11-09	100	2021-02-17	Spironolactone 100mg/kg	Tissue harvested	0
VEDS	Female	D780	2020-11-15	100	2021-02-25	Spironolactone 100mg/kg	Tissue harvested	0
WT	Female	D781	2020-11-15	100	2021-02-25	Spironolactone 100mg/kg	Tissue harvested	0
VEDS	Female	D782	2020-11-15	100	2021-02-25	Spironolactone 100mg/kg	Tissue harvested	0
WT	Female	D783	2020-11-15	100	2021-02-25	Spironolactone 100mg/kg	Tissue harvested	0
VEDS	Male	D799	2020-11-17	100	2021-02-25	Spironolactone 100mg/kg	Tissue harvested	0
WT	Male	D800	2020-11-17	100	2021-02-25	Spironolactone 100mg/kg	Tissue harvested	0
WT	Female	D803	2020-11-17	100	2021-02-25	Spironolactone 100mg/kg	Tissue harvested	0
WT	Female	D806	2020-11-19	100	2021-02-28	Untreated	Tissue harvested	0
VEDS	Male	D814	2020-11-18	100	2021-02-28	Spironolactone 100mg/kg	Tissue harvested	0
WT	Male	D815	2020-11-18	100	2021-02-28	Spironolactone 100mg/kg	Tissue harvested	0
WT	Male	D816	2020-11-18	100	2021-02-28	Spironolactone 100mg/kg	Tissue harvested	0
WT	Male	D828	2020-11-18	100	2021-02-28	Spironolactone 100mg/kg	Tissue harvested	0
VEDS	Male	D830	2020-11-18	100	2021-02-28	Spironolactone 100mg/kg	Tissue harvested	0
VEDS	Female	D832	2020-11-18	100	2021-02-28	Spironolactone 100mg/kg	Tissue harvested	0
VEDS	Female	D834	2020-11-18	73	2021-01-30	Spironolactone 100mg/kg	Euthanized	0
WT	Male	D835	2020-11-19	100	2021-02-28	Untreated	Euthanized	0
WT	Male	D836	2020-11-19	100	2021-02-28	Untreated	Euthanized	0
WT	Male	D837	2020-11-19	100	2021-02-28	Untreated	Euthanized	0
VEDS	Male	D838	2020-11-19	100	2021-02-28	Spironolactone 100mg/kg	Tissue harvested	0
WT	Male	D839	2020-11-19	100	2021-02-28	Untreated	Euthanized	0
WT	Male	D845	2020-11-19	100	2021-02-28	Untreated	Tissue harvested	0
VEDS	Female	D865	2020-11-19	100	2021-02-28	Spironolactone 100mg/kg	Tissue harvested	0
WT	Female	D867	2020-11-19	100	2021-02-28	Untreated	Euthanized	0
WT	Female	D868	2020-11-19	100	2021-02-28	Untreated	Euthanized	0
VEDS	Male	D870	2020-11-19	100	2021-02-28	Spironolactone 100mg/kg	Tissue harvested	0
VEDS	Male	D882	2020-11-25	98	2021-03-03	Spironolactone 100mg/kg	Tissue harvested	0
VEDS	Male	D883	2020-11-25	98	2021-03-03	Spironolactone 100mg/kg	Tissue harvested	0
VEDS	Female	D886	2020-11-25	98	2021-03-03	Spironolactone 100mg/kg	Tissue harvested	0
VEDS	Male	D922	2020-11-23	62	2021-01-24	Spironolactone 100mg/kg	Hemothorax	1
VEDS	Male	D923	2020-11-23	100	2021-03-03	Spironolactone 100mg/kg	Tissue harvested	0
VEDS	Female	D926	2020-11-23	100	2021-03-03	Spironolactone 100mg/kg	Tissue harvested	0
VEDS	Female	D927	2020-11-23	100	2021-03-03	Spironolactone 100mg/kg	Tissue harvested	0
VEDS	Female	D929	2020-11-23	100	2021-03-03	Spironolactone 100mg/kg	Tissue harvested	0
VEDS	Male	D977	2020-12-04	100	2021-03-15	Spironolactone 100mg/kg	Tissue harvested	0
WT	Male	D979	2020-12-04	100	2021-03-15	Spironolactone 100mg/kg	Tissue harvested	0
VEDS	Male	D981	2020-12-04	100	2021-03-15	Spironolactone 100mg/kg	Tissue harvested	0
WT	Male	D991	2020-12-06	100	2021-03-18	Untreated	Tissue harvested	0
VEDS	Male	D992	2020-12-06	98	2021-03-14	Untreated	Malocclusion	0

## Sheet: Fig. 3G,H
Genotype	Sex	Mouse	DOB	Age	Date.of.Death	Experiment	Cause_of_death	End.Code		Untreated Col3a1G938D/+ Males vs Finerenone Col3a1G938D/+ Males
WT	Male	D2980	2022-05-27	60	2022-07-28	Untreated since birth	Still alive	0		Log-rank (Mantel-Cox) test
WT	Male	D2983	2022-05-27	60	2022-07-28	Untreated since birth	Still alive	0		Chi square	5.43
WT	Female	D2988	2022-05-27	60	2022-07-26	Untreated since birth	Euthanized	0		df	1
WT	Female	D2989	2022-05-27	60	2022-07-26	Untreated since birth	Euthanized	0		P value	0.0198
WT	Male	D2990	2022-05-27	60	2022-07-28	Untreated since birth	Still alive	0		P value summary	*
WT	Male	D2991	2022-05-27	60	2022-07-28	Untreated since birth	Still alive	0		Are the survival curves sig different?	Yes
WT	Male	D2992	2022-05-27	60	2022-07-28	Untreated since birth	Still alive	0
WT	Female	D2995	2022-05-27	50	2022-07-16	Untreated since birth	Euthanized	0		Untreated Col3a1G938D/+ Females vs Finerenone Col3a1G938D/+ Females
VEDS	Female	D3647	2022-10-11	60	2022-12-14	Untreated since birth	Still alive	0		Log-rank (Mantel-Cox) test
VEDS	Female	D3072	2022-06-13	30	2022-07-13	Untreated since birth	Tissue harvested	0		Chi square	4.251
VEDS	Female	D3071	2022-06-13	30	2022-07-13	Untreated since birth	Tissue harvested	0		df	1
VEDS	Female	D3070	2022-06-13	30	2022-07-13	Untreated since birth	Tissue harvested	0		P value	0.0392
WT	Female	D3073	2022-06-13	30	2022-07-13	Untreated since birth	Tissue harvested	0		P value summary	*
VEDS	Female	D3685	2022-10-25	34	2022-11-28	Untreated since birth	Tissue harvested	0		Are the survival curves sig different?	Yes
VEDS	Female	D3629	2022-10-10	60	2022-12-14	Finerenone 5mg/kg	Still alive	0
VEDS	Female	D3686	2022-10-25	34	2022-11-28	Untreated since birth	Tissue harvested	0
VEDS	Female	D3513	2022-09-13	60	2022-11-14	Finerenone 5mg/kg	Still alive	0
VEDS	Female	D3631	2022-10-10	60	2022-12-14	Finerenone 5mg/kg	Still alive	0
WT	Female	D3516	2022-09-13	60	2022-11-14	Finerenone 5mg/kg	Still alive	0
VEDS	Female	D3693	2022-10-27	32	2022-11-28	Untreated since birth	Tissue harvested	0
VEDS	Female	D3632	2022-10-10	60	2022-12-14	Finerenone 5mg/kg	Still alive	0
VEDS	Female	D3515	2022-09-13	60	2022-11-14	Finerenone 5mg/kg	Still alive	0
VEDS	Female	D3558	2022-09-16	60	2022-11-19	Untreated since birth	Still alive	0
VEDS	Female	D3683	2022-10-25	34	2022-11-28	Untreated since birth	Tissue harvested	0
WT	Female	D3684	2022-10-25	34	2022-11-28	Untreated since birth	Tissue harvested	0
VEDS	Male	D3731	2022-10-30	60	2023-01-02	Finerenone 5mg/kg	Still alive	0
VEDS	Female	D3518	2022-09-08	60	2022-11-08	Untreated since birth	Still alive	0
WT	Female	D3508	2022-09-08	60	2022-11-08	Untreated since birth	Still alive	0
WT	Female	D3509	2022-09-08	60	2022-11-08	Untreated since birth	Still alive	0
WT	Female	D3695	2022-10-27	32	2022-11-28	Untreated since birth	Tissue harvested	0
VEDS	Female	D3637	2022-10-10	60	2022-12-14	Finerenone 5mg/kg	Still alive	0
VEDS	Female	D3690	2022-10-27	32	2022-11-28	Untreated since birth	Tissue harvested	0
VEDS	Female	D3521	2022-09-08	60	2022-11-08	Untreated since birth	Still alive	0
WT	Female	D3507	2022-09-08	60	2022-11-08	Untreated since birth	Still alive	0
VEDS	Male	D3548	2022-09-16	60	2022-11-19	Finerenone 5mg/kg	Still alive	0
WT	Female	D3649	2022-10-11	60	2022-12-14	Untreated since birth	Still alive	0
WT	Female	D3525	2022-09-16	60	2022-11-19	Finerenone 5mg/kg	Still alive	0
WT	Female	D3636	2022-10-10	60	2022-12-14	Finerenone 5mg/kg	Still alive	0
VEDS	Female	D3447	2022-08-25	60	2022-11-02	Untreated since birth	Still alive	0
WT	Female	D3524	2022-09-16	60	2022-11-19	Finerenone 5mg/kg	Still alive	0
WT	Female	D3691	2022-10-27	32	2022-11-28	Untreated since birth	Tissue harvested	0
WT	Female	D3692	2022-10-27	32	2022-11-28	Untreated since birth	Tissue harvested	0
WT	Female	D3694	2022-10-27	32	2022-11-28	Untreated since birth	Tissue harvested	0
WT	Female	D3063	2022-06-12	60	2022-08-12	Untreated since birth	Still alive	0
VEDS	Female	D3147	2022-06-21	60	2022-09-30	Untreated since birth	Still alive	0
VEDS	Female	D3154	2022-06-21	60	2022-09-30	Untreated since birth	Still alive	0
WT	Female	D3522	2022-09-16	60	2022-11-19	Finerenone 5mg/kg	Still alive	0
WT	Female	D3635	2022-10-10	60	2022-12-14	Finerenone 5mg/kg	Still alive	0
VEDS	Male	D3552	2022-09-16	60	2022-11-19	Finerenone 5mg/kg	Still alive	0
VEDS	Male	D3620	2022-10-10	60	2022-12-14	Finerenone 5mg/kg	Still alive	0
WT	Female	D3533	2022-09-16	60	2022-11-19	Finerenone 5mg/kg	Still alive	0
WT	Female	D3687	2022-10-25	34	2022-11-28	Untreated since birth	Tissue harvested	0
VEDS	Female	D3130	2022-06-19	60	2022-09-27	Untreated since birth	Still alive	0
VEDS	Female	D3137	2022-06-20	60	2022-09-30	Untreated since birth	Still alive	0
VEDS	Female	D3139	2022-06-20	60	2022-09-30	Untreated since birth	Still alive	0
WT	Female	D3733	2022-10-30	60	2023-01-02	Finerenone 5mg/kg	Still alive	0
VEDS	Female	D3141	2022-06-20	60	2022-09-30	Untreated since birth	Still alive	0
VEDS	Male	D3526	2022-09-16	60	2022-11-19	Finerenone 5mg/kg	Still alive	0
WT	Female	D3561	2022-09-16	60	2022-11-19	Untreated since birth	Still alive	0
VEDS	Male	D3512	2022-09-13	60	2022-11-14	Finerenone 5mg/kg	Still alive	0
VEDS	Male	D3527	2022-09-16	60	2022-11-19	Finerenone 5mg/kg	Still alive	0
WT	Female	D3065	2022-06-12	60	2022-08-12	Untreated since birth	Still alive	0
WT	Female	D3464	2022-09-03	60	2022-11-04	Untreated since birth	Still alive	0
WT	Female	D3523	2022-09-16	60	2022-11-19	Finerenone 5mg/kg	Still alive	0
WT	Female	D3634	2022-10-10	60	2022-12-14	Finerenone 5mg/kg	Still alive	0
WT	Female	D3633	2022-10-10	60	2022-12-14	Finerenone 5mg/kg	Still alive	0
WT	Female	D3520	2022-09-08	60	2022-11-08	Untreated since birth	Still alive	0
WT	Female	D3534	2022-09-16	60	2022-11-19	Finerenone 5mg/kg	Still alive	0
WT	Male	D3511	2022-09-13	60	2022-11-14	Finerenone 5mg/kg	Still alive	0
WT	Female	D3131	2022-06-19	60	2022-09-27	Untreated since birth	Still alive	0
WT	Male	D3546	2022-09-16	60	2022-11-19	Finerenone 5mg/kg	Still alive	0
WT	Female	D3445	2022-08-25	60	2022-11-02	Untreated since birth	Still alive	0
WT	Female	D3559	2022-09-16	60	2022-11-19	Untreated since birth	Still alive	0
WT	Male	D3531	2022-09-16	60	2022-11-19	Finerenone 5mg/kg	Still alive	0
WT	Female	D3128	2022-06-19	60	2022-09-27	Untreated since birth	Still alive	0
WT	Female	D3519	2022-09-08	60	2022-11-08	Untreated since birth	Still alive	0
WT	Male	D3551	2022-09-16	60	2022-11-19	Finerenone 5mg/kg	Still alive	0
WT	Female	D3510	2022-09-08	60	2022-11-08	Untreated since birth	Still alive	0
WT	Female	D3140	2022-06-20	60	2022-09-30	Untreated since birth	Still alive	0
WT	Female	D3194	2022-06-22	60	2022-09-30	Untreated since birth	Still alive	0
WT	Male	D3550	2022-09-16	60	2022-11-19	Finerenone 5mg/kg	Still alive	0
VEDS	Male	D3067	2022-06-13	60	2022-08-13	Untreated since birth	Still alive	0
VEDS	Male	D3503	2022-09-08	60	2022-11-08	Untreated since birth	Still alive	0
WT	Male	D3545	2022-09-16	60	2022-11-19	Finerenone 5mg/kg	Still alive	0
WT	Male	D3547	2022-09-16	60	2022-11-19	Finerenone 5mg/kg	Still alive	0
VEDS	Male	D3529	2022-09-16	60	2022-11-19	Finerenone 5mg/kg	Still alive	0
WT	Male	D3732	2022-10-30	60	2023-01-02	Finerenone 5mg/kg	Still alive	0
VEDS	Female	D3193	2022-06-22	60	2022-09-30	Untreated since birth	Still alive	0
VEDS	Male	D3493	2022-09-08	60	2022-11-08	Untreated since birth	Still alive	0
WT	Male	D3730	2022-10-30	60	2023-01-02	Finerenone 5mg/kg	Still alive	0
VEDS	Male	D3460	2022-09-03	60	2022-11-04	Untreated since birth	Still alive	0
WT	Male	D3626	2022-10-10	60	2022-12-14	Finerenone 5mg/kg	Still alive	0
WT	Female	D3196	2022-06-22	60	2022-09-30	Untreated since birth	Still alive	0
WT	Male	D3530	2022-09-16	60	2022-11-19	Finerenone 5mg/kg	Still alive	0
WT	Male	D3625	2022-10-10	60	2022-12-14	Finerenone 5mg/kg	Still alive	0
WT	Female	D3146	2022-06-21	60	2022-09-30	Untreated since birth	Still alive	0
WT	Male	D3557	2022-09-16	60	2022-11-19	Untreated since birth	Still alive	0
WT	Male	D3069	2022-06-13	60	2022-08-13	Untreated since birth	Still alive	0
WT	Male	D3553	2022-09-16	60	2022-11-19	Finerenone 5mg/kg	Still alive	0
WT	Male	D3688	2022-10-27	32	2022-11-28	Untreated since birth	Tissue harvested	0
WT	Male	D3528	2022-09-16	60	2022-11-19	Finerenone 5mg/kg	Still alive	0
WT	Male	D3624	2022-10-10	60	2022-12-14	Finerenone 5mg/kg	Still alive	0
VEDS	Male	D3443	2022-08-25	60	2022-11-02	Untreated since birth	Still alive	0
WT	Male	D3628	2022-10-10	60	2022-12-14	Finerenone 5mg/kg	Still alive	0
VEDS	Male	D3441	2022-08-25	60	2022-11-02	Untreated since birth	Still alive	0
WT	Male	D3461	2022-09-03	60	2022-11-04	Untreated since birth	Still alive	0
WT	Male	D3437	2022-08-25	60	2022-11-02	Untreated since birth	Still alive	0
WT	Male	D3439	2022-08-25	60	2022-11-02	Untreated since birth	Still alive	0
WT	Male	D3556	2022-09-16	60	2022-11-19	Untreated since birth	Still alive	0
WT	Male	D3495	2022-09-08	60	2022-11-08	Untreated since birth	Still alive	0
WT	Male	D3504	2022-09-08	60	2022-11-08	Untreated since birth	Still alive	0
WT	Male	D3627	2022-10-10	60	2022-12-14	Finerenone 5mg/kg	Still alive	0
WT	Male	D3440	2022-08-25	60	2022-11-02	Untreated since birth	Still alive	0
VEDS	Male	D3068	2022-06-13	42	2022-07-25	Untreated since birth	Hemothorax	1
WT	Female	D3114	2022-06-16	27	2022-07-13	Untreated since birth	Euthanized	0
WT	Female	D3115	2022-06-16	27	2022-07-13	Untreated since birth	Euthanized	0
WT	Female	D3116	2022-06-16	27	2022-07-13	Untreated since birth	Euthanized	0
WT	Male	D3124	2022-06-19	24	2022-07-13	Untreated since birth	Euthanized	0
WT	Male	D3125	2022-06-19	24	2022-07-13	Untreated since birth	Euthanized	0
WT	Male	D3126	2022-06-19	24	2022-07-13	Untreated since birth	Euthanized	0
WT	Male	D3127	2022-06-19	24	2022-07-13	Untreated since birth	Euthanized	0
VEDS	Female	D3129	2022-06-19	60	2022-08-23	Untreated since birth	Still alive	0
WT	Female	D3132	2022-06-19	27	2022-07-16	Untreated since birth	Euthanized	0
WT	Female	D3133	2022-06-19	27	2022-07-16	Untreated since birth	Euthanized	0
VEDS	Male	D3134	2022-06-20	43	2022-08-02	Untreated since birth	Hemothorax	1
WT	Male	D3135	2022-06-20	56	2022-08-15	Untreated since birth	Euthanized	0
VEDS	Male	D3136	2022-06-20	40	2022-07-30	Untreated since birth	Hemothorax	1
VEDS	Female	D3138	2022-06-20	60	2022-09-19	Untreated since birth	Still alive	0
WT	Male	D3142	2022-06-21	22	2022-07-13	Untreated since birth	Euthanized	0
WT	Male	D3143	2022-06-21	22	2022-07-13	Untreated since birth	Euthanized	0
WT	Male	D3144	2022-06-21	22	2022-07-13	Untreated since birth	Euthanized	0
WT	Male	D3145	2022-06-21	22	2022-07-13	Untreated since birth	Euthanized	0
WT	Female	D3148	2022-06-21	22	2022-07-13	Untreated since birth	Euthanized	0
WT	Female	D3149	2022-06-21	22	2022-07-13	Untreated since birth	Euthanized	0
WT	Female	D3150	2022-06-21	22	2022-07-13	Untreated since birth	Euthanized	0
WT	Female	D3151	2022-06-21	22	2022-07-13	Untreated since birth	Euthanized	0
WT	Female	D3152	2022-06-21	22	2022-07-13	Untreated since birth	Euthanized	0
WT	Female	D3153	2022-06-21	60	2022-09-30	Untreated since birth	Still alive	0
WT	Female	D3192	2022-06-22	60	2022-08-23	Untreated since birth	Still alive	0
VEDS	Female	D3195	2022-06-22	49	2022-08-10	Untreated since birth	Hemothorax	1
VEDS	Female	D3197	2022-06-22	60	2022-08-23	Untreated since birth	Still alive	0
WT	Female	D3433	2022-08-25	47	2022-10-11	Untreated since birth	Euthanized	0
WT	Female	D3434	2022-08-25	47	2022-10-11	Untreated since birth	Euthanized	0
WT	Male	D3435	2022-08-25	47	2022-10-11	Untreated since birth	Euthanized	0
WT	Male	D3436	2022-08-25	47	2022-10-11	Untreated since birth	Euthanized	0
VEDS	Male	D3438	2022-08-25	46	2022-10-10	Untreated since birth	Hemothorax	1
WT	Male	D3442	2022-08-25	47	2022-10-11	Untreated since birth	Euthanized	0
WT	Male	D3444	2022-08-25	47	2022-10-11	Untreated since birth	Euthanized	0
VEDS	Female	D3446	2022-08-25	39	2022-10-03	Untreated since birth	Hemothorax	1
WT	Female	D3462	2022-09-03	38	2022-10-11	Untreated since birth	Euthanized	0
WT	Female	D3463	2022-09-03	38	2022-10-11	Untreated since birth	Euthanized	0
VEDS	Female	D3465	2022-09-03	49	2022-10-22	Untreated since birth	Hemothorax	1
VEDS	Female	D3466	2022-09-03	24	2022-09-27	Untreated since birth	Hemothorax	1
WT	Male	D3505	2022-09-08	60	2022-11-08	Untreated since birth	Still alive	0
VEDS	Female	D3517	2022-09-08	57	2022-11-04	Untreated since birth	Hemothorax	1
WT	Male	D3492	2022-09-08	60	2022-11-08	Untreated since birth	Still alive	0
VEDS	Male	D3494	2022-09-08	44	2022-10-22	Untreated since birth	Hemothorax	1
VEDS	Female	D3514	2022-09-13	48	2022-10-31	Finerenone 5mg/kg	Too eaten to tell	0
VEDS	Male	D3532	2022-09-16	27	2022-10-13	Finerenone 5mg/kg	Necrotic	0
WT	Female	D3535	2022-09-16	34	2022-10-20	Finerenone 5mg/kg	Malocculsion	0
VEDS	Male	D3549	2022-09-16	60	2022-11-19	Finerenone 5mg/kg	Still alive	0
VEDS	Female	D3554	2022-09-16	60	2022-11-19	Finerenone 5mg/kg	Still alive	0
VEDS	Male	D3555	2022-09-16	37	2022-10-23	Untreated since birth	Hemothorax	1
VEDS	Male	D3621	2022-10-10	49	2022-11-28	Finerenone 5mg/kg	Hemothorax	1
VEDS	Male	D3622	2022-10-10	39	2022-11-18	Finerenone 5mg/kg	Hemothorax	1
VEDS	Male	D3623	2022-10-10	52	2022-12-01	Finerenone 5mg/kg	Hemothorax	1
VEDS	Female	D3630	2022-10-10	49	2022-11-28	Finerenone 5mg/kg	Hemothorax	1
VEDS	Female	Mouse1	2022-10-11	28	2022-11-08	Untreated since birth	Hemothorax	1
WT	Male	D3639	2022-10-11	60	2022-12-14	Untreated since birth	Still alive	0
WT	Male	D3640	2022-10-11	60	2022-12-14	Untreated since birth	Still alive	0
WT	Male	D3641	2022-10-11	60	2022-12-14	Untreated since birth	Still alive	0
WT	Male	D3642	2022-10-11	60	2022-12-14	Untreated since birth	Still alive	0
WT	Female	D3643	2022-10-11	60	2022-12-15	Untreated since birth	Still alive	0
WT	Female	D3644	2022-10-11	60	2022-12-15	Untreated since birth	Still alive	0
WT	Male	D3645	2022-10-11	60	2022-12-15	Untreated since birth	Still alive	0
VEDS	Male	D3646	2022-10-11	55	2022-12-05	Untreated since birth	Hemothorax	1
VEDS	Female	D3648	2022-10-11	42	2022-11-22	Untreated since birth	Hemothorax	1
VEDS	Female	D3650	2022-10-11	58	2022-12-08	Untreated since birth	Hemothorax	1
WT	Male	D3656	2022-10-16	37	2022-11-22	Untreated since birth	Euthanized	0
WT	Male	D3657	2022-10-16	60	2022-12-15	Untreated since birth	Tissue harvested	0
VEDS	Male	D3658	2022-10-16	43	2022-11-28	Untreated since birth	Hemothorax	1
WT	Male	D3659	2022-10-16	37	2022-11-22	Untreated since birth	Euthanized	0
WT	Male	D3660	2022-10-16	37	2022-11-22	Untreated since birth	Euthanized	0
WT	Male	D3661	2022-10-16	37	2022-11-22	Untreated since birth	Euthanized	0
WT	Male	D3662	2022-10-16	60	2022-12-15	Untreated since birth	Tissue harvested	0
WT	Female	D3664	2022-10-16	37	2022-11-22	Untreated since birth	Euthanized	0
WT	Female	D3665	2022-10-16	37	2022-11-22	Untreated since birth	Euthanized	0
WT	Female	D3666	2022-10-16	37	2022-11-22	Untreated since birth	Euthanized	0
WT	Female	D3667	2022-10-16	37	2022-11-22	Untreated since birth	Euthanized	0
WT	Female	D3668	2022-10-16	57	2022-12-12	Untreated since birth	Still alive	0
VEDS	Female	D3669	2022-10-16	57	2022-12-12	Untreated since birth	Still alive	0
VEDS	Male	D3670	2022-10-18	41	2022-11-28	Untreated since birth	Too eaten to tell	0
WT	Male	D3671	2022-10-18	58	2022-12-15	Untreated since birth	Tissue harvested	0
WT	Female	D3672	2022-10-18	55	2022-12-12	Untreated since birth	Still alive	0
WT	Female	D3673	2022-10-18	55	2022-12-12	Untreated since birth	Still alive	0
VEDS	Male	D3674	2022-10-19	34	2022-11-22	Untreated since birth	Hemothorax	1
VEDS	Female	D3675	2022-10-19	54	2022-12-12	Untreated since birth	Still alive	0
VEDS	Female	D3676	2022-10-19	54	2022-12-12	Untreated since birth	Still alive	0
VEDS	Female	D3677	2022-10-19	54	2022-12-12	Untreated since birth	Still alive	0
VEDS	Female	D3678	2022-10-19	54	2022-12-12	Untreated since birth	Still alive	0
WT	Male	D3679	2022-10-25	28	2022-11-22	Untreated since birth	Euthanized	0
WT	Male	D3680	2022-10-25	28	2022-11-22	Untreated since birth	Euthanized	0
WT	Male	D3681	2022-10-25	28	2022-11-22	Untreated since birth	Euthanized	0
WT	Male	D3682	2022-10-25	28	2022-11-22	Untreated since birth	Euthanized	0
VEDS	Female	D3689	2022-10-27	32	2022-11-28	Untreated since birth	Hemothorax	1
WT	Female	D3928	2023-01-05	60	2023-03-15	Untreated since birth	Still alive	0
WT	Female	D3929	2023-01-05	60	2023-03-15	Untreated since birth	Still alive	0
VEDS	Female	D3930	2023-01-05	33	2023-02-07	Untreated since birth	Hemothorax	1
VEDS	Female	D3931	2023-01-05	60	2023-03-15	Untreated since birth	Still alive	0
WT	Female	D3932	2023-01-05	36	2023-02-10	Untreated since birth	Euthanized	0
WT	Female	D3933	2023-01-05	36	2023-02-10	Untreated since birth	Euthanized	0
WT	Female	D3934	2023-01-05	36	2023-02-10	Untreated since birth	Euthanized	0
WT	Male	D3935	2023-01-05	36	2023-02-10	Untreated since birth	Euthanized	0
WT	Male	D3936	2023-01-05	36	2023-02-10	Untreated since birth	Euthanized	0
WT	Male	D3937	2023-01-05	36	2023-02-10	Untreated since birth	Euthanized	0
WT	Female	D3938	2023-01-05	36	2023-02-10	Finerenone 5mg/kg	Euthanized	0
WT	Female	D3939	2023-01-05	36	2023-02-10	Finerenone 5mg/kg	Euthanized	0
WT	Female	D3940	2023-01-05	36	2023-02-10	Finerenone 5mg/kg	Euthanized	0
WT	Female	D3941	2023-01-05	36	2023-02-10	Finerenone 5mg/kg	Euthanized	0
WT	Female	D3942	2023-01-05	36	2023-02-10	Finerenone 5mg/kg	Euthanized	0
WT	Female	D3943	2023-01-05	36	2023-02-10	Finerenone 5mg/kg	Euthanized	0
WT	Female	D3944	2023-01-05	36	2023-02-10	Finerenone 5mg/kg	Euthanized	0
WT	Female	D3945	2023-01-05	36	2023-02-10	Finerenone 5mg/kg	Euthanized	0
VEDS	Male	D4664	2023-09-01	60	2023-10-31	Finerenone 5mg/kg	Tissue harvested	0
WT	Female	D4665	2023-09-01	60	2023-10-31	Finerenone 5mg/kg	Tissue harvested	0
WT	Female	D4666	2023-09-01	60	2023-10-31	Finerenone 5mg/kg	Tissue harvested	0
WT	Male	D4722	2023-09-04	60	2023-11-19	Finerenone 5mg/kg	Still alive	0
VEDS	Male	D4723	2023-09-04	60	2023-11-06	Finerenone 5mg/kg	Still alive	0
VEDS	Male	D4724	2023-09-04	49	2023-10-23	Finerenone 5mg/kg	Too eaten to tell	0
WT	Male	D4725	2023-09-04	60	2023-11-19	Finerenone 5mg/kg	Still alive	0
WT	Male	D4726	2023-09-04	60	2023-11-19	Finerenone 5mg/kg	Still alive	0
WT	Male	D4727	2023-09-04	60	2023-11-19	Finerenone 5mg/kg	Still alive	0
WT	Female	D4728	2023-09-04	60	2023-11-06	Finerenone 5mg/kg	Still alive	0
WT	Male	D4690	2023-09-05	60	2023-11-06	Untreated since birth	Still alive	0
WT	Female	D4691	2023-09-05	22	2023-09-27	Untreated since birth	Euthanized	0
WT	Female	D4692	2023-09-05	22	2023-09-27	Untreated since birth	Euthanized	0
WT	Female	D4693	2023-09-05	22	2023-09-27	Untreated since birth	Euthanized	0
WT	Female	D4694	2023-09-05	22	2023-09-27	Untreated since birth	Euthanized	0
WT	Male	D4695	2023-09-05	60	2023-11-06	Untreated since birth	Still alive	0
WT	Male	D4696	2023-09-05	60	2023-11-06	Untreated since birth	Still alive	0
WT	Male	D4697	2023-09-05	60	2023-11-06	Untreated since birth	Still alive	0
VEDS	Male	D4698	2023-09-05	60	2023-11-06	Untreated since birth	Still alive	0
WT	Male	D4699	2023-09-05	60	2023-11-06	Untreated since birth	Still alive	0
VEDS	Female	D4700	2023-09-05	60	2023-11-07	Untreated since birth	Still alive	0
WT	Female	D4701	2023-09-05	60	2023-11-07	Untreated since birth	Still alive	0
VEDS	Male	D4702	2023-09-06	60	2023-11-07	Untreated since birth	Still alive	0
WT	Male	D4703	2023-09-06	60	2023-11-07	Untreated since birth	Still alive	0
WT	Male	D4704	2023-09-06	60	2023-11-07	Untreated since birth	Still alive	0
VEDS	Male	D4705	2023-09-06	34	2023-10-10	Untreated since birth	Hemothorax	1
WT	Male	D4708	2023-09-06	21	2023-09-27	Untreated since birth	Euthanized	0
WT	Male	D4709	2023-09-06	21	2023-09-27	Untreated since birth	Euthanized	0
WT	Male	D4710	2023-09-06	21	2023-09-27	Untreated since birth	Euthanized	0
WT	Female	D4711	2023-09-06	21	2023-09-27	Untreated since birth	Euthanized	0
WT	Female	D4712	2023-09-06	21	2023-09-27	Untreated since birth	Euthanized	0
WT	Female	D4729	2023-09-10	60	2023-11-12	Untreated since birth	Still alive	0
VEDS	Male	D4730	2023-09-10	60	2023-11-27	Untreated since birth	Still alive	0
WT	Male	D4731	2023-09-10	60	2024-01-08	Untreated since birth	Still alive	0
WT	Female	D4732	2023-09-10	60	2023-11-19	Untreated since birth	Still alive	0
VEDS	Male	D4612	2023-09-11	60	2023-11-12	Finerenone 5mg/kg	Still alive	0
WT	Female	D4613	2023-09-11	60	2023-11-12	Finerenone 5mg/kg	Still alive	0
VEDS	Male	D4614	2023-09-11	49	2023-10-30	Finerenone 5mg/kg	Hemothorax	1
WT	Male	D4615	2023-09-11	25	2023-10-06	Finerenone 5mg/kg	Necrotic	0
VEDS	Female	D4616	2023-09-11	60	2023-11-12	Finerenone 5mg/kg	Still alive	0
VEDS	Female	D4617	2023-09-11	60	2023-11-12	Finerenone 5mg/kg	Still alive	0
WT	Female	D4622	2023-09-11	21	2023-10-02	Untreated since birth	Euthanized	0
WT	Female	D4623	2023-09-11	21	2023-10-02	Untreated since birth	Euthanized	0
WT	Female	D4624	2023-09-11	21	2023-10-02	Untreated since birth	Euthanized	0
WT	Female	D4625	2023-09-11	21	2023-10-02	Untreated since birth	Euthanized	0
WT	Female	D4751	2023-09-11	21	2023-10-02	Untreated since birth	Euthanized	0
WT	Female	D4618	2023-09-11	60	2023-11-12	Finerenone 5mg/kg	Still alive	0
WT	Female	D4619	2023-09-11	60	2023-11-12	Finerenone 5mg/kg	Still alive	0
WT	Male	D4620	2023-09-11	46	2023-10-27	Untreated since birth	Tissue harvested	0
VEDS	Male	D4621	2023-09-11	46	2023-10-27	Untreated since birth	Tissue harvested	0
WT	Male	D4772	2023-09-14	60	2023-11-19	Finerenone 5mg/kg	Still alive	0
VEDS	Male	D4774	2023-09-14	25	2023-10-09	Finerenone 5mg/kg	Necrotic	0
VEDS	Female	D4775	2023-09-14	27	2023-10-11	Finerenone 5mg/kg	Necrotic	0
VEDS	Female	D4776	2023-09-14	25	2023-10-09	Finerenone 5mg/kg	Necrotic	0
VEDS	Female	D4777	2023-09-14	60	2023-11-21	Finerenone 5mg/kg	Still alive	0
VEDS	Female	D4778	2023-09-14	22	2023-10-06	Untreated since birth	Necrotic	0
VEDS	Male	D4780	2023-09-14	42	2023-10-26	Finerenone 5mg/kg	Hemothorax	1
WT	Male	D4781	2023-09-14	60	2023-11-19	Finerenone 5mg/kg	Still alive	0
WT	Female	D4782	2023-09-14	60	2023-11-19	Finerenone 5mg/kg	Still alive	0
VEDS	Female	D4783	2023-09-14	43	2023-10-27	Finerenone 5mg/kg	Hemothorax	1
WT	Female	D4784	2023-09-14	60	2023-11-19	Finerenone 5mg/kg	Still alive	0
VEDS	Male	D4785	2023-09-14	60	2023-11-15	Untreated since birth	Still alive	0
WT	Male	D4786	2023-09-14	60	2023-11-19	Untreated since birth	Still alive	0
WT	Male	D4787	2023-09-14	60	2023-11-19	Untreated since birth	Still alive	0
WT	Female	D4790	2023-09-14	60	2023-11-19	Untreated since birth	Still alive	0
WT	Female	D4791	2023-09-14	60	2023-11-19	Untreated since birth	Still alive	0
VEDS	Female	D4792	2023-09-14	42	2023-10-26	Untreated since birth	Hemothorax	1
VEDS	Male	D4805	2023-09-14	60	2023-12-15	Untreated since birth	Still alive	0
VEDS	Female	D4798	2023-09-15	41	2023-10-26	Untreated since birth	Too eaten to tell	0
WT	Female	D4799	2023-09-15	60	2023-11-19	Untreated since birth	Still alive	0
VEDS	Female	D4800	2023-09-15	41	2023-10-26	Untreated since birth	Hemothorax	1
WT	Female	D4870	2023-09-18	60	2023-11-19	Finerenone 5mg/kg	Still alive	0
WT	Female	D4871	2023-09-18	60	2023-11-21	Finerenone 5mg/kg	Still alive	0
WT	Male	D4872	2023-09-18	60	2023-11-21	Finerenone 5mg/kg	Still alive	0
WT	Female	D4884	2023-09-19	60	2023-11-19	Finerenone 5mg/kg	Still alive	0
WT	Female	D4885	2023-09-19	60	2023-11-19	Finerenone 5mg/kg	Still alive	0
WT	Female	C2043	2023-11-05	32	2023-12-07	Finerenone 5mg/kg	Euthanized	0
WT	Female	C2044	2023-11-05	32	2023-12-07	Finerenone 5mg/kg	Euthanized	0
WT	Female	C2045	2023-11-05	32	2023-12-07	Finerenone 5mg/kg	Euthanized	0
WT	Male	C2050	2023-11-05	32	2023-12-07	Finerenone 5mg/kg	Euthanized	0
WT	Male	C2052	2023-11-05	32	2023-12-07	Finerenone 5mg/kg	Euthanized	0
WT	Male	C2127	2023-11-05	32	2023-12-07	Untreated since birth	Euthanized	0
WT	Male	C2128	2023-11-05	32	2023-12-07	Untreated since birth	Euthanized	0
WT	Male	C2129	2023-11-05	32	2023-12-07	Untreated since birth	Euthanized	0
WT	Female	C2130	2023-11-05	32	2023-12-07	Untreated since birth	Euthanized	0
WT	Female	C2131	2023-11-05	32	2023-12-07	Untreated since birth	Euthanized	0
WT	Female	C2132	2023-11-05	32	2023-12-07	Untreated since birth	Euthanized	0
WT	Female	C2133	2023-11-05	32	2023-12-07	Untreated since birth	Euthanized	0
WT	Female	C2036	2023-11-06	31	2023-12-07	Finerenone 5mg/kg	Euthanized	0
WT	Female	C2037	2023-11-06	31	2023-12-07	Finerenone 5mg/kg	Euthanized	0
WT	Male	C2040	2023-11-06	31	2023-12-07	Finerenone 5mg/kg	Euthanized	0
WT	Female	C2046	2023-11-06	31	2023-12-07	Finerenone 5mg/kg	Euthanized	0
WT	Male	C2143	2023-11-11	30	2023-12-11	Untreated since birth	Euthanized	0
WT	Male	C2144	2023-11-11	30	2023-12-11	Untreated since birth	Euthanized	0
WT	Female	C2145	2023-11-11	30	2023-12-11	Untreated since birth	Euthanized	0
WT	Female	C2146	2023-11-11	30	2023-12-11	Untreated since birth	Euthanized	0
WT	Female	C2147	2023-11-11	30	2023-12-11	Untreated since birth	Euthanized	0
WT	Male	C2154	2023-11-20	21	2023-12-11	Untreated since birth	Euthanized	0
WT	Male	C2155	2023-11-20	21	2023-12-11	Untreated since birth	Euthanized	0
WT	Male	C2156	2023-11-20	21	2023-12-11	Untreated since birth	Euthanized	0
WT	Female	C2157	2023-11-20	21	2023-12-11	Untreated since birth	Euthanized	0
WT	Female	C2158	2023-11-20	21	2023-12-11	Untreated since birth	Euthanized	0
WT	Female	C2159	2023-11-20	21	2023-12-11	Untreated since birth	Euthanized	0
WT	Female	C2160	2023-11-20	21	2023-12-11	Untreated since birth	Euthanized	0
WT	Female	C2161	2023-11-20	21	2023-12-11	Untreated since birth	Euthanized	0
WT	Female	C2162	2023-11-20	21	2023-12-11	Untreated since birth	Euthanized	0
WT	Female	C2163	2023-11-20	21	2023-12-11	Untreated since birth	Euthanized	0
WT	Female	C2164	2023-11-20	21	2023-12-11	Untreated since birth	Euthanized	0
WT	Male	C2165	2023-11-20	21	2023-12-11	Untreated since birth	Euthanized	0
WT	Female	C2166	2023-11-20	21	2023-12-11	Untreated since birth	Euthanized	0
VEDS	Female	C2169	2023-11-20	25	2023-12-15	Finerenone 5mg/kg	Hemothorax	1
VEDS	Male	C2026	2023-11-05	60	2024-01-08	Finerenone 5mg/kg	Still alive	0
VEDS	Male	C2027	2023-11-05	60	2024-01-08	Finerenone 5mg/kg	Still alive	0
VEDS	Male	C2028	2023-11-05	60	2024-01-08	Finerenone 5mg/kg	Still alive	0
VEDS	Male	C2029	2023-11-05	60	2024-01-08	Finerenone 5mg/kg	Still alive	0
VEDS	Male	C2030	2023-11-05	60	2024-01-08	Finerenone 5mg/kg	Still alive	0
WT	Male	C2031	2023-11-05	60	2024-01-08	Finerenone 5mg/kg	Still alive	0
WT	Male	C2032	2023-11-05	60	2024-01-08	Finerenone 5mg/kg	Still alive	0
VEDS	Female	C2033	2023-11-05	60	2024-01-08	Finerenone 5mg/kg	Still alive	0
WT	Male	C2041	2023-11-05	60	2024-01-08	Finerenone 5mg/kg	Still alive	0
VEDS	Male	C2042	2023-11-05	60	2024-01-08	Finerenone 5mg/kg	Still alive	0
VEDS	Male	C2051	2023-11-05	60	2024-01-08	Finerenone 5mg/kg	Still alive	0
VEDS	Female	C2053	2023-11-05	60	2024-01-08	Finerenone 5mg/kg	Still alive	0
WT	Female	C2054	2023-11-05	60	2024-01-08	Finerenone 5mg/kg	Still alive	0
WT	Female	C2055	2023-11-05	60	2024-01-08	Finerenone 5mg/kg	Still alive	0
VEDS	Female	C2056	2023-11-05	60	2024-01-08	Finerenone 5mg/kg	Still alive	0
WT	Female	C2035	2023-11-06	60	2024-01-08	Finerenone 5mg/kg	Still alive	0
VEDS	Male	C2038	2023-11-06	60	2024-01-08	Finerenone 5mg/kg	Still alive	0
WT	Male	C2039	2023-11-06	60	2024-01-08	Finerenone 5mg/kg	Still alive	0
VEDS	Male	C2047	2023-11-06	60	2024-01-08	Finerenone 5mg/kg	Still alive	0
WT	Male	C2048	2023-11-06	60	2024-01-08	Finerenone 5mg/kg	Still alive	0
WT	Male	C2049	2023-11-06	60	2024-01-08	Finerenone 5mg/kg	Still alive	0
WT	Male	D2974	2022-05-27	60	2022-07-26	Finerenone 5mg/kg	Tissue harvested	0
WT	Male	D2975	2022-05-27	60	2022-07-26	Finerenone 5mg/kg	Tissue harvested	0
VEDS	Male	D2976	2022-05-27	60	2022-07-26	Finerenone 5mg/kg	Tissue harvested	0
WT	Male	D2977	2022-05-27	60	2022-07-26	Finerenone 5mg/kg	Tissue harvested	0
WT	Male	D2978	2022-05-27	60	2022-07-26	Finerenone 5mg/kg	Tissue harvested	0
WT	Male	D2979	2022-05-27	60	2022-07-26	Finerenone 5mg/kg	Tissue harvested	0
VEDS	Female	D2981	2022-05-27	24	2022-06-20	Finerenone 5mg/kg	Necrotic	0
WT	Female	D2982	2022-05-27	60	2022-07-26	Finerenone 5mg/kg	Tissue harvested	0
WT	Female	D2984	2022-05-27	60	2022-07-26	Finerenone 5mg/kg	Tissue harvested	0
WT	Female	D2985	2022-05-27	60	2022-07-26	Finerenone 5mg/kg	Tissue harvested	0
VEDS	Female	D2986	2022-05-27	60	2022-07-26	Finerenone 5mg/kg	Tissue harvested	0
WT	Female	D2987	2022-05-27	60	2022-07-26	Finerenone 5mg/kg	Tissue harvested	0
VEDS	Male	D2993	2022-05-27	60	2022-07-26	Finerenone 5mg/kg	Tissue harvested	0
VEDS	Male	D2994	2022-05-27	60	2022-07-26	Finerenone 5mg/kg	Tissue harvested	0
WT	Male	D3047	2022-06-08	60	2022-08-08	Finerenone 5mg/kg	Tissue harvested	0
WT	Female	D3048	2022-06-08	60	2022-08-08	Finerenone 5mg/kg	Tissue harvested	0
VEDS	Female	D3049	2022-06-08	60	2022-08-08	Finerenone 5mg/kg	Tissue harvested	0
VEDS	Female	D3050	2022-06-08	60	2022-08-08	Finerenone 5mg/kg	Tissue harvested	0
VEDS	Female	D3051	2022-06-08	60	2022-08-08	Finerenone 5mg/kg	Tissue harvested	0
VEDS	Female	D3052	2022-06-08	60	2022-08-08	Finerenone 5mg/kg	Tissue harvested	0
WT	Female	D3053	2022-06-08	60	2022-08-12	Finerenone 5mg/kg	Tissue harvested	0
VEDS	Male	D3054	2022-06-12	42	2022-07-24	Finerenone 5mg/kg	Malocculsion	0
VEDS	Male	D3055	2022-06-12	41	2022-07-23	Finerenone 5mg/kg	Hemothorax	1
WT	Female	D3056	2022-06-12	60	2022-08-12	Finerenone 5mg/kg	Tissue harvested	0
VEDS	Female	D3057	2022-06-12	60	2022-08-12	Finerenone 5mg/kg	Tissue harvested	0
VEDS	Female	D3058	2022-06-12	57	2022-08-08	Finerenone 5mg/kg	Tissue harvested	0
WT	Female	D3059	2022-06-12	60	2022-08-12	Finerenone 5mg/kg	Tissue harvested	0
VEDS	Female	D3060	2022-06-12	60	2022-08-12	Finerenone 5mg/kg	Tissue harvested	0
VEDS	Male	D3061	2022-06-12	60	2022-08-12	Finerenone 5mg/kg	Tissue harvested	0
VEDS	Male	D3062	2022-06-12	60	2022-08-12	Finerenone 5mg/kg	Tissue harvested	0
VEDS	Female	D3064	2022-06-12	60	2022-08-12	Finerenone 5mg/kg	Tissue harvested	0
WT	Female	D3066	2022-06-12	29	2022-07-11	Finerenone 5mg/kg	Necrotic	0
WT	Female	C2170	2023-11-20	60	2024-01-23	Finerenone 5mg/kg	Tissue harvested	0
VEDS	Female	C2171	2023-11-20	60	2024-01-23	Finerenone 5mg/kg	Tissue harvested	0

## Sheet: Fig. 4C
Raw data (# of nuclei)																		Untx WT	Untx Het	Bical Het	Spiro Het	Fine Het
	Untx	Untx	Untx	Untx	Untx	Untx	Bical	Bical	Bical	Spiro	Spiro	Spiro	Fine	Fine	Fine		Test for normal distribution on Log(% nuclei per cell type)
	WT	WT	WT	Het	Het	Het	Het	Het	Het	Het	Het	Het	Het	Het	Het		Shapiro-Wilk test
	D3712	D3768	D3786	D3709	D3714	D3769	D3736	D3775	D3800	D3779	D3780	D3784	D3772	D3773	D3830		W	0.9973	0.9961	0.9914	0.9602	0.9905
VSMCs	2648	1485	2744	6280	3951	5124	4022	5060	5949	5911	3910	3772	5000	6873	7367		P value	0.9909	0.9864	0.9644	0.7801	0.9598
Endothelial cells	361	164	1006	1527	1029	1250	471	1025	1078	760	1050	570	978	1366	1149		Passed normality test (alpha=0.05)?	Yes	Yes	Yes	Yes	Yes
Fibroblasts	139	135	286	423	357	284	272	560	351	311	690	301	406	387	422		P value summary	ns	ns	ns	ns	ns
Immune cells	16	28	64	165	70	41	55	193	85	124	239	185	139	83	178
																	Number of values	4	4	4	4	4
Total	3164	1812	4100	8395	5407	6699	4820	6838	7463	7106	5889	4828	6523	8709	9116
																	Two-way ANOVA	Ordinary
% nuclei per cell type																	Alpha	0.05
	Untx	Untx	Untx	Untx	Untx	Untx	Bical	Bical	Bical	Spiro	Spiro	Spiro	Fine	Fine	Fine
	WT	WT	WT	Het	Het	Het	Het	Het	Het	Het	Het	Het	Het	Het	Het		Source of Variation	% of total variation	P value	P value summary	Significant?
	D3712	D3768	D3786	D3709	D3714	D3769	D3736	D3775	D3800	D3779	D3780	D3784	D3772	D3773	D3830		Interaction	1.51	0.2348	ns	No
VSMCs	83.6915	81.9536	66.9268	74.8064	73.0719	76.489	83.444	73.9982	79.7133	83.1832	66.395	78.1276	76.6518	78.9184	80.814		cell type	94.33	<0.0001	****	Yes
Endothelial cells	11.4096	9.05077	24.5366	18.1894	19.0309	18.6595	9.77178	14.9898	14.4446	10.6952	17.8299	11.8061	14.9931	15.6849	12.6042		treatment group	0.4041	0.3808	ns	No
Fibroblasts	4.39317	7.45033	6.97561	5.03871	6.60255	4.23944	5.64315	8.18953	4.7032	4.37658	11.7168	6.23447	6.22413	4.44368	4.62922
Immune cells	0.505689	1.54525	1.56098	1.96546	1.29462	0.612032	1.14108	2.82246	1.13895	1.745	4.05841	3.83181	2.13092	0.953037	1.95261		ANOVA table	SS	DF	MS	F (DFn, DFd)	P value
																	Interaction	0.3649	12	0.03041	F (12, 40) = 1.341	P=0.2348
% nuclei per cell type																	cell type	22.8	3	7.601	F (3, 40) = 335.1	P<0.0001
	Untx	Untx	Untx	Untx	Untx	Untx	Bical	Bical	Bical	Spiro	Spiro	Spiro	Fine	Fine	Fine		treatment group	0.09767	4	0.02442	F (4, 40) = 1.077	P=0.3808
	WT	WT	WT	Het	Het	Het	Het	Het	Het	Het	Het	Het	Het	Het	Het		Residual	0.9072	40	0.02268
	D3712	D3768	D3786	D3709	D3714	D3769	D3736	D3775	D3800	D3779	D3780	D3784	D3772	D3773	D3830
VSMCs	1.92268	1.91357	1.8256	1.87394	1.86375	1.8836	1.9214	1.86922	1.90153	1.92004	1.82214	1.8928	1.88452	1.89718	1.90749		Data summary
Endothelial cells	1.05727	0.956686	1.38981	1.25982	1.27946	1.2709	0.989974	1.17579	1.15971	1.02919	1.25115	1.07211	1.17589	1.19548	1.10052		Number of columns (treatment group)	5
Fibroblasts	0.642778	0.872176	0.843582	0.70232	0.819712	0.627308	0.751522	0.913259	0.672394	0.641135	1.06881	0.794799	0.794079	0.647743	0.665508		Number of rows (cell type)	4
Immune cells	-0.296116	0.189	0.193396	0.293463	0.112142	-0.213226	0.0573157	0.450628	0.0565055	0.241796	0.608356	0.583404	0.328567	-0.0208902	0.290616		Number of values	60
Average %
	Untx	Untx	Bical	Spiro	Fine												Within each row, compare columns (simple effects within rows)
	WT	Het	Het	Het	Het
VSMCs	77.524	74.7891	79.0518	75.9019	78.7947												Number of families	4
Endothelial cells	14.999	18.6266	13.0687	13.4437	14.4274												Number of comparisons per family	10
Fibroblasts	6.27304	5.29357	6.17863	7.4426	5.09901												Alpha	0.05
Immune cells	1.20397	1.2907	1.70083	3.21174	1.67886
																	Tukey's multiple comparisons test	Mean Diff.	95.00% CI of diff.	Below threshold?	Summary	Adjusted P Value
																	VSMCs
																	Untx WT vs. Untx Het	0.01352	-0.3377 to 0.3647	No	ns	>0.9999
																	Untx WT vs. Bical Het	-0.0101	-0.3613 to 0.3411	No	ns	>0.9999
																	Untx WT vs. Spiro Het	0.00896	-0.3422 to 0.3601	No	ns	>0.9999
																	Untx WT vs. Fine Het	-0.00911	-0.3603 to 0.3421	No	ns	>0.9999
																	Untx Het vs. Bical Het	-0.02362	-0.3748 to 0.3276	No	ns	0.9997
																	Untx Het vs. Spiro Het	-0.004563	-0.3557 to 0.3466	No	ns	>0.9999
																	Untx Het vs. Fine Het	-0.02263	-0.3738 to 0.3286	No	ns	0.9997
																	Bical Het vs. Spiro Het	0.01906	-0.3321 to 0.3702	No	ns	0.9999
																	Bical Het vs. Fine Het	0.000986	-0.3502 to 0.3522	No	ns	>0.9999
																	Spiro Het vs. Fine Het	-0.01807	-0.3693 to 0.3331	No	ns	0.9999
																	Endothlial cells
																	Untx WT vs. Untx Het	-0.1355	-0.4866 to 0.2157	No	ns	0.8046
																	Untx WT vs. Bical Het	0.0261	-0.3251 to 0.3773	No	ns	0.9995
																	Untx WT vs. Spiro Het	0.01712	-0.3341 to 0.3683	No	ns	>0.9999
																	Untx WT vs. Fine Het	-0.02269	-0.3739 to 0.3285	No	ns	0.9997
																	Untx Het vs. Bical Het	0.1616	-0.1896 to 0.5127	No	ns	0.6843
																	Untx Het vs. Spiro Het	0.1526	-0.1986 to 0.5038	No	ns	0.7278
																	Untx Het vs. Fine Het	0.1128	-0.2384 to 0.4640	No	ns	0.8886
																	Bical Het vs. Spiro Het	-0.008977	-0.3602 to 0.3422	No	ns	>0.9999
																	Bical Het vs. Fine Het	-0.04879	-0.4000 to 0.3024	No	ns	0.9946
																	Spiro Het vs. Fine Het	-0.03982	-0.3910 to 0.3114	No	ns	0.9975
																	Fibroblasts
																	Untx WT vs. Untx Het	0.06972	-0.2815 to 0.4209	No	ns	0.9791
																	Untx WT vs. Bical Het	0.007118	-0.3441 to 0.3583	No	ns	>0.9999
																	Untx WT vs. Spiro Het	-0.04875	-0.3999 to 0.3024	No	ns	0.9946
																	Untx WT vs. Fine Het	0.08373	-0.2675 to 0.4349	No	ns	0.9594
																	Untx Het vs. Bical Het	-0.06261	-0.4138 to 0.2886	No	ns	0.986
																	Untx Het vs. Spiro Het	-0.1185	-0.4697 to 0.2327	No	ns	0.8697
																	Untx Het vs. Fine Het	0.01401	-0.3372 to 0.3652	No	ns	>0.9999
																	Bical Het vs. Spiro Het	-0.05586	-0.4070 to 0.2953	No	ns	0.9909
																	Bical Het vs. Fine Het	0.07661	-0.2746 to 0.4278	No	ns	0.9705
																	Spiro Het vs. Fine Het	0.1325	-0.2187 to 0.4837	No	ns	0.817
																	Immune cells
																	Untx WT vs. Untx Het	-0.0353	-0.3865 to 0.3159	No	ns	0.9985
																	Untx WT vs. Bical Het	-0.1593	-0.5105 to 0.1919	No	ns	0.6954
																	Untx WT vs. Spiro Het	-0.449	-0.8002 to -0.09783	Yes	**	0.0063
																	Untx WT vs. Fine Het	-0.1706	-0.5218 to 0.1806	No	ns	0.6389
																	Untx Het vs. Bical Het	-0.124	-0.4752 to 0.2272	No	ns	0.85
																	Untx Het vs. Spiro Het	-0.4137	-0.7649 to -0.06253	Yes	*	0.0139
																	Untx Het vs. Fine Het	-0.1353	-0.4865 to 0.2159	No	ns	0.8052
																	Bical Het vs. Spiro Het	-0.2897	-0.6409 to 0.06146	No	ns	0.1488
																	Bical Het vs. Fine Het	-0.01134	-0.3625 to 0.3398	No	ns	>0.9999
																	Spiro Het vs. Fine Het	0.2784	-0.07280 to 0.6296	No	ns	0.178
																	Test details	Mean 1	Mean 2	Mean Diff.	SE of diff.	N1	N2	q	DF
																	VSMCs
																	Untx WT vs. Untx Het	1.887	1.874	0.01352	0.123	3	3	0.1555	40
																	Untx WT vs. Bical Het	1.887	1.897	-0.0101	0.123	3	3	0.1161	40
																	Untx WT vs. Spiro Het	1.887	1.878	0.00896	0.123	3	3	0.103	40
																	Untx WT vs. Fine Het	1.887	1.896	-0.00911	0.123	3	3	0.1048	40
																	Untx Het vs. Bical Het	1.874	1.897	-0.02362	0.123	3	3	0.2717	40
																	Untx Het vs. Spiro Het	1.874	1.878	-0.004563	0.123	3	3	0.05249	40
																	Untx Het vs. Fine Het	1.874	1.896	-0.02263	0.123	3	3	0.2603	40
																	Bical Het vs. Spiro Het	1.897	1.878	0.01906	0.123	3	3	0.2192	40
																	Bical Het vs. Fine Het	1.897	1.896	0.000986	0.123	3	3	0.01134	40
																	Spiro Het vs. Fine Het	1.878	1.896	-0.01807	0.123	3	3	0.2078	40
																	Endothlial cells
																	Untx WT vs. Untx Het	1.135	1.27	-0.1355	0.123	3	3	1.558	40
																	Untx WT vs. Bical Het	1.135	1.109	0.0261	0.123	3	3	0.3002	40
																	Untx WT vs. Spiro Het	1.135	1.117	0.01712	0.123	3	3	0.1969	40
																	Untx WT vs. Fine Het	1.135	1.157	-0.02269	0.123	3	3	0.261	40
																	Untx Het vs. Bical Het	1.27	1.109	0.1616	0.123	3	3	1.858	40
																	Untx Het vs. Spiro Het	1.27	1.117	0.1526	0.123	3	3	1.755	40
																	Untx Het vs. Fine Het	1.27	1.157	0.1128	0.123	3	3	1.297	40
																	Bical Het vs. Spiro Het	1.109	1.117	-0.008977	0.123	3	3	0.1033	40
																	Bical Het vs. Fine Het	1.109	1.157	-0.04879	0.123	3	3	0.5612	40
																	Spiro Het vs. Fine Het	1.117	1.157	-0.03982	0.123	3	3	0.4579	40
																	Fibroblasts
																	Untx WT vs. Untx Het	0.7862	0.7164	0.06972	0.123	3	3	0.8019	40
																	Untx WT vs. Bical Het	0.7862	0.7791	0.007118	0.123	3	3	0.08187	40
																	Untx WT vs. Spiro Het	0.7862	0.8349	-0.04875	0.123	3	3	0.5606	40
																	Untx WT vs. Fine Het	0.7862	0.7024	0.08373	0.123	3	3	0.963	40
																	Untx Het vs. Bical Het	0.7164	0.7791	-0.06261	0.123	3	3	0.7201	40
																	Untx Het vs. Spiro Het	0.7164	0.8349	-0.1185	0.123	3	3	1.363	40
																	Untx Het vs. Fine Het	0.7164	0.7024	0.01401	0.123	3	3	0.1611	40
																	Bical Het vs. Spiro Het	0.7791	0.8349	-0.05586	0.123	3	3	0.6425	40
																	Bical Het vs. Fine Het	0.7791	0.7024	0.07661	0.123	3	3	0.8812	40
																	Spiro Het vs. Fine Het	0.8349	0.7024	0.1325	0.123	3	3	1.524	40
																	Immune cells
																	Untx WT vs. Untx Het	0.02883	0.06413	-0.0353	0.123	3	3	0.406	40
																	Untx WT vs. Bical Het	0.02883	0.1881	-0.1593	0.123	3	3	1.832	40
																	Untx WT vs. Spiro Het	0.02883	0.4778	-0.449	0.123	3	3	5.164	40
																	Untx WT vs. Fine Het	0.02883	0.1995	-0.1706	0.123	3	3	1.963	40
																	Untx Het vs. Bical Het	0.06413	0.1881	-0.124	0.123	3	3	1.426	40
																	Untx Het vs. Spiro Het	0.06413	0.4778	-0.4137	0.123	3	3	4.758	40
																	Untx Het vs. Fine Het	0.06413	0.1995	-0.1353	0.123	3	3	1.557	40
																	Bical Het vs. Spiro Het	0.1881	0.4778	-0.2897	0.123	3	3	3.332	40
																	Bical Het vs. Fine Het	0.1881	0.1995	-0.01134	0.123	3	3	0.1304	40
																	Spiro Het vs. Fine Het	0.4778	0.1995	0.2784	0.123	3	3	3.202	40

## Sheet: Fig. 6C
								COLLAGEN	WT	VEDS	VEDS Bical/AR KO	VEDS SPIRO	VEDS FINE					ELASTIN
Mouse ID	Genotype	Treatment	Sex	Medial_collagen_Area Fraction_Normalized _to_noTx VEDS	Elastin_Area Fraction_Normalized _to_noTx VEDS			Shapiro-Wilk test										Shapiro-Wilk test	WT	VEDS	VEDS Bical/AR KO	VEDS SPIRO	VEDS FINE
A2850	WT	untx	M	0.960601	0.753546			W	0.887	0.939	0.951	0.88	0.964					W	0.932	0.961	0.967	0.94	0.969
A3199	WT	untx	M	0.991526	1.0755			P value	0.26	0.63	0.7	0.27	0.85					P value	0.57	0.83	0.86	0.66	0.89
D3312	WT	untx	M	1.01472	1.10427			Passed normality test (alpha=0.05)?	Yes	Yes	Yes	Yes	Yes					Passed normality test (alpha=0.05)?	Yes	Yes	Yes	Yes	Yes
D3390	WT	untx	M	1.07834	0.855672			P value summary	ns	ns	ns	ns	ns					P value summary	ns	ns	ns	ns	ns
D3556	WT	untx	M	1.08322	0.986645
D3557	WT	untx	M	1.00541	1.05965			Kolmogorov-Smirnov test										Kolmogorov-Smirnov test	WT	VEDS	VEDS Bical/AR KO	VEDS SPIRO	VEDS FINE
D4801	WT	untx	M	0.971327	0.917112			KS distance	0.217	0.226	0.187	0.277	0.187					KS distance	0.198	0.149	0.138	0.238	0.174
A3104	VEDS	untx	M	1.02	1.04748			P value	>0.10	>0.10	>0.10	>0.10	>0.10					P value	>0.10	>0.10	>0.10	>0.10	>0.10
A3114	VEDS	untx	M	0.964523	1.00366			Passed normality test (alpha=0.05)?	Yes	Yes	Yes	Yes	Yes					Passed normality test (alpha=0.05)?	Yes	Yes	Yes	Yes	Yes
A3211	VEDS	untx	M	1.01161	0.972612			P value summary	ns	ns	ns	ns	ns					P value summary	ns	ns	ns	ns	ns
D4053	VEDS	untx	M	0.982105	1.02341
D3391	VEDS	untx	M	1.01033	1.03453			Number of values	7	7	9	6	6					Number of values	7	7	9	6	6
D3441	VEDS	untx	M	1.0355	0.987301
D3310	VEDS	untx	M	0.975921	0.931023
A2771	VEDS	AR deletion	M	1.0239	1.0383			Table Analyzed	Collagen-AREA-6% comp-Males-norm-to EDS									Table Analyzed
A3195	VEDS	AR deletion	M	1.00938	1.01215			Data sets analyzed	A-E									Data sets analyzed	A-E
A2894	VEDS	AR deletion	M	1.06683	1.13859			Distribution assumption	Normal (Gaussian)									Distribution assumption	Normal (Gaussian)
A3188	VEDS	AR deletion	M	1.05989	1.06778
D4688	VEDS	Bicalutamide	M	1.15016	1.05663			ANOVA summary										ANOVA summary
D4758	VEDS	Bicalutamide	M	1.11349	1.09628			F	5.947									F	5.316
L63	VEDS	Bicalutamide	M	1.11347	1.02065			P value	0.0012									P value	0.0023
D2926	VEDS	Bicalutamide	M	1.05792	1.09249			P value summary	**									P value summary	**
D2927	VEDS	Bicalutamide	M	1.17529	1.11363			Significant diff. among means (P < 0.05)?	Yes									Significant diff. among means (P < 0.05)?	Yes
D4748	VEDS	Spironolactone	M	1.12886	1.08095			R squared	0.4423									R squared	0.4148
D4753	VEDS	Spironolactone	M	1.12253	1.1453
D4868	VEDS	Spironolactone	M	1.0823	0.97186			Brown-Forsythe test										Brown-Forsythe test
D2910	VEDS	Spironolactone	M	1.08207	1.14406			F (DFn, DFd)	0.7724 (4, 30)									F (DFn, DFd)	2.333 (4, 30)
D2911	VEDS	Spironolactone	M	1.0789	1.26338			P value	0.5518									P value	0.0784
D2621	VEDS	Spironolactone	M	1.01363	1.15557			P value summary	ns									P value summary	ns
C2042	VEDS	Finerenone	M	1.11124	1.14774			Are SDs significantly different (P < 0.05)?	No									Are SDs significantly different (P < 0.05)?	No
D3620	VEDS	Finerenone	M	1.07622	1.02667
D4664	VEDS	Finerenone	M	1.06859	1.06745
C2038	VEDS	Finerenone	M	1.11088	1.27643			ANOVA table	SS	DF	MS	F (DFn, DFd)	P value					ANOVA table	SS	DF	MS	F (DFn, DFd)	P value
C2051	VEDS	Finerenone	M	1.00192	1.16884			Treatment (between columns)	0.05307	4	0.01327	F (4, 30) = 5.947	P=0.0012					Treatment (between columns)	0.148	4	0.03701	F (4, 30) = 5.316	P=0.0023
D4723	VEDS	Finerenone	M	1.16587	1.11075			Residual (within columns)	0.06692	30	0.002231							Residual (within columns)	0.2088	30	0.006961
								Total	0.12	34								Total	0.3569	34
								Normality of Residuals										Normality of Residuals
								Test name	Statistics	P value	Passed normality test (alpha=0.05)?	P value summary						Test name	Statistics	P value	Passed normality test (alpha=0.05)?	P value summary
								D'Agostino-Pearson omnibus (K2)	0.3151	0.8542	Yes	ns						D'Agostino-Pearson omnibus (K2)	2.078	0.3537	Yes	ns
								Anderson-Darling (A2*)	0.1767	0.9148	Yes	ns						Anderson-Darling (A2*)	0.4123	0.322	Yes	ns
								Shapiro-Wilk (W)	0.9839	0.8764	Yes	ns						Shapiro-Wilk (W)	0.9673	0.3731	Yes	ns
								Kolmogorov-Smirnov (distance)	0.0741	0.1	Yes	ns						Kolmogorov-Smirnov (distance)	0.1009	0.1	Yes	ns
								Data summary										Data summary
								Number of treatments (columns)	5									Number of treatments (columns)	5
								Number of values (total)	35									Number of values (total)	35
								Number of families	1									Number of families	1
								Number of comparisons per family	4									Number of comparisons per family	4
								Alpha	0.05									Alpha	0.05
								Šídák's multiple comparisons test	Mean diff.	95.00% CI of diff.	Below threshold?	Summary	Adjusted P Value	B-?				Šídák's multiple comparisons test	Mean diff.	95.00% CI of diff.	Below threshold?	Summary	Adjusted P Value	B-?
								VEDS vs. WT	-0.01502	-0.08191 to 0.05186	No	ns	0.9612	A	WT			VEDS vs. WT	0.03537	-0.08278 to 0.1535	No	ns	0.8973	A	WT
								VEDS vs. VEDS Bical	-0.08559	-0.1487 to -0.02253	Yes	**	0.0046	C	VEDS Bical			VEDS vs. VEDS Bical	-0.07072	-0.1821 to 0.04068	No	ns	0.3525	C	VEDS Bical
								VEDS vs. VEDS SPIRO	-0.08472	-0.1543 to -0.01510	Yes	*	0.0121	D	VEDS SPIRO			VEDS vs. VEDS SPIRO	-0.1269	-0.2498 to -0.003875	Yes	*	0.0411	D	VEDS SPIRO
								VEDS vs. VEDS FINE	-0.08912	-0.1587 to -0.01950	Yes	**	0.0078	E	VEDS FINE			VEDS vs. VEDS FINE	-0.133	-0.2560 to -0.01000	Yes	*	0.0299	E	VEDS FINE
								Test details	Mean 1	Mean 2	Mean diff.	SE of diff.	n1	n2	t	DF		Test details	Mean 1	Mean 2	Mean diff.	SE of diff.	n1	n2	t	DF
								VEDS vs. WT	1	1.015	-0.01502	0.02525	7	7	0.595	30		VEDS vs. WT	1	0.9646	0.03537	0.0446	7	7	0.7931	30
								VEDS vs. VEDS Bical	1	1.086	-0.08559	0.0238	7	9	3.596	30		VEDS vs. VEDS Bical	1	1.071	-0.07072	0.04205	7	9	1.682	30
								VEDS vs. VEDS SPIRO	1	1.085	-0.08472	0.02628	7	6	3.224	30		VEDS vs. VEDS SPIRO	1	1.127	-0.1269	0.04642	7	6	2.733	30
								VEDS vs. VEDS FINE	1	1.089	-0.08912	0.02628	7	6	3.392	30		VEDS vs. VEDS FINE	1	1.133	-0.133	0.04642	7	6	2.865	30

## Sheet: Fig. 6D
			Circ. Stretch	Axial Stretch	Energy	Distensibility	Circ_Stiffness_
SEX	ALL VEDS	ID	λϑ	λziv	W (kPa)	Distensibility (MPa-1)	Cθθθθ		Table Analyzed	Circ_Stretch	Table Analyzed	Axial_Stretch	Table Analyzed	Energy	Table Analyzed	Distensibility	Table Analyzed	Circ_Stiffness_120mmHg
M	Spironolactone	Het_SPIR_DTA_D0591	1.59473	1.50694	53.8769	22.5506	1.58063
M	Spironolactone	Het_SPIR_DTA_D0593	1.65294	1.53768	53.6217	21.8002	1.53713		Column B	Spiro	Column B	Spiro	Column B	Spiro	Column B	Spiro	Column B	Spiro
M	Spironolactone	Het_SPIR_DTA_D0648	1.4952	1.58996	52.6046	20.728	1.44847		vs.	vs.	vs.	vs.	vs.	vs.	vs.	vs.	vs.	vs.
M	Spironolactone	Het_SPIR_DTA_D0652	1.65209	1.54896	64.1697	20.9181	1.7871		Column A	Untx	Column A	Untx	Column A	Untx	Column A	Untx	Column A	Untx
M	Spironolactone	Het_SPIR_DTA_D0653	1.709	1.59292	64.7979	22.6492	1.71924
M	Spironolactone	Het_SPIR_DTA_D0655	1.58035	1.5022	67.8664	21.2018	2.06925		Mann Whitney test		Mann Whitney test		Mann Whitney test		Mann Whitney test		Mann Whitney test
F	Spironolactone	Het_SPIR_DTA_D0588	1.52957	1.5206	54.3306	24.6149	1.39558		P value	0.02	P value	0.0011	P value	0.0019	P value	0.0001	P value	0.0046
F	Spironolactone	Het_SPIR_DTA_D0590	1.59401	1.58007	66.0328	21.1217	1.86879		Exact or approximate P value?	Exact	Exact or approximate P value?	Exact	Exact or approximate P value?	Exact	Exact or approximate P value?	Exact	Exact or approximate P value?	Exact
F	Spironolactone	Het_SPIR_DTA_D0645	1.61329	1.69535	72.7613	19.9887	1.8452		P value summary	*	P value summary	**	P value summary	**	P value summary	***	P value summary	**
F	Spironolactone	Het_SPIR_DTA_D0662	1.6572	1.49847	50.166	25.3324	1.34538		Significantly different (P < 0.05)?	Yes	Significantly different (P < 0.05)?	Yes	Significantly different (P < 0.05)?	Yes	Significantly different (P < 0.05)?	Yes	Significantly different (P < 0.05)?	Yes
M	Untreated	Het_UNTX_DTA_D0556	1.4	1.39	35	14.4	1.859		One- or two-tailed P value?	Two-tailed	One- or two-tailed P value?	Two-tailed	One- or two-tailed P value?	Two-tailed	One- or two-tailed P value?	Two-tailed	One- or two-tailed P value?	Two-tailed
M	Untreated	Het_UNTX_DTA_D0595	1.62	1.42	41	11.4	2.462		Sum of ranks in column A,B	39.50 , 113.5	Sum of ranks in column A,B	32 , 121	Sum of ranks in column A,B	33 , 120	Sum of ranks in column A,B	28 , 125	Sum of ranks in column A,B	91 , 62
M	Untreated	Het_UNTX_DTA_D0598	1.48	1.37	29	10.4	2.103		Mann-Whitney U	11.5	Mann-Whitney U	4	Mann-Whitney U	5	Mann-Whitney U	0	Mann-Whitney U	7
F	Untreated	Het_UNTX_DTA_D0546	1.53	1.46	44	16.3	1.695
F	Untreated	Het_UNTX_DTA_D0558	1.58	1.48	46	12.5	2.455		Difference between medians		Difference between medians		Difference between medians		Difference between medians		Difference between medians
F	Untreated	Het_UNTX_DTA_D0601	1.45	1.37	28	10.5	2.149		Median of column A	1.530, n=7	Median of column A	1.420, n=7	Median of column A	41.00, n=7	Median of column A	12.50, n=7	Median of column A	2.138, n=7
F	Untreated	Het_UNTX_DTA_D0602	1.53	1.53	55	13.8	2.138		Median of column B	1.600, n=10	Median of column B	1.545, n=10	Median of column B	59.00, n=10	Median of column B	21.50, n=10	Median of column B	1.650, n=10
									Difference: Actual	0.07	Difference: Actual	0.125	Difference: Actual	18	Difference: Actual	9	Difference: Actual	-0.488
									Difference: Hodges-Lehmann	0.095	Difference: Hodges-Lehmann	0.13	Difference: Hodges-Lehmann	21	Difference: Hodges-Lehmann	9.5	Difference: Hodges-Lehmann	-0.4465

## Sheet: Sup. Fig. 1A
Genotype	Sex	Mouse	DOB	Age	Date.of.Death	Experiment	Cause_of_death	End.Code		Untreated Col3a1G938D/+ Males vs Untreated Col3a1G938D/+ Females
WT	Male	D006	2020-06-01	37	2020-07-08	Untreated since birth	Euthanized	0		Log-rank (Mantel-Cox) test
WT	Male	D007	2020-06-01	37	2020-07-08	Untreated since birth	Euthanized	0		Chi square	7.078
WT	Male	D008	2020-06-01	37	2020-07-08	Untreated since birth	Euthanized	0		df	1
WT	Male	D009	2020-06-01	37	2020-07-08	Untreated since birth	Euthanized	0		P value	0.0078
WT	Male	D010	2020-06-01	37	2020-07-08	Untreated since birth	Euthanized	0		P value summary	**
WT	Male	D011	2020-06-01	37	2020-07-08	Untreated since birth	Euthanized	0		Are the survival curves sig different?	Yes
WT	Male	D012	2020-06-01	37	2020-07-08	Untreated since birth	Euthanized	0
WT	Male	D013	2020-06-01	37	2020-07-08	Untreated since birth	Euthanized	0		Untreated Col3a1+/+ Males vs Untreated Col3a1G938D/+ Males
WT	Female	D014	2020-06-01	38	2020-07-09	Untreated since birth	Euthanized	0		Log-rank (Mantel-Cox) test
WT	Female	D015	2020-06-01	38	2020-07-09	Untreated since birth	Euthanized	0		Chi square	120.7
WT	Female	D016	2020-06-01	38	2020-07-09	Untreated since birth	Euthanized	0		df	1
WT	Female	D017	2020-06-01	38	2020-07-09	Untreated since birth	Euthanized	0		P value	<0.0001
WT	Female	D018	2020-06-01	38	2020-07-09	Untreated since birth	Euthanized	0		P value summary	****
WT	Female	D019	2020-06-01	38	2020-07-09	Untreated since birth	Euthanized	0		Are the survival curves sig different?	Yes
WT	Female	D020	2020-06-01	38	2020-07-09	Untreated since birth	Euthanized	0
WT	Female	D021	2020-06-01	38	2020-07-09	Untreated since birth	Euthanized	0		Untreated Col3a1+/+ Females vs Untreated Col3a1G938D/+ Females
WT	Female	D022	2020-06-01	38	2020-07-09	Untreated since birth	Euthanized	0		Log-rank (Mantel-Cox) test
WT	Female	D023	2020-06-01	38	2020-07-09	Untreated since birth	Euthanized	0		Chi square	58.95
WT	Male	D024	2020-06-02	24	2020-06-26	Untreated since birth	Malocclusion	0		df	1
WT	Female	D025	2020-06-02	24	2020-06-26	Untreated since birth	Necrotic	0		P value	<0.0001
VEDS	Male	D026	2020-06-05	35	2020-07-10	Untreated since birth	Hemothorax	1		P value summary	****
WT	Male	D027	2020-06-05	35	2020-07-10	Untreated since birth	Euthanized	0		Are the survival curves sig different?	Yes
WT	Male	D028	2020-06-05	35	2020-07-10	Untreated since birth	Euthanized	0
VEDS	Male	D029	2020-06-05	60	2020-09-13	Untreated since birth	Still alive	0
WT	Male	D030	2020-06-05	58	2020-08-02	Untreated since birth	Euthanized	0
WT	Male	D031	2020-06-05	60	2020-09-13	Untreated since birth	Still alive	0
VEDS	Female	D032	2020-06-05	35	2020-07-10	Untreated since birth	Hemothorax	1
WT	Female	D033	2020-06-05	35	2020-07-10	Untreated since birth	Euthanized	0
WT	Female	D034	2020-06-05	35	2020-07-10	Untreated since birth	Euthanized	0
VEDS	Male	D035	2020-06-07	60	2020-09-04	Untreated since birth	Still alive	0
WT	Male	D036	2020-06-07	60	2020-09-15	Untreated since birth	Still alive	0
VEDS	Male	D037	2020-06-07	45	2020-07-22	Untreated since birth	Hemothorax	1
WT	Female	D038	2020-06-07	60	2020-09-15	Untreated since birth	Still alive	0
VEDS	Female	D039	2020-06-07	60	2020-08-28	Untreated since birth	Still alive	0
WT	Female	D040	2020-06-07	56	2020-08-02	Untreated since birth	Euthanized	0
WT	Male	D041	2020-06-11	60	2020-09-19	Untreated since birth	Still alive	0
VEDS	Male	D042	2020-06-11	60	2020-09-19	Untreated since birth	Still alive	0
VEDS	Male	D043	2020-06-11	60	2020-09-05	Untreated since birth	Still alive	0
WT	Male	D044	2020-06-11	60	2020-09-19	Untreated since birth	Still alive	0
WT	Female	D045	2020-06-11	28	2020-07-09	Untreated since birth	Euthanized	0
WT	Female	D046	2020-06-11	28	2020-07-09	Untreated since birth	Euthanized	0
WT	Female	D047	2020-06-11	28	2020-07-09	Untreated since birth	Euthanized	0
WT	Male	D048	2020-06-12	27	2020-07-09	Untreated since birth	Euthanized	0
WT	Male	D049	2020-06-12	27	2020-07-09	Untreated since birth	Euthanized	0
WT	Male	D050	2020-06-12	27	2020-07-09	Untreated since birth	Euthanized	0
WT	Female	D051	2020-06-12	45	2020-07-27	Untreated since birth	Euthanized	0
WT	Female	D052	2020-06-12	45	2020-07-27	Untreated since birth	Euthanized	0
VEDS	Female	D053	2020-06-12	44	2020-07-26	Untreated since birth	Hemothorax	1
VEDS	Female	D054	2020-06-12	45	2020-07-27	Untreated since birth	Hemothorax	1
WT	Male	D055	2020-06-12	51	2020-08-02	Untreated since birth	Euthanized	0
VEDS	Male	D056	2020-06-12	60	2020-09-20	Untreated since birth	Still alive	0
WT	Male	D057	2020-06-12	51	2020-08-02	Untreated since birth	Euthanized	0
WT	Male	D058	2020-06-12	60	2020-09-20	Untreated since birth	Still alive	0
WT	Male	D059	2020-06-12	51	2020-08-02	Untreated since birth	Euthanized	0
VEDS	Male	D060	2020-06-12	60	2020-09-20	Untreated since birth	Still alive	0
WT	Female	D061	2020-06-12	27	2020-07-09	Untreated since birth	Euthanized	0
WT	Female	D062	2020-06-12	27	2020-07-09	Untreated since birth	Euthanized	0
WT	Female	D063	2020-06-12	27	2020-07-09	Untreated since birth	Euthanized	0
WT	Female	D064	2020-06-12	27	2020-07-09	Untreated since birth	Euthanized	0
WT	Female	D065	2020-06-12	27	2020-07-09	Untreated since birth	Euthanized	0
WT	Female	D066	2020-06-12	27	2020-07-09	Untreated since birth	Euthanized	0
WT	Female	D067	2020-06-12	27	2020-07-09	Untreated since birth	Euthanized	0
WT	Female	D068	2020-06-12	27	2020-07-09	Untreated since birth	Euthanized	0
VEDS	Male	D073	2020-06-13	60	2020-08-23	Untreated since birth	Still alive	0
WT	Female	D074	2020-06-13	50	2020-08-02	Untreated since birth	Euthanized	0
WT	Female	D075	2020-06-13	50	2020-08-02	Untreated since birth	Euthanized	0
WT	Female	D076	2020-06-13	30	2020-07-13	Untreated since birth	Euthanized	0
VEDS	Male	D083	2020-06-17	60	2020-08-16	Untreated since birth	Tissue harvested	0
WT	Male	D084	2020-06-17	46	2020-08-02	Untreated since birth	Euthanized	0
WT	Male	D085	2020-06-17	60	2020-08-16	Untreated since birth	Tissue harvested	0
WT	Male	D233	2020-07-21	29	2020-08-19	Untreated since birth	Euthanized	0
WT	Male	D234	2020-07-21	29	2020-08-19	Untreated since birth	Euthanized	0
VEDS	Female	D235	2020-07-21	60	2020-09-19	Untreated since birth	Tissue harvested	0
VEDS	Female	D236	2020-07-21	35	2020-08-25	Untreated since birth	Hemothorax	1
WT	Female	D237	2020-07-21	57	2020-09-16	Untreated since birth	Euthanized	0
WT	Female	D238	2020-07-21	60	2020-09-19	Untreated since birth	Tissue harvested	0
WT	Male	D239	2020-07-22	56	2020-09-16	Untreated since birth	Still alive	0
WT	Male	D240	2020-07-22	56	2020-09-16	Untreated since birth	Still alive	0
WT	Male	D241	2020-07-22	56	2020-09-16	Untreated since birth	Still alive	0
WT	Female	D243	2020-07-22	29	2020-08-20	Untreated since birth	Euthanized	0
WT	Female	D244	2020-07-22	29	2020-08-20	Untreated since birth	Euthanized	0
VEDS	Male	D287	2020-07-31	42	2020-09-11	Untreated since birth	Hemothorax	1
WT	Male	D288	2020-07-31	47	2020-09-16	Untreated since birth	Still alive	0
WT	Male	D290	2020-07-31	47	2020-09-16	Untreated since birth	Still alive	0
WT	Female	D291	2020-07-31	27	2020-08-27	Untreated since birth	Euthanized	0
WT	Female	D292	2020-07-31	27	2020-08-27	Untreated since birth	Euthanized	0
WT	Female	D293	2020-07-31	27	2020-08-27	Untreated since birth	Euthanized	0
WT	Female	D294	2020-07-31	40	2020-09-09	Untreated since birth	Euthanized	0
WT	Female	D295	2020-07-31	40	2020-09-09	Untreated since birth	Euthanized	0
WT	Female	D296	2020-07-31	40	2020-09-09	Untreated since birth	Euthanized	0
VEDS	Male	D304	2020-08-02	35	2020-09-06	Untreated since birth	Hemothorax	1
WT	Male	D305	2020-08-02	35	2020-09-06	Untreated since birth	Still alive	0
WT	Male	D306	2020-08-02	35	2020-09-06	Untreated since birth	Still alive	0
WT	Male	D307	2020-08-02	35	2020-09-06	Untreated since birth	Still alive	0
WT	Male	D308	2020-08-02	35	2020-09-06	Untreated since birth	Still alive	0
VEDS	Female	D309	2020-08-02	60	2020-10-02	Untreated since birth	Still alive	0
WT	Female	D310	2020-08-02	60	2020-11-10	Untreated since birth	Still alive	0
VEDS	Female	D311	2020-08-02	60	2020-10-18	Untreated since birth	Still alive	0
WT	Male	D324	2020-08-07	48	2020-09-24	Untreated since birth	Still alive	0
WT	Male	D325	2020-08-07	48	2020-09-24	Untreated since birth	Still alive	0
WT	Female	D326	2020-08-07	40	2020-09-16	Untreated since birth	Euthanized	0
VEDS	Female	D327	2020-08-07	29	2020-09-05	Untreated since birth	Hemothorax	1
VEDS	Female	D328	2020-08-07	60	2020-11-15	Untreated since birth	Still alive	0
WT	Female	D329	2020-08-07	40	2020-09-16	Untreated since birth	Euthanized	0
WT	Female	D330	2020-08-07	60	2020-11-15	Untreated since birth	Still alive	0
WT	Female	D337	2020-08-10	41	2020-09-20	Untreated since birth	Still alive	0
WT	Female	D338	2020-08-10	41	2020-09-20	Untreated since birth	Still alive	0
WT	Male	D339	2020-08-10	37	2020-09-16	Untreated since birth	Still alive	0
WT	Male	D340	2020-08-10	37	2020-09-16	Untreated since birth	Still alive	0
VEDS	Male	D541	2020-10-16	30	2020-11-15	Untreated since birth	Tissue harvested	0
VEDS	Male	D542	2020-10-16	30	2020-11-15	Untreated since birth	Tissue harvested	0
VEDS	Male	D543	2020-10-16	30	2020-11-15	Untreated since birth	Tissue harvested	0
WT	Female	D544	2020-10-16	31	2020-11-16	Untreated since birth	Euthanized	0
WT	Female	D545	2020-10-16	31	2020-11-16	Untreated since birth	Euthanized	0
WT	Female	D546	2020-10-16	31	2020-11-16	Untreated since birth	Euthanized	0
VEDS	Female	D547	2020-10-16	31	2020-11-16	Untreated since birth	Euthanized	0
VEDS	Male	D581	2020-10-18	60	2020-12-22	Untreated since birth	Still alive	0
VEDS	Male	D582	2020-10-18	41	2020-11-28	Untreated since birth	Hemothorax	1
VEDS	Female	D583	2020-10-18	29	2020-11-16	Untreated since birth	Euthanized	0
WT	Male	D573	2020-10-20	49	2020-12-08	Untreated since birth	Euthanized	0
WT	Male	D574	2020-10-20	49	2020-12-08	Untreated since birth	Euthanized	0
VEDS	Male	D575	2020-10-20	39	2020-11-28	Untreated since birth	Hemothorax	1
WT	Male	D576	2020-10-20	49	2020-12-08	Untreated since birth	Euthanized	0
WT	Male	D577	2020-10-20	49	2020-12-08	Untreated since birth	Euthanized	0
VEDS	Male	D578	2020-10-20	45	2020-12-04	Untreated since birth	Hemothorax	1
WT	Female	D579	2020-10-20	31	2020-11-20	Untreated since birth	Tissue harvested	0
VEDS	Female	D580	2020-10-20	31	2020-11-20	Untreated since birth	Tissue harvested	0
WT	Male	D584	2020-10-21	60	2021-01-30	Untreated since birth	Still alive	0
WT	Male	D585	2020-10-21	60	2021-01-30	Untreated since birth	Still alive	0
WT	Male	D586	2020-10-21	60	2021-01-30	Untreated since birth	Still alive	0
VEDS	Male	D587	2020-10-21	60	2021-01-30	Untreated since birth	Still alive	0
VEDS	Male	D588	2020-10-21	44	2020-12-04	Untreated since birth	Too eaten to tell	0
VEDS	Female	D589	2020-10-21	30	2020-11-20	Untreated since birth	Tissue harvested	0
WT	Female	D590	2020-10-21	30	2020-11-20	Untreated since birth	Tissue harvested	0
VEDS	Male	D626	2020-10-22	60	2021-01-07	Untreated since birth	Still alive	0
WT	Male	D627	2020-10-22	60	2021-01-30	Untreated since birth	Still alive	0
VEDS	Male	D628	2020-10-22	45	2020-12-06	Untreated since birth	Hemothorax	1
WT	Female	D629	2020-10-22	57	2020-12-18	Untreated since birth	Euthanized	0
WT	Female	D630	2020-10-22	57	2020-12-18	Untreated since birth	Euthanized	0
WT	Female	D631	2020-10-22	57	2020-12-18	Untreated since birth	Euthanized	0
WT	Female	D632	2020-10-22	57	2020-12-18	Untreated since birth	Euthanized	0
VEDS	Female	D633	2020-10-22	32	2020-11-23	Untreated since birth	Hemothorax	1
WT	Female	D634	2020-10-22	26	2020-11-17	Untreated since birth	Euthanized	0
WT	Male	D608	2020-10-23	25	2020-11-17	Untreated since birth	Euthanized	0
WT	Male	D609	2020-10-23	25	2020-11-17	Untreated since birth	Euthanized	0
WT	Male	D610	2020-10-23	25	2020-11-17	Untreated since birth	Euthanized	0
WT	Male	D611	2020-10-23	25	2020-11-17	Untreated since birth	Euthanized	0
WT	Female	D612	2020-10-23	25	2020-11-17	Untreated since birth	Euthanized	0
WT	Female	D613	2020-10-23	25	2020-11-17	Untreated since birth	Euthanized	0
VEDS	Male	D636	2020-10-23	51	2020-12-13	Untreated since birth	Hemothorax	1
WT	Male	D637	2020-10-23	51	2020-12-13	Untreated since birth	Euthanized	0
WT	Male	D638	2020-10-23	51	2020-12-13	Untreated since birth	Euthanized	0
WT	Male	D639	2020-10-23	51	2020-12-13	Untreated since birth	Euthanized	0
WT	Female	D640	2020-10-23	25	2020-11-17	Untreated since birth	Euthanized	0
WT	Female	D641	2020-10-23	25	2020-11-17	Untreated since birth	Euthanized	0
WT	Female	D642	2020-10-23	25	2020-11-17	Untreated since birth	Euthanized	0
VEDS	Female	D643	2020-10-24	31	2020-11-24	Untreated since birth	Tissue harvested	0
WT	Female	D644	2020-10-24	60	2021-02-06	Untreated since birth	Still alive	0
VEDS	Male	D645	2020-10-24	53	2020-12-16	Untreated since birth	Hemothorax	1
VEDS	Male	D646	2020-10-24	42	2020-12-05	Untreated since birth	Hemothorax	1
VEDS	Male	D647	2020-10-26	60	2021-02-03	Untreated since birth	Still alive	0
VEDS	Male	D648	2020-10-26	48	2020-12-13	Untreated since birth	Hemothorax	1
WT	Male	D649	2020-10-26	60	2021-02-03	Untreated since birth	Still alive	0
VEDS	Female	D650	2020-10-26	29	2020-11-24	Untreated since birth	Tissue harvested	0
WT	Female	D651	2020-10-26	60	2021-02-06	Untreated since birth	Still alive	0
WT	Female	D679	2020-10-26	28	2020-11-23	Untreated since birth	Euthanized	0
WT	Female	D680	2020-10-26	28	2020-11-23	Untreated since birth	Euthanized	0
WT	Female	D681	2020-10-26	28	2020-11-23	Untreated since birth	Euthanized	0
WT	Female	D682	2020-10-26	28	2020-11-23	Untreated since birth	Euthanized	0
WT	Female	D683	2020-10-26	28	2020-11-23	Untreated since birth	Euthanized	0
WT	Male	D684	2020-10-26	30	2020-11-25	Untreated since birth	Tissue harvested	0
WT	Male	D685	2020-10-26	30	2020-11-25	Untreated since birth	Tissue harvested	0
WT	Male	D686	2020-10-26	30	2020-11-25	Untreated since birth	Tissue harvested	0
WT	Male	D687	2020-10-26	60	2021-02-03	Untreated since birth	Still alive	0
WT	Male	D688	2020-10-26	60	2021-02-03	Untreated since birth	Still alive	0
VEDS	Male	D664	2020-10-27	41	2020-12-07	Untreated since birth	Hemothorax	1
WT	Male	D665	2020-10-27	60	2021-02-06	Untreated since birth	Still alive	0
WT	Male	D666	2020-10-27	27	2020-11-23	Untreated since birth	Euthanized	0
WT	Male	D667	2020-10-27	27	2020-11-23	Untreated since birth	Euthanized	0
VEDS	Female	D668	2020-10-27	60	2021-01-10	Untreated since birth	Still alive	0
VEDS	Female	D669	2020-10-27	60	2021-02-06	Untreated since birth	Still alive	0
VEDS	Female	D659	2020-10-28	60	2021-02-06	Untreated since birth	Still alive	0
VEDS	Female	D660	2020-10-28	60	2021-01-08	Untreated since birth	Still alive	0
VEDS	Male	D661	2020-10-28	60	2021-02-06	Untreated since birth	Still alive	0
VEDS	Male	D662	2020-10-28	60	2021-02-06	Untreated since birth	Still alive	0
WT	Male	D663	2020-10-28	60	2021-02-06	Untreated since birth	Still alive	0
VEDS	Male	D694	2020-10-28	60	2021-02-06	Untreated since birth	Still alive	0
VEDS	Male	D695	2020-10-28	39	2020-12-06	Untreated since birth	Hemothorax	1
VEDS	Male	D696	2020-10-28	43	2020-12-10	Untreated since birth	Hemothorax	1
WT	Male	D697	2020-10-28	60	2021-02-06	Untreated since birth	Still alive	0
WT	Female	D698	2020-10-28	26	2020-11-23	Untreated since birth	Euthanized	0
VEDS	Male	D717	2020-11-01	33	2020-12-04	Untreated since birth	Hemothorax	1
WT	Male	D718	2020-11-01	33	2020-12-04	Untreated since birth	Euthanized	0
WT	Male	D719	2020-11-01	33	2020-12-04	Untreated since birth	Euthanized	0
WT	Male	D720	2020-11-01	33	2020-12-04	Untreated since birth	Euthanized	0
VEDS	Female	D725	2020-11-01	60	2021-02-09	Untreated since birth	Still alive	0
WT	Female	D726	2020-11-01	60	2021-02-09	Untreated since birth	Still alive	0
WT	Female	D727	2020-11-01	60	2021-02-09	Untreated since birth	Still alive	0
VEDS	Male	D745	2020-11-05	30	2020-12-05	Untreated since birth	Tissue harvested	0
VEDS	Male	D746	2020-11-05	30	2020-12-05	Untreated since birth	Tissue harvested	0
WT	Male	D747	2020-11-05	30	2020-12-05	Untreated since birth	Tissue harvested	0
VEDS	Female	D748	2020-11-05	30	2020-12-05	Untreated since birth	Tissue harvested	0
VEDS	Female	D749	2020-11-05	30	2020-12-05	Untreated since birth	Tissue harvested	0
WT	Female	D750	2020-11-05	30	2020-12-05	Untreated since birth	Tissue harvested	0
WT	Female	D751	2020-11-05	30	2020-12-05	Untreated since birth	Tissue harvested	0
WT	Female	D752	2020-11-05	30	2020-12-05	Untreated since birth	Tissue harvested	0
VEDS	Male	D799	2020-11-17	60	2021-02-25	Untreated since birth	Still alive	0
WT	Male	D800	2020-11-17	60	2021-02-25	Untreated since birth	Still alive	0
VEDS	Male	D801	2020-11-17	44	2020-12-31	Untreated since birth	Hemothorax	1
VEDS	Male	D802	2020-11-17	31	2020-12-18	Untreated since birth	Hemothorax	1
WT	Female	D803	2020-11-17	60	2021-02-25	Untreated since birth	Still alive	0
VEDS	Female	D804	2020-11-17	54	2021-01-10	Untreated since birth	Hemothorax	1
WT	Female	D807	2020-11-18	26	2020-12-14	Untreated since birth	Euthanized	0
WT	Female	D808	2020-11-18	26	2020-12-14	Untreated since birth	Euthanized	0
WT	Female	D809	2020-11-18	26	2020-12-14	Untreated since birth	Euthanized	0
WT	Female	D810	2020-11-18	26	2020-12-14	Untreated since birth	Euthanized	0
WT	Male	D811	2020-11-18	26	2020-12-14	Untreated since birth	Euthanized	0
WT	Male	D812	2020-11-18	26	2020-12-14	Untreated since birth	Euthanized	0
WT	Male	D813	2020-11-18	26	2020-12-14	Untreated since birth	Euthanized	0
VEDS	Male	D814	2020-11-18	60	2021-02-28	Untreated since birth	Still alive	0
WT	Male	D815	2020-11-18	60	2021-02-28	Untreated since birth	Still alive	0
WT	Male	D816	2020-11-18	60	2021-02-28	Untreated since birth	Still alive	0
VEDS	Male	D817	2020-11-18	48	2021-01-05	Untreated since birth	Hemothorax	1
WT	Female	D818	2020-11-18	26	2020-12-14	Untreated since birth	Euthanized	0
WT	Female	D819	2020-11-18	26	2020-12-14	Untreated since birth	Euthanized	0
WT	Female	D820	2020-11-18	26	2020-12-14	Untreated since birth	Euthanized	0
WT	Female	D821	2020-11-18	26	2020-12-14	Untreated since birth	Euthanized	0
VEDS	Female	D805	2020-11-19	52	2021-01-10	Untreated since birth	Hemothorax	1
WT	Female	D806	2020-11-19	60	2021-02-28	Untreated since birth	Still alive	0
WT	Male	D835	2020-11-19	60	2021-02-28	Untreated since birth	Still alive	0
WT	Male	D836	2020-11-19	60	2021-02-28	Untreated since birth	Still alive	0
WT	Male	D837	2020-11-19	60	2021-02-28	Untreated since birth	Still alive	0
VEDS	Male	D838	2020-11-19	60	2021-02-28	Untreated since birth	Still alive	0
WT	Male	D839	2020-11-19	60	2021-02-28	Untreated since birth	Still alive	0
WT	Male	D840	2020-11-19	25	2020-12-14	Untreated since birth	Euthanized	0
WT	Male	D841	2020-11-19	25	2020-12-14	Untreated since birth	Euthanized	0
WT	Male	D842	2020-11-19	25	2020-12-14	Untreated since birth	Euthanized	0
WT	Male	D843	2020-11-19	25	2020-12-14	Untreated since birth	Euthanized	0
WT	Male	D844	2020-11-19	25	2020-12-14	Untreated since birth	Euthanized	0
WT	Male	D845	2020-11-19	60	2021-02-28	Untreated since birth	Still alive	0
WT	Male	D846	2020-11-19	25	2020-12-14	Untreated since birth	Euthanized	0
WT	Male	D847	2020-11-19	25	2020-12-14	Untreated since birth	Euthanized	0
WT	Male	D871	2020-11-19	33	2020-12-22	Untreated since birth	Euthanized	0
WT	Male	D872	2020-11-19	33	2020-12-22	Untreated since birth	Euthanized	0
VEDS	Male	D882	2020-11-25	60	2021-03-03	Untreated since birth	Still alive	0
VEDS	Male	D883	2020-11-25	60	2021-03-03	Untreated since birth	Still alive	0
VEDS	Female	D884	2020-11-25	52	2021-01-16	Untreated since birth	Hemothorax	1
WT	Female	D885	2020-11-25	60	2021-01-24	Untreated since birth	Tissue harvested	0
VEDS	Female	D886	2020-11-25	60	2021-03-03	Untreated since birth	Still alive	0
WT	Female	D887	2020-11-25	60	2021-01-24	Untreated since birth	Tissue harvested	0
WT	Female	D888	2020-11-25	60	2021-01-24	Untreated since birth	Tissue harvested	0
WT	Male	D973	2020-12-01	60	2021-02-09	Untreated since birth	Still alive	0
VEDS	Male	D974	2020-12-01	35	2021-01-05	Untreated since birth	Hemothorax	1
VEDS	Male	D975	2020-12-01	46	2021-01-16	Untreated since birth	Hemothorax	1
VEDS	Female	D976	2020-12-01	42	2021-01-12	Untreated since birth	Hemothorax	1
VEDS	Male	D977	2020-12-04	60	2021-03-15	Untreated since birth	Still alive	0
VEDS	Male	D978	2020-12-04	53	2021-01-26	Untreated since birth	Hemothorax	1
WT	Male	D979	2020-12-04	60	2021-03-15	Untreated since birth	Still alive	0
WT	Male	D980	2020-12-04	60	2021-02-09	Untreated since birth	Still alive	0
VEDS	Male	D981	2020-12-04	60	2021-03-15	Untreated since birth	Still alive	0
WT	Male	D982	2020-12-04	60	2021-02-09	Untreated since birth	Still alive	0
WT	Male	D983	2020-12-04	60	2021-02-09	Untreated since birth	Still alive	0
WT	Female	D1063	2020-12-04	32	2021-01-05	Untreated since birth	Euthanized	0
WT	Female	D1007	2020-12-05	42	2021-01-16	Untreated since birth	Euthanized	0
WT	Female	D1008	2020-12-05	42	2021-01-16	Untreated since birth	Euthanized	0
WT	Female	D1009	2020-12-05	42	2021-01-16	Untreated since birth	Euthanized	0
WT	Female	D1010	2020-12-05	42	2021-01-16	Untreated since birth	Euthanized	0
WT	Female	D1011	2020-12-05	42	2021-01-16	Untreated since birth	Euthanized	0
WT	Female	D1012	2020-12-05	40	2021-01-14	Untreated since birth	Euthanized	0
WT	Male	D1013	2020-12-05	28	2021-01-02	Untreated since birth	Euthanized	0
WT	Male	D1039	2020-12-06	60	2021-02-09	Untreated since birth	Still alive	0
WT	Male	D1040	2020-12-06	60	2021-02-09	Untreated since birth	Still alive	0
VEDS	Male	D1041	2020-12-06	51	2021-01-26	Untreated since birth	Hemothorax	1
VEDS	Male	D1042	2020-12-06	44	2021-01-19	Untreated since birth	Hemothorax	1
WT	Female	D1043	2020-12-06	60	2021-02-05	Untreated since birth	Still alive	0
WT	Female	D1044	2020-12-06	60	2021-03-18	Untreated since birth	Still alive	0
VEDS	Female	D1045	2020-12-06	60	2021-02-22	Untreated since birth	Still alive	0
WT	Female	D1055	2020-12-12	60	2021-02-10	Untreated since birth	Euthanized	0
WT	Female	D1056	2020-12-12	60	2021-02-10	Untreated since birth	Euthanized	0
WT	Female	D1057	2020-12-12	60	2021-03-22	Untreated since birth	Still alive	0
VEDS	Female	D1058	2020-12-12	60	2021-03-22	Untreated since birth	Still alive	0
WT	Male	D1059	2020-12-12	60	2021-02-10	Untreated since birth	Tissue harvested	0
WT	Male	D1060	2020-12-12	60	2021-02-10	Untreated since birth	Tissue harvested	0
VEDS	Male	D1061	2020-12-12	45	2021-01-26	Untreated since birth	Hemothorax	1
WT	Male	D1062	2020-12-12	60	2021-02-10	Untreated since birth	Tissue harvested	0
WT	Male	D1090	2020-12-18	33	2021-01-20	Untreated since birth	Euthanized	0
WT	Male	D1091	2020-12-18	33	2021-01-20	Untreated since birth	Euthanized	0
WT	Male	D1092	2020-12-18	33	2021-01-20	Untreated since birth	Euthanized	0
VEDS	Male	D1093	2020-12-18	33	2021-01-20	Untreated since birth	Hemothorax	1
WT	Male	D1094	2020-12-18	33	2021-01-20	Untreated since birth	Euthanized	0
WT	Female	D1095	2020-12-18	27	2021-01-14	Untreated since birth	Euthanized	0
WT	Female	D1096	2020-12-18	27	2021-01-14	Untreated since birth	Euthanized	0
WT	Male	D1071	2020-12-20	25	2021-01-14	Untreated since birth	Euthanized	0
VEDS	Female	D1072	2020-12-20	30	2021-01-19	Untreated since birth	Hemothorax	1
WT	Female	D1073	2020-12-20	30	2021-01-19	Untreated since birth	Euthanized	0
WT	Male	D1074	2020-12-21	60	2021-02-19	Untreated since birth	Tissue harvested	0
VEDS	Male	D1076	2020-12-21	54	2021-02-13	Untreated since birth	Hemothorax	1
WT	Male	D1077	2020-12-21	60	2021-02-19	Untreated since birth	Tissue harvested	0
VEDS	Male	D1078	2020-12-21	54	2021-02-13	Untreated since birth	Hemothorax	1
WT	Male	D1079	2020-12-21	60	2021-02-19	Untreated since birth	Tissue harvested	0
VEDS	Male	D1080	2020-12-21	56	2021-02-15	Untreated since birth	Hemothorax	1
VEDS	Female	D1081	2020-12-21	25	2021-01-15	Untreated since birth	Necrotic	0
WT	Female	D1106	2020-12-21	29	2021-01-19	Untreated since birth	Hemothorax	1
VEDS	Female	D1107	2020-12-21	60	2021-04-01	Untreated since birth	Still alive	0
WT	Male	D1108	2020-12-21	60	2021-02-19	Untreated since birth	Tissue harvested	0
WT	Male	D1109	2020-12-21	60	2021-02-19	Untreated since birth	Tissue harvested	0
VEDS	Male	D1110	2020-12-21	36	2021-01-26	Untreated since birth	Hemothorax	1
WT	Male	D1111	2020-12-21	60	2021-02-19	Untreated since birth	Tissue harvested	0
WT	Female	D1115	2020-12-22	60	2021-04-01	Untreated since birth	Still alive	0
VEDS	Female	D1116	2020-12-22	44	2021-02-04	Untreated since birth	Hemothorax	1
VEDS	Female	D1117	2020-12-22	60	2021-04-01	Untreated since birth	Still alive	0
WT	Female	D1118	2020-12-22	60	2021-04-01	Untreated since birth	Still alive	0
VEDS	Male	D1119	2020-12-22	46	2021-02-06	Untreated since birth	Hemothorax	1
VEDS	Male	D1120	2020-12-22	60	2021-02-21	Untreated since birth	Still alive	0
WT	Male	D1121	2020-12-27	60	2021-02-25	Untreated since birth	Tissue harvested	0
VEDS	Male	D1122	2020-12-27	60	2021-02-25	Untreated since birth	Tissue harvested	0
WT	Male	D1123	2020-12-27	60	2021-02-25	Untreated since birth	Tissue harvested	0
WT	Female	D1124	2020-12-27	28	2021-01-24	Untreated since birth	Euthanized	0
WT	Female	D1125	2020-12-27	28	2021-01-24	Untreated since birth	Euthanized	0
WT	Female	D1126	2020-12-27	28	2021-01-24	Untreated since birth	Euthanized	0
WT	Male	D1131	2020-12-25	42	2021-02-05	Untreated since birth	Euthanized	0
VEDS	Male	D1132	2020-12-25	42	2021-02-05	Untreated since birth	Hemothorax	1
WT	Male	D1133	2020-12-25	42	2021-02-05	Untreated since birth	Euthanized	0
VEDS	Female	D1134	2020-12-25	60	2021-04-05	Untreated since birth	Still alive	0
VEDS	Female	D1135	2020-12-25	60	2021-04-05	Untreated since birth	Still alive	0
WT	Female	D1136	2020-12-25	60	2021-04-05	Untreated since birth	Still alive	0
WT	Male	D1169	2021-01-01	35	2021-02-05	Untreated since birth	Euthanized	0
WT	Male	D1170	2021-01-01	35	2021-02-05	Untreated since birth	Euthanized	0
WT	Male	D1171	2021-01-01	35	2021-02-05	Untreated since birth	Euthanized	0
WT	Female	D1173	2021-01-01	58	2021-02-28	Untreated since birth	Euthanized	0
WT	Female	D1174	2021-01-01	58	2021-02-28	Untreated since birth	Euthanized	0
WT	Male	D1214	2021-01-03	56	2021-02-28	Untreated since birth	Euthanized	0
WT	Male	D1215	2021-01-03	56	2021-02-28	Untreated since birth	Euthanized	0
WT	Male	D1216	2021-01-03	56	2021-02-28	Untreated since birth	Euthanized	0
WT	Male	D1217	2021-01-03	56	2021-02-28	Untreated since birth	Euthanized	0
VEDS	Male	D1218	2021-01-03	41	2021-02-13	Untreated since birth	Hemothorax	1
WT	Male	D1219	2021-01-03	56	2021-02-28	Untreated since birth	Euthanized	0
WT	Male	D1220	2021-01-03	56	2021-02-28	Untreated since birth	Euthanized	0
WT	Male	D1221	2021-01-03	56	2021-02-28	Untreated since birth	Euthanized	0
VEDS	Female	D1222	2021-01-03	49	2021-02-21	Untreated since birth	Hemothorax	1
VEDS	Female	D1223	2021-01-03	38	2021-02-10	Untreated since birth	Hemothorax	1
VEDS	Female	D1224	2021-01-03	59	2021-03-03	Untreated since birth	Tissue harvested	0
WT	Male	D1233	2021-01-05	54	2021-02-28	Untreated since birth	Euthanized	0
WT	Female	D1234	2021-01-05	57	2021-03-03	Untreated since birth	Tissue harvested	0
WT	Female	D1235	2021-01-05	54	2021-02-28	Untreated since birth	Euthanized	0
WT	Female	D1236	2021-01-05	54	2021-02-28	Untreated since birth	Euthanized	0
WT	Female	D1237	2021-01-05	54	2021-02-28	Untreated since birth	Euthanized	0
WT	Female	D1238	2021-01-05	54	2021-02-28	Untreated since birth	Euthanized	0
WT	Female	D1239	2021-01-05	54	2021-02-28	Untreated since birth	Euthanized	0
WT	Male	D1240	2021-01-06	30	2021-02-05	Untreated since birth	Euthanized	0
WT	Male	D1241	2021-01-06	30	2021-02-05	Untreated since birth	Euthanized	0
WT	Male	D1242	2021-01-06	30	2021-02-05	Untreated since birth	Euthanized	0
WT	Female	D1243	2021-01-06	56	2021-03-03	Untreated since birth	Euthanized	0
WT	Female	D1244	2021-01-06	30	2021-02-05	Untreated since birth	Euthanized	0
WT	Female	D1245	2021-01-06	30	2021-02-05	Untreated since birth	Euthanized	0
WT	Female	D1246	2021-01-06	30	2021-02-05	Untreated since birth	Euthanized	0
WT	Female	D1247	2021-01-06	30	2021-02-05	Untreated since birth	Euthanized	0
WT	Female	D1248	2021-01-06	30	2021-02-05	Untreated since birth	Euthanized	0
WT	Male	D1274	2021-01-12	24	2021-02-05	Untreated since birth	Euthanized	0
VEDS	Female	D1275	2021-01-12	34	2021-02-15	Untreated since birth	Hemothorax	1
VEDS	Female	D1276	2021-01-12	40	2021-02-21	Untreated since birth	Hemothorax	1
WT	Female	D1277	2021-01-12	47	2021-02-28	Untreated since birth	Euthanized	0
WT	Female	D1278	2021-01-12	47	2021-02-28	Untreated since birth	Euthanized	0
WT	Female	D1279	2021-01-12	60	2021-03-20	Untreated since birth	Still alive	0
WT	Male	D1280	2021-01-13	46	2021-02-28	Untreated since birth	Euthanized	0
WT	Male	D1281	2021-01-13	46	2021-02-28	Untreated since birth	Euthanized	0
WT	Male	D1282	2021-01-13	46	2021-02-28	Untreated since birth	Euthanized	0
WT	Male	D1283	2021-01-13	60	2021-03-20	Untreated since birth	Still alive	0
WT	Male	D1284	2021-01-13	60	2021-03-20	Untreated since birth	Still alive	0
WT	Male	D1285	2021-01-13	60	2021-03-20	Untreated since birth	Still alive	0
WT	Female	D1286	2021-01-13	60	2021-03-20	Untreated since birth	Still alive	0
WT	Female	D1287	2021-01-13	60	2021-03-20	Untreated since birth	Still alive	0
VEDS	Male	D1340	2021-01-23	60	2021-03-25	Untreated since birth	Still alive	0
VEDS	Male	D1341	2021-01-23	42	2021-03-06	Untreated since birth	Hemothorax	1
WT	Female	D1342	2021-01-23	36	2021-02-28	Untreated since birth	Euthanized	0
WT	Female	D1343	2021-01-23	36	2021-02-28	Untreated since birth	Euthanized	0
VEDS	Male	D1377	2021-02-15	52	2021-04-08	Untreated since birth	Euthanized	0
WT	Male	D1378	2021-02-15	52	2021-04-08	Untreated since birth	Euthanized	0
WT	Male	D1379	2021-02-15	52	2021-04-08	Untreated since birth	Euthanized	0
VEDS	Male	D1380	2021-02-15	43	2021-03-30	Untreated since birth	Hemothorax	1
VEDS	Male	D1381	2021-02-15	50	2021-04-06	Untreated since birth	Hemothorax	1
WT	Female	D1382	2021-02-15	24	2021-03-11	Untreated since birth	Euthanized	0
WT	Female	D1383	2021-02-15	24	2021-03-11	Untreated since birth	Euthanized	0
WT	Female	D1384	2021-02-15	24	2021-03-11	Untreated since birth	Euthanized	0
VEDS	Female	D1385	2021-02-15	60	2021-04-16	Untreated since birth	Tissue harvested	0
WT	Female	D1386	2021-02-15	60	2021-04-16	Untreated since birth	Tissue harvested	0
WT	Female	D1387	2021-02-15	60	2021-04-16	Untreated since birth	Tissue harvested	0
WT	Male	D1408	2021-02-19	27	2021-03-18	Untreated since birth	Euthanized	0
WT	Male	D1409	2021-02-19	26	2021-03-17	Untreated since birth	Necrotic	0
WT	Male	D1410	2021-02-19	27	2021-03-18	Untreated since birth	Euthanized	0
WT	Male	D1411	2021-02-19	27	2021-03-18	Untreated since birth	Euthanized	0
WT	Male	D1412	2021-02-19	27	2021-03-18	Untreated since birth	Euthanized	0
VEDS	Female	D1413	2021-02-19	60	2021-04-21	Untreated since birth	Still alive	0
VEDS	Male	D1433	2021-02-21	36	2021-03-29	Untreated since birth	Hemothorax	1
VEDS	Male	D1434	2021-02-21	59	2021-04-21	Untreated since birth	Tissue harvested	0
WT	Female	D1435	2021-02-21	59	2021-04-21	Untreated since birth	Tissue harvested	0
WT	Female	D1436	2021-02-21	59	2021-04-21	Untreated since birth	Tissue harvested	0
WT	Female	D1437	2021-02-24	30	2021-03-26	Untreated since birth	Tissue harvested	0
VEDS	Female	D1438	2021-02-24	30	2021-03-26	Untreated since birth	Tissue harvested	0
WT	Female	D1439	2021-02-24	30	2021-03-26	Untreated since birth	Tissue harvested	0
WT	Male	D1440	2021-02-24	30	2021-03-26	Untreated since birth	Tissue harvested	0
VEDS	Male	D1441	2021-02-24	30	2021-03-26	Untreated since birth	Tissue harvested	0
VEDS	Male	D1442	2021-02-24	30	2021-03-26	Untreated since birth	Tissue harvested	0
VEDS	Male	D1443	2021-02-24	30	2021-03-26	Untreated since birth	Tissue harvested	0
WT	Male	D1458	2021-02-26	30	2021-03-28	Untreated since birth	Tissue harvested	0
VEDS	Male	D1459	2021-02-26	30	2021-03-28	Untreated since birth	Tissue harvested	0
VEDS	Male	D1460	2021-02-26	30	2021-03-28	Untreated since birth	Tissue harvested	0
WT	Female	D1461	2021-02-26	30	2021-03-28	Untreated since birth	Tissue harvested	0
WT	Female	D1462	2021-02-26	30	2021-03-28	Untreated since birth	Tissue harvested	0
VEDS	Female	D1463	2021-03-01	27	2021-03-28	Untreated since birth	Hemothorax	1
WT	Male	D1466	2021-03-01	31	2021-04-01	Untreated since birth	Tissue harvested	0
WT	Male	D1467	2021-03-01	31	2021-04-01	Untreated since birth	Tissue harvested	0
WT	Male	D1468	2021-03-01	31	2021-04-01	Untreated since birth	Euthanized	0
VEDS	Male	D1469	2021-03-01	31	2021-04-01	Untreated since birth	Tissue harvested	0
WT	Male	D1470	2021-03-01	31	2021-04-01	Untreated since birth	Euthanized	0
WT	Female	D1471	2021-03-01	31	2021-04-01	Untreated since birth	Tissue harvested	0
WT	Female	D1472	2021-03-01	31	2021-04-01	Untreated since birth	Tissue harvested	0
VEDS	Male	D1511	2021-03-24	60	2021-05-23	Untreated since birth	Tissue harvested	0
VEDS	Male	D1512	2021-03-24	45	2021-05-08	Untreated since birth	Hemothorax	1
WT	Male	D1513	2021-03-24	60	2021-05-23	Untreated since birth	Tissue harvested	0
WT	Female	D1514	2021-03-24	60	2021-05-23	Untreated since birth	Tissue harvested	0
VEDS	Female	D1515	2021-03-24	60	2021-05-23	Untreated since birth	Tissue harvested	0
WT	Female	D1516	2021-03-24	60	2021-05-23	Untreated since birth	Tissue harvested	0
WT	Female	D1517	2021-03-24	60	2021-05-23	Untreated since birth	Euthanized	0
WT	Male	D1526	2021-03-28	38	2021-05-05	Untreated since birth	Euthanized	0
VEDS	Female	D1527	2021-03-28	32	2021-04-29	Untreated since birth	Malocclusion	0
WT	Male	D1536	2021-03-30	60	2021-05-30	Untreated since birth	Still alive	0
VEDS	Female	D1537	2021-03-30	60	2021-05-30	Untreated since birth	Still alive	0
WT	Female	D1538	2021-03-30	60	2021-05-30	Untreated since birth	Still alive	0
WT	Female	D1539	2021-03-30	60	2021-05-30	Untreated since birth	Still alive	0
VEDS	Female	D1540	2021-03-30	60	2021-05-30	Untreated since birth	Still alive	0
WT	Female	D1541	2021-03-31	60	2021-05-30	Untreated since birth	Euthanized	0
WT	Female	D1542	2021-03-31	60	2021-05-30	Untreated since birth	Euthanized	0
WT	Female	D1543	2021-03-31	60	2021-05-30	Untreated since birth	Euthanized	0
VEDS	Female	D1544	2021-03-31	60	2021-05-30	Untreated since birth	Tissue harvested	0
VEDS	Female	D1545	2021-03-31	35	2021-05-05	Untreated since birth	Hemothorax	1
VEDS	Male	D1546	2021-03-31	37	2021-05-07	Untreated since birth	Hemothorax	1
VEDS	Male	D1547	2021-03-31	56	2021-05-26	Untreated since birth	Hemothorax	1
WT	Male	D1548	2021-03-31	56	2021-05-26	Untreated since birth	Euthanized	0
VEDS	Male	D1572	2021-04-11	40	2021-05-21	Untreated since birth	Hemothorax	1
WT	Male	D1573	2021-04-11	60	2021-06-11	Untreated since birth	Still alive	0
VEDS	Male	D1574	2021-04-11	60	2021-06-11	Untreated since birth	Still alive	0
WT	Male	D1575	2021-04-11	60	2021-06-11	Untreated since birth	Still alive	0
VEDS	Male	D1576	2021-04-11	60	2021-06-11	Untreated since birth	Still alive	0
WT	Female	D1577	2021-04-11	30	2021-05-11	Untreated since birth	Euthanized	0
VEDS	Female	D1578	2021-04-11	60	2021-06-11	Untreated since birth	Still alive	0
WT	Female	D1579	2021-04-11	60	2021-06-11	Untreated since birth	Still alive	0
VEDS	Female	D1580	2021-04-11	60	2021-06-11	Untreated since birth	Still alive	0
WT	Female	D1581	2021-04-11	60	2021-06-11	Untreated since birth	Still alive	0
WT	Female	D1582	2021-04-12	60	2021-06-11	Untreated since birth	Euthanized	0
WT	Female	D1583	2021-04-12	60	2021-06-11	Untreated since birth	Euthanized	0
WT	Female	D1584	2021-04-12	60	2021-06-11	Untreated since birth	Euthanized	0
WT	Male	D1585	2021-04-12	56	2021-06-07	Untreated since birth	Euthanized	0
WT	Male	D1586	2021-04-12	56	2021-06-07	Untreated since birth	Euthanized	0
VEDS	Male	D1587	2021-04-12	60	2021-06-11	Untreated since birth	Tissue harvested	0
VEDS	Male	D1588	2021-04-12	60	2021-06-11	Untreated since birth	Tissue harvested	0
WT	Male	D1589	2021-04-12	60	2021-06-11	Untreated since birth	Tissue harvested	0
VEDS	Male	D1590	2021-04-12	60	2021-06-11	Untreated since birth	Tissue harvested	0
VEDS	Male	D1591	2021-04-12	60	2021-06-11	Untreated since birth	Tissue harvested	0
VEDS	Female	D1592	2021-04-12	60	2021-06-11	Untreated since birth	Tissue harvested	0
WT	Male	D1617	2021-04-20	31	2021-05-21	Untreated since birth	Tissue harvested	0
WT	Male	D1618	2021-04-20	31	2021-05-21	Untreated since birth	Tissue harvested	0
WT	Male	D1619	2021-04-20	31	2021-05-21	Untreated since birth	Tissue harvested	0
WT	Female	D1620	2021-04-20	31	2021-05-21	Untreated since birth	Tissue harvested	0
WT	Female	D1621	2021-04-20	31	2021-05-21	Untreated since birth	Euthanized	0
VEDS	Male	D1622	2021-04-20	48	2021-06-07	Untreated since birth	Hemothorax	1
VEDS	Male	D1623	2021-04-20	46	2021-06-05	Untreated since birth	Hemothorax	1
VEDS	Male	D1624	2021-04-20	42	2021-06-01	Untreated since birth	Hemothorax	1
WT	Male	D1653	2021-05-03	60	2021-07-03	Untreated since birth	Still alive	0
WT	Male	D1654	2021-05-03	35	2021-06-07	Untreated since birth	Euthanized	0
VEDS	Male	D1655	2021-05-03	60	2021-07-03	Untreated since birth	Still alive	0
VEDS	Female	D1656	2021-05-03	60	2021-07-03	Untreated since birth	Still alive	0
WT	Male	D1664	2021-05-11	27	2021-06-07	Untreated since birth	Euthanized	0
VEDS	Male	D1665	2021-05-11	45	2021-06-25	Untreated since birth	Hemothorax	1
WT	Male	D1666	2021-05-11	53	2021-07-03	Untreated since birth	Euthanized	0
WT	Male	D1667	2021-05-11	27	2021-06-07	Untreated since birth	Euthanized	0
WT	Male	D1668	2021-05-11	27	2021-06-07	Untreated since birth	Euthanized	0
WT	Male	D1669	2021-05-11	27	2021-06-07	Untreated since birth	Euthanized	0
WT	Male	D1670	2021-05-11	27	2021-06-07	Untreated since birth	Euthanized	0
WT	Male	D1671	2021-05-11	27	2021-06-07	Untreated since birth	Euthanized	0
WT	Male	D1672	2021-05-11	27	2021-06-07	Untreated since birth	Euthanized	0
WT	Female	D1673	2021-05-11	53	2021-07-03	Untreated since birth	Euthanized	0
VEDS	Female	D1674	2021-05-11	45	2021-06-25	Untreated since birth	Hemothorax	1
WT	Female	D1675	2021-05-11	53	2021-07-03	Untreated since birth	Euthanized	0
WT	Female	D1676	2021-05-11	34	2021-06-14	Untreated since birth	Malocclusion	0
WT	Female	D1677	2021-05-11	27	2021-06-07	Untreated since birth	Euthanized	0
WT	Female	D1678	2021-05-11	27	2021-06-07	Untreated since birth	Euthanized	0
WT	Female	D1679	2021-05-11	27	2021-06-07	Untreated since birth	Euthanized	0
VEDS	Male	D1690	2021-05-13	40	2021-06-22	Untreated since birth	Hemothorax	1
VEDS	Male	D1691	2021-05-13	60	2021-07-13	Untreated since birth	Still alive	0
WT	Male	D1692	2021-05-13	60	2021-07-13	Untreated since birth	Still alive	0
WT	Male	D1693	2021-05-13	40	2021-06-22	Untreated since birth	Euthanized	0
WT	Male	D1694	2021-05-13	40	2021-06-22	Untreated since birth	Euthanized	0
WT	Male	D1695	2021-05-13	40	2021-06-22	Untreated since birth	Euthanized	0
WT	Male	D1696	2021-05-13	40	2021-06-22	Untreated since birth	Euthanized	0
VEDS	Male	D1697	2021-05-20	60	2021-07-20	Untreated since birth	Still alive	0
WT	Male	D1698	2021-05-20	60	2021-07-20	Untreated since birth	Still alive	0
VEDS	Male	D1699	2021-05-20	39	2021-06-28	Untreated since birth	Hemothorax	1
WT	Male	D1700	2021-05-20	60	2021-07-20	Untreated since birth	Still alive	0
WT	Male	D1701	2021-05-20	60	2021-07-20	Untreated since birth	Still alive	0
VEDS	Male	D1702	2021-05-20	45	2021-07-04	Untreated since birth	Hemothorax	1
WT	Male	D1703	2021-05-20	60	2021-07-20	Untreated since birth	Still alive	0
VEDS	Male	D1704	2021-05-20	60	2021-07-20	Untreated since birth	Still alive	0
WT	Female	D1705	2021-05-20	46	2021-07-05	Untreated since birth	Euthanized	0
VEDS	Female	D1706	2021-05-20	60	2021-07-20	Untreated since birth	Still alive	0
VEDS	Female	D1707	2021-05-20	45	2021-07-04	Untreated since birth	Hemothorax	1
WT	Female	D1708	2021-05-20	46	2021-07-05	Untreated since birth	Euthanized	0
WT	Female	D1709	2021-05-20	46	2021-07-05	Untreated since birth	Euthanized	0
WT	Female	D1710	2021-05-20	60	2021-07-20	Untreated since birth	Still alive	0
VEDS	Female	D1711	2021-05-20	60	2021-07-20	Untreated since birth	Still alive	0
WT	Female	D1712	2021-05-20	60	2021-07-20	Untreated since birth	Still alive	0
WT	Female	D1713	2021-05-20	46	2021-07-05	Untreated since birth	Euthanized	0
VEDS	Female	D1714	2021-05-20	60	2021-07-20	Untreated since birth	Still alive	0
WT	Male	D1715	2021-05-23	30	2021-06-22	Untreated since birth	Euthanized	0
WT	Male	D1716	2021-05-23	30	2021-06-22	Untreated since birth	Euthanized	0
WT	Male	D1717	2021-05-23	30	2021-06-22	Untreated since birth	Euthanized	0
WT	Male	D1718	2021-05-23	30	2021-06-22	Untreated since birth	Euthanized	0
WT	Male	D1719	2021-05-23	40	2021-07-02	Untreated since birth	Euthanized	0
WT	Male	D1720	2021-05-23	40	2021-07-02	Untreated since birth	Euthanized	0
WT	Male	D1721	2021-05-23	40	2021-07-02	Untreated since birth	Euthanized	0
WT	Male	D1722	2021-05-23	40	2021-07-02	Untreated since birth	Euthanized	0
WT	Male	D1723	2021-05-23	40	2021-07-02	Untreated since birth	Euthanized	0
WT	Male	D1724	2021-05-23	40	2021-07-02	Untreated since birth	Euthanized	0
WT	Male	D1725	2021-05-23	40	2021-07-02	Untreated since birth	Euthanized	0
WT	Male	D1726	2021-05-23	43	2021-07-05	Untreated since birth	Euthanized	0
VEDS	Male	D1727	2021-05-23	60	2021-07-23	Untreated since birth	Still alive	0
WT	Male	D1728	2021-05-23	43	2021-07-05	Untreated since birth	Euthanized	0
WT	Male	D1729	2021-05-25	59	2021-07-23	Untreated since birth	Tissue harvested	0
VEDS	Male	D1730	2021-05-25	59	2021-07-23	Untreated since birth	Tissue harvested	0
WT	Male	D1731	2021-05-25	59	2021-07-23	Untreated since birth	Tissue harvested	0
WT	Female	D1732	2021-05-25	28	2021-06-22	Untreated since birth	Euthanized	0
WT	Female	D1733	2021-05-25	28	2021-06-22	Untreated since birth	Euthanized	0
VEDS	Male	D1734	2021-05-28	32	2021-06-29	Untreated since birth	Tissue harvested	0
VEDS	Male	D1735	2021-05-28	32	2021-06-29	Untreated since birth	Tissue harvested	0
VEDS	Male	D1736	2021-05-28	32	2021-06-29	Untreated since birth	Tissue harvested	0
VEDS	Male	D1737	2021-05-28	60	2021-07-29	Untreated since birth	Still alive	0
WT	Male	D1738	2021-05-28	32	2021-06-29	Untreated since birth	Tissue harvested	0
WT	Male	D1739	2021-05-28	32	2021-06-29	Untreated since birth	Tissue harvested	0
WT	Female	D1740	2021-05-28	60	2021-07-29	Untreated since birth	Still alive	0
WT	Female	D1741	2021-05-28	60	2021-07-29	Untreated since birth	Still alive	0
VEDS	Female	D1742	2021-05-28	60	2021-07-29	Untreated since birth	Still alive	0
VEDS	Female	D1743	2021-05-28	60	2021-07-29	Untreated since birth	Still alive	0
VEDS	Male	D1744	2021-05-29	60	2021-07-29	Untreated since birth	Still alive	0
VEDS	Male	D1745	2021-05-29	24	2021-06-22	Untreated since birth	Hemothorax	1
WT	Male	D1746	2021-05-29	31	2021-06-29	Untreated since birth	Tissue harvested	0
WT	Male	D1747	2021-05-30	36	2021-07-05	Untreated since birth	Euthanized	0
VEDS	Male	D1748	2021-05-30	52	2021-07-21	Untreated since birth	Hemothorax	1
WT	Male	D1749	2021-05-30	60	2021-07-29	Untreated since birth	Tissue harvested	0
WT	Male	D1750	2021-05-30	36	2021-07-05	Untreated since birth	Euthanized	0
WT	Male	D1751	2021-05-30	60	2021-07-29	Untreated since birth	Tissue harvested	0
WT	Female	D1752	2021-05-30	50	2021-07-19	Untreated since birth	Euthanized	0
VEDS	Female	D1753	2021-05-30	49	2021-07-18	Untreated since birth	Hemothorax	1
WT	Female	D1754	2021-05-30	50	2021-07-19	Untreated since birth	Euthanized	0
VEDS	Male	D1755	2021-06-01	39	2021-07-10	Untreated since birth	Hemothorax	1
WT	Female	D1756	2021-06-01	60	2021-08-02	Untreated since birth	Still alive	0
VEDS	Female	D1757	2021-06-01	60	2021-08-02	Untreated since birth	Still alive	0
WT	Female	D1758	2021-06-01	60	2021-08-02	Untreated since birth	Still alive	0
WT	Male	D1759	2021-06-01	39	2021-07-10	Untreated since birth	Euthanized	0
WT	Female	D1760	2021-06-01	60	2021-08-02	Untreated since birth	Still alive	0
VEDS	Male	D1763	2021-06-03	42	2021-07-15	Untreated since birth	Hemothorax	1
WT	Male	D1764	2021-06-03	60	2021-08-02	Untreated since birth	Euthanized	0
WT	Male	D1765	2021-06-03	60	2021-08-02	Untreated since birth	Euthanized	0
VEDS	Male	D1766	2021-06-03	41	2021-07-14	Untreated since birth	Necrotic	0
WT	Male	D1767	2021-06-03	60	2021-08-02	Untreated since birth	Euthanized	0
VEDS	Female	D1768	2021-06-03	60	2021-08-02	Untreated since birth	Tissue harvested	0
VEDS	Female	D1769	2021-06-03	55	2021-07-28	Untreated since birth	Hemothorax	1
WT	Female	D1770	2021-06-03	60	2021-08-02	Untreated since birth	Tissue harvested	0
WT	Female	D1771	2021-06-03	60	2021-08-02	Untreated since birth	Euthanized	0
VEDS	Female	D1772	2021-06-03	37	2021-07-10	Untreated since birth	Hemothorax	1
VEDS	Male	D1773	2021-06-05	46	2021-07-21	Untreated since birth	Too eaten to tell	0
VEDS	Female	D1776	2021-06-05	46	2021-07-21	Untreated since birth	Hemothorax	1
WT	Male	D1777	2021-06-07	60	2021-08-07	Untreated since birth	Still alive	0
WT	Male	D1778	2021-06-07	60	2021-08-07	Untreated since birth	Still alive	0
WT	Male	D1779	2021-06-07	60	2021-08-07	Untreated since birth	Still alive	0
WT	Male	D1780	2021-06-07	60	2021-08-07	Untreated since birth	Still alive	0
WT	Male	D1781	2021-06-07	60	2021-08-07	Untreated since birth	Still alive	0
WT	Female	D1782	2021-06-07	60	2021-08-07	Untreated since birth	Still alive	0
WT	Female	D1783	2021-06-07	60	2021-08-07	Untreated since birth	Still alive	0
WT	Female	D1784	2021-06-07	60	2021-08-07	Untreated since birth	Still alive	0
VEDS	Male	D1785	2021-06-07	60	2021-08-06	Untreated since birth	Tissue harvested	0
VEDS	Male	D1786	2021-06-07	38	2021-07-15	Untreated since birth	Hemothorax	1
WT	Male	D1787	2021-06-07	60	2021-08-07	Untreated since birth	Still alive	0
WT	Male	D1788	2021-06-07	60	2021-08-07	Untreated since birth	Still alive	0
WT	Male	D1789	2021-06-07	60	2021-08-07	Untreated since birth	Still alive	0
WT	Female	D1790	2021-06-07	60	2021-08-06	Untreated since birth	Tissue harvested	0
WT	Female	D1791	2021-06-07	60	2021-08-07	Untreated since birth	Still alive	0
WT	Female	D1792	2021-06-07	60	2021-08-07	Untreated since birth	Still alive	0
WT	Female	D1793	2021-06-07	60	2021-08-07	Untreated since birth	Still alive	0
WT	Male	D1794	2021-06-07	60	2021-08-07	Untreated since birth	Still alive	0
WT	Male	D1795	2021-06-07	60	2021-08-07	Untreated since birth	Still alive	0
VEDS	Male	D1796	2021-06-07	56	2021-08-02	Untreated since birth	Hemothorax	1
VEDS	Male	D1797	2021-06-07	44	2021-07-21	Untreated since birth	Hemothorax	1
VEDS	Male	D1800	2021-06-07	39	2021-07-16	Untreated since birth	Hemothorax	1
WT	Female	D1801	2021-06-07	60	2021-08-06	Untreated since birth	Tissue harvested	0
WT	Female	D1802	2021-06-07	60	2021-08-06	Untreated since birth	Tissue harvested	0
WT	Female	D1803	2021-06-07	60	2021-08-06	Untreated since birth	Tissue harvested	0
WT	Female	D1858	2021-06-10	60	2021-08-09	Untreated since birth	Euthanized	0
VEDS	Male	D1886	2021-06-19	29	2021-07-18	Untreated since birth	Hemothorax	1
WT	Male	D1887	2021-06-19	60	2021-08-18	Untreated since birth	Tissue harvested	0
VEDS	Male	D1888	2021-06-19	49	2021-08-07	Untreated since birth	Hemothorax	1
VEDS	Male	D1889	2021-06-19	60	2021-08-18	Untreated since birth	Tissue harvested	0
WT	Male	D1890	2021-06-19	60	2021-08-18	Untreated since birth	Tissue harvested	0
WT	Male	D1891	2021-06-19	60	2021-08-18	Untreated since birth	Tissue harvested	0
VEDS	Female	D1892	2021-06-19	47	2021-08-05	Untreated since birth	Hemothorax	1
VEDS	Female	D1893	2021-06-19	36	2021-07-25	Untreated since birth	Hemothorax	1
VEDS	Female	D1894	2021-06-19	44	2021-08-02	Untreated since birth	Hemothorax	1
WT	Male	D1905	2021-06-22	60	2021-08-24	Untreated since birth	Still alive	0
VEDS	Female	D1906	2021-06-22	51	2021-08-12	Untreated since birth	Hemothorax	1
WT	Female	D1907	2021-06-22	60	2021-08-24	Untreated since birth	Still alive	0
VEDS	Female	D1908	2021-06-22	60	2021-08-24	Untreated since birth	Still alive	0
VEDS	Male	D1948	2021-07-09	60	2021-09-07	Untreated since birth	Tissue harvested	0
WT	Male	D1949	2021-07-09	29	2021-08-07	Untreated since birth	Tissue harvested	0
VEDS	Male	D1950	2021-07-09	56	2021-09-03	Untreated since birth	Hemothorax	1
VEDS	Male	D1951	2021-07-09	41	2021-08-19	Untreated since birth	Hemothorax	1
WT	Male	D1952	2021-07-09	60	2021-09-07	Untreated since birth	Euthanized	0
WT	Male	D1953	2021-07-09	60	2021-09-07	Untreated since birth	Euthanized	0
WT	Male	D1954	2021-07-09	60	2021-09-07	Untreated since birth	Euthanized	0
VEDS	Female	D1955	2021-07-09	60	2021-09-07	Untreated since birth	Tissue harvested	0
WT	Female	D1956	2021-07-09	60	2021-09-07	Untreated since birth	Tissue harvested	0
WT	Male	D1957	2021-07-09	31	2021-08-09	Untreated since birth	Euthanized	0
WT	Male	D1958	2021-07-09	31	2021-08-09	Untreated since birth	Euthanized	0
WT	Female	D1959	2021-07-09	31	2021-08-09	Untreated since birth	Euthanized	0
WT	Female	D1960	2021-07-09	31	2021-08-09	Untreated since birth	Euthanized	0
WT	Female	D1961	2021-07-09	31	2021-08-09	Untreated since birth	Euthanized	0
VEDS	Female	D3899	2023-01-09	60	2023-03-16	Untreated since birth	Still alive	0
VEDS	Female	D3826	2022-12-25	60	2023-02-27	Untreated since birth	Still alive	0
WT	Female	D3951	2022-12-16	60	2023-02-19	Untreated since birth	Still alive	0
WT	Female	D3952	2022-12-16	60	2023-02-19	Untreated since birth	Still alive	0
WT	Female	D3953	2022-12-16	60	2023-02-19	Untreated since birth	Still alive	0
WT	Female	D3946	2022-12-18	60	2023-02-17	Untreated since birth	Still alive	0
WT	Female	D3947	2022-12-18	60	2023-02-17	Untreated since birth	Still alive	0
VEDS	Female	D3948	2022-12-18	60	2023-02-17	Untreated since birth	Still alive	0
WT	Female	D3949	2022-12-18	60	2023-02-17	Untreated since birth	Still alive	0
VEDS	Female	D3950	2022-12-18	60	2023-02-26	Untreated since birth	Still alive	0
WT	Female	D3824	2022-12-25	54	2023-02-17	Untreated since birth	Euthanized	0
WT	Female	D3825	2022-12-25	54	2023-02-17	Untreated since birth	Euthanized	0
WT	Female	D3827	2022-12-25	54	2023-02-17	Untreated since birth	Euthanized	0
VEDS	Female	D3828	2022-12-25	40	2023-02-03	Untreated since birth	Hemothorax	1
WT	Female	D3841	2022-12-29	60	2023-03-04	Untreated since birth	Still alive	0
WT	Female	D3842	2022-12-29	60	2023-03-04	Untreated since birth	Still alive	0
WT	Female	D3871	2023-01-04	22	2023-01-26	Untreated since birth	Euthanized	0
WT	Male	D3872	2023-01-09	21	2023-01-30	Untreated since birth	Euthanized	0
WT	Male	D3873	2023-01-09	21	2023-01-30	Untreated since birth	Euthanized	0
WT	Male	D3898	2023-01-09	60	2023-03-16	Untreated since birth	Still alive	0
WT	Male	D3956	2023-01-21	60	2023-03-22	Untreated since birth	Euthanized	0
WT	Male	D3957	2023-01-21	60	2023-03-22	Untreated since birth	Euthanized	0
VEDS	Female	D3962	2023-01-21	60	2023-03-22	Untreated since birth	Euthanized	0
VEDS	Female	D3967	2023-01-26	22	2023-02-17	Untreated since birth	Still alive	0
WT	Female	D3968	2023-01-26	22	2023-02-17	Untreated since birth	Still alive	0
WT	Female	D3969	2023-01-26	22	2023-02-17	Untreated since birth	Euthanized	0
WT	Female	D3977	2023-01-26	22	2023-02-17	Untreated since birth	Still alive	0
VEDS	Female	D3978	2023-01-26	22	2023-02-17	Untreated since birth	Still alive	0
WT	Female	D3985	2023-01-26	22	2023-02-17	Untreated since birth	Still alive	0
VEDS	Female	D3986	2023-01-26	22	2023-02-17	Untreated since birth	Still alive	0
VEDS	Female	D3982	2023-01-27	21	2023-02-17	Untreated since birth	Still alive	0
WT	Female	D3983	2023-01-27	21	2023-02-17	Untreated since birth	Still alive	0
WT	Female	D3984	2023-01-27	21	2023-02-17	Untreated since birth	Euthanized	0
WT	Male	D3996	2023-02-02	30	2023-03-04	Untreated since birth	Tissue harvested	0
WT	Male	D3997	2023-02-02	30	2023-03-04	Untreated since birth	Tissue harvested	0
WT	Female	D3998	2023-02-02	30	2023-03-04	Untreated since birth	Tissue harvested	0
WT	Female	D3999	2023-02-02	30	2023-03-04	Untreated since birth	Tissue harvested	0
WT	Female	D4000	2023-02-02	30	2023-03-04	Untreated since birth	Tissue harvested	0
WT	Male	D4001	2023-02-02	30	2023-03-04	Untreated since birth	Tissue harvested	0
WT	Male	D4002	2023-02-02	30	2023-03-04	Untreated since birth	Tissue harvested	0
WT	Male	D4003	2023-02-02	30	2023-03-04	Untreated since birth	Tissue harvested	0
WT	Male	D4004	2023-02-02	30	2023-03-04	Untreated since birth	Tissue harvested	0
WT	Female	D4005	2023-02-02	30	2023-03-04	Untreated since birth	Tissue harvested	0
WT	Male	D4051	2023-02-17	60	2023-04-20	Untreated since birth	Still alive	0
WT	Male	D4052	2023-02-17	60	2023-04-20	Untreated since birth	Still alive	0
VEDS	Male	D4053	2023-02-17	60	2023-04-20	Untreated since birth	Still alive	0
WT	Female	D4054	2023-02-17	28	2023-03-17	Untreated since birth	Euthanized	0
WT	Female	D4055	2023-02-17	28	2023-03-17	Untreated since birth	Euthanized	0
WT	Female	D4056	2023-02-17	28	2023-03-17	Untreated since birth	Euthanized	0
WT	Female	D4057	2023-02-17	28	2023-03-17	Untreated since birth	Euthanized	0
WT	Female	D4058	2023-02-17	28	2023-03-17	Untreated since birth	Euthanized	0
VEDS	Female	D4059	2023-02-17	60	2023-04-20	Untreated since birth	Still alive	0
WT	Female	D4060	2023-02-17	60	2023-04-20	Untreated since birth	Still alive	0
WT	Female	D4061	2023-02-17	60	2023-04-20	Untreated since birth	Still alive	0
WT	Female	D4039	2023-02-20	25	2023-03-17	Untreated since birth	Euthanized	0
WT	Female	D4049	2023-02-20	25	2023-03-17	Untreated since birth	Euthanized	0
VEDS	Female	D4050	2023-02-20	50	2023-04-11	Untreated since birth	Euthanized	0
WT	Male	D4062	2023-03-06	34	2023-04-09	Untreated since birth	Necrotic	0
WT	Female	D4063	2023-03-06	60	2023-05-05	Untreated since birth	Euthanized	0
VEDS	Female	D4064	2023-03-06	60	2023-05-05	Untreated since birth	Tissue harvested	0
VEDS	Female	D4065	2023-03-06	60	2023-05-05	Untreated since birth	Tissue harvested	0
WT	Female	D4066	2023-03-06	60	2023-05-05	Untreated since birth	Euthanized	0
WT	Female	D4067	2023-03-06	60	2023-05-05	Untreated since birth	Euthanized	0
WT	Male	D4081	2023-03-06	24	2023-03-30	Untreated since birth	Euthanized	0
WT	Male	D4082	2023-03-06	24	2023-03-30	Untreated since birth	Euthanized	0
WT	Male	D4083	2023-03-06	24	2023-03-30	Untreated since birth	Euthanized	0
VEDS	Male	FD Male	2023-04-06	30	2023-05-06	Untreated since birth	Hemothorax	1
WT	Male	D4117	2023-04-15	21	2023-05-06	Untreated since birth	Euthanized	0
WT	Male	D4118	2023-04-15	21	2023-05-06	Untreated since birth	Euthanized	0
WT	Male	D4119	2023-04-15	21	2023-05-06	Untreated since birth	Euthanized	0
WT	Female	D4120	2023-04-15	21	2023-05-06	Untreated since birth	Euthanized	0
WT	Female	D4121	2023-04-15	21	2023-05-06	Untreated since birth	Euthanized	0
WT	Female	D4122	2023-04-15	21	2023-05-06	Untreated since birth	Euthanized	0
WT	Male	D4125	2023-04-16	20	2023-05-06	Untreated since birth	Still alive	0
VEDS	Female	D4126	2023-04-16	22	2023-05-08	Untreated since birth	Euthanized	0
WT	Female	D4127	2023-04-16	22	2023-05-08	Untreated since birth	Euthanized	0
WT	Female	D4128	2023-04-16	22	2023-05-08	Untreated since birth	Euthanized	0
WT	Male	D4130	2023-04-16	32	2023-05-18	Untreated since birth	Too eaten to tell	0
WT	Female	D4132	2023-04-16	22	2023-05-08	Untreated since birth	Euthanized	0
WT	Female	D4133	2023-04-16	22	2023-05-08	Untreated since birth	Euthanized	0
VEDS	Female	D4134	2023-04-16	22	2023-05-08	Untreated since birth	Euthanized	0
WT	Female	D4135	2023-04-16	22	2023-05-08	Untreated since birth	Euthanized	0
VEDS	Male	D4136	2023-04-17	28	2023-05-15	Untreated since birth	Too eaten to tell	0
VEDS	Male	D4137	2023-04-17	28	2023-05-15	Untreated since birth	Too eaten to tell	0
VEDS	Male	D4138	2023-04-17	28	2023-05-15	Untreated since birth	Too eaten to tell	0
VEDS	Female	D4139	2023-04-17	21	2023-05-08	Untreated since birth	Euthanized	0
WT	Female	D4140	2023-04-17	21	2023-05-08	Untreated since birth	Euthanized	0
WT	Female	D4141	2023-04-17	21	2023-05-08	Untreated since birth	Euthanized	0
WT	Female	D4142	2023-04-17	21	2023-05-08	Untreated since birth	Euthanized	0
WT	Male	D4143	2023-04-18	20	2023-05-08	Untreated since birth	Still alive	0
WT	Male	D4144	2023-04-18	20	2023-05-08	Untreated since birth	Still alive	0
WT	Female	D4150	2023-04-18	20	2023-05-08	Untreated since birth	Still alive	0
WT	Female	D4151	2023-04-18	20	2023-05-08	Untreated since birth	Still alive	0
WT	Female	D4152	2023-04-18	20	2023-05-08	Untreated since birth	Still alive	0
VEDS	Female	D4153	2023-04-18	20	2023-05-08	Untreated since birth	Still alive	0
WT	Female	D4154	2023-04-18	20	2023-05-08	Untreated since birth	Still alive	0
WT	Female	D4155	2023-04-18	20	2023-05-08	Untreated since birth	Still alive	0
WT	Male	D4201	2023-04-27	29	2023-05-26	Untreated since birth	Tissue harvested	0
VEDS	Male	D4202	2023-04-27	29	2023-05-26	Untreated since birth	Tissue harvested	0
WT	Male	D4205	2023-04-27	29	2023-05-26	Untreated since birth	Tissue harvested	0
WT	Male	D4216	2023-04-27	29	2023-05-26	Untreated since birth	Euthanized	0
WT	Male	D4218	2023-04-27	29	2023-05-26	Untreated since birth	Euthanized	0
WT	Male	D4219	2023-04-27	29	2023-05-26	Untreated since birth	Euthanized	0
WT	Male	D4226	2023-04-28	28	2023-05-26	Untreated since birth	Euthanized	0
WT	Male	D4227	2023-04-29	27	2023-05-26	Untreated since birth	Euthanized	0
WT	Male	D4228	2023-04-29	27	2023-05-26	Untreated since birth	Euthanized	0
WT	Male	D4229	2023-04-29	27	2023-05-26	Untreated since birth	Euthanized	0
WT	Male	D4230	2023-04-29	27	2023-05-26	Untreated since birth	Euthanized	0
WT	Male	D4232	2023-04-29	27	2023-05-26	Untreated since birth	Euthanized	0
WT	Male	D4234	2023-04-29	27	2023-05-26	Untreated since birth	Euthanized	0
WT	Male	D4235	2023-04-29	27	2023-05-26	Untreated since birth	Euthanized	0
WT	Male	D4236	2023-04-30	26	2023-05-26	Untreated since birth	Euthanized	0
WT	Male	D4237	2023-04-30	26	2023-05-26	Untreated since birth	Euthanized	0
WT	Male	D4238	2023-04-30	26	2023-05-26	Untreated since birth	Euthanized	0
WT	Male	D4239	2023-04-30	26	2023-05-26	Untreated since birth	Euthanized	0
WT	Male	D4242	2023-04-30	26	2023-05-26	Untreated since birth	Euthanized	0
WT	Male	D4243	2023-04-30	26	2023-05-26	Untreated since birth	Euthanized	0
WT	Male	D4244	2023-04-30	26	2023-05-26	Untreated since birth	Euthanized	0
WT	Male	D4245	2023-04-30	26	2023-05-26	Untreated since birth	Euthanized	0
WT	Male	D4633	2023-08-28	25	2023-09-22	Untreated since birth	Euthanized	0
WT	Male	D4634	2023-08-28	25	2023-09-22	Untreated since birth	Euthanized	0
WT	Male	D4635	2023-08-28	25	2023-09-22	Untreated since birth	Euthanized	0
WT	Female	D4636	2023-08-28	60	2023-10-27	Untreated since birth	Tissue harvested	0
VEDS	Female	D4637	2023-08-28	60	2023-10-27	Untreated since birth	Tissue harvested	0
WT	Female	D4638	2023-08-28	60	2023-10-27	Untreated since birth	Tissue harvested	0
VEDS	Female	D4639	2023-08-28	60	2023-10-27	Untreated since birth	Tissue harvested	0
WT	Male	D4643	2023-08-28	42	2023-10-09	Untreated since birth	Euthanized	0
VEDS	Male	D4644	2023-08-28	40	2023-10-07	Untreated since birth	Hemothorax	1
WT	Female	D4645	2023-08-28	25	2023-09-22	Untreated since birth	Euthanized	0
WT	Female	D4646	2023-08-28	25	2023-09-22	Untreated since birth	Euthanized	0
WT	Male	D4647	2023-08-28	25	2023-09-22	Untreated since birth	Euthanized	0
WT	Male	D4648	2023-08-28	25	2023-09-22	Untreated since birth	Euthanized	0
WT	Male	D4649	2023-08-28	25	2023-09-22	Untreated since birth	Euthanized	0
WT	Female	D4650	2023-08-28	60	2023-10-27	Untreated since birth	Tissue harvested	0
WT	Female	D4651	2023-08-28	60	2023-10-27	Untreated since birth	Tissue harvested	0
WT	Female	D4652	2023-08-28	25	2023-09-22	Untreated since birth	Euthanized	0
WT	Female	D4653	2023-08-28	25	2023-09-22	Untreated since birth	Euthanized	0
WT	Female	D4654	2023-08-28	25	2023-09-22	Untreated since birth	Euthanized	0
VEDS	Male	D4655	2023-08-30	37	2023-10-06	Untreated since birth	Hemothorax	1
VEDS	Male	D4656	2023-08-30	37	2023-10-06	Untreated since birth	Hemothorax	1
WT	Male	D4658	2023-08-30	60	2023-10-31	Untreated since birth	Still alive	0
WT	Male	D4659	2023-08-30	60	2023-10-31	Untreated since birth	Still alive	0
WT	Female	D4660	2023-08-30	23	2023-09-22	Untreated since birth	Euthanized	0
WT	Female	D4661	2023-08-30	23	2023-09-22	Untreated since birth	Euthanized	0
WT	Female	D4662	2023-08-30	60	2023-10-31	Untreated since birth	Still alive	0
VEDS	Female	D4663	2023-08-30	60	2023-10-31	Untreated since birth	Still alive	0
WT	Female	D4847	2023-09-17	60	2023-11-20	Untreated since birth	Still alive	0
WT	Female	D4853	2023-09-18	60	2023-11-19	Untreated since birth	Still alive	0
VEDS	Male	D4889	2023-09-19	37	2023-10-26	Untreated since birth	Hemothorax	1
VEDS	Male	D4890	2023-09-19	60	2024-01-08	Untreated since birth	Still alive	0
VEDS	Male	D4891	2023-09-19	60	2024-01-08	Untreated since birth	Still alive	0
WT	Female	D4894	2023-09-19	60	2023-11-22	Untreated since birth	Still alive	0
WT	Male	D4923	2023-09-19	60	2024-01-08	Untreated since birth	Still alive	0
WT	Male	D4925	2023-09-19	60	2024-01-17	Untreated since birth	Still alive	0
WT	Male	D4926	2023-09-19	60	2024-01-17	Untreated since birth	Still alive	0
VEDS	Male	D4927	2023-09-19	45	2023-11-03	Untreated since birth	Hemothorax	1
WT	Female	D4928	2023-09-19	60	2023-11-22	Untreated since birth	Still alive	0
VEDS	Male	D4902	2023-09-21	32	2023-10-23	Untreated since birth	Hemothorax	1
WT	Male	D4903	2023-09-21	60	2023-11-22	Untreated since birth	Still alive	0
WT	Female	D4905	2023-09-21	60	2023-11-21	Untreated since birth	Still alive	0
VEDS	Female	D4906	2023-09-21	60	2023-11-21	Untreated since birth	Still alive	0
VEDS	Female	D4907	2023-09-21	60	2023-11-21	Untreated since birth	Still alive	0
WT	Female	D4908	2023-09-21	60	2023-11-21	Untreated since birth	Still alive	0
VEDS	Female	D4909	2023-09-21	47	2023-11-07	Untreated since birth	Hemothorax	1
VEDS	Male	D4895	2023-09-22	44	2023-11-05	Untreated since birth	Hemothorax	1
WT	Male	D4896	2023-09-22	60	2023-11-22	Untreated since birth	Still alive	0
VEDS	Male	D4897	2023-09-22	49	2023-11-10	Untreated since birth	Hemothorax	1
VEDS	Male	D4898	2023-09-22	31	2023-10-23	Untreated since birth	Hemothorax	1
VEDS	Female	D4899	2023-09-22	60	2023-11-21	Untreated since birth	Tissue harvested	0
WT	Male	D4910	2023-09-22	60	2023-11-22	Untreated since birth	Still alive	0
VEDS	Male	D4911	2023-09-22	36	2023-10-28	Untreated since birth	Hemothorax	1
WT	Male	D4929	2023-09-22	60	2023-11-22	Untreated since birth	Still alive	0
WT	Male	D4930	2023-09-22	60	2023-11-22	Untreated since birth	Still alive	0
WT	Male	D4931	2023-09-22	60	2024-01-08	Untreated since birth	Still alive	0
VEDS	Male	D4932	2023-09-22	60	2024-01-08	Untreated since birth	Still alive	0
VEDS	Male	D4933	2023-09-25	60	2024-01-08	Untreated since birth	Still alive	0
VEDS	Female	D4934	2023-09-25	60	2024-01-15	Untreated since birth	Still alive	0
WT	Male	D4935	2023-09-25	60	2024-01-08	Untreated since birth	Still alive	0
VEDS	Male	D4917	2023-09-27	60	2023-12-07	Untreated since birth	Still alive	0
VEDS	Female	D4918	2023-09-27	60	2023-11-28	Untreated since birth	Still alive	0
VEDS	Female	D4920	2023-09-27	60	2023-11-28	Untreated since birth	Still alive	0
WT	Female	D4921	2023-09-27	60	2023-11-28	Untreated since birth	Still alive	0
VEDS	Male	D4936	2023-09-30	60	2024-01-09	Untreated since birth	Still alive	0
VEDS	Male	D4937	2023-09-30	60	2024-01-09	Untreated since birth	Still alive	0
WT	Female	D4938	2023-09-30	60	2023-12-07	Untreated since birth	Still alive	0
WT	Male	D4939	2023-10-01	60	2024-01-09	Untreated since birth	Still alive	0
WT	Male	D4940	2023-10-01	60	2024-01-09	Untreated since birth	Still alive	0
WT	Male	D4941	2023-10-01	60	2023-12-05	Untreated since birth	Still alive	0
WT	Male	D4942	2023-10-01	60	2023-12-05	Untreated since birth	Still alive	0
WT	Female	D4943	2023-10-01	60	2023-12-05	Untreated since birth	Still alive	0
WT	Male	D4944	2023-10-01	60	2023-12-07	Untreated since birth	Still alive	0
VEDS	Male	D4945	2023-10-01	60	2024-01-09	Untreated since birth	Still alive	0
WT	Male	D4946	2023-10-01	60	2024-01-09	Untreated since birth	Still alive	0
WT	Female	D4947	2023-10-01	60	2024-01-17	Untreated since birth	Still alive	0
VEDS	Female	D4948	2023-10-01	60	2023-12-07	Untreated since birth	Still alive	0
WT	Male	D4949	2023-10-01	60	2024-01-09	Untreated since birth	Still alive	0
VEDS	Male	D4950	2023-10-01	60	2024-01-09	Untreated since birth	Still alive	0
WT	Female	D4951	2023-10-01	60	2023-12-05	Untreated since birth	Still alive	0
WT	Female	D4958	2023-10-03	60	2023-12-05	Untreated since birth	Still alive	0
WT	Female	D4959	2023-10-03	60	2023-12-05	Untreated since birth	Still alive	0
WT	Male	D4953	2023-10-05	60	2024-01-17	Untreated since birth	Still alive	0
WT	Female	D4956	2023-10-05	60	2024-01-17	Untreated since birth	Still alive	0
VEDS	Female	D4957	2023-10-05	33	2023-11-07	Untreated since birth	Hemothorax	1
VEDS	Male	D4962	2023-10-07	60	2024-01-17	Untreated since birth	Still alive	0
WT	Male	D4963	2023-10-07	60	2024-01-17	Untreated since birth	Still alive	0
WT	Male	D4964	2023-10-08	60	2024-01-23	Untreated since birth	Still alive	0
WT	Male	D4965	2023-10-08	60	2024-01-23	Untreated since birth	Still alive	0
VEDS	Male	D4966	2023-10-08	60	2024-01-23	Untreated since birth	Still alive	0
VEDS	Male	D4967	2023-10-08	60	2024-01-23	Untreated since birth	Still alive	0
VEDS	Female	D4969	2023-10-08	60	2024-01-17	Untreated since birth	Still alive	0
VEDS	Female	D4970	2023-10-08	60	2024-01-17	Untreated since birth	Still alive	0
VEDS	Female	D4971	2023-10-08	60	2024-01-17	Untreated since birth	Still alive	0
WT	Female	D4972	2023-10-08	60	2024-01-17	Untreated since birth	Still alive	0
WT	Female	C2006	2023-10-16	52	2023-12-07	Untreated since birth	Euthanized	0
WT	Female	C2007	2023-10-16	52	2023-12-07	Untreated since birth	Euthanized	0
WT	Female	C2003	2023-10-17	51	2023-12-07	Untreated since birth	Euthanized	0
WT	Male	C2008	2023-10-20	48	2023-12-07	Untreated since birth	Euthanized	0
WT	Male	C2009	2023-10-20	48	2023-12-07	Untreated since birth	Euthanized	0
WT	Female	C2057	2023-10-20	48	2023-12-07	Untreated since birth	Euthanized	0
WT	Female	C2058	2023-10-20	48	2023-12-07	Untreated since birth	Euthanized	0
WT	Female	C2059	2023-10-20	48	2023-12-07	Untreated since birth	Euthanized	0
WT	Male	C2020	2023-10-23	45	2023-12-07	Untreated since birth	Euthanized	0
WT	Male	C2021	2023-10-23	45	2023-12-07	Untreated since birth	Euthanized	0
WT	Female	C2025	2023-10-23	45	2023-12-07	Untreated since birth	Euthanized	0
WT	Female	C2064	2023-10-24	44	2023-12-07	Untreated since birth	Euthanized	0
WT	Female	C2065	2023-10-24	44	2023-12-07	Untreated since birth	Euthanized	0
WT	Female	C2066	2023-10-24	44	2023-12-07	Untreated since birth	Euthanized	0
WT	Female	C2067	2023-10-24	44	2023-12-07	Untreated since birth	Euthanized	0
WT	Male	C2070	2023-10-29	39	2023-12-07	Untreated since birth	Euthanized	0
WT	Male	C2071	2023-10-29	39	2023-12-07	Untreated since birth	Euthanized	0
WT	Male	C2072	2023-10-29	39	2023-12-07	Untreated since birth	Euthanized	0
WT	Male	C2073	2023-10-30	38	2023-12-07	Untreated since birth	Euthanized	0
WT	Male	C2074	2023-10-30	38	2023-12-07	Untreated since birth	Euthanized	0
WT	Male	C2075	2023-10-30	38	2023-12-07	Untreated since birth	Euthanized	0
WT	Female	C2082	2023-10-30	38	2023-12-07	Untreated since birth	Euthanized	0
WT	Female	C2085	2023-10-30	38	2023-12-07	Untreated since birth	Euthanized	0
WT	Female	C2086	2023-10-30	38	2023-12-07	Untreated since birth	Euthanized	0
WT	Female	C2087	2023-10-30	38	2023-12-07	Untreated since birth	Euthanized	0
WT	Male	C2095	2023-10-31	37	2023-12-07	Untreated since birth	Euthanized	0
WT	Male	C2096	2023-10-31	37	2023-12-07	Untreated since birth	Euthanized	0
WT	Male	C2097	2023-11-01	36	2023-12-07	Untreated since birth	Euthanized	0
WT	Male	C2098	2023-11-01	36	2023-12-07	Untreated since birth	Euthanized	0
WT	Male	C2099	2023-11-01	36	2023-12-07	Untreated since birth	Euthanized	0
WT	Female	C2103	2023-11-02	35	2023-12-07	Untreated since birth	Euthanized	0
WT	Male	C2101	2023-11-03	34	2023-12-07	Untreated since birth	Euthanized	0
WT	Male	C2102	2023-11-03	34	2023-12-07	Untreated since birth	Euthanized	0
WT	Female	C2106	2023-11-03	34	2023-12-07	Untreated since birth	Euthanized	0
WT	Female	C2107	2023-11-03	34	2023-12-07	Untreated since birth	Euthanized	0
WT	Male	C2110	2023-11-04	33	2023-12-07	Untreated since birth	Euthanized	0
WT	Male	C2111	2023-11-04	33	2023-12-07	Untreated since birth	Euthanized	0
WT	Male	C2112	2023-11-04	33	2023-12-07	Untreated since birth	Euthanized	0
WT	Female	C2113	2023-11-04	33	2023-12-07	Untreated since birth	Euthanized	0
WT	Male	C2118	2023-11-04	33	2023-12-07	Untreated since birth	Euthanized	0
WT	Male	C2119	2023-11-04	33	2023-12-07	Untreated since birth	Euthanized	0
WT	Male	C2120	2023-11-04	33	2023-12-07	Untreated since birth	Euthanized	0
WT	Male	C2121	2023-11-04	33	2023-12-07	Untreated since birth	Euthanized	0
WT	Male	C2122	2023-11-04	33	2023-12-07	Untreated since birth	Euthanized	0
VEDS	Male	C2115	2023-11-04	38	2023-12-12	Untreated since birth	Euthanized bc malocclusion	0
VEDS	Female	C2125	2023-11-04	41	2023-12-15	Untreated since birth	Hemothorax	1

## Sheet: Sup. Fig. 1B
Genotype	Sex	Mouse	DOB	Age	Date.of.Death	Experiment	Cause_of_death	End.Code		Col3a1G938D/+ Hydralazine vs Col3a1G938D/+ Hydralazine and Bicalutamide Males
VEDS	Female	D079	2020-06-15	57	2020-08-11	Hydralazine 32mg/kg	Hemothorax	1		Log-rank (Mantel-Cox) test
VEDS	Female	D080	2020-06-15	60	2020-08-16	Hydralazine 32mg/kg	Still alive	0		Chi square	3.871
VEDS	Female	D081	2020-06-15	60	2020-08-15	Hydralazine 32mg/kg	Still alive	0		df	1
VEDS	Female	D104	2020-06-18	60	2020-08-17	Hydralazine 32mg/kg	Tissue harvested	0		P value	0.0491
VEDS	Female	D109	2020-06-20	47	2020-08-06	Hydralazine 32mg/kg	Hemothorax	1		P value summary	*
VEDS	Female	D110	2020-06-20	60	2020-08-19	Hydralazine 32mg/kg	Tissue harvested	0		Are the survival curves sig different?	Yes
VEDS	Female	D119	2020-06-20	60	2020-08-19	Hydralazine 32mg/kg	Tissue harvested	0
VEDS	Female	D131	2020-06-24	60	2020-08-23	Hydralazine 32mg/kg	Tissue harvested	0		Col3a1G938D/+ Hydralazine vs Col3a1G938D/+ Hydralazine and Spironolactone Males
VEDS	Female	D132	2020-06-24	60	2020-08-23	Hydralazine 32mg/kg	Tissue harvested	0		Log-rank (Mantel-Cox) test
VEDS	Female	D133	2020-06-24	60	2020-08-23	Hydralazine 32mg/kg	Tissue harvested	0		Chi square	5.222
VEDS	Female	D134	2020-06-24	46	2020-08-09	Hydralazine 32mg/kg	Hemothorax	1		df	1
VEDS	Female	D136	2020-06-24	60	2020-08-23	Hydralazine 32mg/kg	Tissue harvested	0		P value	0.0223
VEDS	Female	D273	2020-07-17	39	2020-08-25	Hydralazine 32mg/kg	Euthanized	0		P value summary	*
VEDS	Female	D229	2020-07-19	28	2020-08-16	Hydralazine 32mg/kg	Necrotic	0		Are the survival curves sig different?	Yes
VEDS	Female	D301	2020-08-02	60	2020-10-01	Hydralazine 32mg/kg	Tissue harvested	0
VEDS	Female	D303	2020-08-02	30	2020-09-01	Hydralazine 32mg/kg	Hemothorax	1		Col3a1G938D/+ Hydralazine Bicalutamide vs Col3a1G938D/+ Hydralazine and Spironolactone Males
VEDS	Female	D317	2020-08-06	60	2020-10-05	Hydralazine 32mg/kg	Tissue harvested	0		Log-rank (Mantel-Cox) test
VEDS	Female	D319	2020-08-06	60	2020-10-05	Hydralazine 32mg/kg	Tissue harvested	0		Chi square	0.653
VEDS	Female	D321	2020-08-06	60	2020-10-05	Hydralazine 32mg/kg	Tissue harvested	0		df	1
VEDS	Female	D355	2020-08-28	60	2020-10-27	Hydralazine 32mg/kg	Tissue harvested	0		P value	0.4191
VEDS	Female	D356	2020-08-28	60	2020-10-27	Hydralazine 32mg/kg	Tissue harvested	0		P value summary	ns
VEDS	Female	D358	2020-08-28	60	2020-10-27	Hydralazine 32mg/kg	Tissue harvested	0		Are the survival curves sig different?	No
VEDS	Female	D350	2020-09-01	60	2020-10-31	Hydralazine 32mg/kg	Tissue harvested	0
VEDS	Female	D352	2020-09-01	46	2020-10-17	Hydralazine 32mg/kg	Hemothorax	1		Col3a1G938D/+ Hydralazine vs Col3a1G938D/+ Hydralazine and Bicalutamide Females
VEDS	Female	D353	2020-09-01	60	2020-10-31	Hydralazine 32mg/kg	Tissue harvested	0		Log-rank (Mantel-Cox) test
VEDS	Female	D396	2020-09-16	60	2020-11-15	Hydralazine 32mg/kg	Tissue harvested	0		Chi square	4.406
VEDS	Female	D398	2020-09-16	60	2020-11-15	Hydralazine 32mg/kg	Tissue harvested	0		df	1
VEDS	Female	D422	2020-09-22	30	2020-10-22	Hydralazine 32mg/kg	Too eaten to tell	0		P value	0.0358
VEDS	Female	D423	2020-09-22	30	2020-10-22	Hydralazine 32mg/kg	Tissue harvested	0		P value summary	*
VEDS	Female	D442	2020-09-24	30	2020-10-24	Hydralazine 32mg/kg	Tissue harvested	0		Are the survival curves sig different?	Yes
VEDS	Female	D435	2020-09-26	30	2020-10-26	Hydralazine 32mg/kg	Tissue harvested	0
VEDS	Female	D436	2020-09-26	28	2020-10-24	Hydralazine 32mg/kg	Hemothorax	1		Col3a1G938D/+ Hydralazine vs Col3a1G938D/+ Hydralazine and Spironolactone Females
VEDS	Female	D453	2020-09-30	60	2020-11-29	Hydralazine 32mg/kg	Tissue harvested	0		Log-rank (Mantel-Cox) test
VEDS	Female	D454	2020-09-30	60	2020-11-29	Hydralazine 32mg/kg	Tissue harvested	0		Chi square	4.085
VEDS	Female	D458	2020-09-30	60	2020-11-29	Hydralazine 32mg/kg	Tissue harvested	0		df	1
VEDS	Female	D467	2020-10-03	60	2020-12-02	Hydralazine 32mg/kg	Tissue harvested	0		P value	0.0433
VEDS	Female	D473	2020-10-03	60	2020-12-02	Hydralazine 32mg/kg	Tissue harvested	0		P value summary	*
VEDS	Female	D474	2020-10-03	60	2020-12-02	Hydralazine 32mg/kg	Tissue harvested	0		Are the survival curves sig different?	Yes
VEDS	Female	D475	2020-10-03	59	2020-12-01	Hydralazine 32mg/kg	Hemothorax	1
VEDS	Female	D549	2020-10-09	31	2020-11-09	Hydralazine 32mg/kg	Too eaten to tell	0		Col3a1G938D/+ Hydralazine Bicalutamide vs Col3a1G938D/+ Hydralazine and Spironolactone Females
VEDS	Female	D538	2020-10-10	60	2020-12-09	Hydralazine 32mg/kg	Tissue harvested	0		Log-rank (Mantel-Cox) test
VEDS	Female	D540	2020-10-10	26	2020-11-05	Hydralazine 32mg/kg	Necrotic	0		Chi square	9.612e-07
VEDS	Female	D556	2020-10-10	60	2020-12-09	Hydralazine 32mg/kg	Tissue harvested	0		df	1
VEDS	Female	D558	2020-10-10	54	2020-12-03	Hydralazine 32mg/kg	Hemothorax	1		P value	0.9992
VEDS	Female	D562	2020-10-10	60	2020-12-09	Hydralazine 32mg/kg	Tissue harvested	0		P value summary	ns
VEDS	Female	D563	2020-10-10	44	2020-11-23	Hydralazine 32mg/kg	Hemothorax	1		Are the survival curves sig different?	No
VEDS	Female	D606	2020-10-13	59	2020-12-11	Hydralazine 32mg/kg	Tissue harvested	0
VEDS	Female	D607	2020-10-13	59	2020-12-11	Hydralazine 32mg/kg	Tissue harvested	0
VEDS	Female	D707	2020-10-27	60	2020-12-26	Hydralazine 32mg/kg	Tissue harvested	0
VEDS	Female	D708	2020-10-27	37	2020-12-03	Hydralazine 32mg/kg	Hemothorax	1
VEDS	Female	D721	2020-10-31	58	2020-12-28	Hydralazine 32mg/kg	Hemothorax	1
VEDS	Female	D722	2020-10-31	60	2020-12-30	Hydralazine 32mg/kg	Tissue harvested	0
VEDS	Female	D757	2020-11-04	29	2020-12-03	Hydralazine 32mg/kg	Malocclusion	0
VEDS	Female	D1024	2020-12-06	60	2021-02-06	Hydralazine 32mg/kg	Still alive	0
VEDS	Female	D1027	2020-12-06	27	2021-01-02	Hydralazine 32mg/kg	Necrotic	0
VEDS	Female	D1031	2020-12-06	60	2021-02-06	Hydralazine 32mg/kg	Still alive	0
VEDS	Female	D1032	2020-12-06	60	2021-02-06	Hydralazine 32mg/kg	Still alive	0
VEDS	Female	D1034	2020-12-06	44	2021-01-19	Hydralazine 32mg/kg	Hemothorax	1
VEDS	Female	D1069	2020-12-10	29	2021-01-08	Hydralazine 32mg/kg	Tissue harvested	0
VEDS	Female	D1606	2021-04-10	31	2021-05-11	Hydralazine 32mg/kg	Tissue harvested	0
VEDS	Female	D1607	2021-04-10	31	2021-05-11	Hydralazine 32mg/kg	Tissue harvested	0
VEDS	Female	D1608	2021-04-10	31	2021-05-11	Hydralazine 32mg/kg	Tissue harvested	0
VEDS	Female	D1609	2021-04-10	31	2021-05-11	Hydralazine 32mg/kg	Tissue harvested	0
VEDS	Female	D2480	2021-11-10	42	2021-12-22	Hydralazine 32mg/kg	Hemothorax	1
VEDS	Female	D2934	2022-04-23	31	2022-05-24	Hydralazine 32mg/kg	Tissue harvested	0
VEDS	Female	D1331	2021-01-21	60	2021-03-22	Hydralazine 32mg/kg	Hemothorax	1
VEDS	Female	D1364	2021-01-31	60	2021-04-01	Hydralazine 32mg/kg	Tissue harvested	0
VEDS	Female	D1365	2021-01-31	60	2021-04-01	Hydralazine 32mg/kg	Euthanized	0
VEDS	Female	D1415	2021-02-05	46	2021-03-23	Hydralazine 32mg/kg	Hemothorax	1
VEDS	Female	D1394	2021-02-19	52	2021-04-12	Hydralazine 32mg/kg	Hemothorax	1
VEDS	Female	D1395	2021-02-19	60	2021-04-21	Hydralazine 32mg/kg	Still alive	0
VEDS	Female	D1396	2021-02-19	60	2021-04-21	Hydralazine 32mg/kg	Still alive	0
VEDS	Female	D1484	2021-03-02	31	2021-04-02	Hydralazine 32mg/kg	Tissue harvested	0
VEDS	Female	D1487	2021-03-02	27	2021-03-29	Hydralazine 32mg/kg	Necrotic	0
VEDS	Female	D179	2020-07-05	60	2020-09-03	Hydralazine 32mg/kg and Bicalutamide 50mg/kg	Tissue harvested	0
VEDS	Female	D181	2020-07-05	60	2020-09-03	Hydralazine 32mg/kg and Bicalutamide 50mg/kg	Tissue harvested	0
VEDS	Female	D188	2020-07-09	27	2020-08-05	Hydralazine 32mg/kg and Bicalutamide 50mg/kg	Necrotic	0
VEDS	Female	D200	2020-07-09	25	2020-08-03	Hydralazine 32mg/kg and Bicalutamide 50mg/kg	Necrotic	0
VEDS	Female	D209	2020-07-12	60	2020-09-10	Hydralazine 32mg/kg and Bicalutamide 50mg/kg	Tissue harvested	0
VEDS	Female	D383	2020-09-17	60	2020-11-16	Hydralazine 32mg/kg and Bicalutamide 50mg/kg	Tissue harvested	0
VEDS	Female	D385	2020-09-17	60	2020-11-16	Hydralazine 32mg/kg and Bicalutamide 50mg/kg	Tissue harvested	0
VEDS	Female	D516	2020-10-06	60	2020-12-05	Hydralazine 32mg/kg and Bicalutamide 50mg/kg	Tissue harvested	0
VEDS	Female	D520	2020-10-09	60	2020-12-08	Hydralazine 32mg/kg and Bicalutamide 50mg/kg	Tissue harvested	0
VEDS	Female	D521	2020-10-09	60	2020-12-08	Hydralazine 32mg/kg and Bicalutamide 50mg/kg	Tissue harvested	0
VEDS	Female	D774	2020-11-10	25	2020-12-05	Hydralazine 32mg/kg and Bicalutamide 50mg/kg	Euthanized	0
VEDS	Female	D775	2020-11-10	25	2020-12-05	Hydralazine 32mg/kg and Bicalutamide 50mg/kg	Euthanized	0
VEDS	Female	D786	2020-11-15	56	2021-01-10	Hydralazine 32mg/kg and Bicalutamide 50mg/kg	Too eaten to tell	0
VEDS	Female	D788	2020-11-15	60	2021-01-14	Hydralazine 32mg/kg and Bicalutamide 50mg/kg	Tissue harvested	0
VEDS	Female	D797	2020-11-15	60	2021-01-14	Hydralazine 32mg/kg and Bicalutamide 50mg/kg	Tissue harvested	0
VEDS	Female	D858	2020-11-16	60	2021-01-15	Hydralazine 32mg/kg and Bicalutamide 50mg/kg	Tissue harvested	0
VEDS	Female	D936	2020-11-23	60	2021-01-22	Hydralazine 32mg/kg and Bicalutamide 50mg/kg	Tissue harvested	0
VEDS	Female	D945	2020-11-23	60	2021-01-22	Hydralazine 32mg/kg and Bicalutamide 50mg/kg	Tissue harvested	0
VEDS	Female	D917	2020-11-25	60	2021-01-24	Hydralazine 32mg/kg and Bicalutamide 50mg/kg	Tissue harvested	0
VEDS	Female	D950	2020-11-25	52	2021-01-16	Hydralazine 32mg/kg and Bicalutamide 50mg/kg	Hemothorax	1
VEDS	Female	D951	2020-11-25	50	2021-01-14	Hydralazine 32mg/kg and Bicalutamide 50mg/kg	Too eaten to tell	0
VEDS	Female	D1053	2020-12-13	60	2021-02-12	Hydralazine 32mg/kg and Bicalutamide 50mg/kg	Still alive	0
VEDS	Female	D1521	2021-03-25	60	2021-05-25	Hydralazine 32mg/kg and Bicalutamide 50mg/kg	Still alive	0
VEDS	Female	D1523	2021-03-25	60	2021-05-25	Hydralazine 32mg/kg and Bicalutamide 50mg/kg	Still alive	0
VEDS	Female	D1601	2021-04-07	60	2021-06-08	Hydralazine 32mg/kg and Bicalutamide 50mg/kg	Still alive	0
VEDS	Female	D1157	2021-01-02	60	2021-03-03	Hydralazine 32mg/kg and Spironolactone 100mg/kg	Tissue harvested	0
VEDS	Female	D1160	2021-01-03	59	2021-03-03	Hydralazine 32mg/kg and Spironolactone 100mg/kg	Tissue harvested	0
VEDS	Female	D1189	2021-01-06	60	2021-03-08	Hydralazine 32mg/kg and Spironolactone 100mg/kg	Still alive	0
VEDS	Female	D1205	2021-01-07	60	2021-03-08	Hydralazine 32mg/kg and Spironolactone 100mg/kg	Tissue harvested	0
VEDS	Female	D1254	2021-01-10	60	2021-03-12	Hydralazine 32mg/kg and Spironolactone 100mg/kg	Still alive	0
VEDS	Female	D1322	2021-01-17	60	2021-03-20	Hydralazine 32mg/kg and Spironolactone 100mg/kg	Still alive	0
VEDS	Female	D1323	2021-01-17	60	2021-03-20	Hydralazine 32mg/kg and Spironolactone 100mg/kg	Still alive	0
VEDS	Female	D1354	2021-01-24	60	2021-03-25	Hydralazine 32mg/kg and Spironolactone 100mg/kg	Tissue harvested	0
VEDS	Female	D1357	2021-01-24	60	2021-03-25	Hydralazine 32mg/kg and Spironolactone 100mg/kg	Tissue harvested	0
VEDS	Female	D1495	2021-03-14	60	2021-05-13	Hydralazine 32mg/kg and Spironolactone 100mg/kg	Tissue harvested	0
VEDS	Female	D1499	2021-03-14	60	2021-05-13	Hydralazine 32mg/kg and Spironolactone 100mg/kg	Euthanized	0
VEDS	Female	D1507	2021-03-17	58	2021-05-14	Hydralazine 32mg/kg and Spironolactone 100mg/kg	Hemothorax	1
VEDS	Female	D1509	2021-03-17	60	2021-05-17	Hydralazine 32mg/kg and Spironolactone 100mg/kg	Still alive	0
VEDS	Female	D1635	2021-04-20	60	2021-06-20	Hydralazine 32mg/kg and Spironolactone 100mg/kg	Still alive	0
VEDS	Female	D1636	2021-04-20	60	2021-06-20	Hydralazine 32mg/kg and Spironolactone 100mg/kg	Still alive	0
VEDS	Female	D1638	2021-04-20	60	2021-06-20	Hydralazine 32mg/kg and Spironolactone 100mg/kg	Still alive	0
VEDS	Female	D1660	2021-05-04	60	2021-07-03	Hydralazine 32mg/kg and Spironolactone 100mg/kg	Tissue harvested	0
VEDS	Female	D1661	2021-05-04	60	2021-07-03	Hydralazine 32mg/kg and Spironolactone 100mg/kg	Tissue harvested	0
VEDS	Female	D1663	2021-05-04	60	2021-07-03	Hydralazine 32mg/kg and Spironolactone 100mg/kg	Tissue harvested	0
VEDS	Male	D077	2020-06-15	49	2020-08-03	Hydralazine 32mg/kg	Hemothorax	1
VEDS	Male	D092	2020-06-17	59	2020-08-15	Hydralazine 32mg/kg	Hemothorax	1
VEDS	Male	D093	2020-06-17	60	2020-08-16	Hydralazine 32mg/kg	Tissue harvested	0
VEDS	Male	D105	2020-06-20	60	2020-08-19	Hydralazine 32mg/kg	Tissue harvested	0
VEDS	Male	D107	2020-06-20	60	2020-08-19	Hydralazine 32mg/kg	Tissue harvested	0
VEDS	Male	D117	2020-06-20	51	2020-08-10	Hydralazine 32mg/kg	Hemothorax	1
VEDS	Male	D120	2020-06-21	55	2020-08-15	Hydralazine 32mg/kg	Hemothorax	1
VEDS	Male	D123	2020-06-21	39	2020-07-30	Hydralazine 32mg/kg	Hemothorax	1
VEDS	Male	D125	2020-06-21	42	2020-08-02	Hydralazine 32mg/kg	Hemothorax	1
VEDS	Male	D128	2020-06-24	52	2020-08-15	Hydralazine 32mg/kg	Hemothorax	1
VEDS	Male	D268	2020-07-17	39	2020-08-25	Hydralazine 32mg/kg	Euthanized	0
VEDS	Male	D313	2020-08-06	60	2020-10-05	Hydralazine 32mg/kg	Tissue harvested	0
VEDS	Male	D314	2020-08-06	45	2020-09-20	Hydralazine 32mg/kg	Too eaten to tell	0
VEDS	Male	D315	2020-08-06	60	2020-10-05	Hydralazine 32mg/kg	Tissue harvested	0
VEDS	Male	D361	2020-08-28	60	2020-10-27	Hydralazine 32mg/kg	Tissue harvested	0
VEDS	Male	D349	2020-09-01	60	2020-10-31	Hydralazine 32mg/kg	Tissue harvested	0
VEDS	Male	D400	2020-09-13	60	2020-11-12	Hydralazine 32mg/kg	Tissue harvested	0
VEDS	Male	D401	2020-09-13	60	2020-11-12	Hydralazine 32mg/kg	Tissue harvested	0
VEDS	Male	D402	2020-09-13	37	2020-10-20	Hydralazine 32mg/kg	Hemothorax	1
VEDS	Male	D419	2020-09-22	30	2020-10-22	Hydralazine 32mg/kg	Tissue harvested	0
VEDS	Male	D412	2020-09-24	30	2020-10-24	Hydralazine 32mg/kg	Tissue harvested	0
VEDS	Male	D414	2020-09-24	30	2020-10-24	Hydralazine 32mg/kg	Tissue harvested	0
VEDS	Male	D438	2020-09-24	30	2020-10-24	Hydralazine 32mg/kg	Malocclusion	0
VEDS	Male	D439	2020-09-24	30	2020-10-24	Hydralazine 32mg/kg	Tissue harvested	0
VEDS	Male	D440	2020-09-24	30	2020-10-24	Hydralazine 32mg/kg	Tissue harvested	0
VEDS	Male	D441	2020-09-24	30	2020-10-24	Hydralazine 32mg/kg	Tissue harvested	0
VEDS	Male	D433	2020-09-26	30	2020-10-26	Hydralazine 32mg/kg	Tissue harvested	0
VEDS	Male	D450	2020-09-30	60	2020-11-29	Hydralazine 32mg/kg	Tissue harvested	0
VEDS	Male	D452	2020-09-30	60	2020-11-29	Hydralazine 32mg/kg	Tissue harvested	0
VEDS	Male	D464	2020-10-03	60	2020-12-02	Hydralazine 32mg/kg	Tissue harvested	0
VEDS	Male	D469	2020-10-03	39	2020-11-11	Hydralazine 32mg/kg	Hemothorax	1
VEDS	Male	D552	2020-10-09	59	2020-12-07	Hydralazine 32mg/kg	Hemothorax	1
VEDS	Male	D554	2020-10-09	55	2020-12-03	Hydralazine 32mg/kg	Hemothorax	1
VEDS	Male	D536	2020-10-10	53	2020-12-02	Hydralazine 32mg/kg	Hemothorax	1
VEDS	Male	D560	2020-10-10	60	2020-12-09	Hydralazine 32mg/kg	Tissue harvested	0
VEDS	Male	D566	2020-10-10	49	2020-11-28	Hydralazine 32mg/kg	Hemothorax	1
VEDS	Male	D568	2020-10-10	60	2020-12-09	Hydralazine 32mg/kg	Tissue harvested	0
VEDS	Male	D603	2020-10-13	59	2020-12-11	Hydralazine 32mg/kg	Tissue harvested	0
VEDS	Male	D700	2020-10-27	60	2020-12-26	Hydralazine 32mg/kg	Tissue harvested	0
VEDS	Male	D701	2020-10-27	60	2020-12-26	Hydralazine 32mg/kg	Tissue harvested	0
VEDS	Male	D702	2020-10-27	43	2020-12-09	Hydralazine 32mg/kg	Hemothorax	1
VEDS	Male	D704	2020-10-27	55	2020-12-21	Hydralazine 32mg/kg	Hemothorax	1
VEDS	Male	D706	2020-10-27	60	2020-12-26	Hydralazine 32mg/kg	Tissue harvested	0
VEDS	Male	D713	2020-10-31	44	2020-12-14	Hydralazine 32mg/kg	Hemothorax	1
VEDS	Male	D714	2020-10-31	60	2020-12-30	Hydralazine 32mg/kg	Tissue harvested	0
VEDS	Male	D715	2020-10-31	46	2020-12-16	Hydralazine 32mg/kg	Hemothorax	1
VEDS	Male	D728	2020-11-01	60	2020-12-31	Hydralazine 32mg/kg	Tissue harvested	0
VEDS	Male	D729	2020-11-01	57	2020-12-28	Hydralazine 32mg/kg	Hemothorax	1
VEDS	Male	D730	2020-11-01	60	2020-12-31	Hydralazine 32mg/kg	Tissue harvested	0
VEDS	Male	D1020	2020-12-06	60	2021-02-06	Hydralazine 32mg/kg	Still alive	0
VEDS	Male	D1028	2020-12-06	45	2021-01-20	Hydralazine 32mg/kg	Hemothorax	1
VEDS	Male	D1030	2020-12-06	60	2021-02-06	Hydralazine 32mg/kg	Still alive	0
VEDS	Male	D1067	2020-12-10	29	2021-01-08	Hydralazine 32mg/kg	Tissue harvested	0
VEDS	Male	D1604	2021-04-10	31	2021-05-11	Hydralazine 32mg/kg	Hemothorax	1
VEDS	Male	D2476	2021-11-10	46	2021-12-26	Hydralazine 32mg/kg	Too eaten to tell	0
VEDS	Male	D2477	2021-11-10	42	2021-12-22	Hydralazine 32mg/kg	Hemothorax	1
VEDS	Male	D1328	2021-01-21	49	2021-03-11	Hydralazine 32mg/kg	Hemothorax	1
VEDS	Male	D1329	2021-01-21	44	2021-03-06	Hydralazine 32mg/kg	Hemothorax	1
VEDS	Male	D1330	2021-01-21	43	2021-03-05	Hydralazine 32mg/kg	Hemothorax	1
VEDS	Male	D1367	2021-01-31	60	2021-04-01	Hydralazine 32mg/kg	Tissue harvested	0
VEDS	Male	D1403	2021-02-05	60	2021-04-08	Hydralazine 32mg/kg	Still alive	0
VEDS	Male	D1477	2021-03-02	31	2021-04-02	Hydralazine 32mg/kg	Tissue harvested	0
VEDS	Male	D1479	2021-03-02	27	2021-03-29	Hydralazine 32mg/kg	Necrotic	0
VEDS	Male	D1483	2021-03-02	31	2021-04-02	Hydralazine 32mg/kg	Tissue harvested	0
VEDS	Male	D1645	2021-04-26	60	2021-06-29	Hydralazine 32mg/kg	Still alive	0
VEDS	Male	D1647	2021-04-28	60	2021-06-29	Hydralazine 32mg/kg	Still alive	0
VEDS	Male	D1648	2021-04-28	50	2021-06-17	Hydralazine 32mg/kg	Hemothorax	1
VEDS	Male	D187	2020-07-08	27	2020-08-04	Hydralazine 32mg/kg and Bicalutamide 50mg/kg	Necrotic	0
VEDS	Male	D192	2020-07-09	25	2020-08-03	Hydralazine 32mg/kg and Bicalutamide 50mg/kg	Necrotic	0
VEDS	Male	D193	2020-07-09	25	2020-08-03	Hydralazine 32mg/kg and Bicalutamide 50mg/kg	Necrotic	0
VEDS	Male	D195	2020-07-09	26	2020-08-04	Hydralazine 32mg/kg and Bicalutamide 50mg/kg	Necrotic	0
VEDS	Male	D207	2020-07-12	60	2020-09-10	Hydralazine 32mg/kg and Bicalutamide 50mg/kg	Tissue harvested	0
VEDS	Male	D208	2020-07-12	60	2020-09-10	Hydralazine 32mg/kg and Bicalutamide 50mg/kg	Tissue harvested	0
VEDS	Male	D251	2020-07-26	30	2020-08-25	Hydralazine 32mg/kg and Bicalutamide 50mg/kg	Euthanized	0
VEDS	Male	D252	2020-07-26	30	2020-08-25	Hydralazine 32mg/kg and Bicalutamide 50mg/kg	Euthanized	0
VEDS	Male	D253	2020-07-26	30	2020-08-25	Hydralazine 32mg/kg and Bicalutamide 50mg/kg	Euthanized	0
VEDS	Male	D256	2020-07-26	30	2020-08-25	Hydralazine 32mg/kg and Bicalutamide 50mg/kg	Euthanized	0
VEDS	Male	D380	2020-09-17	60	2020-11-16	Hydralazine 32mg/kg and Bicalutamide 50mg/kg	Tissue harvested	0
VEDS	Male	D507	2020-10-06	57	2020-12-02	Hydralazine 32mg/kg and Bicalutamide 50mg/kg	Hemothorax	1
VEDS	Male	D509	2020-10-06	60	2020-12-05	Hydralazine 32mg/kg and Bicalutamide 50mg/kg	Tissue harvested	0
VEDS	Male	D514	2020-10-06	56	2020-12-01	Hydralazine 32mg/kg and Bicalutamide 50mg/kg	Hemothorax	1
VEDS	Male	D615	2020-10-17	60	2020-12-16	Hydralazine 32mg/kg and Bicalutamide 50mg/kg	Tissue harvested	0
VEDS	Male	D616	2020-10-17	60	2020-12-16	Hydralazine 32mg/kg and Bicalutamide 50mg/kg	Tissue harvested	0
VEDS	Male	D768	2020-11-10	25	2020-12-05	Hydralazine 32mg/kg and Bicalutamide 50mg/kg	Euthanized	0
VEDS	Male	D770	2020-11-10	25	2020-12-05	Hydralazine 32mg/kg and Bicalutamide 50mg/kg	Euthanized	0
VEDS	Male	D771	2020-11-10	25	2020-12-05	Hydralazine 32mg/kg and Bicalutamide 50mg/kg	Euthanized	0
VEDS	Male	D791	2020-11-15	52	2021-01-06	Hydralazine 32mg/kg and Bicalutamide 50mg/kg	Hemothorax	1
VEDS	Male	D794	2020-11-15	43	2020-12-28	Hydralazine 32mg/kg and Bicalutamide 50mg/kg	Hemothorax	1
VEDS	Male	D796	2020-11-15	60	2021-01-14	Hydralazine 32mg/kg and Bicalutamide 50mg/kg	Tissue harvested	0
VEDS	Male	D863	2020-11-16	60	2021-01-15	Hydralazine 32mg/kg and Bicalutamide 50mg/kg	Tissue harvested	0
VEDS	Male	D931	2020-11-23	57	2021-01-19	Hydralazine 32mg/kg and Bicalutamide 50mg/kg	Hemothorax	1
VEDS	Male	D932	2020-11-23	60	2021-01-22	Hydralazine 32mg/kg and Bicalutamide 50mg/kg	Hemothorax	1
VEDS	Male	D933	2020-11-23	57	2021-01-19	Hydralazine 32mg/kg and Bicalutamide 50mg/kg	Hemothorax	1
VEDS	Male	D939	2020-11-23	60	2021-01-22	Hydralazine 32mg/kg and Bicalutamide 50mg/kg	Tissue harvested	0
VEDS	Male	D941	2020-11-23	60	2021-01-22	Hydralazine 32mg/kg and Bicalutamide 50mg/kg	Tissue harvested	0
VEDS	Male	D942	2020-11-23	48	2021-01-10	Hydralazine 32mg/kg and Bicalutamide 50mg/kg	Too eaten to tell	0
VEDS	Male	D955	2020-11-23	60	2021-01-22	Hydralazine 32mg/kg and Bicalutamide 50mg/kg	Tissue harvested	0
VEDS	Male	D958	2020-11-23	60	2021-01-22	Hydralazine 32mg/kg and Bicalutamide 50mg/kg	Tissue harvested	0
VEDS	Male	D913	2020-11-25	60	2021-01-24	Hydralazine 32mg/kg and Bicalutamide 50mg/kg	Tissue harvested	0
VEDS	Male	D1017	2020-11-25	60	2021-01-24	Hydralazine 32mg/kg and Bicalutamide 50mg/kg	Tissue harvested	0
VEDS	Male	D1018	2020-11-25	60	2021-01-24	Hydralazine 32mg/kg and Bicalutamide 50mg/kg	Tissue harvested	0
VEDS	Male	D1051	2020-12-13	60	2021-02-12	Hydralazine 32mg/kg and Bicalutamide 50mg/kg	Still alive	0
VEDS	Male	D1525	2021-03-25	56	2021-05-20	Hydralazine 32mg/kg and Bicalutamide 50mg/kg	Hemothorax	1
VEDS	Male	D1603	2021-04-07	60	2021-06-08	Hydralazine 32mg/kg and Bicalutamide 50mg/kg	Still alive	0
VEDS	Male	D1597	2021-04-08	60	2021-06-08	Hydralazine 32mg/kg and Bicalutamide 50mg/kg	Still alive	0
VEDS	Male	D1599	2021-04-08	60	2021-06-08	Hydralazine 32mg/kg and Bicalutamide 50mg/kg	Still alive	0
VEDS	Male	D1600	2021-04-08	60	2021-06-08	Hydralazine 32mg/kg and Bicalutamide 50mg/kg	Still alive	0
VEDS	Male	D1150	2021-01-02	60	2021-03-03	Hydralazine 32mg/kg and Spironolactone 100mg/kg	Hemothorax	1
VEDS	Male	D1152	2021-01-02	60	2021-03-03	Hydralazine 32mg/kg and Spironolactone 100mg/kg	Tissue harvested	0
VEDS	Male	D1153	2021-01-02	60	2021-03-03	Hydralazine 32mg/kg and Spironolactone 100mg/kg	Tissue harvested	0
VEDS	Male	D1159	2021-01-03	59	2021-03-03	Hydralazine 32mg/kg and Spironolactone 100mg/kg	Tissue harvested	0
VEDS	Male	D1184	2021-01-06	53	2021-02-28	Hydralazine 32mg/kg and Spironolactone 100mg/kg	Hemothorax	1
VEDS	Male	D1185	2021-01-06	60	2021-03-08	Hydralazine 32mg/kg and Spironolactone 100mg/kg	Still alive	0
VEDS	Male	D1188	2021-01-06	60	2021-03-08	Hydralazine 32mg/kg and Spironolactone 100mg/kg	Still alive	0
VEDS	Male	D1202	2021-01-07	60	2021-03-08	Hydralazine 32mg/kg and Spironolactone 100mg/kg	Tissue harvested	0
VEDS	Male	D1206	2021-01-08	59	2021-03-08	Hydralazine 32mg/kg and Spironolactone 100mg/kg	Tissue harvested	0
VEDS	Male	D1208	2021-01-08	59	2021-03-08	Hydralazine 32mg/kg and Spironolactone 100mg/kg	Tissue harvested	0
VEDS	Male	D1249	2021-01-10	29	2021-02-08	Hydralazine 32mg/kg and Spironolactone 100mg/kg	Necrotic	0
VEDS	Male	D1251	2021-01-10	29	2021-02-08	Hydralazine 32mg/kg and Spironolactone 100mg/kg	Necrotic	0
VEDS	Male	D1352	2021-01-24	60	2021-03-25	Hydralazine 32mg/kg and Spironolactone 100mg/kg	Tissue harvested	0
VEDS	Male	D1360	2021-02-03	25	2021-02-28	Hydralazine 32mg/kg and Spironolactone 100mg/kg	Necrotic	0
VEDS	Male	D1502	2021-03-14	60	2021-05-13	Hydralazine 32mg/kg and Spironolactone 100mg/kg	Tissue harvested	0
VEDS	Male	D1503	2021-03-17	60	2021-05-17	Hydralazine 32mg/kg and Spironolactone 100mg/kg	Still alive	0
VEDS	Male	D1629	2021-04-20	60	2021-06-20	Hydralazine 32mg/kg and Spironolactone 100mg/kg	Still alive	0
VEDS	Male	D1631	2021-04-20	60	2021-06-20	Hydralazine 32mg/kg and Spironolactone 100mg/kg	Still alive	0
VEDS	Male	D1633	2021-04-20	60	2021-06-20	Hydralazine 32mg/kg and Spironolactone 100mg/kg	Still alive	0
VEDS	Male	D1657	2021-05-04	60	2021-07-03	Hydralazine 32mg/kg and Spironolactone 100mg/kg	Tissue harvested	0
VEDS	Male	D1658	2021-05-04	50	2021-06-23	Hydralazine 32mg/kg and Spironolactone 100mg/kg	Hemothorax	1
VEDS	Female	D420	2020-09-22	30	2020-10-22	Hydralazine 32mg/kg	Tissue harvested	0
WT	Female	D078	2020-06-15	60	2020-08-16	Hydralazine 32mg/kg	Still alive	0
WT	Female	D082	2020-06-15	60	2020-08-16	Hydralazine 32mg/kg	Still alive	0
WT	Female	D094	2020-06-17	32	2020-07-19	Hydralazine 32mg/kg	Euthanized	0
WT	Female	D103	2020-06-18	60	2020-08-17	Hydralazine 32mg/kg	Tissue harvested	0
WT	Female	D111	2020-06-20	60	2020-08-19	Hydralazine 32mg/kg	Tissue harvested	0
WT	Female	D118	2020-06-20	60	2020-08-19	Hydralazine 32mg/kg	Tissue harvested	0
WT	Female	D135	2020-06-24	60	2020-08-23	Hydralazine 32mg/kg	Tissue harvested	0
WT	Female	D137	2020-06-24	39	2020-08-02	Hydralazine 32mg/kg	Euthanized	0
WT	Female	D138	2020-06-24	39	2020-08-02	Hydralazine 32mg/kg	Euthanized	0
WT	Female	D139	2020-06-24	60	2020-08-23	Hydralazine 32mg/kg	Tissue harvested	0
WT	Female	D140	2020-06-24	25	2020-07-19	Hydralazine 32mg/kg	Euthanized	0
WT	Female	D141	2020-06-24	25	2020-07-19	Hydralazine 32mg/kg	Euthanized	0
WT	Female	D146	2020-06-28	32	2020-07-30	Hydralazine 32mg/kg	Euthanized	0
WT	Female	D147	2020-06-28	32	2020-07-30	Hydralazine 32mg/kg	Euthanized	0
WT	Female	D148	2020-06-28	32	2020-07-30	Hydralazine 32mg/kg	Euthanized	0
WT	Female	D149	2020-06-28	32	2020-07-30	Hydralazine 32mg/kg	Euthanized	0
WT	Female	D150	2020-06-28	32	2020-07-30	Hydralazine 32mg/kg	Euthanized	0
WT	Female	D151	2020-06-28	24	2020-07-22	Hydralazine 32mg/kg	Euthanized	0
WT	Female	D152	2020-06-28	24	2020-07-22	Hydralazine 32mg/kg	Euthanized	0
WT	Female	D153	2020-06-28	24	2020-07-22	Hydralazine 32mg/kg	Euthanized	0
WT	Female	D154	2020-06-28	24	2020-07-22	Hydralazine 32mg/kg	Euthanized	0
WT	Female	D155	2020-06-28	24	2020-07-22	Hydralazine 32mg/kg	Euthanized	0
WT	Female	D156	2020-06-28	24	2020-07-22	Hydralazine 32mg/kg	Euthanized	0
WT	Female	D157	2020-06-28	24	2020-07-22	Hydralazine 32mg/kg	Euthanized	0
WT	Female	D158	2020-06-28	24	2020-07-22	Hydralazine 32mg/kg	Euthanized	0
WT	Female	D175	2020-07-04	26	2020-07-30	Hydralazine 32mg/kg	Euthanized	0
WT	Female	D176	2020-07-04	26	2020-07-30	Hydralazine 32mg/kg	Euthanized	0
WT	Female	D203	2020-07-09	26	2020-08-04	Hydralazine 32mg/kg	Necrotic	0
WT	Female	D204	2020-07-09	26	2020-08-04	Hydralazine 32mg/kg	Necrotic	0
WT	Female	D205	2020-07-09	25	2020-08-03	Hydralazine 32mg/kg	Necrotic	0
WT	Female	D215	2020-07-17	29	2020-08-15	Hydralazine 32mg/kg	Necrotic	0
WT	Female	D216	2020-07-17	33	2020-08-19	Hydralazine 32mg/kg	Euthanized	0
WT	Female	D272	2020-07-17	39	2020-08-25	Hydralazine 32mg/kg	Euthanized	0
WT	Female	D274	2020-07-17	39	2020-08-25	Hydralazine 32mg/kg	Euthanized	0
WT	Female	D275	2020-07-17	39	2020-08-25	Hydralazine 32mg/kg	Euthanized	0
WT	Female	D230	2020-07-19	31	2020-08-19	Hydralazine 32mg/kg	Euthanized	0
WT	Female	D231	2020-07-19	31	2020-08-19	Hydralazine 32mg/kg	Euthanized	0
WT	Female	D232	2020-07-19	31	2020-08-19	Hydralazine 32mg/kg	Euthanized	0
WT	Female	D299	2020-08-02	36	2020-09-07	Hydralazine 32mg/kg	Euthanized	0
WT	Female	D300	2020-08-02	36	2020-09-07	Hydralazine 32mg/kg	Euthanized	0
WT	Female	D302	2020-08-02	60	2020-10-01	Hydralazine 32mg/kg	Tissue harvested	0
WT	Female	D318	2020-08-06	60	2020-10-05	Hydralazine 32mg/kg	Tissue harvested	0
WT	Female	D320	2020-08-06	60	2020-10-05	Hydralazine 32mg/kg	Tissue harvested	0
WT	Female	D354	2020-08-28	60	2020-10-27	Hydralazine 32mg/kg	Tissue harvested	0
WT	Female	D357	2020-08-28	60	2020-10-27	Hydralazine 32mg/kg	Tissue harvested	0
WT	Female	D351	2020-09-01	60	2020-10-31	Hydralazine 32mg/kg	Tissue harvested	0
WT	Female	D364	2020-09-01	60	2020-11-23	Hydralazine 32mg/kg	Still alive	0
WT	Female	D365	2020-09-01	60	2020-11-23	Hydralazine 32mg/kg	Still alive	0
WT	Female	D366	2020-09-01	60	2020-11-23	Hydralazine 32mg/kg	Still alive	0
WT	Female	D367	2020-09-01	60	2020-11-23	Hydralazine 32mg/kg	Still alive	0
WT	Female	D368	2020-09-01	60	2020-11-23	Hydralazine 32mg/kg	Still alive	0
WT	Female	D403	2020-09-13	29	2020-10-12	Hydralazine 32mg/kg	Euthanized	0
WT	Female	D397	2020-09-16	60	2020-11-15	Hydralazine 32mg/kg	Tissue harvested	0
WT	Female	D421	2020-09-22	30	2020-10-22	Hydralazine 32mg/kg	Tissue harvested	0
WT	Female	D429	2020-09-22	30	2020-10-22	Hydralazine 32mg/kg	Tissue harvested	0
WT	Female	D430	2020-09-22	30	2020-10-22	Hydralazine 32mg/kg	Tissue harvested	0
WT	Female	D431	2020-09-22	30	2020-10-22	Hydralazine 32mg/kg	Tissue harvested	0
WT	Female	D415	2020-09-24	30	2020-10-24	Hydralazine 32mg/kg	Tissue harvested	0
WT	Female	D416	2020-09-24	30	2020-10-24	Hydralazine 32mg/kg	Tissue harvested	0
WT	Female	D417	2020-09-24	30	2020-10-24	Hydralazine 32mg/kg	Tissue harvested	0
WT	Female	D418	2020-09-24	30	2020-10-24	Hydralazine 32mg/kg	Tissue harvested	0
WT	Female	D434	2020-09-26	30	2020-10-26	Hydralazine 32mg/kg	Tissue harvested	0
WT	Female	D455	2020-09-30	60	2020-11-29	Hydralazine 32mg/kg	Tissue harvested	0
WT	Female	D456	2020-09-30	60	2020-11-29	Hydralazine 32mg/kg	Tissue harvested	0
WT	Female	D457	2020-09-30	60	2020-11-29	Hydralazine 32mg/kg	Tissue harvested	0
WT	Female	D465	2020-10-03	60	2020-12-02	Hydralazine 32mg/kg	Tissue harvested	0
WT	Female	D466	2020-10-03	60	2020-12-02	Hydralazine 32mg/kg	Tissue harvested	0
WT	Female	D468	2020-10-03	60	2020-12-02	Hydralazine 32mg/kg	Tissue harvested	0
WT	Female	D472	2020-10-03	60	2020-12-02	Hydralazine 32mg/kg	Tissue harvested	0
WT	Female	D491	2020-10-05	24	2020-10-29	Hydralazine 32mg/kg	Euthanized	0
WT	Female	D492	2020-10-05	24	2020-10-29	Hydralazine 32mg/kg	Euthanized	0
WT	Female	D493	2020-10-05	24	2020-10-29	Hydralazine 32mg/kg	Euthanized	0
WT	Female	D494	2020-10-05	24	2020-10-29	Hydralazine 32mg/kg	Euthanized	0
WT	Female	D499	2020-10-05	24	2020-10-29	Hydralazine 32mg/kg	Euthanized	0
WT	Female	D500	2020-10-05	24	2020-10-29	Hydralazine 32mg/kg	Euthanized	0
WT	Female	D501	2020-10-05	24	2020-10-29	Hydralazine 32mg/kg	Euthanized	0
WT	Female	D502	2020-10-05	24	2020-10-29	Hydralazine 32mg/kg	Euthanized	0
WT	Female	D548	2020-10-09	60	2020-12-08	Hydralazine 32mg/kg	Euthanized	0
WT	Female	D550	2020-10-09	60	2020-12-08	Hydralazine 32mg/kg	Euthanized	0
WT	Female	D539	2020-10-10	60	2020-12-09	Hydralazine 32mg/kg	Tissue harvested	0
WT	Female	D555	2020-10-10	60	2020-12-09	Hydralazine 32mg/kg	Tissue harvested	0
WT	Female	D557	2020-10-10	60	2020-12-09	Hydralazine 32mg/kg	Tissue harvested	0
WT	Female	D564	2020-10-10	60	2020-12-09	Hydralazine 32mg/kg	Tissue harvested	0
WT	Female	D709	2020-10-27	60	2020-12-26	Hydralazine 32mg/kg	Tissue harvested	0
WT	Female	D710	2020-10-27	35	2020-12-01	Hydralazine 32mg/kg	Euthanized	0
WT	Female	D711	2020-10-27	35	2020-12-01	Hydralazine 32mg/kg	Euthanized	0
WT	Female	D712	2020-10-27	35	2020-12-01	Hydralazine 32mg/kg	Euthanized	0
WT	Female	D723	2020-10-31	60	2020-12-30	Hydralazine 32mg/kg	Tissue harvested	0
WT	Female	D724	2020-10-31	60	2020-12-30	Hydralazine 32mg/kg	Tissue harvested	0
WT	Female	D733	2020-11-01	30	2020-12-01	Hydralazine 32mg/kg	Euthanized	0
WT	Female	D756	2020-11-04	30	2020-12-04	Hydralazine 32mg/kg	Tissue harvested	0
WT	Female	D758	2020-11-04	30	2020-12-04	Hydralazine 32mg/kg	Tissue harvested	0
WT	Female	D877	2020-11-24	28	2020-12-22	Hydralazine 32mg/kg	Euthanized	0
WT	Female	D878	2020-11-24	28	2020-12-22	Hydralazine 32mg/kg	Euthanized	0
WT	Female	D879	2020-11-24	28	2020-12-22	Hydralazine 32mg/kg	Euthanized	0
WT	Female	D880	2020-11-24	28	2020-12-22	Hydralazine 32mg/kg	Euthanized	0
WT	Female	D881	2020-11-24	28	2020-12-22	Hydralazine 32mg/kg	Euthanized	0
WT	Female	D1025	2020-12-06	60	2021-02-06	Hydralazine 32mg/kg	Still alive	0
WT	Female	D1026	2020-12-06	60	2021-02-06	Hydralazine 32mg/kg	Still alive	0
WT	Female	D1033	2020-12-06	60	2021-02-06	Hydralazine 32mg/kg	Still alive	0
WT	Female	D1000	2020-12-07	26	2021-01-02	Hydralazine 32mg/kg	Euthanized	0
WT	Female	D1001	2020-12-07	26	2021-01-02	Hydralazine 32mg/kg	Euthanized	0
WT	Female	D1002	2020-12-07	26	2021-01-02	Hydralazine 32mg/kg	Euthanized	0
WT	Female	D1003	2020-12-07	26	2021-01-02	Hydralazine 32mg/kg	Euthanized	0
WT	Female	D1068	2020-12-10	29	2021-01-08	Hydralazine 32mg/kg	Euthanized	0
WT	Female	D1070	2020-12-10	29	2021-01-08	Hydralazine 32mg/kg	Tissue harvested	0
WT	Female	D1610	2021-04-10	31	2021-05-11	Hydralazine 32mg/kg	Tissue harvested	0
WT	Female	D2479	2021-11-10	60	2022-01-10	Hydralazine 32mg/kg	Still alive	0
WT	Female	D2481	2021-11-10	60	2022-01-10	Hydralazine 32mg/kg	Still alive	0
WT	Female	D2935	2022-04-23	31	2022-05-24	Hydralazine 32mg/kg	Tissue harvested	0
WT	Female	D2936	2022-04-23	31	2022-05-24	Hydralazine 32mg/kg	Tissue harvested	0
WT	Female	D2937	2022-04-23	31	2022-05-24	Hydralazine 32mg/kg	Tissue harvested	0
WT	Female	D4824	2023-09-16	60	2023-11-19	Hydralazine 32mg/kg	Still alive	0
WT	Female	D4825	2023-09-16	60	2023-11-19	Hydralazine 32mg/kg	Still alive	0
WT	Female	D4826	2023-09-16	60	2023-11-19	Hydralazine 32mg/kg	Still alive	0
WT	Female	D4830	2023-09-16	60	2023-11-19	Hydralazine 32mg/kg	Still alive	0
WT	Female	D4888	2023-09-19	58	2023-11-16	Hydralazine 32mg/kg	Euthanized	0
WT	Female	D1332	2021-01-21	60	2021-03-22	Hydralazine 32mg/kg	Euthanized	0
WT	Female	D1333	2021-01-21	60	2021-03-22	Hydralazine 32mg/kg	Euthanized	0
WT	Female	D1362	2021-01-31	60	2021-04-01	Hydralazine 32mg/kg	Euthanized	0
WT	Female	D1363	2021-01-31	60	2021-04-01	Hydralazine 32mg/kg	Tissue harvested	0
WT	Female	D1414	2021-02-05	41	2021-03-18	Hydralazine 32mg/kg	Euthanized	0
WT	Female	D1416	2021-02-05	41	2021-03-18	Hydralazine 32mg/kg	Euthanized	0
WT	Female	D1397	2021-02-19	60	2021-04-21	Hydralazine 32mg/kg	Still alive	0
WT	Female	D1485	2021-03-02	31	2021-04-02	Hydralazine 32mg/kg	Tissue harvested	0
WT	Female	D1486	2021-03-02	31	2021-04-02	Hydralazine 32mg/kg	Tissue harvested	0
WT	Female	D1640	2021-04-26	30	2021-05-26	Hydralazine 32mg/kg	Euthanized	0
WT	Female	D1641	2021-04-26	30	2021-05-26	Hydralazine 32mg/kg	Euthanized	0
WT	Female	D1642	2021-04-26	30	2021-05-26	Hydralazine 32mg/kg	Euthanized	0
WT	Female	D1643	2021-04-26	30	2021-05-26	Hydralazine 32mg/kg	Euthanized	0
WT	Female	D1651	2021-04-28	28	2021-05-26	Hydralazine 32mg/kg	Euthanized	0
WT	Female	D1652	2021-04-28	28	2021-05-26	Hydralazine 32mg/kg	Euthanized	0
WT	Female	D180	2020-07-05	60	2020-09-03	Hydralazine 32mg/kg and Bicalutamide 50mg/kg	Tissue harvested	0
WT	Female	D185	2020-07-08	28	2020-08-05	Hydralazine 32mg/kg and Bicalutamide 50mg/kg	Euthanized	0
WT	Female	D189	2020-07-09	27	2020-08-05	Hydralazine 32mg/kg and Bicalutamide 50mg/kg	Necrotic	0
WT	Female	D190	2020-07-09	27	2020-08-05	Hydralazine 32mg/kg and Bicalutamide 50mg/kg	Necrotic	0
WT	Female	D191	2020-07-09	27	2020-08-05	Hydralazine 32mg/kg and Bicalutamide 50mg/kg	Necrotic	0
WT	Female	D199	2020-07-09	60	2020-09-07	Hydralazine 32mg/kg and Bicalutamide 50mg/kg	Tissue harvested	0
WT	Female	D201	2020-07-09	60	2020-09-07	Hydralazine 32mg/kg and Bicalutamide 50mg/kg	Tissue harvested	0
WT	Female	D202	2020-07-09	24	2020-08-02	Hydralazine 32mg/kg and Bicalutamide 50mg/kg	Necrotic	0
WT	Female	D210	2020-07-12	60	2020-09-10	Hydralazine 32mg/kg and Bicalutamide 50mg/kg	Tissue harvested	0
WT	Female	D211	2020-07-12	60	2020-09-10	Hydralazine 32mg/kg and Bicalutamide 50mg/kg	Tissue harvested	0
WT	Female	D247	2020-07-25	26	2020-08-20	Hydralazine 32mg/kg and Bicalutamide 50mg/kg	Euthanized	0
WT	Female	D248	2020-07-25	26	2020-08-20	Hydralazine 32mg/kg and Bicalutamide 50mg/kg	Euthanized	0
WT	Female	D249	2020-07-25	26	2020-08-20	Hydralazine 32mg/kg and Bicalutamide 50mg/kg	Euthanized	0
WT	Female	D257	2020-07-26	30	2020-08-25	Hydralazine 32mg/kg and Bicalutamide 50mg/kg	Euthanized	0
WT	Female	D258	2020-07-26	30	2020-08-25	Hydralazine 32mg/kg and Bicalutamide 50mg/kg	Euthanized	0
WT	Female	D265	2020-07-26	25	2020-08-20	Hydralazine 32mg/kg and Bicalutamide 50mg/kg	Euthanized	0
WT	Female	D266	2020-07-26	25	2020-08-20	Hydralazine 32mg/kg and Bicalutamide 50mg/kg	Euthanized	0
WT	Female	D267	2020-07-26	32	2020-08-27	Hydralazine 32mg/kg and Bicalutamide 50mg/kg	Euthanized	0
WT	Female	D384	2020-09-17	60	2020-11-16	Hydralazine 32mg/kg and Bicalutamide 50mg/kg	Tissue harvested	0
WT	Female	D386	2020-09-17	60	2020-11-16	Hydralazine 32mg/kg and Bicalutamide 50mg/kg	Tissue harvested	0
WT	Female	D511	2020-10-06	60	2020-12-05	Hydralazine 32mg/kg and Bicalutamide 50mg/kg	Tissue harvested	0
WT	Female	D515	2020-10-06	60	2020-12-05	Hydralazine 32mg/kg and Bicalutamide 50mg/kg	Tissue harvested	0
WT	Female	D519	2020-10-09	60	2020-12-08	Hydralazine 32mg/kg and Bicalutamide 50mg/kg	Tissue harvested	0
WT	Female	D522	2020-10-09	60	2020-12-08	Hydralazine 32mg/kg and Bicalutamide 50mg/kg	Tissue harvested	0
WT	Female	D528	2020-10-09	24	2020-11-02	Hydralazine 32mg/kg and Bicalutamide 50mg/kg	Euthanized	0
WT	Female	D529	2020-10-09	24	2020-11-02	Hydralazine 32mg/kg and Bicalutamide 50mg/kg	Euthanized	0
WT	Female	D530	2020-10-09	24	2020-11-02	Hydralazine 32mg/kg and Bicalutamide 50mg/kg	Euthanized	0
WT	Female	D617	2020-10-17	31	2020-11-17	Hydralazine 32mg/kg and Bicalutamide 50mg/kg	Euthanized	0
WT	Female	D618	2020-10-17	31	2020-11-17	Hydralazine 32mg/kg and Bicalutamide 50mg/kg	Euthanized	0
WT	Female	D619	2020-10-17	31	2020-11-17	Hydralazine 32mg/kg and Bicalutamide 50mg/kg	Euthanized	0
WT	Female	D773	2020-11-10	25	2020-12-05	Hydralazine 32mg/kg and Bicalutamide 50mg/kg	Euthanized	0
WT	Female	D787	2020-11-15	60	2021-01-14	Hydralazine 32mg/kg and Bicalutamide 50mg/kg	Tissue harvested	0
WT	Female	D789	2020-11-15	60	2021-01-14	Hydralazine 32mg/kg and Bicalutamide 50mg/kg	Tissue harvested	0
WT	Female	D798	2020-11-15	60	2021-01-14	Hydralazine 32mg/kg and Bicalutamide 50mg/kg	Tissue harvested	0
WT	Female	D848	2020-11-16	28	2020-12-14	Hydralazine 32mg/kg and Bicalutamide 50mg/kg	Euthanized	0
WT	Female	D849	2020-11-16	28	2020-12-14	Hydralazine 32mg/kg and Bicalutamide 50mg/kg	Euthanized	0
WT	Female	D850	2020-11-16	28	2020-12-14	Hydralazine 32mg/kg and Bicalutamide 50mg/kg	Euthanized	0
WT	Female	D851	2020-11-16	28	2020-12-14	Hydralazine 32mg/kg and Bicalutamide 50mg/kg	Euthanized	0
WT	Female	D852	2020-11-16	28	2020-12-14	Hydralazine 32mg/kg and Bicalutamide 50mg/kg	Euthanized	0
WT	Female	D859	2020-11-16	60	2021-01-15	Hydralazine 32mg/kg and Bicalutamide 50mg/kg	Tissue harvested	0
WT	Female	D860	2020-11-16	60	2021-01-15	Hydralazine 32mg/kg and Bicalutamide 50mg/kg	Tissue harvested	0
WT	Female	D861	2020-11-16	60	2021-01-15	Hydralazine 32mg/kg and Bicalutamide 50mg/kg	Euthanized	0
WT	Female	D862	2020-11-16	60	2021-01-15	Hydralazine 32mg/kg and Bicalutamide 50mg/kg	Euthanized	0
WT	Female	D935	2020-11-23	60	2021-01-22	Hydralazine 32mg/kg and Bicalutamide 50mg/kg	Tissue harvested	0
WT	Female	D937	2020-11-23	60	2021-01-22	Hydralazine 32mg/kg and Bicalutamide 50mg/kg	Tissue harvested	0
WT	Female	D938	2020-11-23	60	2021-01-22	Hydralazine 32mg/kg and Bicalutamide 50mg/kg	Tissue harvested	0
WT	Female	D946	2020-11-23	60	2021-01-22	Hydralazine 32mg/kg and Bicalutamide 50mg/kg	Tissue harvested	0
WT	Female	D916	2020-11-25	60	2021-01-24	Hydralazine 32mg/kg and Bicalutamide 50mg/kg	Tissue harvested	0
WT	Female	D918	2020-11-25	60	2021-01-24	Hydralazine 32mg/kg and Bicalutamide 50mg/kg	Euthanized	0
WT	Female	D919	2020-11-25	27	2020-12-22	Hydralazine 32mg/kg and Bicalutamide 50mg/kg	Euthanized	0
WT	Female	D920	2020-11-25	27	2020-12-22	Hydralazine 32mg/kg and Bicalutamide 50mg/kg	Euthanized	0
WT	Female	D921	2020-11-25	27	2020-12-22	Hydralazine 32mg/kg and Bicalutamide 50mg/kg	Euthanized	0
WT	Female	D949	2020-11-25	27	2020-12-22	Hydralazine 32mg/kg and Bicalutamide 50mg/kg	Euthanized	0
WT	Female	D952	2020-11-25	60	2021-01-24	Hydralazine 32mg/kg and Bicalutamide 50mg/kg	Euthanized	0
WT	Female	D953	2020-11-25	60	2021-01-24	Hydralazine 32mg/kg and Bicalutamide 50mg/kg	Euthanized	0
WT	Female	D1052	2020-12-13	60	2021-02-12	Hydralazine 32mg/kg and Bicalutamide 50mg/kg	Still alive	0
WT	Female	D1054	2020-12-13	60	2021-02-12	Hydralazine 32mg/kg and Bicalutamide 50mg/kg	Still alive	0
WT	Female	D1518	2021-03-25	60	2021-05-25	Hydralazine 32mg/kg and Bicalutamide 50mg/kg	Still alive	0
WT	Female	D1519	2021-03-25	60	2021-05-25	Hydralazine 32mg/kg and Bicalutamide 50mg/kg	Still alive	0
WT	Female	D1520	2021-03-25	60	2021-05-25	Hydralazine 32mg/kg and Bicalutamide 50mg/kg	Still alive	0
WT	Female	D1522	2021-03-25	60	2021-05-25	Hydralazine 32mg/kg and Bicalutamide 50mg/kg	Still alive	0
WT	Female	D1593	2021-04-08	60	2021-06-08	Hydralazine 32mg/kg and Bicalutamide 50mg/kg	Still alive	0
WT	Female	D1594	2021-04-08	60	2021-06-08	Hydralazine 32mg/kg and Bicalutamide 50mg/kg	Still alive	0
WT	Female	D1595	2021-04-08	60	2021-06-08	Hydralazine 32mg/kg and Bicalutamide 50mg/kg	Still alive	0
WT	Female	D1596	2021-04-08	60	2021-06-08	Hydralazine 32mg/kg and Bicalutamide 50mg/kg	Still alive	0
WT	Female	D1190	2021-01-06	60	2021-03-08	Hydralazine 32mg/kg and Spironolactone 100mg/kg	Still alive	0
WT	Female	D1191	2021-01-06	60	2021-03-08	Hydralazine 32mg/kg and Spironolactone 100mg/kg	Still alive	0
WT	Female	D1203	2021-01-07	60	2021-03-08	Hydralazine 32mg/kg and Spironolactone 100mg/kg	Tissue harvested	0
WT	Female	D1204	2021-01-07	60	2021-03-08	Hydralazine 32mg/kg and Spironolactone 100mg/kg	Tissue harvested	0
WT	Female	D1209	2021-01-08	28	2021-02-05	Hydralazine 32mg/kg and Spironolactone 100mg/kg	Euthanized	0
WT	Female	D1210	2021-01-08	28	2021-02-05	Hydralazine 32mg/kg and Spironolactone 100mg/kg	Euthanized	0
WT	Female	D1211	2021-01-08	28	2021-02-05	Hydralazine 32mg/kg and Spironolactone 100mg/kg	Euthanized	0
WT	Female	D1212	2021-01-08	28	2021-02-05	Hydralazine 32mg/kg and Spironolactone 100mg/kg	Euthanized	0
WT	Female	D1213	2021-01-08	28	2021-02-05	Hydralazine 32mg/kg and Spironolactone 100mg/kg	Euthanized	0
WT	Female	D1255	2021-01-10	60	2021-03-12	Hydralazine 32mg/kg and Spironolactone 100mg/kg	Still alive	0
WT	Female	D1256	2021-01-10	60	2021-03-12	Hydralazine 32mg/kg and Spironolactone 100mg/kg	Still alive	0
WT	Female	D1257	2021-01-10	60	2021-03-12	Hydralazine 32mg/kg and Spironolactone 100mg/kg	Still alive	0
WT	Female	D1271	2021-01-11	25	2021-02-05	Hydralazine 32mg/kg and Spironolactone 100mg/kg	Necrotic	0
WT	Female	D1272	2021-01-11	25	2021-02-05	Hydralazine 32mg/kg and Spironolactone 100mg/kg	Euthanized	0
WT	Female	D1273	2021-01-11	25	2021-02-05	Hydralazine 32mg/kg and Spironolactone 100mg/kg	Euthanized	0
WT	Female	D1324	2021-01-17	60	2021-03-20	Hydralazine 32mg/kg and Spironolactone 100mg/kg	Still alive	0
WT	Female	D1355	2021-01-24	60	2021-03-25	Hydralazine 32mg/kg and Spironolactone 100mg/kg	Tissue harvested	0
WT	Female	D1356	2021-01-24	60	2021-03-25	Hydralazine 32mg/kg and Spironolactone 100mg/kg	Tissue harvested	0
WT	Female	D1358	2021-02-03	23	2021-02-26	Hydralazine 32mg/kg and Spironolactone 100mg/kg	Necrotic	0
WT	Female	D1359	2021-02-03	37	2021-03-12	Hydralazine 32mg/kg and Spironolactone 100mg/kg	Euthanized	0
WT	Female	D1405	2021-02-08	60	2021-04-12	Hydralazine 32mg/kg and Spironolactone 100mg/kg	Still alive	0
WT	Female	D1406	2021-02-08	60	2021-04-12	Hydralazine 32mg/kg and Spironolactone 100mg/kg	Still alive	0
WT	Female	D1496	2021-03-14	60	2021-05-13	Hydralazine 32mg/kg and Spironolactone 100mg/kg	Tissue harvested	0
WT	Female	D1497	2021-03-14	60	2021-05-13	Hydralazine 32mg/kg and Spironolactone 100mg/kg	Euthanized	0
WT	Female	D1498	2021-03-14	60	2021-05-13	Hydralazine 32mg/kg and Spironolactone 100mg/kg	Euthanized	0
WT	Female	D1500	2021-03-14	60	2021-05-13	Hydralazine 32mg/kg and Spironolactone 100mg/kg	Euthanized	0
WT	Female	D1501	2021-03-14	60	2021-05-13	Hydralazine 32mg/kg and Spironolactone 100mg/kg	Euthanized	0
WT	Female	D1505	2021-03-17	26	2021-04-12	Hydralazine 32mg/kg and Spironolactone 100mg/kg	Necrotic	0
WT	Female	D1506	2021-03-17	60	2021-05-17	Hydralazine 32mg/kg and Spironolactone 100mg/kg	Still alive	0
WT	Female	D1508	2021-03-17	60	2021-05-17	Hydralazine 32mg/kg and Spironolactone 100mg/kg	Still alive	0
WT	Female	D1634	2021-04-20	60	2021-06-20	Hydralazine 32mg/kg and Spironolactone 100mg/kg	Still alive	0
WT	Female	D1637	2021-04-20	60	2021-06-20	Hydralazine 32mg/kg and Spironolactone 100mg/kg	Still alive	0
WT	Female	D1639	2021-04-20	60	2021-06-20	Hydralazine 32mg/kg and Spironolactone 100mg/kg	Still alive	0
WT	Female	D1662	2021-05-04	60	2021-07-03	Hydralazine 32mg/kg and Spironolactone 100mg/kg	Tissue harvested	0
WT	Male	D087	2020-06-17	32	2020-07-19	Hydralazine 32mg/kg	Euthanized	0
WT	Male	D088	2020-06-17	32	2020-07-19	Hydralazine 32mg/kg	Euthanized	0
WT	Male	D089	2020-06-17	32	2020-07-19	Hydralazine 32mg/kg	Euthanized	0
WT	Male	D090	2020-06-17	32	2020-07-19	Hydralazine 32mg/kg	Euthanized	0
WT	Male	D091	2020-06-17	32	2020-07-19	Hydralazine 32mg/kg	Euthanized	0
WT	Male	D106	2020-06-20	60	2020-08-19	Hydralazine 32mg/kg	Tissue harvested	0
WT	Male	D108	2020-06-20	60	2020-08-19	Hydralazine 32mg/kg	Tissue harvested	0
WT	Male	D112	2020-06-20	32	2020-07-22	Hydralazine 32mg/kg	Euthanized	0
WT	Male	D113	2020-06-20	32	2020-07-22	Hydralazine 32mg/kg	Euthanized	0
WT	Male	D114	2020-06-20	32	2020-07-22	Hydralazine 32mg/kg	Euthanized	0
WT	Male	D115	2020-06-20	43	2020-08-02	Hydralazine 32mg/kg	Euthanized	0
WT	Male	D116	2020-06-20	56	2020-08-15	Hydralazine 32mg/kg	Euthanized	0
WT	Male	D121	2020-06-21	55	2020-08-15	Hydralazine 32mg/kg	Euthanized	0
WT	Male	D122	2020-06-21	42	2020-08-02	Hydralazine 32mg/kg	Euthanized	0
WT	Male	D124	2020-06-21	42	2020-08-02	Hydralazine 32mg/kg	Euthanized	0
WT	Male	D126	2020-06-21	42	2020-08-02	Hydralazine 32mg/kg	Euthanized	0
WT	Male	D127	2020-06-21	42	2020-08-02	Hydralazine 32mg/kg	Euthanized	0
WT	Male	D129	2020-06-24	39	2020-08-02	Hydralazine 32mg/kg	Euthanized	0
WT	Male	D130	2020-06-24	53	2020-08-16	Hydralazine 32mg/kg	Euthanized	0
WT	Male	D142	2020-06-28	32	2020-07-30	Hydralazine 32mg/kg	Euthanized	0
WT	Male	D143	2020-06-28	32	2020-07-30	Hydralazine 32mg/kg	Euthanized	0
WT	Male	D144	2020-06-28	32	2020-07-30	Hydralazine 32mg/kg	Euthanized	0
WT	Male	D145	2020-06-28	32	2020-07-30	Hydralazine 32mg/kg	Euthanized	0
WT	Male	D173	2020-07-04	50	2020-08-23	Hydralazine 32mg/kg	Euthanized	0
WT	Male	D174	2020-07-04	29	2020-08-02	Hydralazine 32mg/kg	Euthanized	0
WT	Male	D182	2020-07-05	31	2020-08-05	Hydralazine 32mg/kg	Euthanized	0
WT	Male	D183	2020-07-05	31	2020-08-05	Hydralazine 32mg/kg	Euthanized	0
WT	Male	D184	2020-07-05	31	2020-08-05	Hydralazine 32mg/kg	Euthanized	0
WT	Male	D212	2020-07-17	60	2020-09-16	Hydralazine 32mg/kg	Still alive	0
WT	Male	D213	2020-07-17	60	2020-09-16	Hydralazine 32mg/kg	Still alive	0
WT	Male	D214	2020-07-17	60	2020-09-16	Hydralazine 32mg/kg	Still alive	0
WT	Male	D270	2020-07-17	39	2020-08-25	Hydralazine 32mg/kg	Euthanized	0
WT	Male	D312	2020-08-06	60	2020-10-05	Hydralazine 32mg/kg	Tissue harvested	0
WT	Male	D316	2020-08-06	60	2020-10-05	Hydralazine 32mg/kg	Tissue harvested	0
WT	Male	D359	2020-08-28	60	2020-10-27	Hydralazine 32mg/kg	Tissue harvested	0
WT	Male	D360	2020-08-28	45	2020-10-12	Hydralazine 32mg/kg	Euthanized	0
WT	Male	D362	2020-08-28	45	2020-10-12	Hydralazine 32mg/kg	Euthanized	0
WT	Male	D348	2020-09-01	60	2020-10-31	Hydralazine 32mg/kg	Tissue harvested	0
WT	Male	D363	2020-09-01	41	2020-10-12	Hydralazine 32mg/kg	Euthanized	0
WT	Male	D399	2020-09-13	60	2020-11-12	Hydralazine 32mg/kg	Tissue harvested	0
WT	Male	D391	2020-09-16	26	2020-10-12	Hydralazine 32mg/kg	Euthanized	0
WT	Male	D392	2020-09-16	26	2020-10-12	Hydralazine 32mg/kg	Euthanized	0
WT	Male	D393	2020-09-16	26	2020-10-12	Hydralazine 32mg/kg	Euthanized	0
WT	Male	D394	2020-09-16	26	2020-10-12	Hydralazine 32mg/kg	Euthanized	0
WT	Male	D424	2020-09-22	30	2020-10-22	Hydralazine 32mg/kg	Tissue harvested	0
WT	Male	D425	2020-09-22	30	2020-10-22	Hydralazine 32mg/kg	Tissue harvested	0
WT	Male	D426	2020-09-22	30	2020-10-22	Hydralazine 32mg/kg	Tissue harvested	0
WT	Male	D427	2020-09-22	30	2020-10-22	Hydralazine 32mg/kg	Tissue harvested	0
WT	Male	D428	2020-09-22	30	2020-10-22	Hydralazine 32mg/kg	Tissue harvested	0
WT	Male	D411	2020-09-24	30	2020-10-24	Hydralazine 32mg/kg	Tissue harvested	0
WT	Male	D413	2020-09-24	30	2020-10-24	Hydralazine 32mg/kg	Tissue harvested	0
WT	Male	D437	2020-09-24	30	2020-10-24	Hydralazine 32mg/kg	Tissue harvested	0
WT	Male	D432	2020-09-26	30	2020-10-26	Hydralazine 32mg/kg	Tissue harvested	0
WT	Male	D451	2020-09-30	60	2020-11-29	Hydralazine 32mg/kg	Tissue harvested	0
WT	Male	D470	2020-10-03	60	2020-12-02	Hydralazine 32mg/kg	Tissue harvested	0
WT	Male	D471	2020-10-03	60	2020-12-02	Hydralazine 32mg/kg	Tissue harvested	0
WT	Male	D486	2020-10-05	24	2020-10-29	Hydralazine 32mg/kg	Euthanized	0
WT	Male	D487	2020-10-05	24	2020-10-29	Hydralazine 32mg/kg	Euthanized	0
WT	Male	D488	2020-10-05	24	2020-10-29	Hydralazine 32mg/kg	Euthanized	0
WT	Male	D489	2020-10-05	24	2020-10-29	Hydralazine 32mg/kg	Euthanized	0
WT	Male	D490	2020-10-05	24	2020-10-29	Hydralazine 32mg/kg	Euthanized	0
WT	Male	D495	2020-10-05	24	2020-10-29	Hydralazine 32mg/kg	Euthanized	0
WT	Male	D496	2020-10-05	24	2020-10-29	Hydralazine 32mg/kg	Euthanized	0
WT	Male	D497	2020-10-05	24	2020-10-29	Hydralazine 32mg/kg	Euthanized	0
WT	Male	D498	2020-10-05	24	2020-10-29	Hydralazine 32mg/kg	Euthanized	0
WT	Male	D551	2020-10-09	60	2020-12-08	Hydralazine 32mg/kg	Euthanized	0
WT	Male	D553	2020-10-09	60	2020-12-08	Hydralazine 32mg/kg	Euthanized	0
WT	Male	D537	2020-10-10	60	2020-12-09	Hydralazine 32mg/kg	Euthanized	0
WT	Male	D559	2020-10-10	60	2020-12-09	Hydralazine 32mg/kg	Tissue harvested	0
WT	Male	D561	2020-10-10	60	2020-12-09	Hydralazine 32mg/kg	Euthanized	0
WT	Male	D565	2020-10-10	60	2020-12-09	Hydralazine 32mg/kg	Tissue harvested	0
WT	Male	D567	2020-10-10	60	2020-12-09	Hydralazine 32mg/kg	Euthanized	0
WT	Male	D604	2020-10-13	59	2020-12-11	Hydralazine 32mg/kg	Euthanized	0
WT	Male	D605	2020-10-13	59	2020-12-11	Hydralazine 32mg/kg	Euthanized	0
WT	Male	D699	2020-10-27	60	2020-12-26	Hydralazine 32mg/kg	Tissue harvested	0
WT	Male	D703	2020-10-27	60	2020-12-26	Hydralazine 32mg/kg	Tissue harvested	0
WT	Male	D705	2020-10-27	60	2020-12-26	Hydralazine 32mg/kg	Tissue harvested	0
WT	Male	D716	2020-10-31	60	2020-12-30	Hydralazine 32mg/kg	Tissue harvested	0
WT	Male	D731	2020-11-01	60	2020-12-31	Hydralazine 32mg/kg	Euthanized	0
WT	Male	D732	2020-11-01	60	2020-12-31	Hydralazine 32mg/kg	Euthanized	0
WT	Male	D753	2020-11-04	27	2020-12-01	Hydralazine 32mg/kg	Euthanized	0
WT	Male	D754	2020-11-04	27	2020-12-01	Hydralazine 32mg/kg	Euthanized	0
WT	Male	D755	2020-11-04	27	2020-12-01	Hydralazine 32mg/kg	Euthanized	0
WT	Male	D876	2020-11-24	28	2020-12-22	Hydralazine 32mg/kg	Euthanized	0
WT	Male	D1021	2020-12-06	60	2021-02-06	Hydralazine 32mg/kg	Still alive	0
WT	Male	D1022	2020-12-06	60	2021-02-06	Hydralazine 32mg/kg	Still alive	0
WT	Male	D1023	2020-12-06	60	2021-02-06	Hydralazine 32mg/kg	Still alive	0
WT	Male	D1029	2020-12-06	60	2021-02-06	Hydralazine 32mg/kg	Still alive	0
WT	Male	D996	2020-12-07	26	2021-01-02	Hydralazine 32mg/kg	Euthanized	0
WT	Male	D997	2020-12-07	26	2021-01-02	Hydralazine 32mg/kg	Euthanized	0
WT	Male	D998	2020-12-07	26	2021-01-02	Hydralazine 32mg/kg	Euthanized	0
WT	Male	D999	2020-12-07	26	2021-01-02	Hydralazine 32mg/kg	Euthanized	0
WT	Male	D1064	2020-12-10	29	2021-01-08	Hydralazine 32mg/kg	Euthanized	0
WT	Male	D1065	2020-12-10	29	2021-01-08	Hydralazine 32mg/kg	Tissue harvested	0
WT	Male	D1066	2020-12-10	29	2021-01-08	Hydralazine 32mg/kg	Tissue harvested	0
WT	Male	D1605	2021-04-10	31	2021-05-11	Hydralazine 32mg/kg	Tissue harvested	0
WT	Male	D2478	2021-11-10	60	2022-01-10	Hydralazine 32mg/kg	Still alive	0
WT	Male	D2931	2022-04-23	31	2022-05-24	Hydralazine 32mg/kg	Tissue harvested	0
WT	Male	D2932	2022-04-23	31	2022-05-24	Hydralazine 32mg/kg	Tissue harvested	0
WT	Male	D2933	2022-04-23	31	2022-05-24	Hydralazine 32mg/kg	Tissue harvested	0
WT	Male	D4821	2023-09-16	60	2023-11-19	Hydralazine 32mg/kg	Still alive	0
WT	Male	D4822	2023-09-16	60	2023-11-19	Hydralazine 32mg/kg	Still alive	0
WT	Male	D4823	2023-09-16	60	2023-11-19	Hydralazine 32mg/kg	Still alive	0
WT	Male	D4828	2023-09-16	60	2023-11-19	Hydralazine 32mg/kg	Still alive	0
WT	Male	D4829	2023-09-16	60	2023-11-19	Hydralazine 32mg/kg	Still alive	0
WT	Male	D1327	2021-01-21	60	2021-03-22	Hydralazine 32mg/kg	Euthanized	0
WT	Male	D1366	2021-01-31	60	2021-04-01	Hydralazine 32mg/kg	Euthanized	0
WT	Male	D1368	2021-01-31	60	2021-04-01	Hydralazine 32mg/kg	Euthanized	0
WT	Male	D1402	2021-02-05	60	2021-04-08	Hydralazine 32mg/kg	Still alive	0
WT	Male	D1404	2021-02-05	60	2021-04-08	Hydralazine 32mg/kg	Still alive	0
WT	Male	D1398	2021-02-19	27	2021-03-18	Hydralazine 32mg/kg	Euthanized	0
WT	Male	D1399	2021-02-19	27	2021-03-18	Hydralazine 32mg/kg	Euthanized	0
WT	Male	D1400	2021-02-19	27	2021-03-18	Hydralazine 32mg/kg	Euthanized	0
WT	Male	D1401	2021-02-19	27	2021-03-18	Hydralazine 32mg/kg	Euthanized	0
WT	Male	D1473	2021-03-02	31	2021-04-02	Hydralazine 32mg/kg	Tissue harvested	0
WT	Male	D1474	2021-03-02	31	2021-04-02	Hydralazine 32mg/kg	Tissue harvested	0
WT	Male	D1475	2021-03-02	31	2021-04-02	Hydralazine 32mg/kg	Tissue harvested	0
WT	Male	D1476	2021-03-02	31	2021-04-02	Hydralazine 32mg/kg	Euthanized	0
WT	Male	D1478	2021-03-02	31	2021-04-02	Hydralazine 32mg/kg	Tissue harvested	0
WT	Male	D1480	2021-03-02	31	2021-04-02	Hydralazine 32mg/kg	Tissue harvested	0
WT	Male	D1481	2021-03-02	31	2021-04-02	Hydralazine 32mg/kg	Tissue harvested	0
WT	Male	D1482	2021-03-02	31	2021-04-02	Hydralazine 32mg/kg	Tissue harvested	0
WT	Male	D1644	2021-04-26	60	2021-06-29	Hydralazine 32mg/kg	Still alive	0
WT	Male	D1646	2021-04-28	60	2021-06-29	Hydralazine 32mg/kg	Still alive	0
WT	Male	D1649	2021-04-28	60	2021-06-29	Hydralazine 32mg/kg	Still alive	0
WT	Male	D1650	2021-04-28	60	2021-06-29	Hydralazine 32mg/kg	Still alive	0
WT	Male	D177	2020-07-05	25	2020-07-30	Hydralazine 32mg/kg and Bicalutamide 50mg/kg	Euthanized	0
WT	Male	D178	2020-07-05	25	2020-07-30	Hydralazine 32mg/kg and Bicalutamide 50mg/kg	Euthanized	0
WT	Male	D186	2020-07-08	50	2020-08-27	Hydralazine 32mg/kg and Bicalutamide 50mg/kg	Euthanized	0
WT	Male	D194	2020-07-09	26	2020-08-04	Hydralazine 32mg/kg and Bicalutamide 50mg/kg	Necrotic	0
WT	Male	D196	2020-07-09	26	2020-08-04	Hydralazine 32mg/kg and Bicalutamide 50mg/kg	Necrotic	0
WT	Male	D197	2020-07-09	26	2020-08-04	Hydralazine 32mg/kg and Bicalutamide 50mg/kg	Necrotic	0
WT	Male	D198	2020-07-09	27	2020-08-05	Hydralazine 32mg/kg and Bicalutamide 50mg/kg	Euthanized	0
WT	Male	D206	2020-07-12	60	2020-09-10	Hydralazine 32mg/kg and Bicalutamide 50mg/kg	Tissue harvested	0
WT	Male	D245	2020-07-25	26	2020-08-20	Hydralazine 32mg/kg and Bicalutamide 50mg/kg	Euthanized	0
WT	Male	D246	2020-07-25	26	2020-08-20	Hydralazine 32mg/kg and Bicalutamide 50mg/kg	Euthanized	0
WT	Male	D250	2020-07-26	30	2020-08-25	Hydralazine 32mg/kg and Bicalutamide 50mg/kg	Euthanized	0
WT	Male	D254	2020-07-26	30	2020-08-25	Hydralazine 32mg/kg and Bicalutamide 50mg/kg	Euthanized	0
WT	Male	D255	2020-07-26	30	2020-08-25	Hydralazine 32mg/kg and Bicalutamide 50mg/kg	Euthanized	0
WT	Male	D260	2020-07-26	25	2020-08-20	Hydralazine 32mg/kg and Bicalutamide 50mg/kg	Euthanized	0
WT	Male	D261	2020-07-26	25	2020-08-20	Hydralazine 32mg/kg and Bicalutamide 50mg/kg	Euthanized	0
WT	Male	D262	2020-07-26	25	2020-08-20	Hydralazine 32mg/kg and Bicalutamide 50mg/kg	Euthanized	0
WT	Male	D263	2020-07-26	25	2020-08-20	Hydralazine 32mg/kg and Bicalutamide 50mg/kg	Euthanized	0
WT	Male	D264	2020-07-26	25	2020-08-20	Hydralazine 32mg/kg and Bicalutamide 50mg/kg	Euthanized	0
WT	Male	D381	2020-09-17	60	2020-11-16	Hydralazine 32mg/kg and Bicalutamide 50mg/kg	Tissue harvested	0
WT	Male	D382	2020-09-17	60	2020-11-16	Hydralazine 32mg/kg and Bicalutamide 50mg/kg	Tissue harvested	0
WT	Male	D508	2020-10-06	60	2020-12-05	Hydralazine 32mg/kg and Bicalutamide 50mg/kg	Tissue harvested	0
WT	Male	D510	2020-10-06	60	2020-12-05	Hydralazine 32mg/kg and Bicalutamide 50mg/kg	Tissue harvested	0
WT	Male	D512	2020-10-06	60	2020-12-05	Hydralazine 32mg/kg and Bicalutamide 50mg/kg	Tissue harvested	0
WT	Male	D513	2020-10-06	60	2020-12-05	Hydralazine 32mg/kg and Bicalutamide 50mg/kg	Euthanized	0
WT	Male	D517	2020-10-09	24	2020-11-02	Hydralazine 32mg/kg and Bicalutamide 50mg/kg	Euthanized	0
WT	Male	D518	2020-10-09	24	2020-11-02	Hydralazine 32mg/kg and Bicalutamide 50mg/kg	Euthanized	0
WT	Male	D523	2020-10-09	24	2020-11-02	Hydralazine 32mg/kg and Bicalutamide 50mg/kg	Euthanized	0
WT	Male	D524	2020-10-09	24	2020-11-02	Hydralazine 32mg/kg and Bicalutamide 50mg/kg	Euthanized	0
WT	Male	D525	2020-10-09	24	2020-11-02	Hydralazine 32mg/kg and Bicalutamide 50mg/kg	Euthanized	0
WT	Male	D526	2020-10-09	24	2020-11-02	Hydralazine 32mg/kg and Bicalutamide 50mg/kg	Euthanized	0
WT	Male	D527	2020-10-09	24	2020-11-02	Hydralazine 32mg/kg and Bicalutamide 50mg/kg	Euthanized	0
WT	Male	D614	2020-10-17	60	2020-12-16	Hydralazine 32mg/kg and Bicalutamide 50mg/kg	Tissue harvested	0
WT	Male	D769	2020-11-10	25	2020-12-05	Hydralazine 32mg/kg and Bicalutamide 50mg/kg	Euthanized	0
WT	Male	D772	2020-11-10	25	2020-12-05	Hydralazine 32mg/kg and Bicalutamide 50mg/kg	Euthanized	0
WT	Male	D790	2020-11-15	60	2021-01-14	Hydralazine 32mg/kg and Bicalutamide 50mg/kg	Euthanized	0
WT	Male	D792	2020-11-15	60	2021-01-14	Hydralazine 32mg/kg and Bicalutamide 50mg/kg	Euthanized	0
WT	Male	D793	2020-11-15	60	2021-01-14	Hydralazine 32mg/kg and Bicalutamide 50mg/kg	Tissue harvested	0
WT	Male	D795	2020-11-15	60	2021-01-14	Hydralazine 32mg/kg and Bicalutamide 50mg/kg	Tissue harvested	0
WT	Male	D853	2020-11-16	28	2020-12-14	Hydralazine 32mg/kg and Bicalutamide 50mg/kg	Euthanized	0
WT	Male	D854	2020-11-16	28	2020-12-14	Hydralazine 32mg/kg and Bicalutamide 50mg/kg	Euthanized	0
WT	Male	D855	2020-11-16	28	2020-12-14	Hydralazine 32mg/kg and Bicalutamide 50mg/kg	Euthanized	0
WT	Male	D856	2020-11-16	28	2020-12-14	Hydralazine 32mg/kg and Bicalutamide 50mg/kg	Euthanized	0
WT	Male	D857	2020-11-16	28	2020-12-14	Hydralazine 32mg/kg and Bicalutamide 50mg/kg	Euthanized	0
WT	Male	D864	2020-11-16	60	2021-01-15	Hydralazine 32mg/kg and Bicalutamide 50mg/kg	Tissue harvested	0
WT	Male	D934	2020-11-23	60	2021-01-22	Hydralazine 32mg/kg and Bicalutamide 50mg/kg	Tissue harvested	0
WT	Male	D940	2020-11-23	60	2021-01-22	Hydralazine 32mg/kg and Bicalutamide 50mg/kg	Tissue harvested	0
WT	Male	D943	2020-11-23	60	2021-01-22	Hydralazine 32mg/kg and Bicalutamide 50mg/kg	Tissue harvested	0
WT	Male	D944	2020-11-23	29	2020-12-22	Hydralazine 32mg/kg and Bicalutamide 50mg/kg	Euthanized	0
WT	Male	D954	2020-11-23	60	2021-01-22	Hydralazine 32mg/kg and Bicalutamide 50mg/kg	Tissue harvested	0
WT	Male	D956	2020-11-23	60	2021-01-22	Hydralazine 32mg/kg and Bicalutamide 50mg/kg	Tissue harvested	0
WT	Male	D957	2020-11-23	60	2021-01-22	Hydralazine 32mg/kg and Bicalutamide 50mg/kg	Tissue harvested	0
WT	Male	D914	2020-11-25	60	2021-01-24	Hydralazine 32mg/kg and Bicalutamide 50mg/kg	Euthanized	0
WT	Male	D915	2020-11-25	60	2021-01-24	Hydralazine 32mg/kg and Bicalutamide 50mg/kg	Euthanized	0
WT	Male	D947	2020-11-25	27	2020-12-22	Hydralazine 32mg/kg and Bicalutamide 50mg/kg	Euthanized	0
WT	Male	D948	2020-11-25	27	2020-12-22	Hydralazine 32mg/kg and Bicalutamide 50mg/kg	Euthanized	0
WT	Male	D1014	2020-11-25	60	2021-01-24	Hydralazine 32mg/kg and Bicalutamide 50mg/kg	Euthanized	0
WT	Male	D1015	2020-11-25	60	2021-01-24	Hydralazine 32mg/kg and Bicalutamide 50mg/kg	Euthanized	0
WT	Male	D1016	2020-11-25	60	2021-01-24	Hydralazine 32mg/kg and Bicalutamide 50mg/kg	Euthanized	0
WT	Male	D1019	2020-11-25	38	2021-01-02	Hydralazine 32mg/kg and Bicalutamide 50mg/kg	Euthanized	0
WT	Male	D1050	2020-12-13	60	2021-02-12	Hydralazine 32mg/kg and Bicalutamide 50mg/kg	Still alive	0
WT	Male	D1524	2021-03-25	60	2021-05-25	Hydralazine 32mg/kg and Bicalutamide 50mg/kg	Still alive	0
WT	Male	D1602	2021-04-07	60	2021-06-08	Hydralazine 32mg/kg and Bicalutamide 50mg/kg	Still alive	0
WT	Male	D1598	2021-04-08	60	2021-06-08	Hydralazine 32mg/kg and Bicalutamide 50mg/kg	Still alive	0
WT	Male	D1151	2021-01-02	60	2021-03-03	Hydralazine 32mg/kg and Spironolactone 100mg/kg	Tissue harvested	0
WT	Male	D1154	2021-01-02	60	2021-03-03	Hydralazine 32mg/kg and Spironolactone 100mg/kg	Tissue harvested	0
WT	Male	D1155	2021-01-02	60	2021-03-03	Hydralazine 32mg/kg and Spironolactone 100mg/kg	Tissue harvested	0
WT	Male	D1156	2021-01-02	60	2021-03-03	Hydralazine 32mg/kg and Spironolactone 100mg/kg	Tissue harvested	0
WT	Male	D1158	2021-01-03	59	2021-03-03	Hydralazine 32mg/kg and Spironolactone 100mg/kg	Tissue harvested	0
WT	Male	D1186	2021-01-06	60	2021-03-08	Hydralazine 32mg/kg and Spironolactone 100mg/kg	Still alive	0
WT	Male	D1187	2021-01-06	60	2021-03-08	Hydralazine 32mg/kg and Spironolactone 100mg/kg	Still alive	0
WT	Male	D1200	2021-01-07	60	2021-03-08	Hydralazine 32mg/kg and Spironolactone 100mg/kg	Tissue harvested	0
WT	Male	D1201	2021-01-07	60	2021-03-08	Hydralazine 32mg/kg and Spironolactone 100mg/kg	Tissue harvested	0
WT	Male	D1207	2021-01-08	59	2021-03-08	Hydralazine 32mg/kg and Spironolactone 100mg/kg	Tissue harvested	0
WT	Male	D1250	2021-01-10	31	2021-02-10	Hydralazine 32mg/kg and Spironolactone 100mg/kg	Euthanized	0
WT	Male	D1252	2021-01-10	31	2021-02-10	Hydralazine 32mg/kg and Spironolactone 100mg/kg	Euthanized	0
WT	Male	D1253	2021-01-10	25	2021-02-04	Hydralazine 32mg/kg and Spironolactone 100mg/kg	Necrotic	0
WT	Male	D1268	2021-01-11	25	2021-02-05	Hydralazine 32mg/kg and Spironolactone 100mg/kg	Euthanized	0
WT	Male	D1269	2021-01-11	25	2021-02-05	Hydralazine 32mg/kg and Spironolactone 100mg/kg	Euthanized	0
WT	Male	D1270	2021-01-11	25	2021-02-05	Hydralazine 32mg/kg and Spironolactone 100mg/kg	Euthanized	0
WT	Male	D1325	2021-01-17	60	2021-03-20	Hydralazine 32mg/kg and Spironolactone 100mg/kg	Still alive	0
WT	Male	D1326	2021-01-17	60	2021-03-20	Hydralazine 32mg/kg and Spironolactone 100mg/kg	Still alive	0
WT	Male	D1353	2021-01-24	60	2021-03-25	Hydralazine 32mg/kg and Spironolactone 100mg/kg	Tissue harvested	0
WT	Male	D1361	2021-02-03	37	2021-03-12	Hydralazine 32mg/kg and Spironolactone 100mg/kg	Euthanized	0
WT	Male	D1407	2021-02-08	60	2021-04-12	Hydralazine 32mg/kg and Spironolactone 100mg/kg	Still alive	0
WT	Male	D1504	2021-03-17	60	2021-05-17	Hydralazine 32mg/kg and Spironolactone 100mg/kg	Still alive	0
WT	Male	D1625	2021-04-20	60	2021-06-20	Hydralazine 32mg/kg and Spironolactone 100mg/kg	Still alive	0
WT	Male	D1626	2021-04-20	60	2021-06-20	Hydralazine 32mg/kg and Spironolactone 100mg/kg	Still alive	0
WT	Male	D1627	2021-04-20	60	2021-06-20	Hydralazine 32mg/kg and Spironolactone 100mg/kg	Still alive	0
WT	Male	D1628	2021-04-20	60	2021-06-20	Hydralazine 32mg/kg and Spironolactone 100mg/kg	Still alive	0
WT	Male	D1630	2021-04-20	60	2021-06-20	Hydralazine 32mg/kg and Spironolactone 100mg/kg	Still alive	0
WT	Male	D1632	2021-04-20	60	2021-06-20	Hydralazine 32mg/kg and Spironolactone 100mg/kg	Still alive	0
WT	Male	D1659	2021-05-04	60	2021-07-03	Hydralazine 32mg/kg and Spironolactone 100mg/kg	Tissue harvested	0

[truncated: 13 more sheets: Sup. Fig. 3A, Sup. Fig. 3B, Sup. Fig. 3C, Sup. Fig. 3D, Sup. Fig 4A-C, Sup. Fig. 4D, Sup. Fig. 4E, Sup. Fig. 5A-C, Sup. Fig. 6, Sup. Fig. 11B, Sup. Fig. 12B, Sup. Fig. 13, Sup. Fig.14]
